# Supplementary material for: Muscle stem cells in Duchenne muscular dystrophy exhibit molecular impairments and altered cell fate trajectories impacting regenerative capacity
Source: Cell Death Dis. 2025 Jun 5;16(1):437. doi: 10.1038/s41419-025-07755-1 (PMC12141486; doi:10.1038/s41419-025-07755-1)
Supplement: Supplementary file 3 — Table S1 [file 41419_2025_7755_MOESM3_ESM.xlsx]

## Sheet: Cell number per cluster
Number of cell per cluster
	B10	mdx	DBA	D2-mdx
MuSC	4324	3213	2611	2861
Myoblast	163	1672	129	1322
Pericyte	99	588	472	977
VSM	7	58	7	17
Glial cell	23	309	31	229
Schwann cell	20	115	13	100
WBC	2	128	20	171
Endothelial cell	13	252	3	94
Total	4651	6335	3286	5771
Percent of cell per cluster
	B10	mdx	DBA	D2-mdx
MuSC	92.9693	50.7182	79.4583	49.5755
Myoblast	3.50462	26.3931	3.92575	22.9076
Pericyte	2.12857	9.28177	14.364	16.9295
VSM	0.150505	0.915549	0.213025	0.294576
Glial cell	0.494517	4.87766	0.943396	3.96812
Schwann cell	0.430015	1.81531	0.395618	1.7328
WBC	0.0430015	2.02052	0.608643	2.96309
Endothelial cell	0.27951	3.9779	0.0912964	1.62883
Total	100	100	100	100

## Sheet: Markers - MuSC
	p_val	avg_log2FC	pct.1	pct.2	p_val_adj	cluster	gene
Crlf1	0	2.89954	0.915	0.305	0	MuSC	Crlf1
Clmn	0	3.32116	0.766	0.166	0	MuSC	Clmn
Nppc	0	3.93982	0.777	0.207	0	MuSC	Nppc
Edn3	0	2.79391	0.806	0.25	0	MuSC	Edn3
Hsd11b1	0	3.21248	0.679	0.142	0	MuSC	Hsd11b1
Myf5	0	1.86328	0.916	0.392	0	MuSC	Myf5
Chodl	0	2.32549	0.993	0.475	0	MuSC	Chodl
Pax7	0	2.19002	0.957	0.44	0	MuSC	Pax7
Chrdl2	0	3.25046	0.656	0.144	0	MuSC	Chrdl2
Pde10a	0	2.8922	0.648	0.203	0	MuSC	Pde10a
Fam132b	0	3.00773	0.581	0.148	0	MuSC	Fam132b
Ltbp1	0	2.08746	0.762	0.333	0	MuSC	Ltbp1
Fxyd6	0	1.30535	0.841	0.419	0	MuSC	Fxyd6
F2r	0	2.15743	0.697	0.276	0	MuSC	F2r
Gxylt2	0	1.88569	0.749	0.331	0	MuSC	Gxylt2
Dpt	0	1.36892	0.903	0.486	0	MuSC	Dpt
Fgfr4	0	1.63483	0.811	0.402	0	MuSC	Fgfr4
Fgfr1	0	1.78342	0.903	0.495	0	MuSC	Fgfr1
Cd34	0	1.46166	0.66	0.253	0	MuSC	Cd34
Peg3	0	1.35362	0.975	0.572	0	MuSC	Peg3
Abca8b	0	1.61599	0.62	0.243	0	MuSC	Abca8b
Hmcn2	0	1.78872	0.823	0.449	0	MuSC	Hmcn2
Prox1	0	1.58237	0.715	0.345	0	MuSC	Prox1
Tgfbr3	0	2.04059	0.8	0.431	0	MuSC	Tgfbr3
Bmp4	0	2.11121	0.63	0.261	0	MuSC	Bmp4
Pde1c	0	1.8849	0.652	0.285	0	MuSC	Pde1c
Prkcq	0	2.25104	0.543	0.177	0	MuSC	Prkcq
Slc43a3	0	1.84035	0.83	0.47	0	MuSC	Slc43a3
Medag	0	1.92662	0.782	0.424	0	MuSC	Medag
Sema6a	0	1.59431	0.812	0.454	0	MuSC	Sema6a
Htra3	0	0.796601	0.814	0.462	0	MuSC	Htra3
Tanc2	0	1.2674	0.786	0.443	0	MuSC	Tanc2
Gpx3	0	2.45665	0.971	0.629	0	MuSC	Gpx3
Pde4b	0	1.86132	0.83	0.489	0	MuSC	Pde4b
Cdon	0	1.51	0.693	0.356	0	MuSC	Cdon
Il17ra	0	2.11423	0.542	0.211	0	MuSC	Il17ra
Iqgap2	0	1.57272	0.673	0.342	0	MuSC	Iqgap2
Nav1	0	1.42272	0.778	0.448	0	MuSC	Nav1
S1pr3	0	2.24469	0.452	0.122	0	MuSC	S1pr3
Esr1	0	1.96407	0.598	0.269	0	MuSC	Esr1
Traf3ip3	0	1.41959	0.656	0.329	0	MuSC	Traf3ip3
Dtx4	0	1.69067	0.779	0.453	0	MuSC	Dtx4
Gal	0	1.46441	0.643	0.32	0	MuSC	Gal
Ttyh1	0	2.33428	0.449	0.128	0	MuSC	Ttyh1
Arhgap24	0	1.50308	0.769	0.449	0	MuSC	Arhgap24
Ackr3	0	2.31524	0.484	0.167	0	MuSC	Ackr3
Ncam1	0	1.03843	0.82	0.505	0	MuSC	Ncam1
Calcr	0	2.43098	0.428	0.115	0	MuSC	Calcr
Spry1	0	1.7304	0.949	0.636	0	MuSC	Spry1
Dhcr24	0	3.04904	0.403	0.097	0	MuSC	Dhcr24
Zhx3	0	1.82983	0.613	0.307	0	MuSC	Zhx3
Abca8a	0	1.12077	0.527	0.223	0	MuSC	Abca8a
Mmp2	0	1.4887	0.623	0.323	0	MuSC	Mmp2
Palmd	0	1.30309	0.566	0.272	0	MuSC	Palmd
Ptprz1	0	0.801821	0.524	0.231	0	MuSC	Ptprz1
Pgm5	0	2.10942	0.468	0.177	0	MuSC	Pgm5
Gm26834	0	4.18953	0.316	0.025	0	MuSC	Gm26834
Tubb2b	0	0.764941	0.787	0.498	0	MuSC	Tubb2b
Hs6st2	0	1.4676	0.593	0.304	0	MuSC	Hs6st2
Abca5	0	1.66883	0.6	0.311	0	MuSC	Abca5
Kcnn3	0	2.73113	0.379	0.092	0	MuSC	Kcnn3
Vwa1	0	0.554888	0.577	0.291	0	MuSC	Vwa1
Msc	0	1.31186	0.595	0.311	0	MuSC	Msc
Gem	0	1.69242	0.667	0.384	0	MuSC	Gem
Zfhx4	0	1.57572	0.628	0.348	0	MuSC	Zfhx4
Tenm4	0	1.79935	0.5	0.22	0	MuSC	Tenm4
Pdlim4	0	0.807787	0.968	0.689	0	MuSC	Pdlim4
Lrig1	0	2.1001	0.451	0.173	0	MuSC	Lrig1
Ltbp4	0	1.34549	0.724	0.447	0	MuSC	Ltbp4
Sdc4	0	1.36726	0.936	0.666	0	MuSC	Sdc4
Ar	0	1.99958	0.461	0.192	0	MuSC	Ar
Map2	0	1.63512	0.573	0.309	0	MuSC	Map2
Mapt	0	2.14782	0.382	0.119	0	MuSC	Mapt
Tshz3	0	1.30205	0.672	0.41	0	MuSC	Tshz3
Mdfic	0	1.3717	0.779	0.517	0	MuSC	Mdfic
Nap1l5	0	3.49181	0.308	0.047	0	MuSC	Nap1l5
Gfra1	0	2.27158	0.367	0.107	0	MuSC	Gfra1
Vcam1	0	0.749666	0.902	0.643	0	MuSC	Vcam1
Cep128	0	1.5186	0.53	0.271	0	MuSC	Cep128
Ank3	0	1.18504	0.786	0.529	0	MuSC	Ank3
Clmp	0	2.81915	0.326	0.069	0	MuSC	Clmp
Adamts5	0	1.29012	0.698	0.441	0	MuSC	Adamts5
St3gal5	0	1.10007	0.699	0.446	0	MuSC	St3gal5
Zfp568	0	1.40308	0.588	0.336	0	MuSC	Zfp568
Ppl	0	3.59042	0.288	0.037	0	MuSC	Ppl
Cxxc5	0	1.23736	0.68	0.431	0	MuSC	Cxxc5
Gas1	0	2.20942	0.98	0.731	0	MuSC	Gas1
Egfr	0	1.51808	0.556	0.308	0	MuSC	Egfr
Ncoa1	0	1.27834	0.711	0.463	0	MuSC	Ncoa1
Chd7	0	1.18656	0.649	0.402	0	MuSC	Chd7
Ntf3	0	2.06644	0.369	0.124	0	MuSC	Ntf3
Bicc1	0	1.4894	0.68	0.436	0	MuSC	Bicc1
Igf1	0	1.72168	0.455	0.211	0	MuSC	Igf1
Heyl	0	1.12345	0.767	0.525	0	MuSC	Heyl
Celf2	0	0.75267	0.85	0.613	0	MuSC	Celf2
Ryr3	0	3.34021	0.288	0.051	0	MuSC	Ryr3
9330159F19Rik	0	2.12282	0.351	0.115	0	MuSC	9330159F19Rik
Pde4d	0	1.3853	0.53	0.295	0	MuSC	Pde4d
Ssh2	0	1.24773	0.599	0.368	0	MuSC	Ssh2
Gm13703	0	2.35864	0.327	0.098	0	MuSC	Gm13703
Glul	0	0.987031	0.741	0.514	0	MuSC	Glul
Rora	0	1.35916	0.701	0.474	0	MuSC	Rora
Bmyc	0	1.23004	0.756	0.532	0	MuSC	Bmyc
Camk2n1	0	1.11187	0.668	0.447	0	MuSC	Camk2n1
Fry	0	1.28428	0.635	0.417	0	MuSC	Fry
Cacna1d	0	2.98914	0.276	0.058	0	MuSC	Cacna1d
Mgarp	0	3.47749	0.257	0.044	0	MuSC	Mgarp
Serping1	0	0.508846	0.943	0.73	0	MuSC	Serping1
Cebpb	0	1.47838	0.784	0.574	0	MuSC	Cebpb
Rbms3	0	1.31759	0.658	0.448	0	MuSC	Rbms3
Klf4	0	1.68015	0.637	0.429	0	MuSC	Klf4
Neat1	0	1.23384	0.869	0.663	0	MuSC	Neat1
Meg3	0	1.82707	0.719	0.515	0	MuSC	Meg3
Cdk14	0	1.08811	0.742	0.539	0	MuSC	Cdk14
Tac4	0	4.07624	0.226	0.024	0	MuSC	Tac4
Zfp36l2	0	1.44434	0.94	0.749	0	MuSC	Zfp36l2
Insig2	0	1.14143	0.69	0.502	0	MuSC	Insig2
Apoe	0	0.799218	0.962	0.781	0	MuSC	Apoe
Arhgef2	0	1.00122	0.779	0.601	0	MuSC	Arhgef2
Sdpr	0	0.729558	0.964	0.793	0	MuSC	Sdpr
Cux1	0	0.822419	0.829	0.661	0	MuSC	Cux1
Ttc3	0	0.70945	0.903	0.737	0	MuSC	Ttc3
Btg2	0	1.84814	0.897	0.742	0	MuSC	Btg2
Nfia	0	1.13971	0.94	0.791	0	MuSC	Nfia
Fosb	0	1.99436	0.909	0.772	0	MuSC	Fosb
Rhoj	0	0.731954	0.911	0.78	0	MuSC	Rhoj
Dag1	0	0.712356	0.992	0.867	0	MuSC	Dag1
Use1	0	0.962101	0.816	0.692	0	MuSC	Use1
Clk1	0	0.870107	0.821	0.698	0	MuSC	Clk1
Vezf1	0	0.857387	0.791	0.672	0	MuSC	Vezf1
Socs3	0	1.41669	0.828	0.713	0	MuSC	Socs3
Tcf4	0	0.717956	0.961	0.847	0	MuSC	Tcf4
Nfib	0	1.08303	0.97	0.87	0	MuSC	Nfib
Nfix	0	0.69837	0.974	0.877	0	MuSC	Nfix
Gltscr2	0	0.889156	0.774	0.682	0	MuSC	Gltscr2
Ier2	0	1.553	0.861	0.773	0	MuSC	Ier2
Egr1	0	1.85539	0.969	0.885	0	MuSC	Egr1
Cnn3	0	0.705923	0.947	0.864	0	MuSC	Cnn3
Btg1	0	0.960803	0.964	0.886	0	MuSC	Btg1
Zfp36l1	0	1.06591	0.961	0.884	0	MuSC	Zfp36l1
Zbtb20	0	1.32114	0.999	0.938	0	MuSC	Zbtb20
Pnrc1	0	0.796652	0.909	0.856	0	MuSC	Pnrc1
Uba52	0	0.832254	0.941	0.906	0	MuSC	Uba52
Junb	0	1.47671	0.936	0.91	0	MuSC	Junb
Rpl4	0	0.549482	0.991	0.972	0	MuSC	Rpl4
Fos	0	1.42536	0.969	0.951	0	MuSC	Fos
Rpl31	0	0.51361	0.996	0.979	0	MuSC	Rpl31
Jund	0	1.36243	0.989	0.976	0	MuSC	Jund
Jun	0	1.24221	0.981	0.97	0	MuSC	Jun
Rps6	0	0.434429	0.997	0.988	0	MuSC	Rps6
Rps28	0	0.637676	0.999	0.99	0	MuSC	Rps28
Rpl36a	0	0.456242	0.998	0.99	0	MuSC	Rpl36a
Rpl12	0	0.522541	0.999	0.992	0	MuSC	Rpl12
Rps18	0	0.535102	0.999	0.992	0	MuSC	Rps18
Gnb2l1	0	0.486149	0.998	0.992	0	MuSC	Gnb2l1
Ddx5	0	0.443475	0.997	0.992	0	MuSC	Ddx5
Rpl23a	0	0.453039	0.998	0.994	0	MuSC	Rpl23a
Gnas	0	1.24772	1	0.997	0	MuSC	Gnas
Rps27	0	0.69864	0.999	0.996	0	MuSC	Rps27
Rpl5	0	0.456523	0.999	0.996	0	MuSC	Rpl5
Rps19	0	0.50858	1	0.997	0	MuSC	Rps19
Rps15	0	0.427158	1	0.997	0	MuSC	Rps15
Rps25	0	0.357644	0.998	0.995	0	MuSC	Rps25
Rpl14	0	0.340206	0.999	0.996	0	MuSC	Rpl14
Rps23	0	0.470215	1	0.997	0	MuSC	Rps23
Rpl13a	0	0.562086	1	0.998	0	MuSC	Rpl13a
Rpl36	0	0.37428	1	0.998	0	MuSC	Rpl36
Rpl17	0	0.572154	1	0.998	0	MuSC	Rpl17
Rpl10	0	0.417321	0.998	0.999	0	MuSC	Rpl10
Rps4x	0	0.40145	1	0.999	0	MuSC	Rps4x
Rpl9	0	0.474267	1	0.999	0	MuSC	Rpl9
Rpl21	0	0.417109	1	0.999	0	MuSC	Rpl21
Rps9	0	0.34624	1	0.999	0	MuSC	Rps9
Rps5	0	0.481131	0.999	0.998	0	MuSC	Rps5
Rps12	0	0.370142	1	0.999	0	MuSC	Rps12
Rpl13	0	0.407012	1	0.999	0	MuSC	Rpl13
Rpl23	0	0.359361	1	0.999	0	MuSC	Rpl23
Rpl38	0	0.476514	0.999	0.998	0	MuSC	Rpl38
Rpl37	0	0.385772	0.999	1	0	MuSC	Rpl37
Rpl35a	0	0.33386	1	0.999	0	MuSC	Rpl35a
Rps14	0	0.446203	0.999	0.998	0	MuSC	Rps14
Rpl7	0	0.339541	0.998	0.998	0	MuSC	Rpl7
Rpl37a	0	0.300998	0.999	0.999	0	MuSC	Rpl37a
Rps21	0	0.640023	1	1	0	MuSC	Rps21
Rpl39	0	0.401764	0.999	0.999	0	MuSC	Rpl39
Rps8	0	0.330485	1	1	0	MuSC	Rps8
Rpl6	0	0.344509	0.999	0.999	0	MuSC	Rpl6
Ubc	0	1.38385	0.97	0.97	0	MuSC	Ubc
Tpt1	0	0.334609	1	1	0	MuSC	Tpt1
Eef1a1	0	0.389775	1	1	0	MuSC	Eef1a1
Rpl26	0	0.474326	0.999	0.999	0	MuSC	Rpl26
Rpl8	0	0.298548	0.999	0.999	0	MuSC	Rpl8
Tln2	7.57138721302425e-307	0.808295	0.759	0.542	1.43591358495005e-302	MuSC	Tln2
Rpl35	9.63338716967932e-307	0.387369	0.995	0.987	1.82697187672968e-302	MuSC	Rpl35
Chrnb1	9.21470029495436e-306	1.31595	0.542	0.312	1.7475679109381e-301	MuSC	Chrnb1
Usp2	1.45465436120805e-304	2.09908	0.384	0.152	2.75875199603107e-300	MuSC	Usp2
Rplp2	1.68964572112808e-304	0.311672	1	0.999	3.20441311011941e-300	MuSC	Rplp2
Eef2	5.92748578855686e-303	0.371064	0.998	0.993	1.12414767979981e-298	MuSC	Eef2
Sulf1	1.42517607225211e-302	1.49658	0.537	0.321	2.70284642102613e-298	MuSC	Sulf1
Rplp0	1.7488365700983e-297	0.35753	0.999	0.994	3.31666855519143e-293	MuSC	Rplp0
Itm2a	1.90551115067466e-293	0.252116	0.926	0.594	3.6138018972545e-289	MuSC	Itm2a
Col15a1	5.00457720422223e-289	0.946321	0.533	0.257	9.49118066780746e-285	MuSC	Col15a1
Rpl18a	3.36143546056226e-287	0.309219	1	0.997	6.37496235095633e-283	MuSC	Rpl18a
Blnk	8.8963249167926e-287	2.14543	0.303	0.083	1.68718802046972e-282	MuSC	Blnk
Zfp36	1.33770017365319e-283	1.26581	0.742	0.63	2.53694837933327e-279	MuSC	Zfp36
Rbm39	6.29558904417352e-283	0.430065	0.986	0.969	1.19395846222751e-278	MuSC	Rbm39
Crtc3	1.47564909874443e-279	0.981216	0.688	0.525	2.79856851576881e-275	MuSC	Crtc3
Zranb1	1.55416911779365e-279	1.13729	0.625	0.464	2.94748173189566e-275	MuSC	Zranb1
Pxdc1	7.23997417921765e-277	1.70462	0.438	0.218	1.37306110308863e-272	MuSC	Pxdc1
Pmepa1	1.41394086113294e-275	0.585834	0.874	0.75	2.68153884313863e-271	MuSC	Pmepa1
Son	3.38325850000276e-275	0.473949	0.968	0.958	6.41634974525524e-271	MuSC	Son
Srsf5	3.3974677431967e-275	0.65987	0.882	0.841	6.44329757497254e-271	MuSC	Srsf5
Jsrp1	1.10055326262587e-274	0.896174	0.613	0.368	2.08719926256995e-270	MuSC	Jsrp1
Clcn5	3.50727536089504e-273	0.931217	0.659	0.43	6.65154772193744e-269	MuSC	Clcn5
Olfml3	1.4171595018101e-272	1.38673	0.444	0.217	2.68764299518286e-268	MuSC	Olfml3
Kcnma1	5.46903849364724e-271	2.89773	0.237	0.045	1.0372031503202e-266	MuSC	Kcnma1
Cdh15	5.66901197778407e-268	0.54304	0.767	0.466	1.07512812158675e-263	MuSC	Cdh15
Eef1d	7.26810966552836e-268	0.437298	0.979	0.954	1.37839699806745e-263	MuSC	Eef1d
Vldlr	1.68232912018135e-266	2.05469	0.331	0.117	3.19053717642392e-262	MuSC	Vldlr
Rpl18	3.65264159693053e-266	0.313112	0.999	0.999	6.92723478857875e-262	MuSC	Rpl18
Tnik	1.518835426418e-265	1.02134	0.588	0.357	2.88047138620174e-261	MuSC	Tnik
Rps13	5.29142311841155e-264	0.308043	0.998	0.998	1.00351839440675e-259	MuSC	Rps13
Gm26802	2.07774285416655e-262	2.0883	0.368	0.149	3.94043932292686e-258	MuSC	Gm26802
Ppp1r15a	3.85441375535228e-258	1.00711	0.775	0.665	7.3098956870256e-254	MuSC	Ppp1r15a
Foxp2	9.08463356385497e-257	2.02486	0.335	0.128	1.7229007553851e-252	MuSC	Foxp2
Lmo2	2.05878140921167e-256	1.81864	0.341	0.128	3.90447894256993e-252	MuSC	Lmo2
Atp1a2	3.74779680845613e-256	0.709852	0.663	0.439	7.10769664723704e-252	MuSC	Atp1a2
Itpr2	3.19011446284623e-254	1.42787	0.463	0.252	6.05005207878788e-250	MuSC	Itpr2
Pdpn	1.06309228057963e-252	0.843565	0.551	0.323	2.01615451011926e-248	MuSC	Pdpn
Hspa1b	1.21069021796604e-251	0.930764	0.841	0.799	2.29607399837259e-247	MuSC	Hspa1b
Ankrd1	3.04798469018783e-250	1.73845	0.452	0.237	5.78050296494121e-246	MuSC	Ankrd1
Creb5	5.63316535982866e-249	1.11393	0.545	0.328	1.06832981049151e-244	MuSC	Creb5
Flnc	7.67890061138181e-248	1.16877	0.559	0.363	1.45630350094856e-243	MuSC	Flnc
Rapsn	7.40847597076092e-247	0.979079	0.58	0.361	1.40501746785481e-242	MuSC	Rapsn
Brwd1	2.36790900274471e-246	1.31019	0.572	0.423	4.49073942370533e-242	MuSC	Brwd1
Smc6	5.09659360129547e-246	0.626616	0.883	0.811	9.66568976485686e-242	MuSC	Smc6
Mt2	1.37251724575013e-245	1.07712	0.734	0.578	2.60297895656511e-241	MuSC	Mt2
Prelp	1.74048013891293e-245	1.10289	0.615	0.405	3.30082058344837e-241	MuSC	Prelp
Gas6	1.90792614093791e-245	1.15215	0.543	0.333	3.61838192628876e-241	MuSC	Gas6
Rpl28	7.57572472198034e-244	0.290131	1	0.999	1.43673619352357e-239	MuSC	Rpl28
Asb5	9.25338914950301e-242	1.10797	0.503	0.286	1.75490525220325e-237	MuSC	Asb5
Dmd	2.73180997323456e-241	0.760539	0.729	0.546	5.18087761423934e-237	MuSC	Dmd
Akr1b3	8.64916768437741e-240	0.564787	0.853	0.704	1.64031465134218e-235	MuSC	Akr1b3
Rps3a1	4.2849574404085e-239	0.26892	1	0.998	8.12642178573471e-235	MuSC	Rps3a1
Gadd45a	1.07925842353099e-234	1.52463	0.526	0.335	2.04681360022651e-230	MuSC	Gadd45a
Fam178a	1.05116805910589e-232	0.815226	0.689	0.515	1.99354022409432e-228	MuSC	Fam178a
Csdc2	2.6053671930626e-232	2.24697	0.281	0.094	4.94107888164322e-228	MuSC	Csdc2
Il11ra1	7.89561007004369e-232	0.862258	0.631	0.423	1.49740244978379e-227	MuSC	Il11ra1
Fam49a	2.38660487886898e-230	1.41916	0.449	0.258	4.52619615277502e-226	MuSC	Fam49a
Zim1	1.48307542614373e-228	1.64671	0.393	0.194	2.81265254568158e-224	MuSC	Zim1
Rpl3	1.26161991337119e-227	0.27441	0.998	0.997	2.39266216570847e-223	MuSC	Rpl3
Bcl7a	1.13621621892531e-225	1.11644	0.556	0.387	2.15483405919185e-221	MuSC	Bcl7a
Foxo1	6.90491668886771e-225	1.09352	0.563	0.387	1.30951745004376e-220	MuSC	Foxo1
Sytl2	1.16309713919832e-224	0.67793	0.804	0.647	2.20581372448962e-220	MuSC	Sytl2
Gm26669	4.70242336871821e-223	1.26536	0.54	0.366	8.91814591877408e-219	MuSC	Gm26669
Rpl34	9.34676599658131e-222	0.248779	0.999	0.998	1.77261417125164e-217	MuSC	Rpl34
Cecr2	3.5020234881575e-219	1.83697	0.319	0.131	6.6415875452907e-215	MuSC	Cecr2
Olfml2a	6.14228990324943e-219	1.15463	0.471	0.267	1.16488528015126e-214	MuSC	Olfml2a
Nedd4l	9.57195381260388e-218	1.5248	0.412	0.226	1.81532104056033e-213	MuSC	Nedd4l
Col19a1	5.25250710141184e-217	2.53116	0.247	0.075	9.96137971782755e-213	MuSC	Col19a1
Wbscr17	1.12071951641671e-216	1.60366	0.357	0.164	2.12544456288429e-212	MuSC	Wbscr17
Skil	3.27939072796581e-215	1.13658	0.565	0.4	6.21936451558717e-211	MuSC	Skil
Nr1d1	2.00364850821967e-214	1.3601	0.441	0.25	3.7999193958386e-210	MuSC	Nr1d1
Plxna2	6.88438508370029e-214	1.17256	0.498	0.306	1.30562363112376e-209	MuSC	Plxna2
Rps2	7.40026671343309e-214	0.250956	0.999	0.998	1.40346058220258e-209	MuSC	Rps2
Dixdc1	1.07932887693359e-213	1.87453	0.322	0.137	2.04694721510455e-209	MuSC	Dixdc1
Lrp6	3.37940598150189e-212	1.07549	0.586	0.446	6.40904344391833e-208	MuSC	Lrp6
mt-Nd3	5.08411090788947e-212	0.62522	0.85	0.821	9.64201633681238e-208	MuSC	mt-Nd3
Pdzd2	1.53105917334559e-211	0.869238	0.522	0.312	2.90365372224991e-207	MuSC	Pdzd2
Frmd6	1.5936974058988e-211	0.808557	0.688	0.559	3.02244713028707e-207	MuSC	Frmd6
Atl2	6.60207183548601e-211	1.66784	0.368	0.185	1.25208292359992e-206	MuSC	Atl2
Rpsa	1.13315185023436e-210	0.2711	1	0.997	2.14902248396947e-206	MuSC	Rpsa
Angptl1	1.43865886216629e-210	2.45933	0.179	0.028	2.72841653209837e-206	MuSC	Angptl1
Pde7b	9.78899297860421e-210	1.98462	0.278	0.099	1.85648251839229e-205	MuSC	Pde7b
Tpcn1	2.40152364374961e-209	1.41317	0.419	0.235	4.55448959037113e-205	MuSC	Tpcn1
Luc7l2	5.0447907595324e-209	0.487544	0.923	0.896	9.56744567545319e-205	MuSC	Luc7l2
Nrbp2	3.12186355472902e-208	1.53076	0.362	0.171	5.92061423154358e-204	MuSC	Nrbp2
Gm21092	2.35124444195955e-206	0.728663	0.762	0.691	4.45913508417628e-202	MuSC	Gm21092
Gm13373	8.93177349823807e-206	4.38515	0.145	0.011	1.69391084394085e-201	MuSC	Gm13373
Man2a2	3.14347918270201e-203	1.1953	0.492	0.321	5.96160826999436e-199	MuSC	Man2a2
Deptor	7.77937312155844e-203	1.16717	0.531	0.362	1.47535811250356e-198	MuSC	Deptor
Tmem229a	9.5987676948838e-202	2.28954	0.234	0.068	1.82040629333471e-197	MuSC	Tmem229a
Svep1	6.93853208283444e-201	2.55062	0.204	0.047	1.31589260950955e-196	MuSC	Svep1
Rpl11	1.65908057793054e-200	0.257039	0.998	0.998	3.14644631604527e-196	MuSC	Rpl11
Rps29	3.04902583744457e-200	0.217773	0.999	0.999	5.78247750071363e-196	MuSC	Rps29
Lama2	1.10840894587518e-199	0.93307	0.559	0.368	2.10209756585228e-195	MuSC	Lama2
Rps3	1.47688699298016e-198	0.252558	0.999	0.998	2.80091618218687e-194	MuSC	Rps3
Jup	3.47619349333928e-197	0.942935	0.523	0.336	6.59260096011795e-193	MuSC	Jup
Eif4a2	3.77183457105209e-196	0.623973	0.794	0.732	7.15328426400029e-192	MuSC	Eif4a2
Gm26532	1.28277786694389e-195	1.41043	0.496	0.332	2.43278822465909e-191	MuSC	Gm26532
Cuedc1	2.15274909174297e-193	0.917248	0.604	0.465	4.08268865249054e-189	MuSC	Cuedc1
Defb25	4.75269222060287e-192	1.8936	0.293	0.123	9.01348079637335e-188	MuSC	Defb25
Runx1	5.27561445851676e-192	0.708757	0.7	0.537	1.0005202820577e-187	MuSC	Runx1
Aim1	8.23019343130479e-192	1.71103	0.334	0.161	1.56085618424695e-187	MuSC	Aim1
Slc22a3	1.42406353609011e-191	3.11033	0.164	0.025	2.7007364961949e-187	MuSC	Slc22a3
Rpl32	5.50153855955333e-191	0.249943	1	0.997	1.04336678781929e-186	MuSC	Rpl32
Ror1	1.36236942377402e-189	1.58082	0.352	0.178	2.58373361218743e-185	MuSC	Ror1
Klf9	4.90855421152507e-189	0.740015	0.851	0.767	9.30907306215729e-185	MuSC	Klf9
Tcaf1	2.42613190385956e-187	0.940995	0.6	0.466	4.60115915566965e-183	MuSC	Tcaf1
Trim2	2.84435916907855e-187	1.29935	0.426	0.254	5.39432716415747e-183	MuSC	Trim2
Nav2	1.19078092824619e-186	1.70201	0.312	0.138	2.2583160304189e-182	MuSC	Nav2
Ptprd	1.78381169509308e-186	0.735676	0.592	0.379	3.38299887974403e-182	MuSC	Ptprd
Scn1b	7.48966675109032e-186	1.05927	0.506	0.34	1.42041529934428e-181	MuSC	Scn1b
Scara5	2.67013924212437e-185	2.39842	0.192	0.045	5.06391907268887e-181	MuSC	Scara5
Cxcr4	1.54611280592832e-182	1.49972	0.34	0.167	2.93220293644306e-178	MuSC	Cxcr4
Megf10	2.16937108988995e-181	1.00324	0.465	0.281	4.1142122719763e-177	MuSC	Megf10
Rpl19	4.24280240342054e-181	0.225579	0.999	0.999	8.04647475808705e-177	MuSC	Rpl19
Hdac4	6.73171484776989e-181	1.4264	0.378	0.209	1.27666972087956e-176	MuSC	Hdac4
Maff	2.40307474997017e-180	1.81099	0.333	0.166	4.55743126331842e-176	MuSC	Maff
Cp	9.63130356663949e-180	0.965391	0.558	0.388	1.82657672141318e-175	MuSC	Cp
Hspa1a	1.44944805087717e-179	0.905626	0.837	0.819	2.74887822848855e-175	MuSC	Hspa1a
Rps16	9.91151246291078e-179	0.230575	1	0.999	1.87971833859103e-174	MuSC	Rps16
Drp2	5.04172107461624e-178	0.57817	0.486	0.307	9.5616240180097e-174	MuSC	Drp2
Tmem246	1.35679036412047e-177	1.26552	0.415	0.248	2.57315292555447e-173	MuSC	Tmem246
mt-Nd2	1.22571045074648e-176	0.29723	0.998	0.995	2.32455986984069e-172	MuSC	mt-Nd2
Ogn	1.59929310600272e-176	0.748077	0.516	0.325	3.03305937553416e-172	MuSC	Ogn
Golim4	1.78188895635819e-176	0.800888	0.671	0.568	3.37935240573331e-172	MuSC	Golim4
Inhbb	6.4743822244219e-174	1.64859	0.31	0.145	1.22786658886161e-169	MuSC	Inhbb
Rps10	1.19238227240455e-172	0.218074	0.999	1	2.26135297961524e-168	MuSC	Rps10
Rpl27	1.3941747277887e-170	0.310482	0.975	0.969	2.64405237125127e-166	MuSC	Rpl27
Ntn5	1.94514133543218e-169	2.06817	0.236	0.085	3.68896054264713e-165	MuSC	Ntn5
Ppp4r2	2.76479163527578e-169	0.60051	0.783	0.723	5.24342733630052e-165	MuSC	Ppp4r2
Gm15635	5.105636002436e-169	1.98828	0.255	0.101	9.68283867861988e-165	MuSC	Gm15635
1200007C13Rik	5.98572423300739e-169	2.7531	0.185	0.046	1.13519260078985e-164	MuSC	1200007C13Rik
Frem1	8.39571515036898e-169	2.33494	0.2	0.057	1.59224737826748e-164	MuSC	Frem1
N6amt1	8.34357997598285e-168	0.986002	0.558	0.436	1.58235994244515e-163	MuSC	N6amt1
Ccnl1	9.1734200190427e-167	0.7603	0.713	0.628	1.73973910661145e-162	MuSC	Ccnl1
Ncald	4.86104933850306e-166	0.880507	0.558	0.388	9.21898007047105e-162	MuSC	Ncald
Plbd1	5.97769206462398e-166	2.14553	0.18	0.044	1.13366930005594e-161	MuSC	Plbd1
Rgmb	1.1884968459881e-165	1.0975	0.451	0.29	2.25398426841643e-161	MuSC	Rgmb
Zbtb16	1.96867532720024e-165	1.80345	0.258	0.103	3.73359275803526e-161	MuSC	Zbtb16
Colec12	4.63483151626014e-165	1.6393	0.283	0.126	8.78995797058735e-161	MuSC	Colec12
Rpl30	2.61425612634064e-164	0.197417	0.999	0.999	4.95793674360502e-160	MuSC	Rpl30
Fus	3.50977714390707e-164	0.35719	0.941	0.93	6.65629235341976e-160	MuSC	Fus
Hes1	1.99158546034609e-162	0.878074	0.712	0.604	3.77704182554636e-158	MuSC	Hes1
Tnxb	5.49793272428206e-162	1.00616	0.447	0.26	1.04268294116009e-157	MuSC	Tnxb
Hey1	7.16577741275454e-162	1.14784	0.402	0.236	1.3589896863289e-157	MuSC	Hey1
Cd82	1.8475157861766e-160	0.402583	0.775	0.549	3.50381368848392e-156	MuSC	Cd82
Tceal3	3.25778440334816e-160	1.39539	0.349	0.188	6.17838812094978e-156	MuSC	Tceal3
Slc39a14	3.932625454517e-158	1.43646	0.343	0.187	7.45822417449149e-154	MuSC	Slc39a14
Sik1	5.54668897546268e-158	1.13662	0.459	0.309	1.0519295641965e-153	MuSC	Sik1
Map1b	7.91349514365929e-158	0.63014	0.856	0.8	1.50079435399498e-153	MuSC	Map1b
En1	1.14163282428149e-156	1.49782	0.349	0.194	2.16510665124985e-152	MuSC	En1
Tra2a	1.07395180062657e-155	0.601205	0.783	0.724	2.03674958988829e-151	MuSC	Tra2a
Tnrc6b	1.20772330388919e-155	0.73371	0.685	0.591	2.29044724582585e-151	MuSC	Tnrc6b
Auts2	1.00952488282347e-153	0.631705	0.761	0.655	1.9145639402747e-149	MuSC	Auts2
Lpar4	1.51509575220838e-153	1.02921	0.45	0.285	2.87337909406319e-149	MuSC	Lpar4
Rps17	3.7765999312664e-153	0.239418	0.993	0.986	7.16232176964672e-149	MuSC	Rps17
Rhoh	1.39481266927449e-152	2.11908	0.21	0.072	2.64526222727907e-148	MuSC	Rhoh
Hoxc10	9.45376802167496e-151	0.962924	0.507	0.366	1.79290710531066e-146	MuSC	Hoxc10
Lrp1	2.26015238689275e-150	0.644327	0.603	0.458	4.2863790017421e-146	MuSC	Lrp1
Usp54	3.99485923085959e-149	1.86989	0.24	0.099	7.57625053132522e-145	MuSC	Usp54
Osgin1	1.09467670081185e-148	2.19127	0.224	0.085	2.07605436308966e-144	MuSC	Osgin1
Zhx2	4.75923882371831e-148	1.49821	0.302	0.152	9.02589642918177e-144	MuSC	Zhx2
mt-Atp6	1.51410586555348e-147	0.219221	1	0.999	2.87150177402218e-143	MuSC	mt-Atp6
Dusp1	2.71465981240687e-147	0.940741	0.813	0.767	5.14835233422962e-143	MuSC	Dusp1
Tshz1	3.8015330827221e-147	1.06789	0.492	0.365	7.20960749138247e-143	MuSC	Tshz1
Antxr2	1.38542147161659e-146	0.948061	0.491	0.357	2.62745182092086e-142	MuSC	Antxr2
Adcy2	1.83062378388645e-146	1.84678	0.237	0.097	3.47177800614065e-142	MuSC	Adcy2
Rtn2	5.43771377005378e-146	0.800064	0.558	0.408	1.0312624164907e-141	MuSC	Rtn2
Irs2	5.85043123394336e-146	1.37453	0.409	0.266	1.10953428351736e-141	MuSC	Irs2
Aida	7.45069865234765e-146	0.783895	0.601	0.498	1.41302499941773e-141	MuSC	Aida
Sgca	1.49310966608422e-145	1.61621	0.277	0.133	2.83168248172873e-141	MuSC	Sgca
Lmo4	6.11345162234074e-144	0.615175	0.693	0.621	1.15941610017692e-139	MuSC	Lmo4
Mrc2	1.71516184146779e-143	1.79744	0.232	0.094	3.25280443234367e-139	MuSC	Mrc2
Mbnl2	5.95055125392951e-143	0.407967	0.912	0.878	1.12852204530773e-138	MuSC	Mbnl2
Epha4	7.23527294429847e-143	2.30525	0.168	0.046	1.3721695138862e-138	MuSC	Epha4
Mat2a	3.53639143092175e-142	0.727246	0.762	0.719	6.7067663487431e-138	MuSC	Mat2a
Notch2	4.18011968303952e-142	0.970619	0.476	0.34	7.92759697888444e-138	MuSC	Notch2
Ifrd1	1.40513021697614e-141	0.754627	0.697	0.6	2.66482945649526e-137	MuSC	Ifrd1
Tnpo1	2.0435308920199e-141	0.866085	0.561	0.46	3.87555633671573e-137	MuSC	Tnpo1
Foxred2	2.2719266279665e-141	2.1787	0.179	0.054	4.30870884993847e-137	MuSC	Foxred2
Abi3bp	4.04359059892662e-141	0.287708	0.459	0.285	7.66866957086433e-137	MuSC	Abi3bp
Card10	7.28766676341014e-141	1.71628	0.221	0.085	1.38210600168073e-136	MuSC	Card10
Dclk3	1.11489061893857e-140	1.62911	0.229	0.089	2.114390058817e-136	MuSC	Dclk3
mt-Co3	1.25073775154051e-140	0.179509	1	1	2.37202414579658e-136	MuSC	mt-Co3
Sgk1	1.47980024896568e-140	0.842208	0.596	0.462	2.80644117216341e-136	MuSC	Sgk1
Dis3l2	6.42885774510617e-140	1.45877	0.329	0.188	1.21923287135938e-135	MuSC	Dis3l2
Pvrl1	1.02118997555458e-139	1.53246	0.29	0.147	1.93668678863926e-135	MuSC	Pvrl1
Mafk	2.6829181649967e-139	1.39268	0.361	0.218	5.08815429991625e-135	MuSC	Mafk
Dnajb1	9.56335359252416e-139	1.58225	0.585	0.503	1.81369000882221e-134	MuSC	Dnajb1
Rpl27a	2.88269030677938e-138	0.177587	1	1	5.46702216680709e-134	MuSC	Rpl27a
Slc7a8	7.87501740219731e-138	1.78364	0.232	0.096	1.49349705032672e-133	MuSC	Slc7a8
Rps15a	1.80277022272046e-137	0.19442	0.999	0.998	3.41895372738936e-133	MuSC	Rps15a
Vgll3	1.91047867773994e-136	1.09196	0.425	0.284	3.6232228123338e-132	MuSC	Vgll3
Tek	2.10609064181431e-136	1.07339	0.233	0.091	3.99420090220083e-132	MuSC	Tek
Adck3	2.91189316684034e-135	1.57344	0.282	0.143	5.5224053909127e-131	MuSC	Adck3
Mybpc1	5.28387882934369e-135	0.925348	0.439	0.278	1.00208761998503e-130	MuSC	Mybpc1
Espnl	7.20137886200429e-135	4.43278	0.096	0.006	1.36574150117911e-130	MuSC	Espnl
Gabbr1	1.80330915349141e-134	1.12037	0.398	0.258	3.41997580959645e-130	MuSC	Gabbr1
Id1	6.79625807759327e-133	0.92471	0.579	0.444	1.28891034441556e-128	MuSC	Id1
Ptgfrn	1.3135544171277e-132	0.969069	0.441	0.299	2.49115595208268e-128	MuSC	Ptgfrn
Gm9947	3.63697515143915e-132	2.11079	0.193	0.07	6.89752337470435e-128	MuSC	Gm9947
Lbx1	7.49395901752262e-132	1.42908	0.307	0.169	1.42122932767317e-127	MuSC	Lbx1
Arl4d	8.67298245993111e-132	1.85352	0.204	0.076	1.64483112352593e-127	MuSC	Arl4d
Cd200	1.28007169297181e-131	0.395863	0.7	0.572	2.42765596572103e-127	MuSC	Cd200
Tor1aip1	1.8995842484961e-131	0.678284	0.654	0.574	3.60256152727285e-127	MuSC	Tor1aip1
Adamts10	1.8161015476064e-130	1.31168	0.346	0.208	3.44423658503553e-126	MuSC	Adamts10
Ank1	2.35259104400593e-130	1.30743	0.312	0.168	4.46168891495724e-126	MuSC	Ank1
Rpl10a	2.9182002295651e-130	0.196362	0.999	0.994	5.53436673537021e-126	MuSC	Rpl10a
Chpt1	3.339424319064e-130	0.695361	0.618	0.53	6.33321822110488e-126	MuSC	Chpt1
Lamc3	4.11445194347484e-130	4.08124	0.098	0.009	7.80305811080004e-126	MuSC	Lamc3
Foxn3	4.98174174434317e-130	0.874983	0.513	0.393	9.44787321814682e-126	MuSC	Foxn3
Hoxc9	6.98453497141528e-130	0.983455	0.48	0.354	1.32461705732891e-125	MuSC	Hoxc9
Elovl4	8.42608642086111e-130	3.48784	0.114	0.017	1.59800728971631e-125	MuSC	Elovl4
Sowahc	9.22835739836408e-130	1.53577	0.284	0.146	1.75015798059975e-125	MuSC	Sowahc
mt-Nd1	9.64119985356119e-130	0.223491	0.998	0.996	1.82845355222788e-125	MuSC	mt-Nd1
Rpl7a	2.04024802325746e-128	0.203202	0.997	0.993	3.86933037610777e-124	MuSC	Rpl7a
Errfi1	5.35212935104472e-128	0.743007	0.813	0.718	1.01503133142563e-123	MuSC	Errfi1
Ppp1r14b	3.14802246518179e-127	0.155882	0.975	0.796	5.97022460521727e-123	MuSC	Ppp1r14b
Rps27a	6.31417909396291e-127	0.1874	0.999	0.999	1.19748406517007e-122	MuSC	Rps27a
Ap3b2	6.96961177334482e-127	1.68963	0.235	0.106	1.32178687281485e-122	MuSC	Ap3b2
Per1	2.03492949908014e-126	1.45962	0.282	0.146	3.85924379500549e-122	MuSC	Per1
Snhg12	8.60577191276573e-126	0.758687	0.563	0.451	1.63208464325602e-121	MuSC	Snhg12
Bcl6	2.4063256571104e-125	1.3369	0.337	0.203	4.56359660870987e-121	MuSC	Bcl6
Thsd4	2.47398574601195e-125	1.62026	0.261	0.13	4.69191396731166e-121	MuSC	Thsd4
Pnisr	4.50923721453747e-125	0.455765	0.832	0.803	8.55176837737032e-121	MuSC	Pnisr
Txnip	5.45820300726491e-124	0.540674	0.851	0.789	1.03514820032779e-119	MuSC	Txnip
Sorl1	4.74630382844241e-123	1.65729	0.223	0.096	9.00136521064104e-119	MuSC	Sorl1
Igf2r	4.86779642525407e-123	0.648925	0.624	0.521	9.23177592049435e-119	MuSC	Igf2r
Rpl15	5.25653986789351e-122	0.247175	0.985	0.976	9.96902785946004e-118	MuSC	Rpl15
Kmt2a	7.87220060344416e-121	0.596171	0.72	0.668	1.49296284444319e-116	MuSC	Kmt2a
Cyp2d22	1.6141393143515e-119	1.17937	0.345	0.211	3.06121520966761e-115	MuSC	Cyp2d22
mt-Nd5	1.05539490795405e-117	0.333299	0.939	0.931	2.00155644293486e-113	MuSC	mt-Nd5
Entpd2	2.25191151446585e-117	1.23911	0.243	0.113	4.27075018718448e-113	MuSC	Entpd2
Airn	5.57857027302999e-117	0.956039	0.445	0.32	1.05797585228014e-112	MuSC	Airn
Vav3	6.01600715761819e-117	1.08002	0.357	0.223	1.14093575744229e-112	MuSC	Vav3
Rps24	4.11102585694466e-116	0.169593	1	0.999	7.79656053769555e-112	MuSC	Rps24
Serpini1	6.15306355885248e-116	2.12573	0.143	0.04	1.16692850393637e-111	MuSC	Serpini1
Pura	8.83996123734891e-115	0.38854	0.863	0.865	1.67649864866322e-110	MuSC	Pura
Eif3h	4.40322911258664e-114	0.327965	0.95	0.914	8.35072401202056e-110	MuSC	Eif3h
Nfat5	5.78781669699884e-114	0.755025	0.589	0.499	1.09765943658583e-109	MuSC	Nfat5
Kmt2e	2.16544520357616e-113	0.43218	0.832	0.8	4.10676682858218e-109	MuSC	Kmt2e
Spred2	4.6401258020194e-113	1.18865	0.328	0.2	8.79999858352979e-109	MuSC	Spred2
Pitx2	1.6469903930672e-112	1.36281	0.285	0.158	3.12351728045195e-108	MuSC	Pitx2
Irf2bpl	2.51661055735118e-112	0.650952	0.703	0.643	4.77275192201651e-108	MuSC	Irf2bpl
Ssc5d	4.6547394642412e-112	1.04589	0.354	0.222	8.82771339393344e-108	MuSC	Ssc5d
Hnrnph1	7.42037385734363e-112	0.580376	0.701	0.655	1.40727390204522e-107	MuSC	Hnrnph1
Ctsz	4.27711270315518e-111	0.357158	0.846	0.815	8.1115442415338e-107	MuSC	Ctsz
Zbtb4	5.16335674169274e-111	0.946604	0.424	0.297	9.79230606062029e-107	MuSC	Zbtb4
Tshr	3.49312541318647e-110	4.28419	0.084	0.008	6.62471234610814e-106	MuSC	Tshr
Slc10a6	4.79466911135339e-110	2.0396	0.182	0.072	9.0930899696817e-106	MuSC	Slc10a6
Hlf	1.15015108903725e-109	2.81611	0.11	0.022	2.18126154035914e-105	MuSC	Hlf
Tcf25	1.37659042979779e-109	0.411836	0.819	0.812	2.61070375011151e-105	MuSC	Tcf25
Rps7	2.54104407606015e-109	0.181084	0.998	0.998	4.81909009024808e-105	MuSC	Rps7
Rplp1	3.77615175263477e-109	0.150659	1	1	7.16147179887184e-105	MuSC	Rplp1
Trps1	1.23096164763488e-108	0.965253	0.442	0.329	2.33451876473955e-104	MuSC	Trps1
Cdh13	1.73825293189874e-108	0.457202	0.69	0.569	3.29659668534595e-104	MuSC	Cdh13
Cirbp	2.0998585250999e-108	0.494104	0.783	0.729	3.98238169285196e-104	MuSC	Cirbp
Pnmal2	6.86379872129501e-106	0.579106	0.467	0.324	1.3017194274936e-101	MuSC	Pnmal2
Srrm2	7.24823265967387e-106	0.287045	0.955	0.947	1.37462732390715e-101	MuSC	Srrm2
Ash1l	2.04224461614643e-105	0.493759	0.767	0.743	3.87311691452171e-101	MuSC	Ash1l
Ripply3	2.10762977493148e-105	1.44882	0.242	0.124	3.99711986815755e-101	MuSC	Ripply3
Ahdc1	8.1793695157215e-105	1.07056	0.371	0.253	1.55121742865658e-100	MuSC	Ahdc1
Zfos1	1.12052394791005e-103	0.345059	0.747	0.627	2.1250736672114e-99	MuSC	Zfos1
Hsp90aa1	2.58651643350329e-102	0.428925	0.908	0.892	4.90532841613899e-98	MuSC	Hsp90aa1
Mcl1	3.07257932836038e-101	0.49029	0.848	0.824	5.82714669623547e-97	MuSC	Mcl1
Pcbp2	3.83017311239329e-100	0.349069	0.884	0.866	7.26392330765387e-96	MuSC	Pcbp2
2010111I01Rik	1.0210325195232e-99	0.548821	0.668	0.584	1.93638817327575e-95	MuSC	2010111I01Rik
Piezo1	1.19168030653326e-99	1.21659	0.303	0.186	2.26002170134032e-95	MuSC	Piezo1
Dnm3	1.38976739483908e-99	1.01486	0.321	0.194	2.63569386431231e-95	MuSC	Dnm3
Ksr1	2.25968836971255e-99	1.56998	0.195	0.086	4.28549899315984e-95	MuSC	Ksr1
Mlxipl	8.83033559474126e-99	4.06173	0.078	0.008	1.67467314554268e-94	MuSC	Mlxipl
Slc2a12	2.06376390104599e-98	1.78017	0.175	0.072	3.91392823833372e-94	MuSC	Slc2a12
Ccni	3.51655623623218e-98	0.547437	0.69	0.647	6.66914890201432e-94	MuSC	Ccni
A230005M16Rik	4.92496859337993e-98	2.88011	0.102	0.021	9.34020293734504e-94	MuSC	A230005M16Rik
Atf4	6.22403009460772e-98	0.605196	0.667	0.617	1.18038730744235e-93	MuSC	Atf4
Rpl24	1.58758071419749e-97	0.158467	0.999	0.999	3.01084682447555e-93	MuSC	Rpl24
Spty2d1	2.43654540626831e-97	0.865809	0.472	0.368	4.62090836298785e-93	MuSC	Spty2d1
Mcc	2.78689367367864e-97	1.56874	0.177	0.073	5.28534385213155e-93	MuSC	Mcc
Pdgfrl	2.80675899822597e-97	0.46927	0.653	0.525	5.32301844013554e-93	MuSC	Pdgfrl
Por	5.55828777600821e-97	0.799498	0.463	0.361	1.05412927671996e-92	MuSC	Por
Ace	1.02563439296362e-96	1.31277	0.168	0.064	1.94511562625551e-92	MuSC	Ace
Eya1	6.11015915931543e-96	1.70445	0.201	0.096	1.15879168456417e-91	MuSC	Eya1
Abr	6.15454658841897e-96	1.17737	0.319	0.205	1.16720976049366e-91	MuSC	Abr
Gpr155	1.00357586481577e-95	1.45337	0.218	0.109	1.90328162762311e-91	MuSC	Gpr155
Rap1gap2	5.44503590263621e-95	2.34533	0.118	0.033	1.03265105893496e-90	MuSC	Rap1gap2
Herpud1	1.25248500115615e-94	0.741284	0.559	0.477	2.37533780469265e-90	MuSC	Herpud1
Gm11808	1.8305031315145e-94	0.435953	0.749	0.707	3.47154918891726e-90	MuSC	Gm11808
Musk	2.72079052570967e-94	1.46064	0.219	0.11	5.15997923200838e-90	MuSC	Musk
3110021N24Rik	5.15792444259492e-94	1.85825	0.146	0.052	9.78200370538127e-90	MuSC	3110021N24Rik
Scd1	1.91674937258999e-93	1.00224	0.248	0.13	3.63511518511691e-89	MuSC	Scd1
Fitm1	5.17478026796433e-93	0.851258	0.387	0.266	9.81397077819435e-89	MuSC	Fitm1
Wsb1	1.00479910108882e-92	0.834226	0.467	0.372	1.90560149521495e-88	MuSC	Wsb1
Rgma	3.16888292928953e-91	0.806596	0.461	0.361	6.00978647539759e-87	MuSC	Rgma
Mblac2	3.5951437753118e-90	1.61713	0.192	0.09	6.81819016987883e-86	MuSC	Mblac2
Bhlhe40	5.80285112916557e-90	0.994581	0.505	0.418	1.10051071664625e-85	MuSC	Bhlhe40
Wnt4	6.22852082029643e-90	2.19969	0.156	0.062	1.18123897356922e-85	MuSC	Wnt4
Safb2	9.21833663997432e-90	0.707161	0.539	0.462	1.74825754377113e-85	MuSC	Safb2
Prrc2c	1.14882687513928e-89	0.328851	0.902	0.893	2.17875016870165e-85	MuSC	Prrc2c
Popdc2	4.09893919772288e-89	1.07934	0.295	0.182	7.77363818848144e-85	MuSC	Popdc2
Maob	6.6656809220139e-89	1.52263	0.206	0.104	1.26414638685994e-84	MuSC	Maob
Vgll4	1.06545027158241e-88	0.627695	0.606	0.544	2.02062644005605e-84	MuSC	Vgll4
Hexim1	1.31030766199518e-88	0.988789	0.388	0.28	2.48499848097386e-84	MuSC	Hexim1
Zfp612	1.64803613252332e-88	2.41813	0.108	0.029	3.12550052533048e-84	MuSC	Zfp612
Notch1	2.76146696517247e-88	0.580455	0.557	0.463	5.2371220994496e-84	MuSC	Notch1
Fkbp7	5.3496579391205e-88	0.61174	0.577	0.494	1.0145626281542e-83	MuSC	Fkbp7
Nr4a1	1.09637238063286e-87	1.10449	0.463	0.357	2.07927021987021e-83	MuSC	Nr4a1
Rps27rt	1.14353669175208e-87	0.674609	0.547	0.48	2.16871733590781e-83	MuSC	Rps27rt
Adarb1	2.48034476606509e-87	1.18547	0.265	0.156	4.70397384884244e-83	MuSC	Adarb1
Ret	2.56595215205287e-87	1.54747	0.18	0.082	4.86632825636827e-83	MuSC	Ret
Adrb1	5.5878211266151e-86	2.17217	0.12	0.038	1.05973027666255e-81	MuSC	Adrb1
Tbc1d16	3.39953717921304e-85	1.56548	0.18	0.083	6.44722226037753e-81	MuSC	Tbc1d16
Malat1	5.31507688291834e-85	0.163357	1	0.999	1.00800433084546e-80	MuSC	Malat1
Fau	1.76069949475268e-84	0.13487	0.999	1	3.33916659179846e-80	MuSC	Fau
Actn3	4.4471171278533e-84	0.680701	0.434	0.312	8.43395763297379e-80	MuSC	Actn3
Ccnd3	6.37183895842949e-83	0.318255	0.744	0.654	1.20841925846615e-78	MuSC	Ccnd3
2810405F17Rik	6.81135143426928e-83	2.03498	0.134	0.049	1.29177279950917e-78	MuSC	2810405F17Rik
Slc38a3	9.16478118245541e-83	3.69132	0.067	0.007	1.73810075125267e-78	MuSC	Slc38a3
Rps26	1.02105046930736e-82	0.115676	0.999	0.997	1.93642221504141e-78	MuSC	Rps26
Prex1	1.22925290814828e-82	0.675451	0.275	0.158	2.33127814030322e-78	MuSC	Prex1
Agpat5	6.26422172992037e-82	0.616573	0.594	0.527	1.1880096510794e-77	MuSC	Agpat5
Sobp	8.53276552589359e-82	1.31915	0.234	0.132	1.61823898198572e-77	MuSC	Sobp
Trf	8.62892823407197e-82	0.989088	0.193	0.093	1.63647623959175e-77	MuSC	Trf
Tra2b	8.83663007787722e-82	0.419188	0.782	0.761	1.67586689426941e-77	MuSC	Tra2b
Gprasp2	1.1161074637073e-81	1.6292	0.167	0.074	2.11669780492089e-77	MuSC	Gprasp2
Cd302	3.79516124116384e-81	0.505403	0.611	0.54	7.19752329386722e-77	MuSC	Cd302
Pof1b	4.00547743848558e-81	3.90611	0.062	0.005	7.5963879620879e-77	MuSC	Pof1b
Slc4a4	6.13011547803423e-81	2.23647	0.108	0.032	1.16257640040919e-76	MuSC	Slc4a4
Ptp4a1	6.13138281828151e-81	0.716327	0.536	0.474	1.16281675148709e-76	MuSC	Ptp4a1
Dnajc25	1.54502539813083e-80	0.794834	0.474	0.391	2.93014066755511e-76	MuSC	Dnajc25
Vgll2	2.97160631491303e-80	1.11645	0.323	0.218	5.63565137623257e-76	MuSC	Vgll2
Nipbl	8.26794634932272e-80	0.448024	0.736	0.713	1.56801602514905e-75	MuSC	Nipbl
Eya4	9.80843133824862e-80	2.04749	0.129	0.048	1.86016900329885e-75	MuSC	Eya4
Mirg	1.09952098123091e-79	2.00588	0.111	0.034	2.08524154090442e-75	MuSC	Mirg
Hsph1	3.59454354928922e-79	1.1285	0.461	0.39	6.81705184122701e-75	MuSC	Hsph1
Ccdc8	5.38685000539525e-79	0.996348	0.324	0.221	1.02161610352321e-74	MuSC	Ccdc8
Fndc3c1	2.5424634468823e-78	1.68641	0.158	0.07	4.82178192701228e-74	MuSC	Fndc3c1
Gli2	3.37141653278742e-78	1.75142	0.137	0.053	6.39389145443134e-74	MuSC	Gli2
Crip2	8.3055474285072e-77	0.243375	0.981	0.946	1.57514706981639e-72	MuSC	Crip2
Six1	1.30594594426187e-76	0.756704	0.458	0.361	2.47672648329265e-72	MuSC	Six1
Odc1	3.42108177880633e-76	0.750832	0.496	0.413	6.48808159350621e-72	MuSC	Odc1
Ccnl2	7.98315575570641e-76	0.495186	0.666	0.629	1.51400548906972e-71	MuSC	Ccnl2
Pcdh7	8.36434095242139e-76	0.479779	0.566	0.454	1.58629726162672e-71	MuSC	Pcdh7
Rsrp1	1.37381097800333e-75	0.422776	0.72	0.692	2.60543251978331e-71	MuSC	Rsrp1
Mip	4.29263102199445e-75	4.21835	0.056	0.004	8.14097473321247e-71	MuSC	Mip
Cdh4	4.88469533290837e-75	2.96503	0.073	0.013	9.26382469886073e-71	MuSC	Cdh4
Tob2	5.00657003379066e-75	0.946455	0.369	0.273	9.49496006908398e-71	MuSC	Tob2
Lncpint	1.31077681586089e-74	1.44295	0.169	0.079	2.48588823128017e-70	MuSC	Lncpint
Bptf	1.33911327436017e-74	0.436434	0.727	0.714	2.53962832482406e-70	MuSC	Bptf
Brd2	2.37551772414639e-74	0.534644	0.628	0.584	4.50516936384363e-70	MuSC	Brd2
Trank1	6.11653387828768e-74	2.89316	0.075	0.015	1.16000065001726e-69	MuSC	Trank1
Ddx26b	7.4316217814845e-74	1.02857	0.303	0.202	1.40940707085854e-69	MuSC	Ddx26b
mt-Co1	9.45902739249705e-74	0.13253	1	0.999	1.79390454498707e-69	MuSC	mt-Co1
Hmcn1	1.09832154445704e-73	2.30006	0.106	0.034	2.08296680906278e-69	MuSC	Hmcn1
Sqstm1	1.2623978501757e-73	0.507411	0.706	0.675	2.39413752285821e-69	MuSC	Sqstm1
Spock3	4.79964158657057e-73	3.33023	0.062	0.008	9.10252026893109e-69	MuSC	Spock3
Prrc2b	8.43506471689859e-73	0.635102	0.548	0.496	1.59971002355982e-68	MuSC	Prrc2b
Slc43a1	9.74810046837161e-73	1.68306	0.16	0.076	1.84872725382668e-68	MuSC	Slc43a1
Fndc3b	1.146036856452e-72	0.550102	0.604	0.546	2.17345889826122e-68	MuSC	Fndc3b
Tnnt1	1.36073333777415e-72	0.80096	0.327	0.221	2.58063077508868e-68	MuSC	Tnnt1
Mpzl2	2.28719361545735e-72	2.95606	0.068	0.011	4.33766269171486e-68	MuSC	Mpzl2
Nt5dc3	2.85071932316265e-72	1.35194	0.214	0.122	5.40638919637796e-68	MuSC	Nt5dc3
Gm6483	3.87021722849111e-72	0.677993	0.509	0.444	7.33986697383339e-68	MuSC	Gm6483
mt-Atp8	6.24963889032169e-72	0.671982	0.526	0.469	1.18524401554951e-67	MuSC	mt-Atp8
Clcf1	1.02997369257252e-71	1.31732	0.164	0.077	1.95334510796378e-67	MuSC	Clcf1
Acbd4	2.50291523150489e-71	1.00306	0.291	0.193	4.74677873654903e-67	MuSC	Acbd4
Dcaf8	8.94736191896422e-71	0.425103	0.706	0.678	1.69686718793156e-66	MuSC	Dcaf8
Numb	1.63037988508951e-70	0.955279	0.292	0.192	3.09201545207225e-66	MuSC	Numb
Aff2	2.30307078994417e-70	2.83065	0.075	0.016	4.36777375312913e-66	MuSC	Aff2
Aldh2	6.12543505696047e-70	0.283957	0.801	0.766	1.16168875855255e-65	MuSC	Aldh2
Sod1	9.03014913222609e-70	0.506641	0.625	0.591	1.71256778292668e-65	MuSC	Sod1
Rsrc2	3.95038267665441e-69	0.351541	0.808	0.788	7.49190074627509e-65	MuSC	Rsrc2
Lpl	5.51372221946699e-69	1.13078	0.634	0.596	1.04567741892191e-64	MuSC	Lpl
Sec1	5.8930482194855e-69	2.57877	0.082	0.021	1.11761659482543e-64	MuSC	Sec1
Tle3	8.93519912236304e-69	0.807817	0.412	0.329	1.69456051355615e-64	MuSC	Tle3
Ccdc50	1.57144965719895e-68	0.446371	0.71	0.718	2.98025427487782e-64	MuSC	Ccdc50
Espn	2.58166228714279e-68	2.3189	0.092	0.027	4.8961225275663e-64	MuSC	Espn
Amigo1	4.30711889022994e-68	1.39504	0.172	0.088	8.16845097532108e-64	MuSC	Amigo1
Grb10	6.3150369611687e-68	0.353308	0.666	0.565	1.19764675968564e-63	MuSC	Grb10
Cpq	9.41224506721288e-68	0.668094	0.408	0.314	1.78503227699692e-63	MuSC	Cpq
Abcb1b	1.072449496113e-67	0.971761	0.264	0.168	2.03390046937831e-63	MuSC	Abcb1b
Ampd3	1.32515104850828e-66	1.12812	0.25	0.159	2.51314896349596e-62	MuSC	Ampd3
Hnrnpa2b1	1.60228474093985e-66	0.225353	0.964	0.967	3.03873301119242e-62	MuSC	Hnrnpa2b1
Jmjd1c	1.7773796593282e-66	0.571009	0.669	0.641	3.37080052391593e-62	MuSC	Jmjd1c
Aldh3a1	2.15314720459421e-66	2.14113	0.104	0.036	4.08344367351292e-62	MuSC	Aldh3a1
Pfdn5	6.12757556860998e-66	0.221965	0.979	0.971	1.16209470658688e-61	MuSC	Pfdn5
Bcl2	1.3830074756713e-65	0.698879	0.485	0.408	2.62287367761062e-61	MuSC	Bcl2
Slitrk5	2.84518033783831e-65	2.28901	0.081	0.022	5.39588451071036e-61	MuSC	Slitrk5
Mpst	4.13011563551858e-65	0.660633	0.48	0.414	7.83276430276098e-61	MuSC	Mpst
Pum1	5.34859506021331e-65	0.440659	0.674	0.652	1.01436105316945e-60	MuSC	Pum1
Pias1	5.42821292941524e-65	1.01487	0.301	0.212	1.0294605820636e-60	MuSC	Pias1
Pax3	1.73761586883223e-64	2.13008	0.106	0.039	3.29538849524032e-60	MuSC	Pax3
Hip1	1.96385145725291e-64	0.428991	0.56	0.478	3.72444428868014e-60	MuSC	Hip1
Mecp2	2.37465483857477e-64	0.761157	0.421	0.345	4.50353290135705e-60	MuSC	Mecp2
Atp13a3	2.61793341214036e-64	0.570595	0.547	0.489	4.96491071612419e-60	MuSC	Atp13a3
Npas2	7.96324574803616e-64	1.73667	0.113	0.044	1.51022955611506e-59	MuSC	Npas2
Tmem255a	1.22853148306399e-63	1.94533	0.116	0.047	2.32990995763086e-59	MuSC	Tmem255a
Hoxa10	3.01656477400424e-63	0.811656	0.366	0.279	5.72091509389904e-59	MuSC	Hoxa10
Robo1	3.04905305247674e-63	1.43308	0.18	0.099	5.78252911402213e-59	MuSC	Robo1
Garem	4.25072455922406e-63	1.1305	0.269	0.18	8.06149912656843e-59	MuSC	Garem
Krt10	1.05797221575747e-62	0.908586	0.317	0.229	2.00644430718405e-58	MuSC	Krt10
Pvrl3	3.69812550057758e-62	0.67349	0.471	0.404	7.01349501184537e-58	MuSC	Pvrl3
Klhl26	5.73736913090157e-62	1.0825	0.264	0.177	1.08809205567548e-57	MuSC	Klhl26
Olfm1	1.35124067353601e-61	0.666335	0.469	0.4	2.56262793736104e-57	MuSC	Olfm1
Rgs2	1.47212169530866e-61	0.525175	0.311	0.214	2.79187879515287e-57	MuSC	Rgs2
Ankrd29	1.65722408017013e-61	0.928675	0.264	0.169	3.14292546804265e-57	MuSC	Ankrd29
Slc41a1	2.49452632082683e-61	0.882938	0.334	0.25	4.73086916744809e-57	MuSC	Slc41a1
Loxl1	4.36299154022543e-61	0.479361	0.47	0.361	8.27441345603753e-57	MuSC	Loxl1
Serpine1	6.59937635918796e-61	1.47926	0.341	0.26	1.25157172652e-56	MuSC	Serpine1
Arhgap28	8.83201261332114e-61	1.01413	0.258	0.168	1.67499119211635e-56	MuSC	Arhgap28
Serinc2	1.7599038461555e-59	0.947858	0.303	0.218	3.33765764423391e-55	MuSC	Serinc2
Tns2	2.53250501340866e-59	0.918111	0.259	0.167	4.80289575792953e-55	MuSC	Tns2
Igf1r	2.74851379939072e-59	0.597753	0.547	0.501	5.21255642054451e-55	MuSC	Igf1r
Tmem64	5.84965140159687e-59	0.658746	0.443	0.368	1.10938638831285e-54	MuSC	Tmem64
Unc93b1	9.1901355052237e-59	0.547834	0.443	0.363	1.74290919856568e-54	MuSC	Unc93b1
Bnc2	5.62272873996846e-58	1.01364	0.267	0.185	1.06635050553502e-53	MuSC	Bnc2
Tmem233	6.70048004756398e-58	1.37194	0.161	0.085	1.27074604102051e-53	MuSC	Tmem233
Zeb1	8.24453031875596e-58	0.451347	0.6	0.536	1.56357517495207e-53	MuSC	Zeb1
B830012L14Rik	9.8624793380012e-58	2.12126	0.083	0.026	1.87041920645193e-53	MuSC	B830012L14Rik
Rps6ka5	9.98677273091425e-58	1.5237	0.136	0.065	1.89399144841789e-53	MuSC	Rps6ka5
Ubn2	1.32718719569847e-57	0.576275	0.565	0.531	2.51701051664215e-53	MuSC	Ubn2
Tceal5	3.10686858263394e-57	1.8346	0.104	0.041	5.89217626696527e-53	MuSC	Tceal5
Socs2	3.33085283302157e-57	0.601674	0.543	0.463	6.31696239782542e-53	MuSC	Socs2
Macrod1	3.72638533523958e-57	1.01455	0.25	0.166	7.06708978828186e-53	MuSC	Macrod1
Bag3	4.34095969286349e-57	0.976046	0.37	0.297	8.23263005751561e-53	MuSC	Bag3
Tmem47	5.65527603228503e-57	0.480239	0.606	0.555	1.07252309952286e-52	MuSC	Tmem47
Ddx6	6.77602162634658e-57	0.379871	0.729	0.726	1.28507250143663e-52	MuSC	Ddx6
Nfkbiz	7.08762492572342e-57	0.985458	0.381	0.305	1.34416806716345e-52	MuSC	Nfkbiz
2410080I02Rik	1.15626791592556e-56	1.23986	0.174	0.096	2.19286210255282e-52	MuSC	2410080I02Rik
Nfic	1.86997968053513e-56	0.285098	0.858	0.855	3.54641646413487e-52	MuSC	Nfic
Sfpq	4.59121348099618e-56	0.273616	0.83	0.83	8.70723636670925e-52	MuSC	Sfpq
Pde3b	6.45947312698509e-56	1.61275	0.124	0.057	1.22503907853272e-51	MuSC	Pde3b
Ptger4	9.19421476054911e-56	1.31663	0.152	0.079	1.74368282933814e-51	MuSC	Ptger4
Larp6	1.1733024914711e-55	1.63476	0.121	0.055	2.22516817507494e-51	MuSC	Larp6
Lin7a	1.64123089082926e-55	0.784126	0.345	0.258	3.11259438445769e-51	MuSC	Lin7a
Cfh	1.97972592037154e-55	0.160637	0.54	0.41	3.75455020798462e-51	MuSC	Cfh
Crebbp	2.10177565495311e-55	0.431992	0.649	0.63	3.98601752961857e-51	MuSC	Crebbp
Clstn3	2.16110008425445e-55	2.66707	0.059	0.012	4.09852630978856e-51	MuSC	Clstn3
Pdk4	2.1830582133796e-55	1.54724	0.145	0.074	4.14016990167441e-51	MuSC	Pdk4
Egr2	3.12325862582e-55	1.2622	0.217	0.136	5.92325998386764e-51	MuSC	Egr2
Top1	3.26327229246321e-55	0.262209	0.849	0.834	6.18879590265648e-51	MuSC	Top1
R3hdm1	4.61337030236156e-55	0.471812	0.625	0.607	8.7492567784287e-51	MuSC	R3hdm1
Nufip2	1.03125440287675e-54	0.599665	0.53	0.488	1.95577397505575e-50	MuSC	Nufip2
Chd2	1.17764640030478e-54	0.615351	0.507	0.452	2.23340639817801e-50	MuSC	Chd2
Tmem114	1.40542726556864e-54	3.89389	0.043	0.004	2.66539280915092e-50	MuSC	Tmem114
Cacna2d4	1.75510511498654e-54	2.49879	0.064	0.016	3.32855685057198e-50	MuSC	Cacna2d4
Jph1	3.33628468704934e-54	1.17486	0.225	0.146	6.32726390898907e-50	MuSC	Jph1
Zfp395	3.45341148255545e-54	1.25092	0.197	0.121	6.54939487666642e-50	MuSC	Zfp395
Mtch1	4.32770147546075e-54	0.253214	0.845	0.822	8.20748584821131e-50	MuSC	Mtch1
Bdkrb1	4.89437575071507e-54	2.02246	0.091	0.034	9.28218361123114e-50	MuSC	Bdkrb1
Coch	7.93924388793261e-54	3.25537	0.047	0.006	1.50567760334642e-49	MuSC	Coch
Hnrnpa0	1.58226216925966e-53	0.180207	0.936	0.937	3.00076020400094e-49	MuSC	Hnrnpa0
Id3	1.65978779954364e-53	0.883357	0.814	0.842	3.14778756183451e-49	MuSC	Id3
Gabrr2	1.85000797655383e-53	2.82809	0.055	0.011	3.50854012753433e-49	MuSC	Gabrr2
Wisp2	1.96923468348009e-53	1.56058	0.191	0.117	3.73465357721999e-49	MuSC	Wisp2
Fgfr2	2.34358051485509e-53	3.24886	0.043	0.005	4.44460044642268e-49	MuSC	Fgfr2
Bhlhe41	2.39810692037603e-53	1.13494	0.238	0.159	4.54800977449315e-49	MuSC	Bhlhe41
Zfyve9	3.01690946899761e-53	0.747588	0.387	0.32	5.72156880795397e-49	MuSC	Zfyve9
Zcchc7	3.44857734467312e-53	0.433541	0.629	0.599	6.54022693417257e-49	MuSC	Zcchc7
Ppp2r3a	5.05226788446729e-53	0.652556	0.447	0.384	9.58162604289222e-49	MuSC	Ppp2r3a
Mga	6.0851283509643e-53	0.633944	0.502	0.457	1.15404459176038e-48	MuSC	Mga
Gm42418	1.14643449644893e-52	0.530043	0.99	0.991	2.17421302251539e-48	MuSC	Gm42418
Rev3l	1.22982502248809e-52	0.770633	0.4	0.336	2.33236315514865e-48	MuSC	Rev3l
Slc16a10	1.2846978279294e-52	1.75665	0.094	0.036	2.4364294306681e-48	MuSC	Slc16a10
Hoxc11	1.50578811126039e-52	1.28272	0.189	0.115	2.85572715300534e-48	MuSC	Hoxc11
Tubb2a	1.60378366123184e-52	0.362971	0.642	0.562	3.04157571352618e-48	MuSC	Tubb2a
Mgam	2.00088876449018e-52	2.14462	0.072	0.022	3.79468554185563e-48	MuSC	Mgam
Gpsm1	3.09145500944903e-52	1.10219	0.216	0.139	5.86294442542009e-48	MuSC	Gpsm1
Mpdz	3.78852480742168e-52	0.572439	0.47	0.396	7.18493729727521e-48	MuSC	Mpdz
Ensa	4.22433836155162e-52	0.53484	0.523	0.481	8.01145770268265e-48	MuSC	Ensa
2810474O19Rik	6.32224630277374e-52	0.826867	0.573	0.557	1.19901401132104e-47	MuSC	2810474O19Rik
Bbx	1.07330550243356e-51	0.556399	0.563	0.535	2.03552388536524e-47	MuSC	Bbx
Hspa8	1.35574941062454e-51	0.21363	0.997	0.996	2.57117875724944e-47	MuSC	Hspa8
Ythdc1	1.3699812206525e-51	0.397472	0.691	0.681	2.59816938496746e-47	MuSC	Ythdc1
Slc24a2	1.38463400902242e-51	2.8736	0.049	0.008	2.62595839811103e-47	MuSC	Slc24a2
Lpar1	1.98898775137821e-51	0.11707	0.403	0.3	3.77211527048878e-47	MuSC	Lpar1
Arhgap20	2.32886916850205e-51	1.14697	0.157	0.083	4.41670037806415e-47	MuSC	Arhgap20
Zcchc11	2.90739977154832e-51	0.510138	0.562	0.525	5.51388366674138e-47	MuSC	Zcchc11
Thbs2	3.07235137350604e-51	0.718347	0.286	0.196	5.82671437985421e-47	MuSC	Thbs2
Stag2	3.07848844133781e-51	0.495975	0.571	0.541	5.83835332899715e-47	MuSC	Stag2
Rpl29	4.58088150139095e-51	0.22514	0.865	0.811	8.68764176738793e-47	MuSC	Rpl29
Pla2g5	4.89412019589046e-51	3.17564	0.048	0.008	9.28169895150626e-47	MuSC	Pla2g5
Gfpt2	5.1580957862433e-51	1.76845	0.101	0.042	9.78232865861042e-47	MuSC	Gfpt2
Akap8l	7.05550964755213e-51	0.670212	0.442	0.383	1.33807740465826e-46	MuSC	Akap8l
Zdbf2	1.01336407848249e-50	1.11264	0.231	0.155	1.92184497484204e-46	MuSC	Zdbf2
Acss3	1.97072143656388e-50	1.67883	0.111	0.05	3.7374732044434e-46	MuSC	Acss3
Pik3r1	2.52820488878429e-50	0.411208	0.612	0.541	4.79474057157941e-46	MuSC	Pik3r1
Eif1	2.64314870923064e-50	0.128364	0.998	0.998	5.01273152705591e-46	MuSC	Eif1
Enpp2	2.99983472445624e-50	0.689469	0.235	0.155	5.68918655493127e-46	MuSC	Enpp2
Cib2	4.08106655521852e-50	1.32939	0.155	0.086	7.73974272197192e-46	MuSC	Cib2
Dbp	5.95996032669351e-50	1.28171	0.232	0.158	1.13030647595742e-45	MuSC	Dbp
Plekha5	7.92569109600605e-50	0.595484	0.405	0.328	1.50310731635755e-45	MuSC	Plekha5
Lix1	8.89819236820211e-50	0.521842	0.357	0.265	1.68754218262953e-45	MuSC	Lix1
A830039N20Rik	1.05097585598624e-49	3.33591	0.044	0.006	1.9931757108779e-45	MuSC	A830039N20Rik
Lamc1	1.73209048587361e-49	0.38293	0.673	0.649	3.2849096064593e-45	MuSC	Lamc1
Zyx	2.60937797415257e-49	0.539505	0.563	0.529	4.94868532798034e-45	MuSC	Zyx
Neo1	6.61461903128957e-49	0.905008	0.267	0.191	1.25446249928407e-44	MuSC	Neo1
Phactr2	7.81249792835338e-49	0.475269	0.579	0.527	1.48164023211222e-44	MuSC	Phactr2
Abhd8	1.07105854157067e-48	0.867783	0.269	0.19	2.03126252408877e-44	MuSC	Abhd8
Rbm5	1.3378922244084e-48	0.415614	0.651	0.636	2.53731260359053e-44	MuSC	Rbm5
Tbx4	1.4311427084671e-48	1.4592	0.138	0.074	2.71416214660785e-44	MuSC	Tbx4
Stat5b	1.55718717385726e-48	0.898188	0.269	0.194	2.95320547522029e-44	MuSC	Stat5b
Tst	1.6257995690916e-48	0.867873	0.274	0.197	3.08332888278222e-44	MuSC	Tst
Pknox1	1.67820222204441e-48	0.840369	0.327	0.256	3.18271051410722e-44	MuSC	Pknox1
Aldh1a1	3.4979878636505e-48	0.649518	0.315	0.233	6.63393398341317e-44	MuSC	Aldh1a1
Nr3c2	5.08027161288753e-48	1.38352	0.135	0.07	9.63473511384121e-44	MuSC	Nr3c2
St3gal2	5.51197926555462e-48	0.757657	0.353	0.284	1.04534686771243e-43	MuSC	St3gal2
Mylk2	6.4899006370604e-48	1.85262	0.091	0.037	1.2308096558185e-43	MuSC	Mylk2
Rnf122	6.62347407022365e-48	1.09479	0.236	0.162	1.25614185741791e-43	MuSC	Rnf122
Reps2	7.49101119269226e-48	1.45761	0.109	0.049	1.42067027269409e-43	MuSC	Reps2
Rock2	1.00363165572686e-47	0.259431	0.866	0.867	1.90338743508599e-43	MuSC	Rock2
Irak1	1.47312954374443e-47	0.634319	0.47	0.429	2.79379017971132e-43	MuSC	Irak1
Amer2	6.199823167151e-47	2.72836	0.051	0.011	1.17579646365019e-42	MuSC	Amer2
Kbtbd11	7.18020488316364e-47	1.69695	0.112	0.053	1.36172585609198e-42	MuSC	Kbtbd11
Bcar3	7.69301551808042e-47	0.766422	0.3	0.225	1.45898039300395e-42	MuSC	Bcar3
Serinc5	8.0669152632371e-47	0.851704	0.264	0.19	1.52989047967292e-42	MuSC	Serinc5
Atp2b3	1.45486998537597e-46	3.3945	0.039	0.005	2.75916092726553e-42	MuSC	Atp2b3
Epc1	1.4744114178672e-46	0.690672	0.425	0.368	2.79622125398514e-42	MuSC	Epc1
Fgf13	2.92800301679439e-46	1.32584	0.114	0.054	5.55295772135056e-42	MuSC	Fgf13
Dusp8	1.62428015885161e-45	1.05799	0.215	0.143	3.08044732126208e-41	MuSC	Dusp8
Ddx17	1.82625268197044e-45	0.418859	0.62	0.609	3.46348821135694e-41	MuSC	Ddx17
Dmrt2	3.02402883930447e-45	1.0634	0.189	0.118	5.73507069374093e-41	MuSC	Dmrt2
Tnfrsf19	3.9018353284854e-45	1.3251	0.113	0.054	7.39983070047256e-41	MuSC	Tnfrsf19
Adra1a	4.52341574083222e-45	1.54869	0.094	0.04	8.5786579524883e-41	MuSC	Adra1a
Scara3	4.63062874956289e-45	0.973538	0.161	0.092	8.78198742354603e-41	MuSC	Scara3
Nol4	6.97902506965143e-45	2.6575	0.051	0.012	1.32357210445939e-40	MuSC	Nol4
Tob1	1.07873330986152e-44	0.845846	0.306	0.235	2.04581772215238e-40	MuSC	Tob1
Arglu1	1.29455759831168e-44	0.249469	0.839	0.856	2.4551284851981e-40	MuSC	Arglu1
Gm20721	1.61927789413541e-44	1.22561	0.154	0.089	3.0709605262278e-40	MuSC	Gm20721
Xbp1	4.32702262457072e-44	0.443263	0.562	0.529	8.20619840749836e-40	MuSC	Xbp1
Ttll7	1.10967625278299e-43	0.947477	0.276	0.209	2.10450101340295e-39	MuSC	Ttll7
Fam168a	1.9217004678847e-43	0.695525	0.391	0.332	3.64450493734334e-39	MuSC	Fam168a
Sirt2	2.37284463750316e-43	0.258635	0.699	0.668	4.50009985502475e-39	MuSC	Sirt2
Atrx	2.65580738534453e-43	0.278563	0.862	0.88	5.03673870630591e-39	MuSC	Atrx
Glrb	4.19049114434728e-43	2.33853	0.058	0.017	7.94726645525462e-39	MuSC	Glrb
Pvr	5.12184362949991e-43	0.880152	0.285	0.217	9.71357644334659e-39	MuSC	Pvr
Akap9	7.6378218755335e-43	0.400661	0.663	0.656	1.44851291869493e-38	MuSC	Akap9
Tmbim1	1.07765952372806e-42	0.620762	0.437	0.388	2.04378128675027e-38	MuSC	Tmbim1
Asb2	1.16395492121321e-42	1.23205	0.107	0.051	2.20744050808085e-38	MuSC	Asb2
Ggta1	1.40147461346032e-42	0.672072	0.313	0.24	2.65789660442749e-38	MuSC	Ggta1
Ephx1	1.63133103033474e-42	0.790667	0.318	0.247	3.09381929902983e-38	MuSC	Ephx1
Sim2	1.77477936057134e-42	1.56066	0.108	0.053	3.36586905732354e-38	MuSC	Sim2
Myc	2.77453259589947e-42	0.869728	0.319	0.252	5.26190106812334e-38	MuSC	Myc
Psen2	5.0201864074549e-42	0.89673	0.279	0.212	9.52078352173822e-38	MuSC	Psen2
Npr2	5.49772207984146e-42	1.33008	0.128	0.069	1.04264299244193e-37	MuSC	Npr2
Hr	7.63976659776887e-42	1.33631	0.12	0.063	1.44888173526687e-37	MuSC	Hr
5930430L01Rik	1.15813438042603e-41	1.12992	0.199	0.132	2.19640185247797e-37	MuSC	5930430L01Rik
Pcdh17	2.24689055854713e-41	1.21294	0.116	0.059	4.26122794428464e-37	MuSC	Pcdh17
Add3	2.40218741282921e-41	0.592916	0.36	0.284	4.55574842843059e-37	MuSC	Add3
Mtr	2.53050839479881e-41	1.15437	0.185	0.121	4.79910917073595e-37	MuSC	Mtr
Vsig10	4.78622228857609e-41	1.06761	0.225	0.159	9.07707057028455e-37	MuSC	Vsig10
Gbe1	5.02413596196147e-41	1.17857	0.171	0.107	9.52827385185993e-37	MuSC	Gbe1
Ypel4	5.71304912465619e-41	1.99256	0.072	0.027	1.08347976649105e-36	MuSC	Ypel4
Crem	5.81054292594485e-41	0.777163	0.252	0.181	1.10196946590544e-36	MuSC	Crem
Bmp6	5.99213132779758e-41	2.01674	0.064	0.022	1.13640770631681e-36	MuSC	Bmp6
Rbm25	6.30491209893122e-41	0.266637	0.835	0.843	1.19572657956231e-36	MuSC	Rbm25
Pcf11	1.94527209346821e-40	0.570379	0.46	0.415	3.68920852526246e-36	MuSC	Pcf11
Akap2	2.45480789921403e-40	0.691129	0.282	0.211	4.65554318085941e-36	MuSC	Akap2
Lysmd3	3.14838527984796e-40	0.907425	0.278	0.214	5.97091268323165e-36	MuSC	Lysmd3
Huwe1	3.34367711844283e-40	0.429701	0.599	0.589	6.34128365512682e-36	MuSC	Huwe1
Igsf3	4.21394554047887e-40	0.558645	0.435	0.376	7.99174771751819e-36	MuSC	Igsf3
Csnk1d	8.88989774212875e-40	0.581055	0.486	0.458	1.68596910679472e-35	MuSC	Csnk1d
Ccdc42	9.36402811271405e-40	1.94607	0.077	0.032	1.77588793157622e-35	MuSC	Ccdc42
Srpx2	1.45004782007523e-39	0.699273	0.345	0.282	2.75001569077268e-35	MuSC	Srpx2
Rbm20	1.57470846215176e-39	1.21249	0.164	0.103	2.98643459847081e-35	MuSC	Rbm20
Sacs	2.97122129841035e-39	0.839018	0.312	0.251	5.63492119243523e-35	MuSC	Sacs
Kremen1	3.00426401160907e-39	0.799838	0.277	0.212	5.6975866980166e-35	MuSC	Kremen1
Ctdsp2	3.03292828456482e-39	0.41213	0.58	0.562	5.75194849167718e-35	MuSC	Ctdsp2
Cpeb1	3.1827805354539e-39	0.822005	0.239	0.17	6.03614328548833e-35	MuSC	Cpeb1
Tcaf2	3.52785867509822e-39	1.30731	0.134	0.076	6.69058397732378e-35	MuSC	Tcaf2
Npy	4.56023938401327e-39	2.17198	0.054	0.016	8.64849399178116e-35	MuSC	Npy
Ptgds	7.2493250558114e-39	1.65994	0.115	0.061	1.37483449683463e-34	MuSC	Ptgds
Nktr	8.92975071958085e-39	0.28665	0.8	0.797	1.69352722396851e-34	MuSC	Nktr
Draxin	1.32074445793858e-38	2.39035	0.043	0.009	2.50479186448051e-34	MuSC	Draxin
Lbp	1.5891971614938e-38	0.840368	0.07	0.026	3.01391241677298e-34	MuSC	Lbp
Gm16586	2.66347598743246e-38	0.971399	0.236	0.171	5.05128221016566e-34	MuSC	Gm16586
Pcdhb9	3.04456553016802e-38	1.44092	0.09	0.041	5.77401852796364e-34	MuSC	Pcdhb9
Ptgfr	3.50453856298352e-38	2.392	0.047	0.012	6.64635738469824e-34	MuSC	Ptgfr
Adcy7	3.85828502464765e-38	1.07139	0.169	0.109	7.31723754924427e-34	MuSC	Adcy7
Eef1g	4.15751185438441e-38	0.122177	0.904	0.89	7.88472123184003e-34	MuSC	Eef1g
Glce	6.18648873957107e-38	0.872792	0.264	0.203	1.17326758945965e-33	MuSC	Glce
Plcl2	6.61208954051532e-38	1.38666	0.116	0.063	1.25398278135873e-33	MuSC	Plcl2
Spaca6	1.04225680461294e-37	0.983328	0.222	0.157	1.97664002994844e-33	MuSC	Spaca6
Chrd	1.93506545558003e-37	1.8272	0.071	0.029	3.66985163650752e-33	MuSC	Chrd
Mbtps1	3.34655523094169e-37	0.595507	0.427	0.387	6.34674199548091e-33	MuSC	Mbtps1
Mapre3	6.08811680709533e-37	0.64378	0.359	0.303	1.15461135246563e-32	MuSC	Mapre3
Fto	6.92187320222722e-37	0.658006	0.387	0.341	1.31273325280239e-32	MuSC	Fto
Ypel3	7.33804278733397e-37	0.267303	0.763	0.724	1.39165981461789e-32	MuSC	Ypel3
Adamts20	8.07612972637284e-37	0.979485	0.122	0.066	1.53163800260661e-32	MuSC	Adamts20
Tmtc2	8.57491253346283e-37	1.0967	0.146	0.087	1.62623216197123e-32	MuSC	Tmtc2
Kmt2c	1.17271019987399e-36	0.512828	0.495	0.459	2.22404489406103e-32	MuSC	Kmt2c
Sipa1l3	1.57231154269284e-36	1.03348	0.18	0.119	2.98188884071696e-32	MuSC	Sipa1l3
Rbm26	1.85214854597046e-36	0.424195	0.574	0.56	3.51259971743298e-32	MuSC	Rbm26
Zfp536	2.12193507628625e-36	0.583076	0.181	0.114	4.02424987217687e-32	MuSC	Zfp536
Arsj	4.30933892372254e-36	1.19699	0.163	0.105	8.1726612688398e-32	MuSC	Arsj
Csgalnact1	6.11785422568367e-36	0.840847	0.237	0.173	1.16025105390091e-31	MuSC	Csgalnact1
Six2	7.2353297783477e-36	1.4871	0.106	0.056	1.37218029246364e-31	MuSC	Six2
Ltbp3	1.74210293299091e-35	0.563407	0.382	0.325	3.30389821241727e-31	MuSC	Ltbp3
Rabac1	1.97006766140709e-35	0.209296	0.844	0.843	3.73623331985855e-31	MuSC	Rabac1
Gm26917	3.28418841418075e-35	0.58518	0.438	0.39	6.2284633274938e-31	MuSC	Gm26917
Epdr1	4.37884883176962e-35	0.87787	0.211	0.15	8.30448680945108e-31	MuSC	Epdr1
Emp2	5.63718318193609e-35	0.294751	0.597	0.57	1.06909179045418e-30	MuSC	Emp2
Sox8	1.53102969414538e-34	0.559698	0.231	0.163	2.90359781494671e-30	MuSC	Sox8
Trim56	1.61636785397278e-34	0.648273	0.351	0.293	3.06544163505937e-30	MuSC	Trim56
Myf6	1.67295178129217e-34	2.21734	0.052	0.017	3.1727530532206e-30	MuSC	Myf6
Tnrc6a	2.13064832864893e-34	0.387221	0.6	0.597	4.0407745552827e-30	MuSC	Tnrc6a
Fhad1	2.21377716109055e-34	1.18264	0.144	0.089	4.19842838600823e-30	MuSC	Fhad1
Kdm5a	2.26172626561259e-34	0.493738	0.529	0.514	4.28936386273427e-30	MuSC	Kdm5a
Rnf165	2.35200438442473e-34	1.55512	0.085	0.041	4.4605763150615e-30	MuSC	Rnf165
Mt1	2.47712395751322e-34	1.10112	0.801	0.839	4.69786558542382e-30	MuSC	Mt1
Sh3bgr	2.65411871403365e-34	0.746781	0.19	0.127	5.03353614116481e-30	MuSC	Sh3bgr
Gjc2	3.09172584152294e-34	1.60358	0.083	0.039	5.86345805844826e-30	MuSC	Gjc2
6430548M08Rik	3.47035745913244e-34	0.94688	0.199	0.14	6.58153292124467e-30	MuSC	6430548M08Rik
Rcan2	3.74928759965704e-34	0.510272	0.406	0.35	7.11052393274957e-30	MuSC	Rcan2
Cd2ap	3.97977296263056e-34	0.369709	0.616	0.607	7.54763942362886e-30	MuSC	Cd2ap
Gstp2	5.68685203225736e-34	1.08725	0.166	0.11	1.07851148791761e-29	MuSC	Gstp2
Snrnp70	7.56730454894932e-34	0.292252	0.72	0.728	1.43513930770824e-29	MuSC	Snrnp70
Rfx7	1.38703893440563e-33	0.780275	0.298	0.243	2.63051933910029e-29	MuSC	Rfx7
Clk4	2.20249911432003e-33	0.615308	0.4	0.356	4.17703957030794e-29	MuSC	Clk4
Ccdc117	2.6540770674845e-33	0.887187	0.221	0.162	5.03345715848434e-29	MuSC	Ccdc117
Sln	2.77229851462381e-33	2.22911	0.05	0.016	5.25766413298406e-29	MuSC	Sln
Sp4	3.32465897104825e-33	1.02893	0.158	0.102	6.30521573859301e-29	MuSC	Sp4
Zcchc24	3.42176895829231e-33	0.529725	0.48	0.453	6.48938482940137e-29	MuSC	Zcchc24
Trpm7	3.43468673822507e-33	0.44844	0.558	0.551	6.51388339904384e-29	MuSC	Trpm7
Klf15	3.68091027086113e-33	1.30055	0.092	0.046	6.98084632868814e-29	MuSC	Klf15
Lsp1	4.33192281429182e-33	0.385204	0.31	0.248	8.21549161730444e-29	MuSC	Lsp1
Ctdspl	6.58063147769126e-33	0.490482	0.443	0.396	1.24801675974415e-28	MuSC	Ctdspl
Eprs	1.00482483973717e-32	0.295541	0.726	0.734	1.90565030856155e-28	MuSC	Eprs
Scrn3	1.39898667790508e-32	1.15642	0.134	0.082	2.65317823464698e-28	MuSC	Scrn3
Alpk3	1.43766455792663e-32	1.83075	0.062	0.025	2.72653083410785e-28	MuSC	Alpk3
Gm17056	3.18411180399064e-32	1.18698	0.17	0.114	6.03866803626825e-28	MuSC	Gm17056
Etl4	7.00613900060977e-32	0.523565	0.245	0.179	1.32871426146564e-27	MuSC	Etl4
Cited2	7.34458578142213e-32	0.394839	0.538	0.504	1.39290069344671e-27	MuSC	Cited2
Xrn1	7.71143858446071e-32	0.509701	0.477	0.45	1.46247432754297e-27	MuSC	Xrn1
Des	8.66275954444949e-32	0.121567	0.896	0.791	1.64289234760485e-27	MuSC	Des
Plxdc2	8.8767085592227e-32	0.415155	0.431	0.376	1.68346777825658e-27	MuSC	Plxdc2
Tecrl	1.14998230021835e-31	3.11981	0.028	0.004	2.1809414323641e-27	MuSC	Tecrl
Klf13	1.26661767866927e-31	0.350194	0.66	0.661	2.40214042759628e-27	MuSC	Klf13
Phykpl	1.60739339596317e-31	0.858973	0.243	0.187	3.04842157544416e-27	MuSC	Phykpl
Msrb2	2.81686214880869e-31	1.3923	0.092	0.048	5.34217906521568e-27	MuSC	Msrb2
Phf3	2.90469396723911e-31	0.360622	0.647	0.656	5.50875210886897e-27	MuSC	Phf3
Mknk2	2.96856958232175e-31	0.906162	0.231	0.177	5.6298922128732e-27	MuSC	Mknk2
Usp29	3.8550984386121e-31	1.25264	0.15	0.098	7.31119418882785e-27	MuSC	Usp29
Gm26887	4.0472933999607e-31	3.08495	0.026	0.003	7.67569193302547e-27	MuSC	Gm26887
Ezh1	4.24882554018227e-31	0.645481	0.368	0.324	8.05789763695567e-27	MuSC	Ezh1
Srcap	7.78006453724734e-31	0.836181	0.254	0.199	1.47548923948896e-26	MuSC	Srcap
Map4k4	8.22113112755324e-31	0.197955	0.9	0.886	1.55913751834047e-26	MuSC	Map4k4
Ptpn3	9.6896861851904e-31	1.39323	0.101	0.056	1.83764898502136e-26	MuSC	Ptpn3
Fam168b	9.96037334668344e-31	0.545209	0.418	0.38	1.88898480519851e-26	MuSC	Fam168b
Igdcc4	1.04198282722484e-30	0.812708	0.218	0.162	1.97612043183191e-26	MuSC	Igdcc4
Slc25a29	1.08576195123722e-30	1.28318	0.094	0.05	2.05914754052138e-26	MuSC	Slc25a29
Kdm6b	1.33943129039885e-30	0.424123	0.508	0.48	2.54023144224142e-26	MuSC	Kdm6b
Ring1	1.61496778041501e-30	0.638968	0.339	0.292	3.06278639555707e-26	MuSC	Ring1
mt-Nd6	1.73864093551377e-30	0.651204	0.33	0.28	3.29733253420187e-26	MuSC	mt-Nd6
Stag1	1.80764214223253e-30	0.417247	0.547	0.534	3.42819332274398e-26	MuSC	Stag1
Dcdc2a	3.64670940061827e-30	4.29032	0.023	0.002	6.91598437827256e-26	MuSC	Dcdc2a
Dusp3	4.21925135151934e-30	0.380457	0.5	0.468	8.00181018815643e-26	MuSC	Dusp3
Upf3b	5.01495131823266e-30	0.511863	0.468	0.445	9.51085517502823e-26	MuSC	Upf3b
Cbx7	5.53935194161632e-30	0.860004	0.184	0.129	1.05053809572753e-25	MuSC	Cbx7
BC067074	6.60363131008492e-30	1.68617	0.063	0.027	1.2523786779576e-25	MuSC	BC067074
Med13	8.0134470603459e-30	0.476728	0.489	0.468	1.5197502349946e-25	MuSC	Med13
Matr3	8.06664526266424e-30	0.241264	0.785	0.806	1.52983927406427e-25	MuSC	Matr3
Zfr	9.6819888640682e-30	0.36906	0.61	0.617	1.83618918807053e-25	MuSC	Zfr
Rorc	1.09939996051839e-29	4.29904	0.023	0.002	2.08501202512312e-25	MuSC	Rorc
Rnf217	1.97690429543321e-29	0.765863	0.292	0.243	3.74919899628908e-25	MuSC	Rnf217
Tmem8b	2.46510752800819e-29	1.34506	0.089	0.047	4.67507642686753e-25	MuSC	Tmem8b
Cadps2	3.05702662804623e-29	1.95973	0.046	0.016	5.79765100008968e-25	MuSC	Cadps2
Ivns1abp	4.85634265677855e-29	0.407833	0.443	0.398	9.21005384858051e-25	MuSC	Ivns1abp
Csde1	4.98127985758654e-29	0.209156	0.826	0.85	9.44699724991288e-25	MuSC	Csde1
Mdm4	5.29765600980937e-29	0.479622	0.469	0.445	1.00470046226035e-24	MuSC	Mdm4
Hoxc8	5.46600764353287e-29	0.764199	0.278	0.224	1.03662834959601e-24	MuSC	Hoxc8
E130102H24Rik	7.3214279061949e-29	0.834246	0.215	0.16	1.38850880240986e-24	MuSC	E130102H24Rik
Twsg1	8.69551130416595e-29	0.701048	0.319	0.274	1.64910371883507e-24	MuSC	Twsg1
Gm26906	1.10914666038887e-28	2.01376	0.04	0.012	2.10349664142749e-24	MuSC	Gm26906
Crtc1	1.27485471677651e-28	1.20526	0.119	0.073	2.41776197036666e-24	MuSC	Crtc1
Ank2	1.5535756494248e-28	0.571932	0.375	0.328	2.94635621913414e-24	MuSC	Ank2
Xpr1	2.0737212525545e-28	0.631436	0.361	0.318	3.93281235546961e-24	MuSC	Xpr1
Tmeff2	2.23340248922325e-28	0.862002	0.18	0.127	4.23564782081189e-24	MuSC	Tmeff2
Myh10	2.28833520991824e-28	0.92351	0.186	0.134	4.33982772560994e-24	MuSC	Myh10
Ppp1r10	2.73420637869117e-28	0.575389	0.414	0.38	5.1854223971878e-24	MuSC	Ppp1r10
Spidr	2.74321511426826e-28	1.04645	0.156	0.106	5.20250746420975e-24	MuSC	Spidr
Cyp39a1	2.79626279008919e-28	0.948807	0.181	0.129	5.30311238140415e-24	MuSC	Cyp39a1
Erdr1	3.18565596275824e-28	0.552783	0.363	0.318	6.04159653337101e-24	MuSC	Erdr1
Eml5	3.20838907182476e-28	1.4529	0.069	0.032	6.08470987471566e-24	MuSC	Eml5
Kat2b	4.09396977084168e-28	0.64873	0.289	0.235	7.76421367040125e-24	MuSC	Kat2b
Mid1	4.89595022799511e-28	1.07837	0.158	0.109	9.28516960739272e-24	MuSC	Mid1
Gabre	7.25406444431006e-28	1.77057	0.049	0.018	1.3757333218634e-23	MuSC	Gabre
Kdm2a	9.88604428631138e-28	0.501108	0.476	0.457	1.87488829889895e-23	MuSC	Kdm2a
Vamp2	1.07044107570897e-27	0.520163	0.392	0.353	2.03009150008206e-23	MuSC	Vamp2
Slc9a7	1.4937219481538e-27	1.89452	0.05	0.019	2.83284367467368e-23	MuSC	Slc9a7
Hotair	1.52764768753031e-27	1.60793	0.067	0.031	2.89718383940124e-23	MuSC	Hotair
Aldh6a1	1.97892916761583e-27	0.88277	0.168	0.117	3.75303916638342e-23	MuSC	Aldh6a1
Sidt2	2.01442208204812e-27	0.68924	0.329	0.287	3.82035147860426e-23	MuSC	Sidt2
Phc3	2.41373088001701e-27	0.623478	0.336	0.288	4.57764061395226e-23	MuSC	Phc3
Gm13179	2.6407100756674e-27	2.07626	0.038	0.011	5.00810665850323e-23	MuSC	Gm13179
Ogt	3.63241935872135e-27	0.325397	0.62	0.617	6.88888331381504e-23	MuSC	Ogt
Prrc2a	3.8592785848195e-27	0.424353	0.5	0.487	7.31912183611019e-23	MuSC	Prrc2a
Cd55	5.22441936591599e-27	0.626426	0.091	0.049	9.90811132745967e-23	MuSC	Cd55
Itih5	5.31217648791604e-27	0.365122	0.722	0.695	1.00745427093328e-22	MuSC	Itih5
Dnajb2	6.65092664077396e-27	0.69037	0.267	0.218	1.26134823742278e-22	MuSC	Dnajb2
Taf7	7.20907354838853e-27	0.556179	0.406	0.373	1.36720079845189e-22	MuSC	Taf7
Fndc1	8.54714131561369e-27	0.401134	0.31	0.252	1.62096535050614e-22	MuSC	Fndc1
Lnpep	1.00771633064126e-26	0.627836	0.336	0.293	1.91113402106115e-22	MuSC	Lnpep
Ikzf4	1.02959522345856e-26	1.49861	0.07	0.034	1.95262734128916e-22	MuSC	Ikzf4
Coq10b	1.05581209458944e-26	0.521209	0.473	0.457	2.00234763738888e-22	MuSC	Coq10b
Cir1	1.07539202521181e-26	0.418595	0.553	0.546	2.0394809758142e-22	MuSC	Cir1
Boc	1.10777070836004e-26	1.16918	0.121	0.076	2.10088714840482e-22	MuSC	Boc
Usp36	1.16964854446719e-26	0.722755	0.256	0.207	2.21823846458202e-22	MuSC	Usp36
Dicer1	1.38626619420459e-26	0.650763	0.33	0.289	2.629053837309e-22	MuSC	Dicer1
Mdk	1.53441828004408e-26	0.41691	0.334	0.271	2.9100242681036e-22	MuSC	Mdk
Fam133b	1.56255376014044e-26	0.475227	0.488	0.477	2.96338320610635e-22	MuSC	Fam133b
Med30	1.9491152126214e-26	0.457518	0.432	0.403	3.69649700073649e-22	MuSC	Med30
Gpbp1	2.01129217350593e-26	0.33305	0.594	0.591	3.81441560705401e-22	MuSC	Gpbp1
Fcho2	2.0872668145005e-26	0.397414	0.485	0.455	3.9585015137002e-22	MuSC	Fcho2
Aff4	2.09949496171226e-26	0.371513	0.572	0.569	3.9816921948873e-22	MuSC	Aff4
Agap1	2.21935784098866e-26	0.39891	0.501	0.477	4.209012145435e-22	MuSC	Agap1
Mxra8	3.42139740891522e-26	0.269777	0.632	0.593	6.48868018600771e-22	MuSC	Mxra8
Gk5	3.71064867445565e-26	0.97231	0.202	0.154	7.03724521110515e-22	MuSC	Gk5
Npepps	3.73715349124438e-26	0.424704	0.509	0.499	7.08751159614496e-22	MuSC	Npepps
Prdm8	4.43340202727561e-26	1.84719	0.053	0.022	8.4079469447282e-22	MuSC	Prdm8
Tef	4.99109889669991e-26	0.765479	0.27	0.222	9.46561905759137e-22	MuSC	Tef
Cables1	5.03771638362537e-26	0.945195	0.13	0.084	9.55402912154551e-22	MuSC	Cables1
Tmem178b	6.06695301415742e-26	1.62876	0.054	0.023	1.15059763913495e-21	MuSC	Tmem178b
Egfros	8.13296706785473e-26	1.76761	0.057	0.025	1.54241720441865e-21	MuSC	Egfros
0610011F06Rik	1.1758214878881e-25	0.668852	0.283	0.235	2.22994545177979e-21	MuSC	0610011F06Rik
Il18	1.26739502054178e-25	1.09684	0.135	0.091	2.40361465645749e-21	MuSC	Il18
Rps2-ps6	1.41417904035151e-25	1.54318	0.059	0.027	2.68199055002663e-21	MuSC	Rps2-ps6
Mut	1.68139949436113e-25	0.735694	0.294	0.251	3.18877414105588e-21	MuSC	Mut
Cc2d2a	1.73249310175705e-25	0.740612	0.277	0.232	3.28567316748225e-21	MuSC	Cc2d2a
4933406I18Rik	1.78752373356434e-25	3.47878	0.021	0.003	3.39003876070476e-21	MuSC	4933406I18Rik
Ccdc136	1.90241773285555e-25	1.32217	0.104	0.064	3.60793523036055e-21	MuSC	Ccdc136
Baz2b	2.60619957218276e-25	0.430756	0.531	0.523	4.9426574886446e-21	MuSC	Baz2b
Snrpg	3.20727979581975e-25	0.165032	0.814	0.83	6.08260613277216e-21	MuSC	Snrpg
Ctbp2	3.41924946249487e-25	0.601878	0.343	0.306	6.48460660562152e-21	MuSC	Ctbp2
Whsc1l1	3.56180139499657e-25	0.347854	0.585	0.588	6.75495634561099e-21	MuSC	Whsc1l1
Smarca2	3.745521807929e-25	0.404107	0.517	0.489	7.10338210873735e-21	MuSC	Smarca2
Gm3336	3.82315793512988e-25	2.0952	0.045	0.017	7.25061902397381e-21	MuSC	Gm3336
Ankrd52	4.21634488763008e-25	0.91773	0.172	0.125	7.99629807939045e-21	MuSC	Ankrd52
Hspb1	7.65808273174302e-25	0.330608	0.631	0.766	1.45235539007506e-20	MuSC	Hspb1
Setbp1	8.41799639517513e-25	0.708602	0.217	0.164	1.59647301634496e-20	MuSC	Setbp1
Ptch1	8.4210030108836e-25	0.728626	0.19	0.14	1.59704322101407e-20	MuSC	Ptch1
Wasf3	1.10064746312816e-24	1.09379	0.089	0.05	2.08737791382256e-20	MuSC	Wasf3
Osbpl6	1.17634662061277e-24	1.4181	0.078	0.042	2.23094136599212e-20	MuSC	Osbpl6
Ctf1	1.1933673478855e-24	1.24329	0.097	0.057	2.26322117526485e-20	MuSC	Ctf1
Cdc42ep1	1.21633517144738e-24	0.565206	0.302	0.253	2.30677965264996e-20	MuSC	Cdc42ep1
Alpl	1.29079355138729e-24	1.30897	0.048	0.019	2.447989970206e-20	MuSC	Alpl
Numa1	1.32445654855699e-24	0.409028	0.511	0.495	2.51183184433833e-20	MuSC	Numa1
5930412G12Rik	1.47011099586935e-24	2.74191	0.027	0.006	2.78806550366623e-20	MuSC	5930412G12Rik
Trib1	1.68039327907246e-24	0.838404	0.419	0.396	3.18686585376093e-20	MuSC	Trib1
Gm4793	1.9085753206525e-24	2.17979	0.036	0.011	3.61961309561746e-20	MuSC	Gm4793
Spen	2.51578245191551e-24	0.51783	0.414	0.387	4.77118142005776e-20	MuSC	Spen
Thra	3.81021797393926e-24	0.181145	0.837	0.817	7.2260783875758e-20	MuSC	Thra
9330182L06Rik	5.01120472550573e-24	3.04441	0.023	0.004	9.50374976192162e-20	MuSC	9330182L06Rik
Itga8	5.27513563235453e-24	0.878821	0.113	0.071	1.00042947267604e-19	MuSC	Itga8
Gm26518	5.38671770630088e-24	0.764524	0.26	0.216	1.02159101299996e-19	MuSC	Gm26518
Gprasp1	6.06564925691091e-24	0.716745	0.286	0.243	1.15035038157315e-19	MuSC	Gprasp1
Fam213b	6.35202192580724e-24	0.477945	0.285	0.231	1.20466095822934e-19	MuSC	Fam213b
Hs6st3	6.40286816244621e-24	3.85752	0.019	0.002	1.21430394700792e-19	MuSC	Hs6st3
Mpped2	6.40428653302324e-24	1.3761	0.082	0.046	1.21457294098786e-19	MuSC	Mpped2
Gltscr1l	6.46822932206319e-24	0.794583	0.205	0.157	1.22669969092928e-19	MuSC	Gltscr1l
Acacb	7.10202821819311e-24	1.46133	0.066	0.033	1.34689965158032e-19	MuSC	Acacb
Epb41l4aos	9.05364552374883e-24	0.398046	0.455	0.418	1.71702387357897e-19	MuSC	Epb41l4aos
Zfp280d	9.09431411655658e-24	0.484885	0.443	0.423	1.72473667220496e-19	MuSC	Zfp280d
H2-Q10	1.24135842063676e-23	1.14103	0.07	0.036	2.35423624473761e-19	MuSC	H2-Q10
Ndufa6	1.76615827431065e-23	0.186723	0.853	0.865	3.34951916723015e-19	MuSC	Ndufa6
Pcm1	1.85061457984486e-23	0.26089	0.727	0.753	3.50969055067577e-19	MuSC	Pcm1
Insig1	2.08374402020571e-23	0.764306	0.242	0.195	3.95182053432012e-19	MuSC	Insig1
Lrrc17	2.20732960938997e-23	0.328701	0.402	0.341	4.18620060420809e-19	MuSC	Lrrc17
Garnl3	2.36052684100069e-23	0.984372	0.13	0.086	4.47673915395781e-19	MuSC	Garnl3
Slc1a3	2.86597374152249e-23	1.94587	0.026	0.006	5.4353192007974e-19	MuSC	Slc1a3
Prpf39	2.894527178049e-23	0.59773	0.314	0.273	5.48947079316992e-19	MuSC	Prpf39
Zfp704	3.18835806562457e-23	0.580641	0.363	0.329	6.04672107145699e-19	MuSC	Zfp704
Skp2	3.2546032459325e-23	0.733896	0.231	0.184	6.17235505591098e-19	MuSC	Skp2
Pag1	3.43097942224041e-23	0.855826	0.129	0.085	6.50685247427894e-19	MuSC	Pag1
Tacc1	3.58982159606546e-23	0.28842	0.58	0.574	6.80809665693814e-19	MuSC	Tacc1
Gpd1l	3.93344629810443e-23	0.951842	0.152	0.108	7.45978090435506e-19	MuSC	Gpd1l
Nrep	4.28888086850972e-23	0.488167	0.412	0.371	8.13386256712869e-19	MuSC	Nrep
Mgl2	4.30204374162568e-23	0.737492	0.164	0.119	8.1588259559931e-19	MuSC	Mgl2
Lhfpl4	4.53560367206394e-23	1.52394	0.057	0.027	8.60177236406926e-19	MuSC	Lhfpl4
Paxbp1	6.10545073649488e-23	0.462483	0.422	0.396	1.15789873217625e-18	MuSC	Paxbp1
Lmod2	6.10981379372612e-23	1.93757	0.073	0.039	1.15872618598016e-18	MuSC	Lmod2
Usp9x	6.13141251634218e-23	0.435098	0.503	0.494	1.16282238372429e-18	MuSC	Usp9x
Ankrd11	6.15834088776865e-23	0.225628	0.801	0.828	1.16792934936533e-18	MuSC	Ankrd11
Gabra3	7.16448588400477e-23	1.78653	0.035	0.012	1.35874474790151e-18	MuSC	Gabra3
Nmt2	7.6003525494317e-23	0.639246	0.321	0.285	1.44140686099972e-18	MuSC	Nmt2
Gramd1b	8.25098226497843e-23	0.859735	0.159	0.114	1.56479878655316e-18	MuSC	Gramd1b
Gm26720	8.50375062539184e-23	1.27543	0.073	0.039	1.61273630610556e-18	MuSC	Gm26720
Pld1	8.99982870373647e-23	0.915558	0.17	0.125	1.70681751366362e-18	MuSC	Pld1
4932438H23Rik	9.16782941715609e-23	1.69517	0.054	0.025	1.73867884896365e-18	MuSC	4932438H23Rik
Grik4	1.06246076619753e-22	2.48614	0.024	0.005	2.01495684309362e-18	MuSC	Grik4
Brd4	1.06290215397026e-22	0.308854	0.622	0.637	2.0157939350046e-18	MuSC	Brd4
Satb1	1.06578072897649e-22	0.689302	0.143	0.098	2.02125315250392e-18	MuSC	Satb1
Lama3	1.18609485343366e-22	1.28634	0.07	0.037	2.24942888953694e-18	MuSC	Lama3
Acvr2b	1.21560329970426e-22	0.91561	0.141	0.097	2.30539165788914e-18	MuSC	Acvr2b
Rragb	1.29979298309931e-22	1.78665	0.035	0.012	2.46505739244784e-18	MuSC	Rragb
Cbs	1.31105842094256e-22	2.38981	0.027	0.007	2.48642229531757e-18	MuSC	Cbs
Pik3ip1	1.43815645847323e-22	0.606014	0.257	0.207	2.72746372349449e-18	MuSC	Pik3ip1
Mllt3	1.66661752498941e-22	0.786317	0.218	0.172	3.16074013614242e-18	MuSC	Mllt3
Fads6	2.03815170125435e-22	1.247	0.047	0.02	3.86535470142888e-18	MuSC	Fads6
C230057A21Rik	2.16354798573783e-22	2.97385	0.023	0.004	4.10316875495179e-18	MuSC	C230057A21Rik
Syt17	3.60773898735148e-22	1.15459	0.112	0.073	6.84207698951207e-18	MuSC	Syt17
Tspyl2	3.89687109845702e-22	0.744929	0.222	0.177	7.39041603822374e-18	MuSC	Tspyl2
Tet2	4.4058622741056e-22	0.495639	0.37	0.331	8.35571780284128e-18	MuSC	Tet2
Hdac11	5.07018168776166e-22	0.584531	0.251	0.203	9.61559957083998e-18	MuSC	Hdac11
Per2	5.18719466786653e-22	1.64506	0.054	0.025	9.83751468760887e-18	MuSC	Per2
Nebl	5.3174861619289e-22	1.46125	0.047	0.02	1.00846125060982e-17	MuSC	Nebl
Dars	5.70134275487635e-22	0.438611	0.45	0.434	1.0812596534623e-17	MuSC	Dars
Trim29	6.85385140618791e-22	2.87329	0.022	0.004	1.29983291918354e-17	MuSC	Trim29
Slc25a25	7.20117767435949e-22	0.851765	0.169	0.125	1.36570334594228e-17	MuSC	Slc25a25
Phip	7.3704382309942e-22	0.427291	0.566	0.57	1.39780361050805e-17	MuSC	Phip
Eif4b	8.80913425707303e-22	0.240173	0.706	0.709	1.6706523118539e-17	MuSC	Eif4b
Cobl	8.94295266430364e-22	0.555571	0.251	0.204	1.69603097278518e-17	MuSC	Cobl
Csrnp1	9.17784704655448e-22	0.928795	0.275	0.239	1.74057869237906e-17	MuSC	Csrnp1
Kcnt2	1.12021843732871e-21	0.786872	0.134	0.091	2.12449426639389e-17	MuSC	Kcnt2
Fam57b	1.4402307197298e-21	1.50017	0.039	0.015	2.73139755996756e-17	MuSC	Fam57b
Aox1	1.52554544602629e-21	1.1635	0.118	0.079	2.89319693838886e-17	MuSC	Aox1
Gm15222	2.41672307363585e-21	1.6438	0.056	0.028	4.58331530915039e-17	MuSC	Gm15222
Rbpjl	2.76533215359162e-21	2.06205	0.029	0.009	5.24445242928652e-17	MuSC	Rbpjl
Acin1	2.88993785160443e-21	0.250076	0.71	0.724	5.4807671355678e-17	MuSC	Acin1
Epm2aip1	3.29436811609815e-21	0.666195	0.277	0.238	6.24776913218013e-17	MuSC	Epm2aip1
Stx16	3.70107106635427e-21	0.413124	0.457	0.438	7.01908127734087e-17	MuSC	Stx16
Zic1	4.15320129931929e-21	1.81025	0.059	0.03	7.87654626415904e-17	MuSC	Zic1
Bach2	5.41518226938548e-21	0.936036	0.13	0.09	1.02698931738896e-16	MuSC	Bach2
Mical3	6.4969248220603e-21	0.59218	0.231	0.185	1.23214179250373e-16	MuSC	Mical3
AY036118	7.17734305207543e-21	0.177382	0.608	0.563	1.3611831098261e-16	MuSC	AY036118
1110002E22Rik	7.39345173431344e-21	1.15816	0.112	0.074	1.40216812141254e-16	MuSC	1110002E22Rik
Arrdc2	7.92103538469551e-21	1.39579	0.082	0.049	1.5022243607075e-16	MuSC	Arrdc2
N4bp2	9.85539717909645e-21	0.911481	0.197	0.157	1.86907607501564e-16	MuSC	N4bp2
Best1	1.085840677459e-20	1.61258	0.057	0.029	2.05929684480099e-16	MuSC	Best1
Rnaset2a	1.151529255896e-20	0.50278	0.385	0.36	2.18387523380676e-16	MuSC	Rnaset2a
Msi2	1.18474210274488e-20	0.343013	0.476	0.437	2.24686339785566e-16	MuSC	Msi2
Pcolce2	1.41304735628968e-20	0.567317	0.074	0.041	2.67984431120338e-16	MuSC	Pcolce2
Adamtsl1	1.64873012060545e-20	0.627573	0.182	0.136	3.12681667372823e-16	MuSC	Adamtsl1
Ddit4	1.78021726838491e-20	0.645742	0.374	0.334	3.37618204949198e-16	MuSC	Ddit4
Hk2	1.78247143863942e-20	0.173008	0.099	0.15	3.38045708337966e-16	MuSC	Hk2
D630003M21Rik	1.99362879088651e-20	0.903356	0.135	0.094	3.78091700191626e-16	MuSC	D630003M21Rik
Chrm3	2.06614927368391e-20	2.05791	0.03	0.01	3.91845209754153e-16	MuSC	Chrm3
Fam46c	2.32224244964271e-20	0.976218	0.097	0.06	4.4041328057474e-16	MuSC	Fam46c
Zfyve16	2.34375537809347e-20	0.646872	0.297	0.262	4.44493207455427e-16	MuSC	Zfyve16
Gatsl2	2.36742951820707e-20	0.745169	0.24	0.201	4.48983008127971e-16	MuSC	Gatsl2
Ylpm1	2.82274523875655e-20	0.530778	0.383	0.359	5.3533363453018e-16	MuSC	Ylpm1
Nol3	3.53267113176082e-20	0.746507	0.222	0.183	6.6997108013844e-16	MuSC	Nol3
Atrnl1	3.61275506710384e-20	0.787102	0.182	0.14	6.85158998476244e-16	MuSC	Atrnl1
Sp1	4.39330435672396e-20	0.464845	0.397	0.372	8.331901712527e-16	MuSC	Sp1
Sypl2	4.51923536481077e-20	2.7485	0.02	0.004	8.57072986936362e-16	MuSC	Sypl2
Gm14616	4.6584089698495e-20	2.72391	0.02	0.004	8.83467261131958e-16	MuSC	Gm14616
Ulk1	5.04033519283624e-20	0.867212	0.187	0.147	9.55899569321394e-16	MuSC	Ulk1
Dnajc13	5.0807159495873e-20	0.625443	0.314	0.284	9.63557779839231e-16	MuSC	Dnajc13
Hist1h4d	5.74490899038772e-20	0.554953	0.228	0.186	1.08952199002703e-15	MuSC	Hist1h4d
Dpf1	7.89953485646889e-20	1.4394	0.059	0.031	1.49814678552933e-15	MuSC	Dpf1
Ptgis	8.13995035177752e-20	0.814221	0.05	0.024	1.54374158421461e-15	MuSC	Ptgis
Trip10	8.69024023527158e-20	0.589683	0.282	0.243	1.64810406061926e-15	MuSC	Trip10
Osbp2	9.05718185664557e-20	2.43051	0.024	0.006	1.71769453911283e-15	MuSC	Osbp2
Gatad2b	9.09244561837976e-20	0.354805	0.56	0.566	1.72438231152572e-15	MuSC	Gatad2b
Cdkn2c	9.14968289224615e-20	0.454123	0.316	0.275	1.73523736051448e-15	MuSC	Cdkn2c
Gm527	1.21350056408682e-19	1.22959	0.077	0.045	2.30140381979066e-15	MuSC	Gm527
Taf7l	1.23583287353416e-19	1.78921	0.043	0.019	2.34375704465753e-15	MuSC	Taf7l
Thy1	1.35760152637944e-19	0.429269	0.228	0.176	2.57469129477861e-15	MuSC	Thy1
Grcc10	1.63721348702988e-19	0.482693	0.394	0.374	3.10497537815216e-15	MuSC	Grcc10
Acot1	1.73092956239022e-19	0.659165	0.154	0.112	3.28270791507305e-15	MuSC	Acot1
Creb3l2	1.76495359612596e-19	0.384835	0.405	0.376	3.34723449505289e-15	MuSC	Creb3l2
Ctnnal1	1.95765819079836e-19	0.288053	0.207	0.158	3.7126987588491e-15	MuSC	Ctnnal1
Pi4k2b	2.12145638729998e-19	0.761246	0.251	0.216	4.02334203851442e-15	MuSC	Pi4k2b
Rnaset2b	2.35077137201136e-19	0.817531	0.177	0.136	4.45823790701955e-15	MuSC	Rnaset2b
Adamts8	3.57067227878541e-19	0.930253	0.084	0.051	6.77177997671653e-15	MuSC	Adamts8
B930036N10Rik	4.02647287720891e-19	0.921248	0.116	0.078	7.6362058116267e-15	MuSC	B930036N10Rik
Copa	4.30181218816823e-19	0.284802	0.581	0.585	8.15838681486104e-15	MuSC	Copa
Hp1bp3	4.37828583838294e-19	0.246516	0.678	0.7	8.30341909249324e-15	MuSC	Hp1bp3
Tmem56	4.6234982759046e-19	1.72532	0.034	0.013	8.76846448025307e-15	MuSC	Tmem56
Pitpnc1	5.31265666359435e-19	0.367448	0.249	0.2	1.00754533625067e-14	MuSC	Pitpnc1
Nxph3	5.87477732596974e-19	1.68784	0.043	0.019	1.11415151987016e-14	MuSC	Nxph3
Mettl1	5.90794607528925e-19	0.475416	0.393	0.368	1.12044197317861e-14	MuSC	Mettl1
Hs3st3b1	7.81469966582201e-19	1.81244	0.038	0.016	1.48205779162314e-14	MuSC	Hs3st3b1
Srrm1	8.01435404519564e-19	0.169409	0.83	0.851	1.51992224467135e-14	MuSC	Srrm1
Ywhaz	1.06861266880724e-18	0.177217	0.824	0.86	2.02662392639292e-14	MuSC	Ywhaz
Ilf2	1.29975515430792e-18	0.289347	0.611	0.615	2.46498565014497e-14	MuSC	Ilf2
Hivep3	1.38806107960499e-18	0.617462	0.138	0.097	2.63245783747087e-14	MuSC	Hivep3
Cd22	1.40760573960888e-18	1.58711	0.032	0.012	2.66952428516823e-14	MuSC	Cd22
Efcab5	2.05839023576271e-18	1.59011	0.048	0.023	3.90373708212399e-14	MuSC	Efcab5
Scx	2.17824201817115e-18	0.516953	0.152	0.11	4.13103598746159e-14	MuSC	Scx
Acadsb	2.64725454293309e-18	0.476498	0.382	0.358	5.0205182406726e-14	MuSC	Acadsb
Fancd2	2.72552959031913e-18	1.82758	0.041	0.018	5.16896686804022e-14	MuSC	Fancd2
Gm32569	2.73347290008774e-18	2.783	0.018	0.003	5.18403135501639e-14	MuSC	Gm32569
Tet1	3.15372652832942e-18	0.900779	0.144	0.105	5.98104236097675e-14	MuSC	Tet1
Zc3h7b	3.2457047076732e-18	0.628151	0.251	0.213	6.15547897810223e-14	MuSC	Zc3h7b
Dbx1	3.33787022998738e-18	2.49315	0.032	0.012	6.33027089117106e-14	MuSC	Dbx1
Dnase1l1	3.51298513993032e-18	0.691952	0.23	0.192	6.66237631787785e-14	MuSC	Dnase1l1
Dpy19l3	3.96828782028458e-18	0.597877	0.248	0.207	7.5258578511697e-14	MuSC	Dpy19l3
Adgra2	3.99503417895205e-18	0.657089	0.217	0.178	7.57658232038255e-14	MuSC	Adgra2
Mkln1	4.21768180532778e-18	0.293151	0.593	0.607	7.99883354380414e-14	MuSC	Mkln1
Leng8	4.72243542024825e-18	0.494658	0.336	0.306	8.9560987745008e-14	MuSC	Leng8
Cdc42bpg	4.79542819212269e-18	0.86775	0.131	0.094	9.09452956636068e-14	MuSC	Cdc42bpg
Gm13709	5.57998894183855e-18	1.9153	0.03	0.011	1.05824490281968e-13	MuSC	Gm13709
Gm30524	6.34913749294983e-18	2.16963	0.028	0.009	1.20411392553794e-13	MuSC	Gm30524
Mgst1	6.8829113384674e-18	0.519555	0.277	0.237	1.30534413534034e-13	MuSC	Mgst1
1190002N15Rik	7.17439318431768e-18	0.629694	0.273	0.239	1.36062366740585e-13	MuSC	1190002N15Rik
Pigp	8.203054472602e-18	0.282541	0.604	0.604	1.55570928072897e-13	MuSC	Pigp
Slc38a1	9.59039702852924e-18	0.660119	0.232	0.196	1.81881879646057e-13	MuSC	Slc38a1
1700019D03Rik	9.79396788969454e-18	1.62767	0.024	0.007	1.85742601028057e-13	MuSC	1700019D03Rik
Casr	1.10428870210503e-17	2.83746	0.018	0.004	2.09428352354219e-13	MuSC	Casr
Dnajb6	1.11167035292688e-17	0.196727	0.746	0.782	2.10828282432584e-13	MuSC	Dnajb6
Htatsf1	1.13852249572856e-17	0.353755	0.535	0.548	2.15920791314921e-13	MuSC	Htatsf1
Fktn	1.24704961600295e-17	0.658315	0.245	0.208	2.3650295967496e-13	MuSC	Fktn
Arhgef4	1.34399572985012e-17	1.86025	0.031	0.012	2.54888790166075e-13	MuSC	Arhgef4
Bcl7c	1.49846663217302e-17	0.267564	0.619	0.624	2.84184196791613e-13	MuSC	Bcl7c
9430041J12Rik	1.54992763233335e-17	1.55976	0.025	0.008	2.9394377547202e-13	MuSC	9430041J12Rik
Naaladl2	1.8089960090562e-17	1.96081	0.024	0.008	3.43076093117509e-13	MuSC	Naaladl2
Ebf3	1.91813349498676e-17	0.457754	0.267	0.222	3.63774017324239e-13	MuSC	Ebf3
Dtnb	2.3203824222062e-17	1.13702	0.1	0.067	4.40060526371406e-13	MuSC	Dtnb
Grik3	2.35448899635289e-17	1.35319	0.052	0.027	4.46528838158326e-13	MuSC	Grik3
Gng4	2.44249866995388e-17	2.01679	0.023	0.007	4.63219872756754e-13	MuSC	Gng4
Hist4h4	2.61925431113088e-17	1.35414	0.058	0.032	4.96741580105971e-13	MuSC	Hist4h4
4932438A13Rik	2.62150674535593e-17	0.382799	0.451	0.432	4.97168754256752e-13	MuSC	4932438A13Rik
Sim1	2.64735939008909e-17	2.4515	0.026	0.008	5.02071708330395e-13	MuSC	Sim1
Sec62	2.81728014384289e-17	0.129564	0.881	0.907	5.34297179279804e-13	MuSC	Sec62
Polr1a	2.84371657822837e-17	0.722301	0.242	0.209	5.3931084906101e-13	MuSC	Polr1a
Abat	3.50140215514055e-17	0.534244	0.181	0.137	6.64040918722406e-13	MuSC	Abat
A530013C23Rik	4.07665277949084e-17	2.00169	0.028	0.01	7.73137199630437e-13	MuSC	A530013C23Rik
Ppm1n	4.18341431718312e-17	2.00107	0.03	0.011	7.93384525253779e-13	MuSC	Ppm1n
Klhl5	4.35734135524921e-17	0.574113	0.345	0.323	8.26369788023013e-13	MuSC	Klhl5
Chst7	4.37585152456342e-17	0.848945	0.091	0.059	8.29880241633453e-13	MuSC	Chst7
Jarid2	5.0377338190185e-17	0.426766	0.402	0.38	9.55406218776858e-13	MuSC	Jarid2
Abhd6	5.9899023308208e-17	0.903844	0.058	0.032	1.13598497704016e-12	MuSC	Abhd6
Mxra7	6.90987064568959e-17	0.191037	0.76	0.75	1.31045696795503e-12	MuSC	Mxra7
Phf2	8.3149897948352e-17	0.571079	0.287	0.254	1.57693781459049e-12	MuSC	Phf2
Uimc1	8.45769029338184e-17	0.509528	0.37	0.351	1.60400096413987e-12	MuSC	Uimc1
Usp19	8.55793087636842e-17	0.479958	0.366	0.346	1.62301159070327e-12	MuSC	Usp19
Bdh2	8.8565763253903e-17	1.16739	0.07	0.042	1.67964970011027e-12	MuSC	Bdh2
Cacna1a	1.25154596277875e-16	0.744447	0.173	0.135	2.3735569184099e-12	MuSC	Cacna1a
Zfp711	1.35958815101137e-16	1.7543	0.028	0.01	2.57845892839307e-12	MuSC	Zfp711
Arhgef6	1.37353053568466e-16	0.564598	0.215	0.174	2.60490066092596e-12	MuSC	Arhgef6
Zcchc5	2.18614650936974e-16	0.634397	0.16	0.122	4.14602685501971e-12	MuSC	Zcchc5
mt-Nd4l	2.22038625530671e-16	0.126209	0.855	0.884	4.21096253318918e-12	MuSC	mt-Nd4l
P2ry1	2.52204177195816e-16	0.880696	0.125	0.091	4.78305222051865e-12	MuSC	P2ry1
Ubr2	2.75308713376309e-16	0.436428	0.432	0.426	5.2212297491817e-12	MuSC	Ubr2
Esrrg	2.97836702299999e-16	2.99578	0.015	0.003	5.64847305911948e-12	MuSC	Esrrg
Kif13b	4.8311563034432e-16	0.54024	0.206	0.167	9.16228792948003e-12	MuSC	Kif13b
Plau	5.48456934032409e-16	0.714754	0.185	0.149	1.04014857539246e-11	MuSC	Plau
Zfhx3	6.29135760062191e-16	0.259241	0.605	0.607	1.19315596895794e-11	MuSC	Zfhx3
Txlna	6.36078422515332e-16	0.45398	0.417	0.413	1.20632272830033e-11	MuSC	Txlna
Ski	6.51896969599421e-16	0.33152	0.507	0.504	1.2363226028453e-11	MuSC	Ski
Sarm1	6.68608780371492e-16	1.57317	0.034	0.015	1.26801655197453e-11	MuSC	Sarm1
Nlgn2	6.7906595488819e-16	0.687881	0.169	0.132	1.28784858344545e-11	MuSC	Nlgn2
2310040G24Rik	7.40070009486897e-16	1.26667	0.073	0.046	1.4035427729919e-11	MuSC	2310040G24Rik
Prkci	8.18150803241085e-16	0.816031	0.148	0.113	1.55162299834672e-11	MuSC	Prkci
2510002D24Rik	8.56273370247974e-16	0.778878	0.194	0.16	1.62392244667528e-11	MuSC	2510002D24Rik
Mettl22	8.75315792629584e-16	0.925131	0.148	0.115	1.66003640072201e-11	MuSC	Mettl22
Wdr91	9.48086251716552e-16	0.78231	0.151	0.115	1.79804557638044e-11	MuSC	Wdr91
Gm4631	1.03713249973507e-15	0.828026	0.111	0.078	1.96692178574755e-11	MuSC	Gm4631
Gigyf1	1.08553244977494e-15	0.569727	0.288	0.26	2.05871229099817e-11	MuSC	Gigyf1
G0s2	1.15265358800778e-15	0.24621	0.451	0.414	2.18600752965676e-11	MuSC	G0s2
Prpf4b	1.27067198184061e-15	0.183508	0.787	0.824	2.40982941356071e-11	MuSC	Prpf4b
Thap3	1.433327366146e-15	0.425882	0.424	0.416	2.7183053498959e-11	MuSC	Thap3
Prodh	1.43379336377474e-15	1.00097	0.097	0.067	2.71918911439879e-11	MuSC	Prodh
Zfp592	1.47133483913285e-15	0.705328	0.191	0.156	2.79038652241546e-11	MuSC	Zfp592
Sh3d21	1.55020386006815e-15	1.04391	0.067	0.041	2.93996162061925e-11	MuSC	Sh3d21
Ahctf1	1.7713100218463e-15	0.49465	0.354	0.334	3.3592894564315e-11	MuSC	Ahctf1
Dtd1	1.79957909571924e-15	0.584674	0.245	0.212	3.41290175503154e-11	MuSC	Dtd1
Arid4b	2.23847104118111e-15	0.304345	0.601	0.626	4.24526032959998e-11	MuSC	Arid4b
Atp6v1a	2.43102256433369e-15	0.212062	0.558	0.543	4.61043429325883e-11	MuSC	Atp6v1a
Sbsn	3.54804111614916e-15	1.09742	0.078	0.051	6.72885997677689e-11	MuSC	Sbsn
Echdc2	3.65765135956268e-15	1.55951	0.053	0.03	6.93673580341063e-11	MuSC	Echdc2
Ccdc83	3.97852972015352e-15	1.31391	0.073	0.046	7.54528161427114e-11	MuSC	Ccdc83
Nsd1	4.02296361776355e-15	0.283775	0.611	0.636	7.62955050108858e-11	MuSC	Nsd1
Rc3h1	4.08826361181973e-15	0.447682	0.4	0.388	7.75339193981613e-11	MuSC	Rc3h1
Gm16751	4.09322960157303e-15	1.32118	0.055	0.031	7.76280993938324e-11	MuSC	Gm16751
Ncoa7	4.3711977420326e-15	0.101393	0.293	0.38	8.28997651776483e-11	MuSC	Ncoa7
Stim2	4.84199146460363e-15	0.525546	0.297	0.269	9.18283681262079e-11	MuSC	Stim2
Nr3c1	4.97522563309404e-15	0.16514	0.703	0.697	9.43551541316284e-11	MuSC	Nr3c1
Ston2	5.67401104789001e-15	0.964494	0.084	0.055	1.07607619523234e-10	MuSC	Ston2
H2-Ke6	6.06601628364945e-15	0.455484	0.345	0.321	1.15041998819412e-10	MuSC	H2-Ke6
Tgif1	6.64786179141965e-15	0.620849	0.296	0.271	1.26076698874274e-10	MuSC	Tgif1
Sec16b	6.76249429522585e-15	1.72258	0.034	0.016	1.28250704308958e-10	MuSC	Sec16b
Ube3a	6.81291811516108e-15	0.226533	0.695	0.734	1.2920699205403e-10	MuSC	Ube3a
Sesn1	7.12420355817964e-15	0.512865	0.268	0.235	1.35110520480877e-10	MuSC	Sesn1
Stc2	7.31143387658325e-15	1.13266	0.074	0.047	1.38661343469401e-10	MuSC	Stc2
Smad5	7.54980132325865e-15	0.507665	0.316	0.291	1.431819820956e-10	MuSC	Smad5
Pabpn1	8.34149226154302e-15	0.36362	0.451	0.448	1.58196400740163e-10	MuSC	Pabpn1
Plekha6	8.51105882478596e-15	1.55122	0.048	0.026	1.61412230612066e-10	MuSC	Plekha6
Sec14l1	9.03353231740003e-15	0.454113	0.321	0.294	1.71320940399492e-10	MuSC	Sec14l1
Sik2	9.78375986194884e-15	0.850215	0.174	0.14	1.8554900578186e-10	MuSC	Sik2
Bsnd	9.82533793399399e-15	3.82806	0.011	0.001	1.86337533918196e-10	MuSC	Bsnd
Phpt1	1.02341748478511e-14	0.46554	0.378	0.366	1.94091125989497e-10	MuSC	Phpt1
Sfxn2	1.04050792547662e-14	0.769229	0.172	0.139	1.9733232806664e-10	MuSC	Sfxn2
Tspan15	1.22046781751777e-14	0.282555	0.268	0.226	2.31461721592246e-10	MuSC	Tspan15
AI314180	1.22797038576262e-14	0.451099	0.403	0.393	2.32884583659882e-10	MuSC	AI314180
Elmsan1	1.23522553285641e-14	0.686501	0.215	0.184	2.34260522306218e-10	MuSC	Elmsan1
Ocrl	1.38496811475634e-14	0.694046	0.206	0.174	2.6265920296354e-10	MuSC	Ocrl
Camta1	1.4218444288975e-14	0.63505	0.334	0.32	2.69652795940411e-10	MuSC	Camta1
Gm16365	1.47026854429269e-14	1.87293	0.025	0.009	2.78836429425109e-10	MuSC	Gm16365
H2-Q4	1.62189550637937e-14	0.577255	0.35	0.319	3.07592482784847e-10	MuSC	H2-Q4
Med13l	1.63246921827872e-14	0.389171	0.437	0.425	3.0959778724656e-10	MuSC	Med13l
Dot1l	1.64568954928829e-14	0.52051	0.319	0.296	3.12105023022524e-10	MuSC	Dot1l
4933404I11Rik	1.71150726117865e-14	3.68211	0.011	0.001	3.24587352082531e-10	MuSC	4933404I11Rik
Ntn4	1.7707406539737e-14	0.260734	0.397	0.36	3.35820965026113e-10	MuSC	Ntn4
Sspn	1.81528358428681e-14	0.459192	0.4	0.387	3.44268531759994e-10	MuSC	Sspn
Sv2b	1.98552805233571e-14	4.23489	0.011	0.001	3.76555395125468e-10	MuSC	Sv2b
Grasp	2.11778112246776e-14	0.479922	0.267	0.234	4.0163718987601e-10	MuSC	Grasp
Tmem266	2.24157662425406e-14	3.96944	0.01	0.001	4.25115006789782e-10	MuSC	Tmem266
Nr1d2	2.35820142102152e-14	0.512821	0.293	0.267	4.47232899496731e-10	MuSC	Nr1d2
Hnrnpdl	2.46645311990163e-14	0.140646	0.816	0.83	4.67762834189344e-10	MuSC	Hnrnpdl
Galnt11	2.64768599383541e-14	0.545645	0.304	0.281	5.02133648730885e-10	MuSC	Galnt11
Kirrel3	2.6948072314029e-14	1.70237	0.032	0.015	5.1107019143556e-10	MuSC	Kirrel3
Mettl20	2.84601500737083e-14	0.767676	0.149	0.116	5.39746746147879e-10	MuSC	Mettl20
Thrap3	2.8752433695931e-14	0.196419	0.703	0.73	5.45289905043331e-10	MuSC	Thrap3
Gm37854	3.03451994093975e-14	3.17594	0.012	0.002	5.75496706799223e-10	MuSC	Gm37854
Gm10382	3.17239821566495e-14	1.73371	0.023	0.008	6.01645321600858e-10	MuSC	Gm10382
Kmt2d	3.21034124983195e-14	0.49931	0.322	0.299	6.0884121803063e-10	MuSC	Kmt2d
Gm9968	3.45129219102626e-14	1.48746	0.032	0.015	6.5453756402813e-10	MuSC	Gm9968
Cdc42ep5	3.81177939613813e-14	0.339893	0.471	0.464	7.22903962477596e-10	MuSC	Cdc42ep5
Nf1	3.83934268980706e-14	0.317556	0.404	0.381	7.28131341121908e-10	MuSC	Nf1
Ahcy	3.98744062002104e-14	0.856739	0.136	0.105	7.5621811358699e-10	MuSC	Ahcy
Rbm6	4.01424711921834e-14	0.385316	0.444	0.444	7.61301966159758e-10	MuSC	Rbm6
Tiparp	4.13616578105086e-14	0.624698	0.401	0.389	7.84423840376296e-10	MuSC	Tiparp
Rlim	4.72499286012317e-14	0.475194	0.398	0.392	8.96094895922359e-10	MuSC	Rlim
Vegfa	5.16335279895861e-14	0.42404	0.213	0.173	9.79229858322501e-10	MuSC	Vegfa
Gm26615	5.19808462944247e-14	1.17987	0.059	0.035	9.85816749973764e-10	MuSC	Gm26615
Gm28707	5.1992741567622e-14	1.59386	0.038	0.019	9.86042343829951e-10	MuSC	Gm28707
Gm11713	6.21643730335196e-14	1.036	0.046	0.025	1.1789473345807e-09	MuSC	Gm11713
Slc25a27	6.73704954740289e-14	1.04807	0.062	0.038	1.27768144666496e-09	MuSC	Slc25a27
Ncoa2	7.33328453414447e-14	0.566096	0.268	0.24	1.3907574119005e-09	MuSC	Ncoa2
Fbxo30	7.65354993192653e-14	0.709825	0.244	0.218	1.45149574458987e-09	MuSC	Fbxo30
Zc3h6	9.9859445838224e-14	0.68762	0.215	0.184	1.89383439032192e-09	MuSC	Zc3h6
Ccl27a	1.04393574300471e-13	0.602173	0.213	0.18	1.97982413660844e-09	MuSC	Ccl27a
Scg2	1.08035963220967e-13	3.40739	0.012	0.002	2.04890204248563e-09	MuSC	Scg2
Rab3gap1	1.0969791903973e-13	0.500589	0.363	0.35	2.08042103458848e-09	MuSC	Rab3gap1
Scn5a	1.1266455901581e-13	1.34787	0.059	0.036	2.13668336173483e-09	MuSC	Scn5a
Nfatc2	1.17658992571561e-13	0.80746	0.182	0.151	2.23140279411965e-09	MuSC	Nfatc2
Rnd3	1.1923612108693e-13	0.391287	0.419	0.406	2.26131303641362e-09	MuSC	Rnd3
Ube4b	1.34348632491614e-13	0.591477	0.264	0.239	2.54792181520346e-09	MuSC	Ube4b
Ccdc60	1.38712576566238e-13	3.18109	0.011	0.001	2.63068401457871e-09	MuSC	Ccdc60
Wee1	1.52826671808072e-13	0.903966	0.18	0.149	2.89835783084009e-09	MuSC	Wee1
Wdr89	1.63341437612537e-13	0.181687	0.66	0.662	3.09777036432176e-09	MuSC	Wdr89
Brdt	1.64520466624568e-13	0.926212	0.093	0.065	3.12013064953493e-09	MuSC	Brdt
Fgf11	1.67508096784208e-13	0.844027	0.126	0.096	3.1767910555125e-09	MuSC	Fgf11
Chd9	1.78456033093916e-13	0.333232	0.462	0.453	3.38441866762611e-09	MuSC	Chd9
Cdk12	1.96336687322816e-13	0.330052	0.518	0.533	3.72352527507721e-09	MuSC	Cdk12
Igfbpl1	2.08389586016912e-13	4.02779	0.01	0.001	3.95210849881073e-09	MuSC	Igfbpl1
Klk14	2.1982927141949e-13	3.53155	0.011	0.002	4.16906213247063e-09	MuSC	Klk14
Pter	2.50433302135886e-13	0.968496	0.118	0.089	4.74946757500708e-09	MuSC	Pter
Sema3a	2.65919865261877e-13	0.155845	0.063	0.095	5.04317024469151e-09	MuSC	Sema3a
Fsd1l	2.71134172483679e-13	0.725806	0.173	0.142	5.14205958115298e-09	MuSC	Fsd1l
Irx5	2.81179570697989e-13	1.7096	0.039	0.021	5.33257055828736e-09	MuSC	Irx5
Unkl	2.93262234494396e-13	0.921938	0.097	0.069	5.56171827718623e-09	MuSC	Unkl
Tmem52	3.11382155609409e-13	3.18756	0.011	0.001	5.90536258113243e-09	MuSC	Tmem52
Phf21a	3.41255457108764e-13	0.518541	0.29	0.265	6.47190974406772e-09	MuSC	Phf21a
Serpinb6a	3.52412095908582e-13	0.115732	0.839	0.838	6.68349539890627e-09	MuSC	Serpinb6a
H6pd	3.72259755175484e-13	0.705892	0.193	0.163	7.05990625690306e-09	MuSC	H6pd
Herc1	4.0281349267969e-13	0.330285	0.473	0.476	7.63935788867032e-09	MuSC	Herc1
Chd5	4.06735458808889e-13	1.1515	0.02	0.007	7.71373797631058e-09	MuSC	Chd5
Bclaf1	4.24590895217522e-13	0.224678	0.683	0.718	8.0523663278003e-09	MuSC	Bclaf1
Nfil3	4.28192942916144e-13	0.833048	0.249	0.225	8.12067916240468e-09	MuSC	Nfil3
Zmynd11	5.02780780300794e-13	0.228749	0.627	0.656	9.53523749840457e-09	MuSC	Zmynd11
6720427I07Rik	5.17670161326645e-13	0.882344	0.133	0.104	9.81761460955982e-09	MuSC	6720427I07Rik
Tbx1	6.64414885303204e-13	1.26186	0.072	0.048	1.26006282997753e-08	MuSC	Tbx1
Rgs11	6.93132952972211e-13	1.68234	0.021	0.008	1.3145266453118e-08	MuSC	Rgs11
Gigyf2	7.89100950312066e-13	0.407796	0.415	0.411	1.49652995226683e-08	MuSC	Gigyf2
Kansl1	8.26237665043282e-13	0.377657	0.416	0.409	1.56695973175458e-08	MuSC	Kansl1
Kat6a	9.31271702219001e-13	0.392329	0.414	0.409	1.76615678325834e-08	MuSC	Kat6a
Fkbp2	9.46157878502592e-13	0.213244	0.622	0.637	1.79438841658016e-08	MuSC	Fkbp2
Cpt1a	9.50723601815297e-13	0.510879	0.338	0.326	1.80304731084271e-08	MuSC	Cpt1a
Slc25a34	9.61702346769325e-13	2.39884	0.016	0.004	1.82386850064802e-08	MuSC	Slc25a34
Impact	1.0868917855421e-12	0.544865	0.262	0.235	2.06129027128059e-08	MuSC	Impact
Mdn1	1.09542644864882e-12	0.542355	0.258	0.23	2.07747625986249e-08	MuSC	Mdn1
Dhtkd1	1.19126775343359e-12	1.27036	0.046	0.026	2.25923929438679e-08	MuSC	Dhtkd1
Zfyve21	1.21569880098482e-12	0.367963	0.405	0.394	2.30557277606772e-08	MuSC	Zfyve21
Pdcd11	1.30889092398814e-12	0.376319	0.372	0.356	2.48231163734351e-08	MuSC	Pdcd11
Anxa6	1.46771352127615e-12	0.161848	0.743	0.754	2.78351869310023e-08	MuSC	Anxa6
Notum	1.50095839743124e-12	1.9292	0.014	0.004	2.84656760072835e-08	MuSC	Notum
Ric1	1.51721423695317e-12	0.464782	0.313	0.291	2.87739680038168e-08	MuSC	Ric1
Emg1	1.57540516352467e-12	0.20496	0.609	0.619	2.98775589262455e-08	MuSC	Emg1
Micu1	1.64486480319506e-12	0.447644	0.359	0.348	3.11948609925942e-08	MuSC	Micu1
Gm26945	1.84899819214537e-12	1.82981	0.021	0.008	3.5066250714037e-08	MuSC	Gm26945
Zbtb44	2.02269765026851e-12	0.486202	0.301	0.278	3.83604609373424e-08	MuSC	Zbtb44
Ubap2l	2.11048424678265e-12	0.20599	0.704	0.739	4.00253337402329e-08	MuSC	Ubap2l
Taf1	2.20575877062725e-12	0.418411	0.396	0.389	4.18322150849457e-08	MuSC	Taf1
Sept10	2.60790606373916e-12	0.387111	0.401	0.394	4.94589384988132e-08	MuSC	Sept10
1500002F19Rik	2.80790943556833e-12	1.72078	0.025	0.01	5.32520024455534e-08	MuSC	1500002F19Rik
Cox7a2l	2.927427968295e-12	0.105666	0.919	0.916	5.55186714187146e-08	MuSC	Cox7a2l
Enkur	3.11602477607295e-12	1.56731	0.032	0.016	5.90954098782234e-08	MuSC	Enkur
Cyp2c44	3.15800009996197e-12	3.04332	0.01	0.002	5.98914718957788e-08	MuSC	Cyp2c44
Gm16124	3.42797493495252e-12	0.899543	0.103	0.076	6.50115446413746e-08	MuSC	Gm16124
Csnk2a1	3.44432482041049e-12	0.220475	0.616	0.648	6.53216202190849e-08	MuSC	Csnk2a1
Sbk2	3.74909459229303e-12	1.12187	0.074	0.05	7.11015789428373e-08	MuSC	Sbk2
Pcdh11x	3.98234983157435e-12	1.60105	0.014	0.004	7.55252645558076e-08	MuSC	Pcdh11x
Gm29237	4.07341759863414e-12	1.18531	0.031	0.015	7.72523647580965e-08	MuSC	Gm29237
Smc1a	4.22069184646495e-12	0.161937	0.772	0.811	8.00454208682077e-08	MuSC	Smc1a
Ppef2	4.36722641317334e-12	1.92931	0.02	0.008	8.28244489258324e-08	MuSC	Ppef2
Ptpn21	4.74053466923949e-12	0.626312	0.194	0.165	8.99042400021269e-08	MuSC	Ptpn21
Slc7a5	5.85300143740464e-12	0.775178	0.124	0.096	1.11002172260379e-07	MuSC	Slc7a5
Hist1h4c	5.88304175411643e-12	1.46743	0.025	0.011	1.11571886866818e-07	MuSC	Hist1h4c
Suv420h1	6.25189941195204e-12	0.383106	0.42	0.417	1.1856727234767e-07	MuSC	Suv420h1
Kat6b	6.26402431149942e-12	0.440877	0.336	0.315	1.18797221067586e-07	MuSC	Kat6b
Ctage5	6.56869392309005e-12	0.302012	0.496	0.506	1.24575280251403e-07	MuSC	Ctage5
Gm10036	6.59697853211445e-12	0.303074	0.5	0.493	1.2511169786155e-07	MuSC	Gm10036
Srsf11	6.69374413451344e-12	0.143179	0.835	0.856	1.26946857511047e-07	MuSC	Srsf11
Pm20d1	6.99176578184107e-12	1.51142	0.037	0.02	1.32598838052616e-07	MuSC	Pm20d1
Wipf1	7.42072951272906e-12	0.334395	0.425	0.42	1.40734135208907e-07	MuSC	Wipf1
Brd3	7.96680161662086e-12	0.34401	0.519	0.545	1.51090392659215e-07	MuSC	Brd3
Zfp516	8.61216169997845e-12	0.561993	0.254	0.23	1.63329646640091e-07	MuSC	Zfp516
Zfp644	9.51254855796166e-12	0.253934	0.613	0.652	1.80405483401743e-07	MuSC	Zfp644
Wdfy2	9.76371350127123e-12	1.33722	0.038	0.02	1.85168826551609e-07	MuSC	Wdfy2
Tmem171	1.0357858797312e-11	1.83298	0.03	0.015	1.96436792091023e-07	MuSC	Tmem171
Tpk1	1.04541041696144e-11	1.01723	0.081	0.057	1.98262085576736e-07	MuSC	Tpk1
Hlcs	1.19943905112634e-11	1.03665	0.076	0.053	2.2747361604611e-07	MuSC	Hlcs
Sphkap	1.23556406884843e-11	2.12531	0.012	0.003	2.34324725657105e-07	MuSC	Sphkap
Gm15337	1.31220841922738e-11	1.89027	0.023	0.01	2.48860326706472e-07	MuSC	Gm15337
Chst8	1.43498569181721e-11	1.59323	0.021	0.008	2.72145036453134e-07	MuSC	Chst8
Ep400	1.51166370175831e-11	0.390416	0.416	0.415	2.86687021038464e-07	MuSC	Ep400
Itpkc	1.51900394951139e-11	0.931817	0.101	0.076	2.88079099024836e-07	MuSC	Itpkc
Rffl	1.54825701393769e-11	0.936623	0.072	0.048	2.93626942693283e-07	MuSC	Rffl
Rfx3	1.55079596745592e-11	0.769804	0.134	0.106	2.94108455228015e-07	MuSC	Rfx3
Ier3	1.61336732606093e-11	0.906675	0.329	0.312	3.05975113387456e-07	MuSC	Ier3
Ttbk2	1.63754233144082e-11	0.732602	0.141	0.113	3.10559903157752e-07	MuSC	Ttbk2
Ptpn12	1.64420275282064e-11	0.268531	0.456	0.452	3.11823052072435e-07	MuSC	Ptpn12
Grhl1	1.65125546462569e-11	2.33406	0.014	0.004	3.13160598866262e-07	MuSC	Grhl1
Tle2	1.68251234594779e-11	0.751362	0.081	0.057	3.19088466408999e-07	MuSC	Tle2
Cebpz	1.71290466031294e-11	0.253424	0.53	0.545	3.24852368828349e-07	MuSC	Cebpz
Gm26699	1.85261135129911e-11	0.507811	0.315	0.299	3.51347742773877e-07	MuSC	Gm26699
Slc22a5	1.94784886192353e-11	0.9016	0.069	0.046	3.69409536663797e-07	MuSC	Slc22a5
Gm17090	2.0268563322864e-11	3.05132	0.01	0.002	3.84393303418116e-07	MuSC	Gm17090
AI464131	2.048221658627e-11	0.928741	0.074	0.051	3.88445237558612e-07	MuSC	AI464131
Zfp949	2.0484233944558e-11	0.641678	0.173	0.144	3.88483496758542e-07	MuSC	Zfp949
Celsr2	2.14488129915499e-11	0.753856	0.058	0.037	4.06776738384744e-07	MuSC	Celsr2
Zyg11b	2.14571013002225e-11	0.553553	0.254	0.23	4.0693392615872e-07	MuSC	Zyg11b
Gli1	2.23086163934076e-11	1.2626	0.032	0.016	4.23082909900976e-07	MuSC	Gli1
Usp34	2.30213021301533e-11	0.213464	0.657	0.691	4.36598994898358e-07	MuSC	Usp34
Cnnm3	2.33757153780747e-11	0.630465	0.189	0.162	4.43320442145187e-07	MuSC	Cnnm3
Mcu	2.40848248246059e-11	0.61663	0.238	0.217	4.56768702798651e-07	MuSC	Mcu
Zfp566	2.44993378812009e-11	0.900601	0.104	0.078	4.64629942916974e-07	MuSC	Zfp566
Pcdhb2	2.64651006150412e-11	1.24517	0.029	0.014	5.01910633164256e-07	MuSC	Pcdhb2
Ing3	2.94004294213699e-11	0.52048	0.292	0.276	5.5757914397628e-07	MuSC	Ing3
D830030K20Rik	2.9452082919535e-11	2.0916	0.013	0.003	5.58558752568981e-07	MuSC	D830030K20Rik
Metap1d	2.96654231654107e-11	0.541411	0.268	0.247	5.62604750332014e-07	MuSC	Metap1d
Adgra3	3.14620932649644e-11	0.63812	0.219	0.196	5.96678598770049e-07	MuSC	Adgra3
Six4	3.19311758223675e-11	0.211832	0.098	0.136	6.05574749471199e-07	MuSC	Six4
Tsc22d3	3.24649543964761e-11	0.526016	0.463	0.467	6.1569786012917e-07	MuSC	Tsc22d3
Elmo1	3.47143171903904e-11	0.413369	0.134	0.103	6.58357025515754e-07	MuSC	Elmo1
A330017A19Rik	3.57844383965463e-11	0.839788	0.114	0.088	6.786518741905e-07	MuSC	A330017A19Rik
Slc27a1	3.67540034715863e-11	0.617493	0.148	0.119	6.97039675838634e-07	MuSC	Slc27a1
Stk40	3.76519930314087e-11	0.550321	0.211	0.183	7.14070047840666e-07	MuSC	Stk40
2310015A10Rik	4.22019314440282e-11	0.938127	0.092	0.068	8.00359629835996e-07	MuSC	2310015A10Rik
Rnf182	4.48677867137629e-11	1.77107	0.018	0.007	8.50917575026514e-07	MuSC	Rnf182
Eda	4.82619258313776e-11	0.782414	0.109	0.083	9.15287423392077e-07	MuSC	Eda
Rbpj	5.12275966957552e-11	0.241181	0.537	0.548	9.71531371334997e-07	MuSC	Rbpj
Nfkbia	5.12351985207389e-11	0.344983	0.669	0.692	9.71675539945814e-07	MuSC	Nfkbia
Mysm1	5.29921453811608e-11	0.393384	0.432	0.436	1.00499603715371e-06	MuSC	Mysm1
Cmss1	5.38363168916269e-11	0.889315	0.097	0.073	1.0210057498497e-06	MuSC	Cmss1
Focad	5.46422589342094e-11	0.956288	0.087	0.063	1.03629044068728e-06	MuSC	Focad
Col7a1	5.485149513696e-11	1.3532	0.027	0.013	1.04025860527245e-06	MuSC	Col7a1
Arid1b	5.64744427053324e-11	0.452217	0.328	0.313	1.07103780590663e-06	MuSC	Arid1b
Zbtb21	5.75341236331052e-11	0.767401	0.141	0.114	1.09113465470184e-06	MuSC	Zbtb21
Banp	5.82535481778577e-11	0.72068	0.169	0.143	1.10477854119307e-06	MuSC	Banp
Dusp14	6.48286663891604e-11	1.1372	0.06	0.04	1.22947565807043e-06	MuSC	Dusp14
Clcc1	6.53161940200027e-11	0.485715	0.31	0.297	1.23872161958935e-06	MuSC	Clcc1
Zfp697	6.5575446886967e-11	0.914013	0.099	0.074	1.24363835021133e-06	MuSC	Zfp697
Smg1	6.89267121651101e-11	0.378672	0.394	0.389	1.30719509621131e-06	MuSC	Smg1
Zfhx2	7.72243322158146e-11	0.975739	0.079	0.056	1.46455946047292e-06	MuSC	Zfhx2
Arsg	7.78586276100485e-11	1.08437	0.059	0.039	1.47658887262457e-06	MuSC	Arsg
Fam188b	8.03566613548544e-11	0.885401	0.102	0.077	1.52396408259481e-06	MuSC	Fam188b
Herc3	8.24107384401698e-11	0.804204	0.071	0.048	1.56291965451782e-06	MuSC	Herc3
Sec24a	8.72306052058009e-11	0.604182	0.251	0.23	1.65432842772801e-06	MuSC	Sec24a
Gm42851	8.9907815882661e-11	1.49787	0.023	0.01	1.70510172821467e-06	MuSC	Gm42851
Prox1os	9.32458898741034e-11	1.02064	0.094	0.071	1.76840830146237e-06	MuSC	Prox1os
Frmd5	9.5063671930896e-11	1.48167	0.022	0.009	1.80288253816944e-06	MuSC	Frmd5
Irs1	1.03698954428275e-10	0.627137	0.19	0.164	1.96665067073224e-06	MuSC	Irs1
Atoh8	1.05111602671331e-10	0.785071	0.135	0.108	1.9934415446618e-06	MuSC	Atoh8
Lipe	1.09525777914183e-10	0.471918	0.122	0.095	2.07715637814249e-06	MuSC	Lipe
Gm29361	1.15843452894511e-10	1.30448	0.03	0.016	2.1969710841444e-06	MuSC	Gm29361
Socs1	1.1664221026017e-10	0.710897	0.138	0.111	2.21211951758412e-06	MuSC	Socs1
Sf1	1.24245525925923e-10	0.335491	0.456	0.466	2.35631639918513e-06	MuSC	Sf1
Atp2b4	1.29148338162142e-10	0.216611	0.524	0.515	2.44929823324501e-06	MuSC	Atp2b4
Cdc25b	1.29196605776601e-10	0.90586	0.111	0.086	2.45021362855324e-06	MuSC	Cdc25b
Nt5e	1.46762567022984e-10	1.03057	0.036	0.02	2.78335208359088e-06	MuSC	Nt5e
Gsap	1.4929173206287e-10	0.415993	0.285	0.261	2.83131769857232e-06	MuSC	Gsap
Trp53inp1	1.51656567503654e-10	0.550687	0.241	0.217	2.8761668027068e-06	MuSC	Trp53inp1
Abhd18	1.5693141597472e-10	0.828837	0.113	0.087	2.97620430396057e-06	MuSC	Abhd18
Gm5105	1.64970327659758e-10	2.10897	0.016	0.006	3.12866226406731e-06	MuSC	Gm5105
Cep112	1.66690759826517e-10	0.63116	0.181	0.154	3.1612902601099e-06	MuSC	Cep112
Hnrnph3	1.69512142417779e-10	0.306511	0.476	0.49	3.21479778095317e-06	MuSC	Hnrnph3
Letm2	1.790404888488e-10	0.974062	0.071	0.05	3.3955028710175e-06	MuSC	Letm2
Dopey1	1.86647459712278e-10	0.56151	0.225	0.2	3.53976907344335e-06	MuSC	Dopey1
Cldn34c1	1.90300264403267e-10	0.755168	0.104	0.079	3.60904451440797e-06	MuSC	Cldn34c1
P2rx6	1.97179698970811e-10	1.29401	0.045	0.027	3.73951299098143e-06	MuSC	P2rx6
Znrf3	1.98815481121485e-10	0.730737	0.113	0.088	3.77053559946897e-06	MuSC	Znrf3
Gm20342	2.1793780036718e-10	0.746211	0.128	0.101	4.13319038396357e-06	MuSC	Gm20342
Safb	2.45322936359794e-10	0.262324	0.549	0.573	4.65254948806349e-06	MuSC	Safb
Ppil6	2.50985271800408e-10	1.43613	0.028	0.014	4.75993567969475e-06	MuSC	Ppil6
Zc3h11a	2.53943746832052e-10	0.674643	0.14	0.114	4.81604315866987e-06	MuSC	Zc3h11a
Msh3	2.85256307097857e-10	0.617915	0.231	0.209	5.40988586411085e-06	MuSC	Msh3
Zfr2	3.27202319424014e-10	1.09526	0.044	0.027	6.20539198787642e-06	MuSC	Zfr2
Ccdc162	3.2989190098631e-10	1.91615	0.018	0.007	6.25639990220536e-06	MuSC	Ccdc162
Acsl3	3.70456741166851e-10	0.544539	0.268	0.247	7.02571209622932e-06	MuSC	Acsl3
Agmat	3.9279945782876e-10	2.36616	0.011	0.003	7.44944171772244e-06	MuSC	Agmat
Brat1	4.17848695167763e-10	0.814233	0.086	0.063	7.92450050385662e-06	MuSC	Brat1
Amot	4.21131716051786e-10	0.8356	0.082	0.06	7.98676299492213e-06	MuSC	Amot
Diexf	4.25362946493301e-10	0.636423	0.179	0.154	8.06700828024545e-06	MuSC	Diexf
Gm28933	4.69207732258609e-10	1.28504	0.028	0.014	8.89852464228452e-06	MuSC	Gm28933
Fgf16	4.76339357222792e-10	1.28298	0.048	0.03	9.03377590973025e-06	MuSC	Fgf16
Stxbp5l	4.87981756133647e-10	2.17296	0.013	0.004	9.25457400507462e-06	MuSC	Stxbp5l
Gstm7	5.91559595799311e-10	0.98908	0.048	0.03	1.12189277343339e-05	MuSC	Gstm7
Zkscan8	6.03603040020653e-10	0.699368	0.147	0.122	1.14473316539917e-05	MuSC	Zkscan8
Cfap97	6.3939726863811e-10	0.114187	0.224	0.288	1.21261691997218e-05	MuSC	Cfap97
Pcdhga6	6.86461713313292e-10	1.01074	0.05	0.032	1.30187463929866e-05	MuSC	Pcdhga6
A930018M24Rik	7.48943015171147e-10	1.61336	0.019	0.008	1.42037042827208e-05	MuSC	A930018M24Rik
Hdgfrp3	7.53958759556786e-10	0.37484	0.3	0.274	1.42988278749944e-05	MuSC	Hdgfrp3
RP23-421P23.12	7.70047873479975e-10	2.48445	0.011	0.003	1.46039579205477e-05	MuSC	RP23-421P23.12
Anapc16	8.0427224528633e-10	0.277444	0.524	0.543	1.52530231318552e-05	MuSC	Anapc16
B230303O12Rik	8.48102890236063e-10	1.31379	0.023	0.011	1.60842713133269e-05	MuSC	B230303O12Rik
3222401L13Rik	8.59365295492612e-10	0.617827	0.136	0.11	1.62978628290174e-05	MuSC	3222401L13Rik
Gm10399	9.50700070360903e-10	1.10618	0.053	0.035	1.80300268343945e-05	MuSC	Gm10399
Setd5	9.96092891288485e-10	0.282746	0.528	0.551	1.88909016832861e-05	MuSC	Setd5
Rbm33	1.1589879381618e-09	0.411694	0.355	0.351	2.19802062472385e-05	MuSC	Rbm33
Ntn1	1.18501239203566e-09	0.903047	0.074	0.054	2.24737600149563e-05	MuSC	Ntn1
Fam60a	1.21120903404153e-09	0.583058	0.233	0.213	2.29705793305977e-05	MuSC	Fam60a
Tia1	1.42571785095094e-09	0.364454	0.463	0.477	2.70387390432845e-05	MuSC	Tia1
Tmem191c	1.46502519301684e-09	0.828789	0.09	0.068	2.77842027855644e-05	MuSC	Tmem191c
Pstpip2	1.53292529726958e-09	1.24265	0.046	0.029	2.90719282627175e-05	MuSC	Pstpip2
Gm17024	1.8703890699003e-09	1.54747	0.023	0.011	3.54719287106593e-05	MuSC	Gm17024
Mab21l1	1.88942987421231e-09	1.46439	0.025	0.012	3.58330375644364e-05	MuSC	Mab21l1
Stab2	1.96708901572808e-09	0.767291	0.087	0.065	3.73058431832831e-05	MuSC	Stab2
Atg7	1.96956294666821e-09	0.626226	0.174	0.149	3.73527612835627e-05	MuSC	Atg7
RP24-416M6.5	1.97882916756731e-09	2.15995	0.013	0.004	3.75284951629141e-05	MuSC	RP24-416M6.5
Atg16l2	2.03188409160308e-09	0.788894	0.121	0.098	3.85346817972524e-05	MuSC	Atg16l2
Fosl2	2.06798564092925e-09	0.459232	0.305	0.288	3.92193476802232e-05	MuSC	Fosl2
Heph	2.27826785125013e-09	0.926858	0.069	0.049	4.32073497989588e-05	MuSC	Heph
Dock9	2.33493151259884e-09	0.187644	0.145	0.116	4.4281976136437e-05	MuSC	Dock9
Zfp106	2.36613425310433e-09	0.178944	0.655	0.683	4.48737361101236e-05	MuSC	Zfp106
Rarg	2.47261347979204e-09	0.503535	0.244	0.223	4.6893114644256e-05	MuSC	Rarg
Map3k5	2.47524891782475e-09	0.768503	0.118	0.095	4.69430957265463e-05	MuSC	Map3k5
Ep300	2.6409762849446e-09	0.401221	0.381	0.378	5.00861152439743e-05	MuSC	Ep300
Bod1l	2.64620226822301e-09	0.232522	0.653	0.696	5.01852260168494e-05	MuSC	Bod1l
Fam193a	2.66858217323258e-09	0.386729	0.385	0.385	5.06096609153559e-05	MuSC	Fam193a
Calca	2.9440750663251e-09	2.20635	0.015	0.006	5.58343836328555e-05	MuSC	Calca
Slc38a2	3.19206030556259e-09	0.28463	0.539	0.561	6.05374236949945e-05	MuSC	Slc38a2
Lss	3.23474667050804e-09	0.879431	0.069	0.049	6.13469706061849e-05	MuSC	Lss
Lmbrd1	3.40455768102451e-09	0.345218	0.393	0.391	6.45674364206298e-05	MuSC	Lmbrd1
Trip11	3.50606916905438e-09	0.305647	0.528	0.559	6.64926017911163e-05	MuSC	Trip11
Phldb3	3.72690922733021e-09	0.834202	0.071	0.05	7.06808334963175e-05	MuSC	Phldb3
Gm15867	4.06025031781282e-09	0.119551	0.042	0.063	7.70026472773201e-05	MuSC	Gm15867
Usp11	4.18293736751402e-09	0.795337	0.125	0.103	7.93294071749035e-05	MuSC	Usp11
Zc3h12b	4.2298347772946e-09	0.920183	0.067	0.047	8.0218816551392e-05	MuSC	Zc3h12b
Ino80d	4.33268102286457e-09	0.368899	0.389	0.387	8.21692955986265e-05	MuSC	Ino80d
Isg20	4.41322385520559e-09	0.737545	0.084	0.063	8.3696790413974e-05	MuSC	Isg20
Mycn	4.55341865275593e-09	1.03496	0.064	0.045	8.63555847495163e-05	MuSC	Mycn
Dtnbp1	4.64230440683637e-09	0.394403	0.381	0.383	8.80413030756517e-05	MuSC	Dtnbp1
Slc25a36	4.6857772027511e-09	0.392373	0.357	0.352	8.88657646501745e-05	MuSC	Slc25a36
Acp6	4.92431049887305e-09	0.713339	0.116	0.093	9.33895486111274e-05	MuSC	Acp6
Mapk4	4.9529686005214e-09	1.96664	0.015	0.005	9.39330495088884e-05	MuSC	Mapk4
Ttpa	4.95813774207289e-09	1.96392	0.018	0.008	9.40310822784123e-05	MuSC	Ttpa
4732419C18Rik	5.1012022461629e-09	2.01228	0.018	0.008	9.67443005984794e-05	MuSC	4732419C18Rik
2810454H06Rik	5.57097331769375e-09	0.813272	0.103	0.081	0.000105654	MuSC	2810454H06Rik
Rtl1	5.81637596657661e-09	2.1121	0.01	0.003	0.000110308	MuSC	Rtl1
Shmt1	6.13496468170856e-09	0.635944	0.12	0.097	0.00011635	MuSC	Shmt1
Ino80dos	6.56835555733896e-09	0.912605	0.057	0.039	0.000124569	MuSC	Ino80dos
Kcnc3	6.81732475341878e-09	1.65594	0.018	0.008	0.000129291	MuSC	Kcnc3
Armcx5	6.964698867935e-09	0.613805	0.212	0.192	0.000132086	MuSC	Armcx5
Mkx	7.26375997979709e-09	1.46011	0.016	0.006	0.000137757	MuSC	Mkx
Grin2a	8.35344711978993e-09	1.60735	0.03	0.016	0.000158423	MuSC	Grin2a
Hjurp	8.64725794676489e-09	0.400767	0.267	0.246	0.000163995	MuSC	Hjurp
Sfrp2	8.65584826237557e-09	0.638329	0.024	0.013	0.000164158	MuSC	Sfrp2
Ccdc39	9.41941934066007e-09	0.879912	0.068	0.049	0.000178639	MuSC	Ccdc39
Mta1	1.00501401112416e-08	0.406362	0.353	0.35	0.000190601	MuSC	Mta1
Osr2	1.04007022894125e-08	1.48391	0.029	0.016	0.000197249	MuSC	Osr2
Rnf167	1.07097409772429e-08	0.460548	0.253	0.233	0.00020311	MuSC	Rnf167
Kcns3	1.07381164165517e-08	1.26101	0.044	0.028	0.000203648	MuSC	Kcns3
Rcor3	1.07626732756964e-08	0.489369	0.294	0.283	0.000204114	MuSC	Rcor3
Cul9	1.15663625601735e-08	0.692493	0.123	0.101	0.000219356	MuSC	Cul9
2410089E03Rik	1.17243443997991e-08	0.517033	0.27	0.258	0.000222352	MuSC	2410089E03Rik
Olfr1507	1.17413985292784e-08	1.87574	0.017	0.007	0.000222676	MuSC	Olfr1507
Gab1	1.21450549565454e-08	0.393618	0.264	0.243	0.000230331	MuSC	Gab1
Dbt	1.21751407070797e-08	0.595472	0.217	0.197	0.000230902	MuSC	Dbt
Lipc	1.27870978246582e-08	2.13219	0.011	0.003	0.000242507	MuSC	Lipc
Tfdp2	1.28153994052423e-08	0.487496	0.379	0.385	0.000243044	MuSC	Tfdp2
Etv5	1.29043194757547e-08	0.516853	0.156	0.132	0.00024473	MuSC	Etv5
Pcdh9	1.38875361852012e-08	0.456976	0.056	0.038	0.000263377	MuSC	Pcdh9
Prkab2	1.4814202212105e-08	0.556184	0.189	0.167	0.000280951	MuSC	Prkab2
Lonrf1	1.54446879311616e-08	0.907451	0.059	0.041	0.000292909	MuSC	Lonrf1
Larp1	1.62585619627805e-08	0.266718	0.447	0.455	0.000308344	MuSC	Larp1
Hhip	1.66721142331254e-08	2.09864	0.017	0.008	0.000316187	MuSC	Hhip
Tenm3	1.81012576644283e-08	0.358586	0.125	0.1	0.00034329	MuSC	Tenm3
Rpl23a-ps3	1.84767681667588e-08	0.367283	0.378	0.382	0.000350412	MuSC	Rpl23a-ps3
Zfp871	1.8712991577026e-08	0.396469	0.335	0.327	0.000354892	MuSC	Zfp871
AW551984	1.89029802578926e-08	0.122605	0.029	0.045	0.000358495	MuSC	AW551984
Siah2	1.89748946042952e-08	0.676097	0.179	0.159	0.000359859	MuSC	Siah2
Eef2k	2.01759369134872e-08	0.66868	0.168	0.148	0.000382637	MuSC	Eef2k
Gpatch8	2.12210173192765e-08	0.244549	0.533	0.559	0.000402457	MuSC	Gpatch8
Tprkb	2.12495731925427e-08	0.521928	0.263	0.251	0.000402998	MuSC	Tprkb
C1qtnf4	2.17987557176921e-08	0.91552	0.047	0.031	0.000413413	MuSC	C1qtnf4
Chd8	2.47667961215286e-08	0.388888	0.394	0.399	0.000469702	MuSC	Chd8
Synrg	2.5832661495766e-08	0.370683	0.346	0.337	0.000489916	MuSC	Synrg
Ankrd17	2.59685870539159e-08	0.264349	0.553	0.581	0.000492494	MuSC	Ankrd17
Fam214a	3.4193434163169e-08	0.730641	0.117	0.096	0.000648478	MuSC	Fam214a
Steap2	3.42599867308549e-08	0.899933	0.1	0.079	0.000649741	MuSC	Steap2
Tex26	3.42734954401592e-08	1.68648	0.014	0.006	0.000649997	MuSC	Tex26
Oplah	3.42991754425281e-08	1.0095	0.044	0.029	0.000650484	MuSC	Oplah
Brsk2	3.44620604276765e-08	0.537936	0.025	0.013	0.000653573	MuSC	Brsk2
Birc2	3.69908975090954e-08	0.36393	0.382	0.381	0.000701532	MuSC	Birc2
Tom1l1	3.81782530489936e-08	0.88749	0.084	0.065	0.000724051	MuSC	Tom1l1
Eif2a	3.87751688788903e-08	0.281573	0.489	0.511	0.000735371	MuSC	Eif2a
Thrsp	3.9082470083879e-08	0.549696	0.064	0.045	0.000741199	MuSC	Thrsp
Slc4a3	3.93472623908889e-08	0.536433	0.152	0.13	0.000746221	MuSC	Slc4a3
Itfg2	4.04277201144615e-08	0.587599	0.238	0.224	0.000766712	MuSC	Itfg2
Glis1	4.049839150444e-08	1.61802	0.01	0.003	0.000768052	MuSC	Glis1
Abcc5	4.22594360832881e-08	0.465451	0.264	0.247	0.00080145	MuSC	Abcc5
Zranb3	4.24329787870054e-08	0.981467	0.048	0.032	0.000804741	MuSC	Zranb3
Dync2h1	4.54284452525241e-08	0.682766	0.15	0.129	0.00086155	MuSC	Dync2h1
Pkd1	4.67297813105446e-08	0.370432	0.297	0.283	0.00088623	MuSC	Pkd1
Epb41l5	4.69393888372974e-08	0.842228	0.092	0.072	0.000890206	MuSC	Epb41l5
Setd2	4.74342486814389e-08	0.340203	0.436	0.447	0.000899591	MuSC	Setd2
Slc12a6	4.9549029025468e-08	0.529258	0.199	0.178	0.000939697	MuSC	Slc12a6
Ppargc1a	5.23188174044111e-08	0.972469	0.037	0.023	0.000992226	MuSC	Ppargc1a
Atxn2l	5.27597287411454e-08	0.422327	0.305	0.295	0.00100059	MuSC	Atxn2l
Glb1l2	5.37458494416382e-08	1.38096	0.015	0.006	0.00101929	MuSC	Glb1l2
Klhl36	5.53775616695168e-08	0.724735	0.077	0.057	0.00105024	MuSC	Klhl36
Clasp2	5.54803379480697e-08	0.38742	0.233	0.21	0.00105218	MuSC	Clasp2
Zfp266	5.62190143991633e-08	0.456259	0.279	0.266	0.00106619	MuSC	Zfp266
Brsk1	5.8991343250369e-08	0.920133	0.058	0.041	0.00111877	MuSC	Brsk1
Slc2a10	6.03565369118651e-08	0.775249	0.053	0.037	0.00114466	MuSC	Slc2a10
Chkb	6.0574947987106e-08	0.549157	0.268	0.258	0.0011488	MuSC	Chkb
Phkg1	6.07557809222108e-08	1.06139	0.038	0.024	0.00115223	MuSC	Phkg1
Pcdhgb4	6.25616144566112e-08	0.747395	0.06	0.043	0.00118648	MuSC	Pcdhgb4
Ncor2	6.29246191047129e-08	0.291604	0.422	0.424	0.00119337	MuSC	Ncor2
Plekhf1	6.36161121651287e-08	0.69636	0.131	0.11	0.00120648	MuSC	Plekhf1
2310030G06Rik	6.36983009191455e-08	0.989276	0.041	0.026	0.00120804	MuSC	2310030G06Rik
Plcd3	6.43745832394643e-08	0.790519	0.086	0.067	0.00122086	MuSC	Plcd3
Echdc3	6.52283885203493e-08	0.940826	0.053	0.037	0.00123706	MuSC	Echdc3
Rabepk	6.59419738905207e-08	0.187981	0.133	0.17	0.00125059	MuSC	Rabepk
Gm26981	6.9094142478765e-08	0.89514	0.037	0.023	0.00131037	MuSC	Gm26981
Mapk8ip3	6.91985451771944e-08	0.443359	0.283	0.271	0.00131235	MuSC	Mapk8ip3
Spdya	6.95156243615737e-08	1.5935	0.016	0.007	0.00131836	MuSC	Spdya
Mtmr1	7.51844255811983e-08	0.686411	0.134	0.113	0.00142587	MuSC	Mtmr1
Ccdc114	7.5715938765648e-08	1.18235	0.021	0.01	0.00143595	MuSC	Ccdc114
Zfp651	7.75617414240324e-08	0.374588	0.309	0.297	0.00147096	MuSC	Zfp651
Usp22	7.82953281915953e-08	0.442464	0.295	0.286	0.00148487	MuSC	Usp22
Gm26525	7.88440119675193e-08	1.83007	0.011	0.004	0.00149528	MuSC	Gm26525
Dnal1	8.23961801914957e-08	0.102302	0.097	0.127	0.00156264	MuSC	Dnal1
Atxn7l1	8.25445559181517e-08	0.565008	0.174	0.153	0.00156546	MuSC	Atxn7l1
Pcsk5	8.3722620408793e-08	0.422803	0.105	0.082	0.0015878	MuSC	Pcsk5
Cep85l	9.12493615206734e-08	0.372718	0.213	0.189	0.00173054	MuSC	Cep85l
Arid5a	9.20962385837443e-08	0.548596	0.281	0.269	0.00174661	MuSC	Arid5a
Mphosph9	9.89555428109762e-08	0.141154	0.088	0.115	0.00187669	MuSC	Mphosph9
5730455P16Rik	1.12675305134426e-07	0.558975	0.242	0.228	0.00213689	MuSC	5730455P16Rik
Scai	1.14444324914535e-07	0.553295	0.184	0.164	0.00217044	MuSC	Scai
Clock	1.15834370507272e-07	0.325261	0.429	0.437	0.0021968	MuSC	Clock
Setd1b	1.17563432615899e-07	0.458827	0.263	0.248	0.00222959	MuSC	Setd1b
Srebf2	1.1772554101005e-07	0.449677	0.305	0.3	0.00223266	MuSC	Srebf2
Clrn1	1.17763630857036e-07	0.125048	0.049	0.068	0.00223339	MuSC	Clrn1
Mef2d	1.28419430812073e-07	0.420441	0.27	0.255	0.00243547	MuSC	Mef2d
Gm8898	1.31678677593938e-07	1.13333	0.029	0.017	0.00249729	MuSC	Gm8898
Ttc19	1.32251589445572e-07	0.412755	0.347	0.351	0.00250815	MuSC	Ttc19
Fzd10	1.34051880450891e-07	2.05139	0.01	0.003	0.00254229	MuSC	Fzd10
Ubn1	1.34276149823739e-07	0.261089	0.519	0.546	0.00254655	MuSC	Ubn1
Baiap2l2	1.34558353325151e-07	1.73138	0.012	0.005	0.0025519	MuSC	Baiap2l2
Gm26798	1.3624445727064e-07	1.20929	0.029	0.017	0.00258388	MuSC	Gm26798
Irak1bp1	1.40667042738814e-07	0.1098	0.193	0.241	0.00266775	MuSC	Irak1bp1
Rsad1	1.48591092520413e-07	0.788927	0.084	0.065	0.00281803	MuSC	Rsad1
Fbxl16	1.50327649623045e-07	1.26799	0.021	0.011	0.00285096	MuSC	Fbxl16
Sec61a2	1.5529144600205e-07	0.609321	0.185	0.167	0.0029451	MuSC	Sec61a2
Amn1	1.61354013163626e-07	0.627289	0.244	0.231	0.00306008	MuSC	Amn1
Gtf2a1	1.669577290386e-07	0.616016	0.206	0.19	0.00316635	MuSC	Gtf2a1
Nmnat3	1.67667580802877e-07	1.07126	0.067	0.05	0.00317982	MuSC	Nmnat3
Neu1	1.74650015411781e-07	0.185722	0.122	0.153	0.00331224	MuSC	Neu1
RP24-136L4.2	1.75453830049853e-07	1.58923	0.013	0.005	0.00332748	MuSC	RP24-136L4.2
Srsf6	1.81152467556539e-07	0.22517	0.55	0.578	0.00343556	MuSC	Srsf6
Prrt3	1.81413660053667e-07	1.34067	0.018	0.008	0.00344051	MuSC	Prrt3
Lin7c	1.8839629565616e-07	0.321036	0.394	0.4	0.00357294	MuSC	Lin7c
Prdm2	1.92063709926418e-07	0.3273	0.397	0.4	0.00364249	MuSC	Prdm2
Cyb561	1.93194116033436e-07	0.464332	0.077	0.058	0.00366393	MuSC	Cyb561
Zfp446	2.10084758228375e-07	0.872913	0.059	0.042	0.00398426	MuSC	Zfp446
Ap1s3	2.11378450664525e-07	2.10437	0.01	0.003	0.00400879	MuSC	Ap1s3
Gm38399	2.27071735839568e-07	1.00589	0.049	0.034	0.00430642	MuSC	Gm38399
Spata5	2.40898592787726e-07	0.53016	0.204	0.188	0.00456864	MuSC	Spata5
Lepr	2.42376511325063e-07	0.695687	0.048	0.033	0.00459667	MuSC	Lepr
Vipr2	2.43201816073008e-07	1.12262	0.076	0.06	0.00461232	MuSC	Vipr2
Zfp101	2.49717196441284e-07	0.722709	0.101	0.082	0.00473589	MuSC	Zfp101
Sptb	2.70105946949843e-07	0.392774	0.029	0.017	0.00512256	MuSC	Sptb
Srsf2	2.70593966369022e-07	0.131361	0.737	0.768	0.00513181	MuSC	Srsf2
Zkscan1	2.72379077029753e-07	0.426643	0.31	0.303	0.00516567	MuSC	Zkscan1
Emx2os	2.76310539173519e-07	1.35372	0.023	0.013	0.00524023	MuSC	Emx2os
A430033K04Rik	2.82190941624883e-07	0.85353	0.054	0.038	0.00535175	MuSC	A430033K04Rik
Plat	2.83571994023802e-07	0.569154	0.184	0.165	0.00537794	MuSC	Plat
Gbf1	2.98983687770132e-07	0.38501	0.371	0.377	0.00567023	MuSC	Gbf1
Snx33	3.01263870194828e-07	0.595543	0.111	0.09	0.00571347	MuSC	Snx33
Secisbp2	3.08536659662237e-07	0.120645	0.202	0.251	0.0058514	MuSC	Secisbp2
Neurl1a	3.15247730596019e-07	0.15118	0.039	0.056	0.00597867	MuSC	Neurl1a
Rai2	3.20546811108401e-07	0.890575	0.073	0.056	0.00607917	MuSC	Rai2
Lrrc58	3.54119332031424e-07	0.179543	0.638	0.685	0.00671587	MuSC	Lrrc58
Mtif2	3.76104136733054e-07	0.120548	0.155	0.194	0.00713281	MuSC	Mtif2
Mfsd4	3.78903858998644e-07	0.623546	0.106	0.087	0.00718591	MuSC	Mfsd4
Zfp740	3.89420217871251e-07	0.485562	0.22	0.204	0.00738535	MuSC	Zfp740
Tada2a	3.96484809987244e-07	0.139485	0.125	0.16	0.00751933	MuSC	Tada2a
Phf1	4.03379063611697e-07	0.533231	0.159	0.139	0.00765008	MuSC	Phf1
Ptprf	4.11972351514796e-07	0.219275	0.292	0.268	0.00781306	MuSC	Ptprf
Wbp11	4.13909422373264e-07	0.266176	0.504	0.541	0.00784979	MuSC	Wbp11
Sh3d19	4.22297471538229e-07	0.26233	0.376	0.37	0.00800887	MuSC	Sh3d19
Lgr4	4.3066170816253e-07	0.464628	0.122	0.101	0.0081675	MuSC	Lgr4
Gm28723	4.33207122544726e-07	1.73003	0.011	0.004	0.00821577	MuSC	Gm28723
Thrb	4.39940342785173e-07	1.59707	0.016	0.007	0.00834347	MuSC	Thrb
Med25	4.62601337862356e-07	0.479258	0.307	0.306	0.00877323	MuSC	Med25
Snx6	4.82390662014942e-07	0.158068	0.625	0.659	0.00914854	MuSC	Snx6
Rfx5	5.02023164907987e-07	0.630382	0.107	0.088	0.00952087	MuSC	Rfx5
Pogk	5.1010619262548e-07	0.50475	0.19	0.171	0.00967416	MuSC	Pogk
Zbtb7a	5.24430135924333e-07	0.244537	0.557	0.591	0.00994582	MuSC	Zbtb7a
Smad6	5.29621081953969e-07	0.851412	0.049	0.034	0.0100443	MuSC	Smad6
Nrg2	5.36366116972121e-07	1.2593	0.015	0.007	0.0101722	MuSC	Nrg2
Tm9sf4	5.3992633846668e-07	0.37097	0.367	0.372	0.0102397	MuSC	Tm9sf4
Clstn1	5.40227112060877e-07	0.160484	0.432	0.426	0.0102454	MuSC	Clstn1
Taf1b	5.4313541783979e-07	0.105566	0.14	0.175	0.0103006	MuSC	Taf1b
Hnrnpu	5.44866254211426e-07	0.181986	0.642	0.685	0.0103334	MuSC	Hnrnpu
Gm29455	5.45139465460659e-07	1.72424	0.011	0.004	0.0103386	MuSC	Gm29455
Ndst1	5.49319442858821e-07	0.463005	0.219	0.203	0.0104178	MuSC	Ndst1
Tmem39b	5.52543556248651e-07	0.106586	0.08	0.105	0.010479	MuSC	Tmem39b
N4bp2l2	5.68861279200826e-07	0.225879	0.543	0.575	0.0107885	MuSC	N4bp2l2
Rpl9-ps6	6.06544449551142e-07	0.409913	0.349	0.355	0.0115031	MuSC	Rpl9-ps6
Pmm1	6.13996017447714e-07	0.306374	0.378	0.38	0.0116444	MuSC	Pmm1
Myo1e	6.21070201038978e-07	0.363393	0.344	0.342	0.0117786	MuSC	Myo1e
Cxcl1	6.25789661099948e-07	0.292694	0.298	0.274	0.0118681	MuSC	Cxcl1
Nckap5l	6.29539832762875e-07	0.542616	0.17	0.152	0.0119392	MuSC	Nckap5l
Tmem135	6.91085976879023e-07	0.565994	0.158	0.139	0.0131064	MuSC	Tmem135
Nup88	7.04975616229252e-07	0.122254	0.169	0.212	0.0133699	MuSC	Nup88
Gls	7.54515409044202e-07	0.267633	0.519	0.547	0.0143094	MuSC	Gls
Dchs1	7.82262993154509e-07	0.843663	0.035	0.023	0.0148356	MuSC	Dchs1
Ctcf	7.96888680817886e-07	0.187102	0.629	0.676	0.015113	MuSC	Ctcf
Unk	8.12220415951585e-07	0.629395	0.129	0.11	0.0154038	MuSC	Unk
E2f6	8.16705456580415e-07	0.66834	0.146	0.128	0.0154888	MuSC	E2f6
Dip2c	8.2648418596022e-07	0.369331	0.324	0.319	0.0156743	MuSC	Dip2c
Dzank1	8.32516495181865e-07	1.26548	0.025	0.015	0.0157887	MuSC	Dzank1
Ptbp2	8.59676216836443e-07	0.401097	0.328	0.327	0.0163038	MuSC	Ptbp2
Smoc1	8.59701249333634e-07	1.24167	0.012	0.005	0.0163042	MuSC	Smoc1
Impdh2	9.08363100737352e-07	0.152482	0.585	0.6	0.0172271	MuSC	Impdh2
Rnf31	9.34368900211613e-07	0.685133	0.103	0.084	0.0177203	MuSC	Rnf31
Fnbp4	9.50710791597824e-07	0.347223	0.371	0.372	0.0180302	MuSC	Fnbp4
Nwd1	9.8373237241993e-07	1.56472	0.014	0.006	0.0186565	MuSC	Nwd1
Prkx	1.01619772708682e-06	0.514066	0.217	0.202	0.0192722	MuSC	Prkx
Hsd17b7	1.11208633631789e-06	0.53831	0.145	0.125	0.0210907	MuSC	Hsd17b7
Stk26	1.12232044970857e-06	1.19374	0.027	0.016	0.0212848	MuSC	Stk26
1700029J07Rik	1.14022675949489e-06	0.872288	0.067	0.051	0.0216244	MuSC	1700029J07Rik
Arrb1	1.20261539939036e-06	0.587633	0.12	0.101	0.0228076	MuSC	Arrb1
Lamp2	1.26491425162793e-06	0.109313	0.757	0.786	0.0239891	MuSC	Lamp2
E130114P18Rik	1.34223412986203e-06	0.842438	0.103	0.085	0.0254555	MuSC	E130114P18Rik
Ppard	1.4629877823533e-06	0.518266	0.146	0.127	0.0277456	MuSC	Ppard
Cdk13	1.47496840837551e-06	0.287642	0.433	0.449	0.0279728	MuSC	Cdk13
Prtg	1.48479732440647e-06	0.99316	0.047	0.033	0.0281592	MuSC	Prtg
Ptpn4	1.50033615383804e-06	0.532716	0.135	0.116	0.0284539	MuSC	Ptpn4
Ccnh	1.50338363160554e-06	0.10609	0.268	0.33	0.0285117	MuSC	Ccnh
Ascc2	1.530826274287e-06	0.10025	0.111	0.141	0.0290321	MuSC	Ascc2
Gm26601	1.70113014146192e-06	0.742077	0.076	0.06	0.0322619	MuSC	Gm26601
Hs3st4	1.74739495071103e-06	1.3954	0.018	0.01	0.0331393	MuSC	Hs3st4
Kbtbd7	1.790004964293e-06	0.73697	0.068	0.052	0.0339474	MuSC	Kbtbd7
Mbd1	1.79186536025579e-06	0.137201	0.12	0.15	0.0339827	MuSC	Mbd1
Gm29417	1.82375688010129e-06	1.4444	0.017	0.008	0.0345875	MuSC	Gm29417
Gm26786	1.84076865020899e-06	1.6731	0.01	0.004	0.0349102	MuSC	Gm26786
Zfp512b	1.89034255728069e-06	0.559519	0.134	0.115	0.0358503	MuSC	Zfp512b
Rpl13-ps3	1.91068476451274e-06	0.173803	0.147	0.185	0.0362361	MuSC	Rpl13-ps3
Foxo3	1.99517051293449e-06	0.440415	0.222	0.205	0.0378384	MuSC	Foxo3
Smad3	2.04267842418274e-06	0.634363	0.128	0.111	0.0387394	MuSC	Smad3
Ripk1	2.08050961198244e-06	0.499556	0.302	0.303	0.0394569	MuSC	Ripk1
Msl2	2.10482851813726e-06	0.41507	0.285	0.279	0.0399181	MuSC	Msl2
C230035I16Rik	2.19938956749447e-06	0.943203	0.043	0.03	0.0417114	MuSC	C230035I16Rik
Ccnk	2.33523306654125e-06	0.108579	0.108	0.137	0.0442877	MuSC	Ccnk
Ptk7	2.35909300793532e-06	0.115606	0.068	0.09	0.0447402	MuSC	Ptk7
Bud13	2.40141787818032e-06	0.100522	0.074	0.096	0.0455429	MuSC	Bud13
RP23-291B1.2	2.45135251644285e-06	1.13776	0.036	0.024	0.0464899	MuSC	RP23-291B1.2
Usp12	2.50014497399846e-06	0.446284	0.238	0.225	0.0474152	MuSC	Usp12
Dck	2.58893157196813e-06	0.691856	0.066	0.051	0.0490991	MuSC	Dck
Gm29095	2.5995059017542e-06	1.44157	0.016	0.008	0.0492996	MuSC	Gm29095
Tmem109	2.69229349777988e-06	0.217792	0.56	0.592	0.0510593	MuSC	Tmem109
Kcng2	2.69962596289278e-06	1.6118	0.014	0.007	0.0511984	MuSC	Kcng2
Kif5a	2.7336546121499e-06	1.13987	0.018	0.01	0.0518438	MuSC	Kif5a
Gm11827	2.7803733051575e-06	1.6106	0.015	0.007	0.0527298	MuSC	Gm11827
Ptprg	2.78365356531909e-06	0.242916	0.381	0.376	0.052792	MuSC	Ptprg
Pcdhgc5	2.86378746728968e-06	0.973141	0.037	0.025	0.0543117	MuSC	Pcdhgc5
Cntfr	2.88296137975175e-06	0.99811	0.018	0.009	0.0546754	MuSC	Cntfr
Dguok	3.00168234373117e-06	0.297196	0.413	0.429	0.0569269	MuSC	Dguok
Cc2d1b	3.14446928362448e-06	0.111004	0.098	0.124	0.0596349	MuSC	Cc2d1b
Doc2a	3.31423138879861e-06	1.45197	0.013	0.006	0.0628544	MuSC	Doc2a
Cerk	3.33075613536155e-06	0.386576	0.208	0.19	0.0631678	MuSC	Cerk
Gm16907	3.3345384573129e-06	1.2289	0.026	0.016	0.0632395	MuSC	Gm16907
Sned1	3.41567861600697e-06	0.378277	0.11	0.091	0.0647783	MuSC	Sned1
Xkr6	3.45839423440512e-06	0.916429	0.039	0.027	0.0655884	MuSC	Xkr6
Bcs1l	3.57974574138177e-06	0.132068	0.089	0.114	0.0678899	MuSC	Bcs1l
Hpn	3.60965922813069e-06	1.80423	0.01	0.004	0.0684572	MuSC	Hpn
Scg5	3.81064740044778e-06	1.25204	0.011	0.005	0.0722689	MuSC	Scg5
Zfp280c	3.91316798989036e-06	0.563613	0.133	0.115	0.0742132	MuSC	Zfp280c
Gdf6	4.01371913434861e-06	1.85319	0.014	0.007	0.0761202	MuSC	Gdf6
Rpap1	4.17021333085962e-06	0.134773	0.062	0.081	0.0790881	MuSC	Rpap1
Gm11266	4.23789054115293e-06	0.872463	0.048	0.035	0.0803716	MuSC	Gm11266
Ccng2	4.69936373184666e-06	0.479591	0.217	0.204	0.0891234	MuSC	Ccng2
Wapl	4.70892558761081e-06	0.189624	0.581	0.62	0.0893048	MuSC	Wapl
Trmt13	4.72991732102082e-06	0.103964	0.132	0.163	0.0897029	MuSC	Trmt13
Ttf2	4.76101804862268e-06	0.150501	0.062	0.081	0.0902927	MuSC	Ttf2
Neil2	4.96074558965825e-06	1.30518	0.018	0.01	0.0940805	MuSC	Neil2
Terf2ip	4.98412442433556e-06	0.115919	0.191	0.233	0.0945239	MuSC	Terf2ip
Npas3	5.3242996283837e-06	0.225658	0.058	0.077	0.100975	MuSC	Npas3
Gtpbp6	5.43320162051047e-06	0.102269	0.154	0.19	0.103041	MuSC	Gtpbp6
Flrt2	5.48571121919228e-06	0.786791	0.135	0.12	0.104037	MuSC	Flrt2
Apoc1	5.56452010452136e-06	1.02349	0.028	0.018	0.105531	MuSC	Apoc1
Eif4g3	5.56712170159723e-06	0.234586	0.514	0.543	0.10558	MuSC	Eif4g3
Atf2	5.58667163782468e-06	0.394987	0.33	0.334	0.105951	MuSC	Atf2
Plk3	5.72516612236378e-06	0.110709	0.062	0.081	0.108578	MuSC	Plk3
Atg2b	5.87479192222203e-06	0.689018	0.111	0.095	0.111415	MuSC	Atg2b
Fam117a	5.87628911877769e-06	0.424697	0.239	0.227	0.111444	MuSC	Fam117a
Fdxr	5.88608690458561e-06	0.148012	0.085	0.109	0.11163	MuSC	Fdxr
Dhx16	5.99855032879743e-06	0.547142	0.192	0.179	0.113763	MuSC	Dhx16
Smo	6.11782782550822e-06	0.413442	0.345	0.352	0.116025	MuSC	Smo
Cluap1	6.15914887292501e-06	0.116549	0.158	0.194	0.116808	MuSC	Cluap1
Tgfb3	6.23617294669212e-06	0.200071	0.294	0.28	0.118269	MuSC	Tgfb3
Ubqln2	6.67804363799132e-06	0.418131	0.308	0.307	0.126649	MuSC	Ubqln2
Zfp553	7.23864155603085e-06	0.112308	0.099	0.124	0.137281	MuSC	Zfp553
Ly6k	7.39236509833418e-06	0.491766	0.064	0.049	0.140196	MuSC	Ly6k
Atf7ip	7.95881643770712e-06	0.318503	0.388	0.396	0.150939	MuSC	Atf7ip
RP23-430B14.2	7.99312846036903e-06	1.14672	0.021	0.012	0.15159	MuSC	RP23-430B14.2
0610043K17Rik	8.01392962245572e-06	1.27755	0.014	0.007	0.151984	MuSC	0610043K17Rik
Nr4a3	8.02213712333597e-06	0.657733	0.053	0.04	0.15214	MuSC	Nr4a3
L3mbtl3	8.06078250252347e-06	0.539497	0.21	0.196	0.152873	MuSC	L3mbtl3
Snhg11	8.09265790663324e-06	1.75172	0.011	0.005	0.153477	MuSC	Snhg11
Zgpat	8.35551050508874e-06	0.130868	0.118	0.147	0.158462	MuSC	Zgpat
Gnl3	8.38744211019858e-06	0.161154	0.448	0.452	0.159068	MuSC	Gnl3
Tdp2	8.65645388323474e-06	0.110848	0.151	0.186	0.16417	MuSC	Tdp2
Atp10a	8.91305410065519e-06	0.822278	0.071	0.056	0.169036	MuSC	Atp10a
Birc6	8.97505310877338e-06	0.218518	0.574	0.619	0.170212	MuSC	Birc6
Ccp110	9.39449200329023e-06	0.553777	0.145	0.129	0.178167	MuSC	Ccp110
Armt1	9.47732888198977e-06	0.149604	0.101	0.127	0.179738	MuSC	Armt1
Zc3h8	9.52055658382812e-06	0.115375	0.055	0.072	0.180557	MuSC	Zc3h8
Hnrnpl	1.03199539267144e-05	0.136903	0.698	0.752	0.195718	MuSC	Hnrnpl
Ppif	1.15095172482851e-05	0.13123	0.046	0.062	0.218278	MuSC	Ppif
A430110L20Rik	1.16244642371708e-05	1.20175	0.014	0.007	0.220458	MuSC	A430110L20Rik
Arhgap5	1.19741895413834e-05	0.160518	0.636	0.682	0.227091	MuSC	Arhgap5
Slc43a2	1.23460212327165e-05	0.292906	0.307	0.297	0.234142	MuSC	Slc43a2
Prr12	1.26323705502335e-05	0.509326	0.181	0.167	0.239573	MuSC	Prr12
Naa30	1.26379831987293e-05	0.107041	0.104	0.13	0.239679	MuSC	Naa30
Gm2000	1.26877670096356e-05	0.386066	0.307	0.308	0.240624	MuSC	Gm2000
Klhl3	1.27014106005419e-05	1.16008	0.017	0.01	0.240882	MuSC	Klhl3
Ddc	1.27724643870885e-05	0.148006	0.037	0.051	0.24223	MuSC	Ddc
Dynlt3	1.28811714739429e-05	0.149702	0.617	0.66	0.244291	MuSC	Dynlt3
Ptprq	1.29476397319903e-05	1.53021	0.015	0.008	0.245552	MuSC	Ptprq
Smad4	1.32907435035307e-05	0.21354	0.55	0.583	0.252059	MuSC	Smad4
Gm37494	1.34568105912021e-05	0.484307	0.207	0.193	0.255208	MuSC	Gm37494
Parn	1.36164582188531e-05	0.100044	0.147	0.179	0.258236	MuSC	Parn
Zfp827	1.36267476665089e-05	0.805237	0.102	0.088	0.258431	MuSC	Zfp827
Zfp292	1.36745972736988e-05	0.304439	0.468	0.5	0.259339	MuSC	Zfp292
Fam45a	1.37268662377392e-05	0.10877	0.144	0.175	0.26033	MuSC	Fam45a
Dleu7	1.42193088145643e-05	0.783056	0.012	0.005	0.269669	MuSC	Dleu7
Lin9	1.43513348095837e-05	0.157758	0.064	0.083	0.272173	MuSC	Lin9
Ssx2ip	1.44361284950039e-05	0.140005	0.123	0.152	0.273781	MuSC	Ssx2ip
Anxa11	1.47552947162682e-05	0.23239	0.518	0.542	0.279834	MuSC	Anxa11
Tfap4	1.49086671723374e-05	0.676453	0.114	0.099	0.282743	MuSC	Tfap4
Ccdc173	1.52814193785176e-05	0.16885	0.057	0.074	0.289812	MuSC	Ccdc173
Pcdhga12	1.53067493319347e-05	0.708943	0.08	0.064	0.290293	MuSC	Pcdhga12
Arhgef10	1.54871046039545e-05	0.332822	0.185	0.168	0.293713	MuSC	Arhgef10
B9d2	1.56121492201296e-05	0.115255	0.168	0.205	0.296084	MuSC	B9d2
Sp3	1.61029141063803e-05	0.298559	0.43	0.449	0.305392	MuSC	Sp3
Nupr1	1.66348707974656e-05	0.391075	0.327	0.322	0.31548	MuSC	Nupr1
Slc38a4	1.73383004015672e-05	0.879522	0.055	0.043	0.328821	MuSC	Slc38a4
Rbm4b	1.73489771612625e-05	0.414427	0.312	0.313	0.329023	MuSC	Rbm4b
Thoc2	1.78243103430818e-05	0.246263	0.57	0.621	0.338038	MuSC	Thoc2
Stard7	1.80141234798609e-05	0.447719	0.291	0.289	0.341638	MuSC	Stard7
Rnf24	1.86431862678373e-05	0.701866	0.081	0.066	0.353568	MuSC	Rnf24
Stx1b	1.87759257895014e-05	0.827813	0.022	0.014	0.356085	MuSC	Stx1b
Rnf170	1.9277933968677e-05	0.153467	0.145	0.177	0.365606	MuSC	Rnf170
Gm43625	1.92827200060232e-05	1.35568	0.015	0.008	0.365697	MuSC	Gm43625
Pofut1	1.97624954326904e-05	0.105613	0.135	0.165	0.374796	MuSC	Pofut1
Gm6976	1.97875123430506e-05	1.64949	0.011	0.005	0.37527	MuSC	Gm6976
Sgcb	1.98847494237464e-05	0.29685	0.388	0.397	0.377114	MuSC	Sgcb
Sbno2	1.99005905951413e-05	0.794021	0.092	0.078	0.377415	MuSC	Sbno2
Rhbdd2	2.04124254077813e-05	0.114071	0.1	0.124	0.387122	MuSC	Rhbdd2
P2ry14	2.06953626568924e-05	0.556103	0.072	0.057	0.392488	MuSC	P2ry14
Otoa	2.17908197457651e-05	0.645867	0.098	0.082	0.413263	MuSC	Otoa
Wipi2	2.21279356895577e-05	0.135224	0.234	0.284	0.419656	MuSC	Wipi2
Fem1c	2.21573883799538e-05	0.450128	0.224	0.214	0.420215	MuSC	Fem1c
Hs6st1	2.27140717142573e-05	0.112329	0.082	0.103	0.430772	MuSC	Hs6st1
Map3k14	2.29035366014731e-05	0.69687	0.153	0.14	0.434366	MuSC	Map3k14
Gcc1	2.31046625275375e-05	0.557598	0.14	0.124	0.43818	MuSC	Gcc1
Ranbp2	2.39475377526418e-05	0.300605	0.412	0.424	0.454165	MuSC	Ranbp2
Ift46	2.41453746208636e-05	0.107906	0.191	0.231	0.457917	MuSC	Ift46
Hmces	2.46224999132085e-05	0.106352	0.113	0.14	0.466966	MuSC	Hmces
Snapc4	2.47569058873977e-05	0.670459	0.076	0.062	0.469515	MuSC	Snapc4
Gm26767	2.48632097111543e-05	1.17582	0.026	0.016	0.471531	MuSC	Gm26767
Eif2ak3	2.53821776932601e-05	0.50029	0.084	0.069	0.481373	MuSC	Eif2ak3
Cep19	2.53935038836936e-05	0.155428	0.085	0.107	0.481588	MuSC	Cep19
Dph6	2.56747317727688e-05	0.124989	0.177	0.215	0.486921	MuSC	Dph6
Tlk2	2.60634466691984e-05	0.372068	0.349	0.358	0.494293	MuSC	Tlk2
C2cd5	2.63297536809857e-05	0.533072	0.105	0.089	0.499344	MuSC	C2cd5
Tmem30c	2.64907101960867e-05	1.07239	0.012	0.006	0.502396	MuSC	Tmem30c
Cd164	2.6538688227422e-05	0.223759	0.462	0.478	0.503306	MuSC	Cd164
Ipo4	2.65841992371519e-05	0.457242	0.21	0.199	0.504169	MuSC	Ipo4
Kdm3b	2.67883878822118e-05	0.483546	0.212	0.201	0.508042	MuSC	Kdm3b
Nadk2	2.70905634058283e-05	0.553015	0.153	0.14	0.513773	MuSC	Nadk2
Znrd1as	2.71532422293401e-05	0.156938	0.073	0.092	0.514961	MuSC	Znrd1as
Disp1	2.74476965634774e-05	0.64295	0.106	0.091	0.520546	MuSC	Disp1
Kdm7a	2.79254478947888e-05	0.349776	0.32	0.319	0.529606	MuSC	Kdm7a
Usp7	2.83999029971505e-05	0.253421	0.472	0.504	0.538604	MuSC	Usp7
Tubg2	2.85648582816436e-05	0.960304	0.026	0.017	0.541733	MuSC	Tubg2
Helz	2.87437256503076e-05	0.108717	0.277	0.332	0.545125	MuSC	Helz
Dclre1a	2.89867154228631e-05	0.131664	0.104	0.128	0.549733	MuSC	Dclre1a
Psen1	2.98088254690785e-05	0.122263	0.137	0.168	0.565324	MuSC	Psen1
Fbxl3	2.98505584272126e-05	0.283624	0.387	0.395	0.566116	MuSC	Fbxl3
Zmym6	3.03022061388432e-05	0.618799	0.12	0.105	0.574681	MuSC	Zmym6
Mul1	3.03092481794136e-05	0.127973	0.139	0.17	0.574815	MuSC	Mul1
Syt14	3.1405582557839e-05	1.1149	0.029	0.02	0.595607	MuSC	Syt14
Ankhd1	3.17184534565122e-05	0.309932	0.389	0.398	0.60154	MuSC	Ankhd1
Rnf6	3.2018951223533e-05	0.331932	0.432	0.461	0.607239	MuSC	Rnf6
Zscan26	3.30181003303027e-05	0.420908	0.276	0.273	0.626188	MuSC	Zscan26
Cdkl5	3.41410710626289e-05	1.00662	0.048	0.036	0.647485	MuSC	Cdkl5
Tceal1	3.44770677891183e-05	0.452648	0.222	0.213	0.653858	MuSC	Tceal1
R3hcc1	3.55515440965008e-05	0.108775	0.183	0.221	0.674235	MuSC	R3hcc1
Sms	3.5642022340936e-05	0.198156	0.439	0.442	0.675951	MuSC	Sms
Gm10126	3.58573872263538e-05	0.119005	0.049	0.064	0.680035	MuSC	Gm10126
Adal	3.59348052460528e-05	0.671857	0.077	0.063	0.681504	MuSC	Adal
Gadl1	3.64638307391769e-05	1.95053	0.01	0.005	0.691537	MuSC	Gadl1
Tec	3.76841758820186e-05	0.522802	0.089	0.074	0.71468	MuSC	Tec
Gm16185	3.7685845744465e-05	1.36046	0.01	0.005	0.714712	MuSC	Gm16185
Psd3	3.87266681494546e-05	0.560025	0.164	0.151	0.734451	MuSC	Psd3
Nup188	3.91505229426855e-05	0.107299	0.088	0.11	0.74249	MuSC	Nup188
Pcca	4.0259681141779e-05	0.558107	0.166	0.153	0.763525	MuSC	Pcca
Pcgf5	4.07304567344946e-05	0.567629	0.175	0.164	0.772453	MuSC	Pcgf5
Tmem61	4.08511428538733e-05	1.14357	0.012	0.006	0.774742	MuSC	Tmem61
Saal1	4.15448498714745e-05	0.157395	0.137	0.167	0.787898	MuSC	Saal1
Trmt10a	4.53484933502799e-05	0.13216	0.105	0.129	0.860034	MuSC	Trmt10a
Abca6	4.67161740320605e-05	0.57962	0.085	0.071	0.885972	MuSC	Abca6
Atxn7l3	4.70358747032233e-05	0.125061	0.176	0.213	0.892035	MuSC	Atxn7l3
Rb1cc1	4.75434224945982e-05	0.26419	0.56	0.606	0.901661	MuSC	Rb1cc1
Usp37	4.85474897717488e-05	0.139498	0.144	0.175	0.920703	MuSC	Usp37
Gm11696	4.87804067092942e-05	1.01681	0.014	0.008	0.92512	MuSC	Gm11696
Arnt	4.98739436499821e-05	0.403007	0.286	0.284	0.945859	MuSC	Arnt
Zfp318	5.03297087235606e-05	0.420574	0.292	0.29	0.954503	MuSC	Zfp318
Mrps28	5.07751744087419e-05	0.254169	0.441	0.463	0.962951	MuSC	Mrps28
Cep57l1	5.09091759492959e-05	0.163218	0.106	0.13	0.965493	MuSC	Cep57l1
Zer1	5.1738600799588e-05	0.487015	0.198	0.186	0.981223	MuSC	Zer1
Fbxo31	5.31835512344878e-05	0.126225	0.119	0.145	1	MuSC	Fbxo31
Gm9920	5.34711487715105e-05	1.03326	0.027	0.018	1	MuSC	Gm9920
Foxk1	5.42031928994908e-05	0.547631	0.126	0.111	1	MuSC	Foxk1
Lrrc49	5.49543941040868e-05	0.135413	0.079	0.099	1	MuSC	Lrrc49
Rap1gds1	5.64497773825779e-05	0.14005	0.204	0.247	1	MuSC	Rap1gds1
Arhgef11	5.79820196055995e-05	0.495273	0.184	0.171	1	MuSC	Arhgef11
Lamc2	5.80927526833113e-05	0.878714	0.025	0.017	1	MuSC	Lamc2
Zmat1	5.9801467618575e-05	0.668862	0.064	0.051	1	MuSC	Zmat1
Arhgef5	5.98677457621058e-05	0.479732	0.114	0.099	1	MuSC	Arhgef5
D230017M19Rik	6.01752063704193e-05	0.82285	0.037	0.027	1	MuSC	D230017M19Rik
Acot8	6.13143616594388e-05	0.139374	0.096	0.118	1	MuSC	Acot8
Ypel1	6.28886647219975e-05	0.118306	0.036	0.048	1	MuSC	Ypel1
Borcs6	6.33928240326488e-05	0.101082	0.191	0.229	1	MuSC	Borcs6
Clip3	6.56979232097265e-05	0.285214	0.299	0.291	1	MuSC	Clip3
Zbtb41	6.58299252982599e-05	0.163189	0.159	0.193	1	MuSC	Zbtb41
Tmem131	6.74085123522902e-05	0.4266	0.267	0.263	1	MuSC	Tmem131
Pds5b	6.74324947576712e-05	0.341296	0.364	0.372	1	MuSC	Pds5b
Zbtb2	6.91607643874814e-05	0.174672	0.062	0.079	1	MuSC	Zbtb2
Wac	7.04380398930317e-05	0.185868	0.58	0.623	1	MuSC	Wac
Elp3	7.04398772520151e-05	0.121442	0.174	0.211	1	MuSC	Elp3
D930016D06Rik	7.06045737015129e-05	0.715505	0.084	0.07	1	MuSC	D930016D06Rik
Ivd	7.122608848419e-05	0.54771	0.209	0.201	1	MuSC	Ivd
Tsen2	7.47561037876232e-05	0.106471	0.154	0.186	1	MuSC	Tsen2
Crnde	7.61045428209979e-05	1.21878	0.022	0.014	1	MuSC	Crnde
Nup37	7.69870610118869e-05	0.165826	0.113	0.138	1	MuSC	Nup37
Gtpbp8	7.6991771154581e-05	0.167862	0.107	0.131	1	MuSC	Gtpbp8
Marf1	7.86145400394531e-05	0.101476	0.217	0.258	1	MuSC	Marf1
Ercc6	7.90903426667941e-05	0.579375	0.107	0.093	1	MuSC	Ercc6
Ppp2r3d	7.93967908939448e-05	0.196867	0.142	0.173	1	MuSC	Ppp2r3d
Dnaja3	7.95903089781268e-05	0.113435	0.172	0.209	1	MuSC	Dnaja3
Pccb	8.10124838777531e-05	0.132607	0.124	0.15	1	MuSC	Pccb
Sptbn4	8.10770104092456e-05	0.938062	0.014	0.008	1	MuSC	Sptbn4
Bmp1	8.11669908965524e-05	0.39043	0.284	0.281	1	MuSC	Bmp1
Mybbp1a	8.3039033330383e-05	0.180877	0.446	0.458	1	MuSC	Mybbp1a
Syne3	8.48230955770209e-05	0.717382	0.107	0.095	1	MuSC	Syne3
Raf1	8.56398693987084e-05	0.36135	0.361	0.377	1	MuSC	Raf1
Mpp2	8.63298898181043e-05	0.845768	0.042	0.031	1	MuSC	Mpp2
Ttc4	8.86387406272766e-05	0.123133	0.264	0.318	1	MuSC	Ttc4
Qser1	8.87455949718382e-05	0.396079	0.31	0.315	1	MuSC	Qser1
Atxn7	9.24947801777575e-05	0.473957	0.223	0.214	1	MuSC	Atxn7
Smpd2	9.27028779603426e-05	0.10312	0.15	0.18	1	MuSC	Smpd2
Cntnap1	9.49708649392429e-05	0.933202	0.019	0.012	1	MuSC	Cntnap1
Cenpj	9.50859934418947e-05	0.162053	0.075	0.094	1	MuSC	Cenpj
Gm29994	9.51436765679963e-05	1.10097	0.015	0.009	1	MuSC	Gm29994
Cth	9.77410108258976e-05	1.33725	0.014	0.008	1	MuSC	Cth
Hsf4	0.000102629	1.17863	0.025	0.016	1	MuSC	Hsf4
2810403A07Rik	0.000102994	0.450593	0.215	0.206	1	MuSC	2810403A07Rik
Stard10	0.000105806	0.340278	0.216	0.205	1	MuSC	Stard10
Fam175b	0.000106101	0.110942	0.264	0.317	1	MuSC	Fam175b
Fam210a	0.000107825	0.139873	0.202	0.243	1	MuSC	Fam210a
Gm9938	0.000109304	0.864197	0.04	0.03	1	MuSC	Gm9938
RP24-267C3.3	0.000111364	0.703763	0.111	0.097	1	MuSC	RP24-267C3.3
Vstm4	0.000112561	0.184099	0.373	0.369	1	MuSC	Vstm4
Fam120c	0.000115538	0.640117	0.065	0.052	1	MuSC	Fam120c
Pcbp4	0.000116515	0.134838	0.474	0.483	1	MuSC	Pcbp4
Prune	0.000118146	0.15344	0.07	0.088	1	MuSC	Prune
Tsr2	0.000118219	0.509117	0.172	0.161	1	MuSC	Tsr2
Ankrd46	0.000119042	0.115069	0.168	0.201	1	MuSC	Ankrd46
Zfp275	0.000119879	0.584262	0.144	0.131	1	MuSC	Zfp275
Scnm1	0.000122542	0.138445	0.161	0.193	1	MuSC	Scnm1
Fgfr1op	0.000126248	0.100002	0.097	0.119	1	MuSC	Fgfr1op
Gpatch1	0.000127349	0.140677	0.137	0.165	1	MuSC	Gpatch1
Gm26867	0.0001308	1.23198	0.011	0.005	1	MuSC	Gm26867
Adrb2	0.000132144	0.703742	0.123	0.11	1	MuSC	Adrb2
Slc22a17	0.000132712	0.301844	0.122	0.106	1	MuSC	Slc22a17
Prob1	0.000133701	0.865081	0.026	0.018	1	MuSC	Prob1
Lrig2	0.000134412	0.530249	0.147	0.134	1	MuSC	Lrig2
Gm17354	0.00013445	0.667825	0.048	0.037	1	MuSC	Gm17354
Rhbdl3	0.000134965	0.111964	0.031	0.043	1	MuSC	Rhbdl3
Vwa3b	0.000135129	1.36641	0.012	0.007	1	MuSC	Vwa3b
Phf20l1	0.000136028	0.241725	0.459	0.485	1	MuSC	Phf20l1
Ahcyl2	0.000142921	0.490694	0.178	0.166	1	MuSC	Ahcyl2
Akap1	0.000143683	0.107753	0.102	0.124	1	MuSC	Akap1
Gm26853	0.000145353	0.563831	0.151	0.138	1	MuSC	Gm26853
Braf	0.00014674	0.401065	0.262	0.257	1	MuSC	Braf
Pcdhb3	0.000149754	0.921776	0.023	0.015	1	MuSC	Pcdhb3
Pcgf1	0.000153442	0.106839	0.077	0.095	1	MuSC	Pcgf1
BC005561	0.000154197	0.37872	0.391	0.413	1	MuSC	BC005561
1110032A03Rik	0.000156005	0.163433	0.141	0.17	1	MuSC	1110032A03Rik
Ahr	0.000160802	0.160485	0.09	0.11	1	MuSC	Ahr
Leng1	0.000161821	0.11811	0.147	0.176	1	MuSC	Leng1
Oxnad1	0.000163729	0.201441	0.096	0.118	1	MuSC	Oxnad1
Champ1	0.000164768	0.125327	0.122	0.146	1	MuSC	Champ1
Ttc27	0.000165688	0.137769	0.072	0.09	1	MuSC	Ttc27
Scml4	0.000168553	0.431693	0.152	0.139	1	MuSC	Scml4
Ap2b1	0.000168653	0.265329	0.417	0.438	1	MuSC	Ap2b1
Gm21887	0.000169065	0.873326	0.025	0.017	1	MuSC	Gm21887
Slc38a6	0.000169826	0.163634	0.182	0.217	1	MuSC	Slc38a6
Pcdhga7	0.00017104	0.85783	0.037	0.027	1	MuSC	Pcdhga7
Bambi	0.000172163	0.62312	0.074	0.061	1	MuSC	Bambi
BC049715	0.000172418	1.21939	0.016	0.01	1	MuSC	BC049715
Kdm5c	0.000173113	0.110215	0.202	0.241	1	MuSC	Kdm5c
Gm10073	0.000174664	0.221919	0.481	0.511	1	MuSC	Gm10073
Zfp952	0.000176998	0.138535	0.057	0.072	1	MuSC	Zfp952
Lpin3	0.00017777	0.700391	0.097	0.084	1	MuSC	Lpin3
2900060B14Rik	0.000179472	0.729167	0.085	0.072	1	MuSC	2900060B14Rik
Zc3h12a	0.000181306	0.284472	0.083	0.103	1	MuSC	Zc3h12a
Tmem245	0.000181328	0.323477	0.349	0.355	1	MuSC	Tmem245
Kdm6bos	0.000182657	0.961029	0.015	0.009	1	MuSC	Kdm6bos
Grik5	0.000183259	0.594082	0.095	0.082	1	MuSC	Grik5
Taf5	0.000188702	0.179496	0.104	0.127	1	MuSC	Taf5
AA474408	0.000191628	1.01068	0.027	0.018	1	MuSC	AA474408
Rbm34	0.000193133	0.174144	0.177	0.213	1	MuSC	Rbm34
Ccdc163	0.000196817	0.71146	0.101	0.089	1	MuSC	Ccdc163
Gm42726	0.000204244	0.801878	0.037	0.028	1	MuSC	Gm42726
Erlin1	0.000208184	0.659711	0.108	0.096	1	MuSC	Erlin1
Pcyox1	0.000209054	0.111935	0.213	0.252	1	MuSC	Pcyox1
Casc3	0.000210396	0.378877	0.274	0.274	1	MuSC	Casc3
4732471J01Rik	0.000211585	1.16171	0.014	0.008	1	MuSC	4732471J01Rik
Vcpip1	0.000214637	0.103311	0.248	0.295	1	MuSC	Vcpip1
Efcab14	0.000216546	0.295582	0.357	0.364	1	MuSC	Efcab14
Dpf3	0.000222564	0.926785	0.026	0.018	1	MuSC	Dpf3
Skiv2l2	0.000227024	0.118028	0.201	0.239	1	MuSC	Skiv2l2
Tgoln1	0.000231908	0.17057	0.506	0.528	1	MuSC	Tgoln1
Atxn10	0.00023222	0.15059	0.591	0.625	1	MuSC	Atxn10
Arcn1	0.000234241	0.240968	0.47	0.503	1	MuSC	Arcn1
Zfp959	0.000236169	0.1538	0.057	0.072	1	MuSC	Zfp959
Pnpla7	0.000247349	0.736584	0.08	0.068	1	MuSC	Pnpla7
Lcor	0.000249587	0.482033	0.138	0.125	1	MuSC	Lcor
R3hdm2	0.000249885	0.144823	0.622	0.669	1	MuSC	R3hdm2
Gm15834	0.000252819	1.13981	0.018	0.011	1	MuSC	Gm15834
L2hgdh	0.000254043	0.2276	0.057	0.072	1	MuSC	L2hgdh
Tsc22d2	0.0002567	0.394358	0.358	0.374	1	MuSC	Tsc22d2
Nsmf	0.000263752	0.397183	0.213	0.204	1	MuSC	Nsmf
Mettl10	0.000266997	0.176476	0.158	0.19	1	MuSC	Mettl10
Pcdhb14	0.000269417	0.129044	0.061	0.075	1	MuSC	Pcdhb14
Zfp729b	0.000270158	0.123129	0.087	0.105	1	MuSC	Zfp729b
Zfp263	0.000271112	0.103178	0.15	0.178	1	MuSC	Zfp263
Ghr	0.000272313	0.331304	0.289	0.286	1	MuSC	Ghr
Gm13620	0.000273018	1.06649	0.017	0.011	1	MuSC	Gm13620
Dhx8	0.000273188	0.449608	0.237	0.234	1	MuSC	Dhx8
D930030I03Rik	0.000273554	0.956987	0.021	0.014	1	MuSC	D930030I03Rik
Cbx8	0.000280183	0.663674	0.06	0.048	1	MuSC	Cbx8
3930402G23Rik	0.000283386	1.53224	0.012	0.007	1	MuSC	3930402G23Rik
1700113A16Rik	0.000288611	0.754755	0.032	0.023	1	MuSC	1700113A16Rik
Suv39h1	0.000292297	0.199299	0.07	0.087	1	MuSC	Suv39h1
Ccnt1	0.000292582	0.318285	0.37	0.387	1	MuSC	Ccnt1
Gm26722	0.000292603	0.521964	0.21	0.205	1	MuSC	Gm26722
Bcap29	0.0002957	0.447824	0.237	0.234	1	MuSC	Bcap29
Vezt	0.000297191	0.125435	0.104	0.125	1	MuSC	Vezt
Isy1	0.000299062	0.126343	0.19	0.226	1	MuSC	Isy1
Jmjd7	0.000300714	0.115677	0.044	0.057	1	MuSC	Jmjd7
Nelfa	0.000305603	0.143116	0.181	0.216	1	MuSC	Nelfa
Stau1	0.000308401	0.110135	0.27	0.32	1	MuSC	Stau1
Gm26538	0.000317615	1.50143	0.012	0.007	1	MuSC	Gm26538
Tspan12	0.000317799	0.272096	0.381	0.391	1	MuSC	Tspan12
Gm28172	0.000319484	1.74637	0.011	0.006	1	MuSC	Gm28172
Klhl13	0.000319824	0.277981	0.375	0.384	1	MuSC	Klhl13
Bloc1s6os	0.000321205	1.24349	0.012	0.006	1	MuSC	Bloc1s6os
Gtf3c4	0.000324183	0.105381	0.125	0.149	1	MuSC	Gtf3c4
Snx1	0.000325604	0.222859	0.467	0.495	1	MuSC	Snx1
Park2	0.000328381	0.759457	0.034	0.025	1	MuSC	Park2
Sdsl	0.000337213	0.860795	0.029	0.02	1	MuSC	Sdsl
Nr2c2	0.000337467	0.332916	0.317	0.32	1	MuSC	Nr2c2
Uba6	0.000340005	0.211964	0.13	0.156	1	MuSC	Uba6
Wdtc1	0.000349931	0.477514	0.176	0.166	1	MuSC	Wdtc1
Col17a1	0.000352292	1.01681	0.032	0.024	1	MuSC	Col17a1
Cx3cl1	0.000353475	0.960261	0.037	0.028	1	MuSC	Cx3cl1
Mfap1b	0.000355041	0.414121	0.243	0.239	1	MuSC	Mfap1b
Cdip1	0.000357362	0.460423	0.176	0.166	1	MuSC	Cdip1
Epc2	0.000358079	0.252218	0.444	0.471	1	MuSC	Epc2
Mtfmt	0.000358313	0.119346	0.06	0.075	1	MuSC	Mtfmt
Dll1	0.000362817	0.4093	0.149	0.136	1	MuSC	Dll1
Lrrc40	0.000377931	0.172032	0.058	0.073	1	MuSC	Lrrc40
Arfgap1	0.000389846	0.144309	0.196	0.234	1	MuSC	Arfgap1
Cspp1	0.00039084	0.170957	0.311	0.37	1	MuSC	Cspp1
Gm10069	0.000391164	0.87914	0.023	0.016	1	MuSC	Gm10069
Fam214b	0.000392806	0.229629	0.084	0.103	1	MuSC	Fam214b
Gm26512	0.000394847	0.98575	0.038	0.029	1	MuSC	Gm26512
Mdfi	0.000403254	0.876264	0.031	0.023	1	MuSC	Mdfi
Wdr60	0.000409299	0.165382	0.202	0.239	1	MuSC	Wdr60
Eefsec	0.000411647	0.108736	0.11	0.132	1	MuSC	Eefsec
Pkp4	0.000415169	0.158712	0.21	0.197	1	MuSC	Pkp4
Adck5	0.000419604	0.19539	0.108	0.131	1	MuSC	Adck5
Nemf	0.000421857	0.114187	0.387	0.457	1	MuSC	Nemf
Mapk10	0.000431676	1.28443	0.012	0.007	1	MuSC	Mapk10
Pygo2	0.000435588	0.134766	0.103	0.124	1	MuSC	Pygo2
Gm26823	0.000439019	0.891651	0.019	0.013	1	MuSC	Gm26823
[truncated: 454 more rows]

## Sheet: Marker - Myoblast
	p_val	avg_log2FC	pct.1	pct.2	p_val_adj	cluster	gene
Cacng1	0	2.99024	0.583	0.081	0	Myoblast	Cacng1
Gpc1	0	1.92972	0.714	0.232	0	Myoblast	Gpc1
Ttn	0	4.02543	0.533	0.075	0	Myoblast	Ttn
Fscn1	0	1.49376	0.823	0.366	0	Myoblast	Fscn1
Dpysl3	0	1.858	0.601	0.176	0	Myoblast	Dpysl3
Marcksl1	0	1.55987	0.621	0.205	0	Myoblast	Marcksl1
Popdc3	0	1.85388	0.579	0.166	0	Myoblast	Popdc3
Hacd1	0	1.5731	0.658	0.248	0	Myoblast	Hacd1
Cdkn1c	0	4.40722	0.627	0.229	0	Myoblast	Cdkn1c
Ppic	0	1.26419	0.856	0.467	0	Myoblast	Ppic
Stmn1	0	2.68606	0.491	0.108	0	Myoblast	Stmn1
Chrna1	0	1.60012	0.725	0.345	0	Myoblast	Chrna1
Iqsec3	0	1.42028	0.61	0.232	0	Myoblast	Iqsec3
Cdkn2a	0	2.08172	0.471	0.098	0	Myoblast	Cdkn2a
Pak1	0	1.61872	0.529	0.158	0	Myoblast	Pak1
Ola1	0	1.20125	0.784	0.42	0	Myoblast	Ola1
Hn1	0	1.58171	0.659	0.295	0	Myoblast	Hn1
Capn6	0	1.76029	0.605	0.242	0	Myoblast	Capn6
S100a4	0	1.93147	0.575	0.215	0	Myoblast	S100a4
Cdk6	0	1.53234	0.523	0.164	0	Myoblast	Cdk6
Serf1	0	1.18662	0.575	0.222	0	Myoblast	Serf1
Mest	0	2.00322	0.707	0.355	0	Myoblast	Mest
Abracl	0	1.52039	0.69	0.341	0	Myoblast	Abracl
Serpinf1	0	1.16616	0.525	0.182	0	Myoblast	Serpinf1
Timp1	0	2.76156	0.433	0.095	0	Myoblast	Timp1
Bin1	0	1.32415	0.728	0.39	0	Myoblast	Bin1
Igfbp3	0	3.0652	0.383	0.046	0	Myoblast	Igfbp3
Cd44	0	1.50942	0.545	0.213	0	Myoblast	Cd44
Dbn1	0	1.73194	0.502	0.171	0	Myoblast	Dbn1
Lgals3	0	1.47371	0.595	0.269	0	Myoblast	Lgals3
Col1a2	0	1.21587	0.725	0.401	0	Myoblast	Col1a2
C1qtnf3	0	1.71275	0.812	0.489	0	Myoblast	C1qtnf3
Upp1	0	2.78246	0.359	0.042	0	Myoblast	Upp1
Lmnb1	0	2.1386	0.433	0.118	0	Myoblast	Lmnb1
Arhgap22	0	1.85326	0.406	0.092	0	Myoblast	Arhgap22
Eno1	0	1.4096	0.777	0.463	0	Myoblast	Eno1
Akr1b8	0	1.81138	0.425	0.112	0	Myoblast	Akr1b8
Cdk2ap1	0	1.03469	0.824	0.512	0	Myoblast	Cdk2ap1
Arpp21	0	3.60203	0.344	0.035	0	Myoblast	Arpp21
Plagl1	0	1.75207	0.509	0.202	0	Myoblast	Plagl1
Ppa1	0	1.85934	0.46	0.155	0	Myoblast	Ppa1
Ahnak2	0	1.5853	0.394	0.102	0	Myoblast	Ahnak2
Arl4c	0	1.8162	0.376	0.093	0	Myoblast	Arl4c
Cdk4	0	0.974721	0.874	0.592	0	Myoblast	Cdk4
Baiap2	0	1.50783	0.402	0.12	0	Myoblast	Baiap2
Naa50	0	1.05494	0.892	0.611	0	Myoblast	Naa50
Eno3	0	3.33205	0.335	0.061	0	Myoblast	Eno3
Spats2l	0	1.4322	0.866	0.596	0	Myoblast	Spats2l
Vdac1	0	1.01706	0.903	0.638	0	Myoblast	Vdac1
Cct8	0	1.08109	0.921	0.673	0	Myoblast	Cct8
Cox5a	0	1.48425	0.956	0.726	0	Myoblast	Cox5a
Mdh2	0	0.965304	0.914	0.687	0	Myoblast	Mdh2
Vcan	0	1.8424	0.28	0.054	0	Myoblast	Vcan
Neb	0	2.30454	0.286	0.061	0	Myoblast	Neb
Ociad2	0	2.16902	0.274	0.05	0	Myoblast	Ociad2
Nt5dc2	0	1.98309	0.277	0.058	0	Myoblast	Nt5dc2
Cks2	0	2.95538	0.264	0.047	0	Myoblast	Cks2
Ndufb5	0	0.795292	0.927	0.717	0	Myoblast	Ndufb5
Tubb5	0	1.38606	0.909	0.699	0	Myoblast	Tubb5
Chchd10	0	2.27246	0.264	0.055	0	Myoblast	Chchd10
Hmga2	0	4.17628	0.222	0.016	0	Myoblast	Hmga2
Eif3i	0	0.777949	0.944	0.741	0	Myoblast	Eif3i
Prune2	0	2.60375	0.227	0.032	0	Myoblast	Prune2
Cct2	0	0.847193	0.94	0.75	0	Myoblast	Cct2
Serpinh1	0	1.11435	0.951	0.763	0	Myoblast	Serpinh1
Ran	0	1.42892	0.928	0.741	0	Myoblast	Ran
Myog	0	6.38888	0.214	0.028	0	Myoblast	Myog
Atp5o	0	1.08061	0.938	0.756	0	Myoblast	Atp5o
Rrm2	0	3.07085	0.215	0.034	0	Myoblast	Rrm2
Btbd17	0	4.67004	0.187	0.008	0	Myoblast	Btbd17
Pdap1	0	0.898219	0.956	0.777	0	Myoblast	Pdap1
Dcx	0	2.41129	0.208	0.031	0	Myoblast	Dcx
Snrpe	0	0.959159	0.956	0.779	0	Myoblast	Snrpe
2010107E04Rik	0	0.926387	0.948	0.771	0	Myoblast	2010107E04Rik
Ube2c	0	4.94527	0.181	0.01	0	Myoblast	Ube2c
Knstrn	0	3.36772	0.179	0.016	0	Myoblast	Knstrn
Erh	0	1.10936	0.954	0.793	0	Myoblast	Erh
Lmna	0	1.04579	0.974	0.817	0	Myoblast	Lmna
Ndufa4	0	0.841275	0.959	0.804	0	Myoblast	Ndufa4
2810417H13Rik	0	4.52213	0.168	0.016	0	Myoblast	2810417H13Rik
Birc5	0	4.4218	0.16	0.014	0	Myoblast	Birc5
Murc	0	4.27865	0.15	0.008	0	Myoblast	Murc
Prdx2	0	1.00083	0.953	0.812	0	Myoblast	Prdx2
Atp5f1	0	0.924171	0.967	0.827	0	Myoblast	Atp5f1
Rps27l	0	0.915296	0.956	0.818	0	Myoblast	Rps27l
Ccnb2	0	4.98526	0.145	0.007	0	Myoblast	Ccnb2
Hspe1	0	0.981085	0.974	0.845	0	Myoblast	Hspe1
Cenpm	0	4.07921	0.134	0.008	0	Myoblast	Cenpm
S100a10	0	1.32111	0.954	0.829	0	Myoblast	S100a10
Fosl1	0	4.68219	0.129	0.006	0	Myoblast	Fosl1
Cenpf	0	5.33803	0.13	0.009	0	Myoblast	Cenpf
Arhgdig	0	3.75258	0.131	0.01	0	Myoblast	Arhgdig
Purb	0	1.02019	0.969	0.854	0	Myoblast	Purb
Cox5b	0	0.77049	0.962	0.848	0	Myoblast	Cox5b
Cdca3	0	4.65886	0.118	0.006	0	Myoblast	Cdca3
Tmem8c	0	5.78522	0.114	0.006	0	Myoblast	Tmem8c
Eif5a	0	1.25307	0.979	0.874	0	Myoblast	Eif5a
Ppp1r14b1	0	1.05236	0.995	0.896	0	Myoblast	Ppp1r14b
Pfn1	0	1.0119	0.985	0.896	0	Myoblast	Pfn1
Atp5c1	0	0.845434	0.978	0.897	0	Myoblast	Atp5c1
Atp5b	0	0.742334	0.984	0.907	0	Myoblast	Atp5b
Lgals1	0	1.62739	0.988	0.913	0	Myoblast	Lgals1
Sh3glb1	0	1.35606	0.991	0.918	0	Myoblast	Sh3glb1
Ywhae	0	0.685836	0.985	0.913	0	Myoblast	Ywhae
Cox7c	0	0.731551	0.992	0.935	0	Myoblast	Cox7c
Atp5g2	0	0.66314	0.987	0.939	0	Myoblast	Atp5g2
Ppib	0	0.63364	0.985	0.937	0	Myoblast	Ppib
Rpl36al	0	0.667963	0.992	0.945	0	Myoblast	Rpl36al
Serbp1	0	0.882943	0.995	0.952	0	Myoblast	Serbp1
Myl12a	0	0.604312	0.994	0.954	0	Myoblast	Myl12a
Slc25a4	0	0.591212	0.988	0.95	0	Myoblast	Slc25a4
Tmsb10	0	1.27908	0.993	0.965	0	Myoblast	Tmsb10
Uqcrh	0	0.606444	0.991	0.964	0	Myoblast	Uqcrh
Rpl22l1	0	0.556432	0.997	0.972	0	Myoblast	Rpl22l1
Vim	0	1.32477	0.989	0.965	0	Myoblast	Vim
Btf3	0	0.627428	0.997	0.974	0	Myoblast	Btf3
Cd63	0	0.64069	0.998	0.976	0	Myoblast	Cd63
Npm1	0	1.15995	0.997	0.977	0	Myoblast	Npm1
Gapdh	0	1.15224	0.998	0.979	0	Myoblast	Gapdh
Eef1b2	0	0.818826	0.999	0.985	0	Myoblast	Eef1b2
Cox8a	0	0.739372	0.998	0.985	0	Myoblast	Cox8a
Naca	0	0.4983	1	0.993	0	Myoblast	Naca
Ppia	0	0.645726	0.999	0.995	0	Myoblast	Ppia
Rpl22	0	0.397107	0.999	0.996	0	Myoblast	Rpl22
Rpl111	0	0.394064	1	0.998	0	Myoblast	Rpl11
Rps15a1	0	0.3784	1	0.998	0	Myoblast	Rps15a
Rps261	0	0.602415	1	0.998	0	Myoblast	Rps26
Rpl10a1	0	0.515742	0.999	0.997	0	Myoblast	Rpl10a
Rps20	0	0.541388	1	0.999	0	Myoblast	Rps20
Rpl321	0	0.386586	1	0.999	0	Myoblast	Rpl32
Rps11	0	0.461095	1	0.999	0	Myoblast	Rps11
Rpl41	0	0.871221	1	0.999	0	Myoblast	Rpl41
Rpsa1	0	0.466755	1	0.999	0	Myoblast	Rpsa
Rps27a1	0	0.377146	1	0.999	0	Myoblast	Rps27a
Rpl241	0	0.428306	1	0.999	0	Myoblast	Rpl24
Rps101	0	0.349082	1	0.999	0	Myoblast	Rps10
Hsp90ab1	0	0.594649	1	0.999	0	Myoblast	Hsp90ab1
Rpl27a1	0	0.360061	1	1	0	Myoblast	Rpl27a
Aif1l	8.13412873318157e-308	1.8871	0.29	0.067	1.54263751424788e-303	Myoblast	Aif1l
Gamt	2.14315400306141e-307	1.34094	0.692	0.361	4.06449156680596e-303	Myoblast	Gamt
Slc25a5	9.87547050712006e-306	1.05285	0.932	0.768	1.87288298167532e-301	Myoblast	Slc25a5
Rpl281	1.94886366925363e-305	0.369555	1	1	3.69601994873951e-301	Myoblast	Rpl28
Top2a	1.16411141687467e-302	4.74248	0.145	0.014	2.20773730210281e-298	Myoblast	Top2a
Rps161	2.37193567278532e-302	0.325438	1	0.999	4.49837600343735e-298	Myoblast	Rps16
Chrng	4.14724455901509e-299	4.06348	0.11	0.005	7.86524930617211e-295	Myoblast	Chrng
Rbm24	6.38630430217339e-299	2.22	0.393	0.13	1.21116261090718e-294	Myoblast	Rbm24
Hmgb3	4.96679506337154e-298	1.59984	0.437	0.15	9.41952683768413e-294	Myoblast	Hmgb3
Ano5	3.81690028609023e-297	2.01198	0.229	0.042	7.23875139257012e-293	Myoblast	Ano5
Dap	1.28190217657483e-296	1.05336	0.787	0.457	2.43112747787417e-292	Myoblast	Dap
Acot7	1.02560669411149e-295	2.00299	0.237	0.046	1.94506309538245e-291	Myoblast	Acot7
Rpl191	1.76773101058105e-292	0.313781	1	0.999	3.35250186156696e-288	Myoblast	Rpl19
Uhrf1	1.22392188430615e-291	4.35453	0.11	0.006	2.32116785358662e-287	Myoblast	Uhrf1
Gsto1	3.87749069817183e-291	1.62136	0.354	0.1	7.35366110908287e-287	Myoblast	Gsto1
Nme1	5.03626456358841e-291	1.4836	0.793	0.524	9.55127574484542e-287	Myoblast	Nme1
Eif4ebp1	5.12096367288738e-287	1.0351	0.766	0.432	9.71190760563092e-283	Myoblast	Eif4ebp1
2700060E02Rik	2.54748025336536e-286	0.662129	0.959	0.81	4.8312963005074e-282	Myoblast	2700060E02Rik
Acadl	1.7671195052527e-284	0.965685	0.83	0.541	3.35134214171175e-280	Myoblast	Acadl
Phb2	9.34772530744924e-283	0.926941	0.865	0.588	1.77279610455775e-278	Myoblast	Phb2
Cox6b1	1.11296603379217e-282	0.67135	0.97	0.883	2.11074008308684e-278	Myoblast	Cox6b1
Tubb6	2.33488009957717e-282	1.55755	0.465	0.174	4.42810010884811e-278	Myoblast	Tubb6
Prmt1	3.35091056838545e-282	0.973795	0.881	0.633	6.35500189294301e-278	Myoblast	Prmt1
Racgap1	4.19061539359366e-281	3.40778	0.152	0.018	7.94750209395037e-277	Myoblast	Racgap1
Myzap	1.65303906468517e-280	2.60787	0.178	0.026	3.13498858617542e-276	Myoblast	Myzap
Sec61b	1.85645829787031e-278	0.831899	0.914	0.702	3.52077316191104e-274	Myoblast	Sec61b
Dok7	3.65924502960805e-278	4.26156	0.1	0.005	6.93975819865167e-274	Myoblast	Dok7
Rpl181	1.61812166801789e-277	0.345435	1	0.999	3.06876774339592e-273	Myoblast	Rpl18
Uqcrfs1	6.97708731878802e-275	0.877813	0.867	0.601	1.32320461000815e-270	Myoblast	Uqcrfs1
Cox7b	6.10358173735351e-274	0.795643	0.937	0.764	1.15754427648909e-269	Myoblast	Cox7b
Cdkn1a	3.19065744019856e-273	0.956562	0.605	0.269	6.05108183533658e-269	Myoblast	Cdkn1a
Cdca8	5.38527457180135e-273	3.96468	0.13	0.012	1.02131732254213e-268	Myoblast	Cdca8
Prkg2	2.27175908756691e-272	3.1845	0.117	0.009	4.30839110957065e-268	Myoblast	Prkg2
Mrpl12	4.59291142889106e-272	1.14088	0.757	0.44	8.7104565248919e-268	Myoblast	Mrpl12
Col26a1	1.29389301565675e-270	1.5479	0.372	0.118	2.45386810419303e-266	Myoblast	Col26a1
Cox7a2	1.47949746465404e-269	0.63428	0.976	0.902	2.80586694171639e-265	Myoblast	Cox7a2
Nxn	2.02276488860369e-269	1.14003	0.563	0.237	3.8361736112369e-265	Myoblast	Nxn
Ak2	4.47264389820256e-267	1.23954	0.606	0.281	8.48236915294116e-263	Myoblast	Ak2
Gm7325	1.08794489511852e-266	5.33292	0.103	0.006	2.06328749359228e-262	Myoblast	Gm7325
Hmmr	8.23616471878876e-265	5.31757	0.089	0.003	1.56198863891829e-260	Myoblast	Hmmr
Cox4i1	1.57877999308093e-264	0.418284	0.997	0.993	2.99415625687798e-260	Myoblast	Cox4i1
Rplp01	2.01287066184131e-263	0.470612	1	0.997	3.81740921018204e-259	Myoblast	Rplp0
Atp5a1	2.04209638851173e-263	0.59477	0.973	0.887	3.8728358008125e-259	Myoblast	Atp5a1
Rplp11	5.17613243360608e-263	0.34148	1	1	9.81653516033393e-259	Myoblast	Rplp1
Bub1	8.59856507363856e-261	6.01502	0.078	0.001	1.63071786621555e-256	Myoblast	Bub1
Bend5	3.63105987090488e-260	1.8583	0.209	0.04	6.8863050451711e-256	Myoblast	Bend5
Mboat1	4.96569775228351e-260	1.25414	0.426	0.148	9.41744578720568e-256	Myoblast	Mboat1
Psma4	1.27995706619985e-259	0.705464	0.932	0.752	2.42743857604802e-255	Myoblast	Psma4
Phlda3	2.72399860390455e-259	1.10385	0.693	0.374	5.16606335230497e-255	Myoblast	Phlda3
Rpl7a1	4.49468887825003e-259	0.370291	1	0.995	8.52417745760117e-255	Myoblast	Rpl7a
Dctpp1	5.77277127394787e-259	1.47736	0.489	0.199	1.09480607210421e-254	Myoblast	Dctpp1
Apex1	1.91670085163345e-256	1.16224	0.592	0.274	3.63502316512283e-252	Myoblast	Apex1
Rpl18a1	3.97510047013074e-255	0.345801	1	0.999	7.53877804160295e-251	Myoblast	Rpl18a
Nes	4.88882238550061e-255	1.37966	0.572	0.273	9.2716516541019e-251	Myoblast	Nes
Ccdc58	4.23375574455929e-251	1.27795	0.409	0.141	8.02931776955669e-247	Myoblast	Ccdc58
Wisp1	2.20503279512268e-250	1.66734	0.305	0.087	4.18184469595016e-246	Myoblast	Wisp1
Rps22	5.78538284554665e-250	0.453121	1	0.998	1.09719785665792e-245	Myoblast	Rps2
Mcm2	8.71331931118876e-250	2.56858	0.158	0.023	1.65248100736695e-245	Myoblast	Mcm2
Pafah1b3	1.33370312517144e-249	1.85252	0.204	0.04	2.52936797688763e-245	Myoblast	Pafah1b3
Anxa2	4.23666234080748e-249	0.971702	0.935	0.86	8.03483012934138e-245	Myoblast	Anxa2
Esm1	4.30427077245275e-249	4.71475	0.096	0.005	8.16304951995664e-245	Myoblast	Esm1
Set	1.34288106395642e-248	0.842241	0.967	0.854	2.54677393779335e-244	Myoblast	Set
Phgdh	3.14154643598624e-248	1.36784	0.533	0.24	5.9579428158479e-244	Myoblast	Phgdh
Sec61g	1.17818243806979e-246	0.564407	0.973	0.89	2.23442299379936e-242	Myoblast	Sec61g
Ckap2	1.24347332335363e-246	4.25871	0.104	0.007	2.35824715774016e-242	Myoblast	Ckap2
Eif4e2	2.28360970552442e-246	0.977918	0.711	0.381	4.33086580652706e-242	Myoblast	Eif4e2
Nradd	3.396316571129e-246	1.12872	0.505	0.201	6.44111437714614e-242	Myoblast	Nradd
Cdk1	1.99500568871015e-245	3.64746	0.121	0.012	3.78352828863879e-241	Myoblast	Cdk1
Trim47	1.10486376015528e-244	1.03984	0.516	0.209	2.0953741211345e-240	Myoblast	Trim47
Ubtd1	4.70537340295219e-244	1.29563	0.387	0.131	8.92374065869883e-240	Myoblast	Ubtd1
Pdlim7	1.01373138974036e-243	1.15596	0.553	0.244	1.92254158064259e-239	Myoblast	Pdlim7
Klhl31	3.61425872350966e-242	2.89073	0.117	0.011	6.85444166913607e-238	Myoblast	Klhl31
Shb	1.59152153518115e-241	1.75228	0.228	0.051	3.01832059147106e-237	Myoblast	Shb
AI467606	1.8294429920281e-241	1.55874	0.208	0.042	3.4695386343813e-237	Myoblast	AI467606
Psmb1	4.81673844462114e-241	0.588354	0.95	0.808	9.13494446022398e-237	Myoblast	Psmb1
Hes6	1.39272076864514e-240	1.2336	0.464	0.183	2.64129493773552e-236	Myoblast	Hes6
Lmnb2	1.1432054077647e-239	2.07191	0.347	0.118	2.16808905582575e-235	Myoblast	Lmnb2
Pbk	1.43084362283613e-239	5.63555	0.079	0.002	2.71359493070872e-235	Myoblast	Pbk
Basp1	1.61888544175482e-239	1.95763	0.175	0.031	3.07021624028801e-235	Myoblast	Basp1
Cycs	3.70388185769972e-239	1.35938	0.793	0.542	7.02441194312753e-235	Myoblast	Cycs
Tnnt2	6.79936369455622e-239	5.0329	0.104	0.008	1.28949932467259e-234	Myoblast	Tnnt2
Hnrnpab	6.87356383449574e-239	0.911985	0.899	0.686	1.30357138121212e-234	Myoblast	Hnrnpab
Ccne1	1.49679434335673e-238	3.07715	0.114	0.011	2.83867047217603e-234	Myoblast	Ccne1
Klhl40	1.1519671963565e-237	3.82152	0.089	0.004	2.18470578789011e-233	Myoblast	Klhl40
Nap1l1	1.86133411119836e-237	0.823933	0.928	0.745	3.53002014188768e-233	Myoblast	Nap1l1
Sox91	3.21691053621984e-237	0.976134	0.502	0.208	6.10087083194093e-233	Myoblast	Sox9
Vash2	9.93368982035852e-237	1.76824	0.209	0.044	1.88392427443099e-232	Myoblast	Vash2
Chrnd	1.85832819664771e-236	3.91664	0.084	0.004	3.52431942494238e-232	Myoblast	Chrnd
Gadd45gip1	2.9252781240364e-236	1.02336	0.678	0.353	5.54778996223503e-232	Myoblast	Gadd45gip1
Tead2	3.064598637271e-236	1.3618	0.328	0.101	5.81201131558446e-232	Myoblast	Tead2
Pebp1	3.8047971695562e-236	0.535862	0.969	0.884	7.21579783206333e-232	Myoblast	Pebp1
Met	4.46308373694934e-236	1.05007	0.485	0.19	8.46423830712442e-232	Myoblast	Met
Sfr1	4.87894161799236e-236	0.669994	0.966	0.85	9.2529127785225e-232	Myoblast	Sfr1
Psrc1	2.73249416729811e-235	3.53589	0.091	0.005	5.18217518828086e-231	Myoblast	Psrc1
Vdac2	3.27014401216588e-235	0.749055	0.913	0.728	6.20182811907259e-231	Myoblast	Vdac2
Ccna2	4.58066913883809e-235	4.56406	0.098	0.007	8.68723902180645e-231	Myoblast	Ccna2
Cd821	1.14906545311825e-234	0.800072	0.898	0.656	2.17920263183875e-230	Myoblast	Cd82
Mrpl38	1.24314262850559e-234	1.036	0.605	0.288	2.35761999496084e-230	Myoblast	Mrpl38
Cdkn3	1.12443284231658e-233	4.9753	0.08	0.003	2.1324868854534e-229	Myoblast	Cdkn3
Atp5l	1.94127482208146e-233	0.470529	0.99	0.95	3.68162770007748e-229	Myoblast	Atp5l
Rps71	5.65415631330634e-233	0.291515	1	0.998	1.07231074481855e-228	Myoblast	Rps7
Hells	1.36933539915479e-232	2.98278	0.148	0.022	2.59694458449706e-228	Myoblast	Hells
Uqcrq	2.89495417904893e-232	0.758563	0.949	0.815	5.4902806005663e-228	Myoblast	Uqcrq
Hspd1	3.05482194828048e-232	1.11682	0.914	0.734	5.79346982491394e-228	Myoblast	Hspd1
Pabpc4	3.65713607859541e-232	1.19657	0.435	0.165	6.9357585730562e-228	Myoblast	Pabpc4
Traf4	1.4729003341341e-231	1.20193	0.489	0.205	2.79335548368533e-227	Myoblast	Traf4
Nme4	2.29012713280513e-231	1.35693	0.309	0.091	4.34322610736493e-227	Myoblast	Nme4
Dnajc9	1.53676462085301e-230	1.30895	0.462	0.187	2.91447410344774e-226	Myoblast	Dnajc9
Ddx39	2.15384652486805e-230	1.56292	0.423	0.17	4.08476993441225e-226	Myoblast	Ddx39
Pdia6	1.0671748566658e-229	0.887019	0.874	0.622	2.02389711566669e-225	Myoblast	Pdia6
Uqcrb	3.72862987887225e-229	0.633265	0.96	0.83	7.07134656528122e-225	Myoblast	Uqcrb
Cyc1	5.99778354106723e-229	0.92183	0.82	0.556	1.1374796485634e-224	Myoblast	Cyc1
Nhp2	7.27075828701286e-229	1.25001	0.695	0.397	1.37889930913199e-224	Myoblast	Nhp2
Snrpd1	1.21820200384135e-228	1.06596	0.806	0.539	2.31032010028512e-224	Myoblast	Snrpd1
R3hdml	6.25169561828752e-228	5.39724	0.072	0.002	1.18563407400823e-223	Myoblast	R3hdml
Lrrc171	2.49707670799687e-227	0.966982	0.646	0.329	4.73570597671607e-223	Myoblast	Lrrc17
Mrto4	5.81506475119142e-227	1.1696	0.645	0.338	1.10282703006345e-222	Myoblast	Mrto4
Tnfrsf12a	6.0644548688731e-227	1.59998	0.532	0.253	1.15012386588178e-222	Myoblast	Tnfrsf12a
Fundc2	1.26991283376699e-226	0.737887	0.881	0.648	2.40838968923909e-222	Myoblast	Fundc2
Ccdc141	2.2313431655904e-224	1.08187	0.359	0.118	4.23174231354219e-220	Myoblast	Ccdc141
Myof	4.80579238124244e-224	1.02439	0.453	0.177	9.11418525102629e-220	Myoblast	Myof
Tomm40	1.08306297875108e-223	1.1578	0.639	0.339	2.05402893920142e-219	Myoblast	Tomm40
Slc6a6	2.30019145845581e-223	0.833988	0.768	0.448	4.36231310096144e-219	Myoblast	Slc6a6
Iffo1	4.49998884547028e-223	1.10817	0.673	0.376	8.53422884543439e-219	Myoblast	Iffo1
Eif2s1	2.17832528441447e-222	1.07596	0.665	0.355	4.13119390189204e-218	Myoblast	Eif2s1
Psmc3	2.65744677904645e-222	0.688727	0.92	0.712	5.0398478164616e-218	Myoblast	Psmc3
Dtl	4.8832323873139e-222	2.15959	0.158	0.027	9.26105022254081e-218	Myoblast	Dtl
Rps131	1.01387587340416e-221	0.306294	1	0.998	1.922815593911e-217	Myoblast	Rps13
Spc24	2.84014694723603e-221	2.2339	0.206	0.047	5.38633868543314e-217	Myoblast	Spc24
Rab27b	8.54628472161493e-221	1.91459	0.161	0.028	1.62080289745427e-216	Myoblast	Rab27b
Creb3l1	1.93340015773658e-220	1.64602	0.304	0.096	3.66669339914742e-216	Myoblast	Creb3l1
Cacybp	7.78513939990279e-220	1.01208	0.765	0.474	1.47645168719156e-215	Myoblast	Cacybp
Rplp21	9.2845216853941e-220	0.310635	1	0.999	1.76080953763499e-215	Myoblast	Rplp2
Gm28653	9.99353442825219e-220	3.42891	0.111	0.011	1.89527380431803e-215	Myoblast	Gm28653
Lrrc59	1.14442169261861e-219	1.19265	0.537	0.249	2.17039574005119e-215	Myoblast	Lrrc59
Fndc5	2.36624583495237e-219	2.81818	0.161	0.029	4.48758522598717e-215	Myoblast	Fndc5
Rpl341	3.7716911212221e-219	0.289989	1	0.998	7.15301221139771e-215	Myoblast	Rpl34
Pa2g4	3.81103450021291e-218	0.920396	0.844	0.59	7.22762692965379e-214	Myoblast	Pa2g4
Tcp1	4.09673973458203e-218	0.771805	0.869	0.634	7.76946690663482e-214	Myoblast	Tcp1
Atp5d	4.59573570529793e-218	0.557357	0.971	0.9	8.71581276509752e-214	Myoblast	Atp5d
Anp32b	6.32100633119412e-218	0.91706	0.933	0.778	1.19877885071097e-213	Myoblast	Anp32b
Atp5g3	4.33238797690888e-217	0.754199	0.919	0.746	8.21637379820769e-213	Myoblast	Atp5g3
Cct7	1.86247102835227e-216	0.809662	0.868	0.635	3.53217630527008e-212	Myoblast	Cct7
Pkig	2.75157649582483e-216	0.697822	0.675	0.341	5.21836482433179e-212	Myoblast	Pkig
Eif2s2	8.25961485870392e-215	0.710408	0.958	0.821	1.5664359579532e-210	Myoblast	Eif2s2
Hspa81	1.65446295099295e-214	0.372943	0.999	0.996	3.13768898655813e-210	Myoblast	Hspa8
Baiap2l1	2.48055150808658e-214	2.80588	0.102	0.009	4.70436593508619e-210	Myoblast	Baiap2l1
Noct	2.86814400878473e-214	1.67903	0.225	0.056	5.43943511266024e-210	Myoblast	Noct
Dnajc15	1.9279524639035e-213	1.06327	0.478	0.198	3.65636184779298e-209	Myoblast	Dnajc15
H3f3a	1.63976217319193e-212	0.372138	0.997	0.987	3.1098089614585e-208	Myoblast	H3f3a
Mrpl21	2.2280807822943e-212	0.90646	0.683	0.368	4.22555520362114e-208	Myoblast	Mrpl21
Ndufa10	2.64304809841383e-212	0.757519	0.83	0.567	5.01254071864183e-208	Myoblast	Ndufa10
Manf	4.88775123654678e-212	0.939542	0.789	0.5	9.26962022011097e-208	Myoblast	Manf
C1qbp	1.0661433538597e-211	0.933717	0.848	0.609	2.02194087059492e-207	Myoblast	C1qbp
Ube2m	1.27923574897137e-211	0.803081	0.82	0.537	2.42607059792421e-207	Myoblast	Ube2m
Nsg1	1.09594165886743e-210	1.95034	0.239	0.065	2.07845335604209e-206	Myoblast	Nsg1
Traf1	1.27143553553329e-210	2.18092	0.112	0.012	2.41127749313889e-206	Myoblast	Traf1
Chaf1b	2.24224758019509e-210	3.44472	0.091	0.007	4.25242253584e-206	Myoblast	Chaf1b
Slc29a1	9.20229136803018e-210	1.26609	0.63	0.334	1.74521455794692e-205	Myoblast	Slc29a1
Cenpw	1.13090934415564e-209	1.9742	0.188	0.041	2.14476957119117e-205	Myoblast	Cenpw
Cfl2	5.25542567683825e-209	0.624952	0.92	0.74	9.96691479612374e-205	Myoblast	Cfl2
Ndufab1	1.68947358094962e-208	0.77537	0.886	0.669	3.20408664627096e-204	Myoblast	Ndufab1
Mthfd2	1.79810042044723e-208	2.11342	0.205	0.049	3.41009744737818e-204	Myoblast	Mthfd2
Fam49b	2.64419823296619e-208	1.05163	0.368	0.131	5.01472194882038e-204	Myoblast	Fam49b
Igfbp6	3.55643874973195e-208	0.108148	0.178	0.036	6.74478608886665e-204	Myoblast	Igfbp6
Rpl301	3.78108471161046e-208	0.255143	1	0.999	7.17082715556923e-204	Myoblast	Rpl30
Ccnb1	6.33892898328637e-208	4.19427	0.086	0.006	1.20217788168026e-203	Myoblast	Ccnb1
Txnl4a	9.22438183411942e-208	0.965045	0.538	0.241	1.74940401484075e-203	Myoblast	Txnl4a
Lamb1	2.72729695924235e-207	1.10876	0.441	0.18	5.17231868320312e-203	Myoblast	Lamb1
Adam19	3.41270611136563e-207	1.25665	0.355	0.126	6.47219714020492e-203	Myoblast	Adam19
Cfl1	6.71557116431283e-207	0.610106	0.97	0.886	1.27360807131193e-202	Myoblast	Cfl1
Myod1	8.48419306321124e-207	1.76653	0.514	0.277	1.60902721443801e-202	Myoblast	Myod1
Rcc1	1.14668204262254e-205	1.47255	0.271	0.081	2.17468249383365e-201	Myoblast	Rcc1
Cdc20	1.73358517849863e-205	3.60274	0.121	0.016	3.28774429102265e-201	Myoblast	Cdc20
Timm13	6.09120300464418e-205	0.82959	0.829	0.601	1.15519664983077e-200	Myoblast	Timm13
1500015O10Rik	6.26404061004216e-205	2.19153	0.14	0.022	1.1879753016945e-200	Myoblast	1500015O10Rik
Rps31	1.55597687786222e-204	0.290101	1	0.998	2.95091014886569e-200	Myoblast	Rps3
Actg1	2.36571302479414e-204	0.56199	0.998	0.985	4.48657475152209e-200	Myoblast	Actg1
Gm12603	2.28365981012837e-203	5.44963	0.062	0.001	4.33096082990845e-199	Myoblast	Gm12603
Trim55	5.40338063273119e-203	3.64942	0.078	0.004	1.02475113699747e-198	Myoblast	Trim55
Glrx3	1.21382601808009e-202	0.674728	0.902	0.688	2.30202104328889e-198	Myoblast	Glrx3
Mcm6	1.91748925203184e-202	1.97579	0.24	0.068	3.63651836647839e-198	Myoblast	Mcm6
Mycbp	2.9906221001666e-202	1.17777	0.362	0.13	5.67171481296595e-198	Myoblast	Mycbp
Tes	3.78939864980433e-202	2.01321	0.143	0.024	7.18659453935392e-198	Myoblast	Tes
Tspan5	9.74479039332871e-202	1.20167	0.34	0.117	1.84809949809479e-197	Myoblast	Tspan5
Ckap2l	1.47980312554436e-200	4.35215	0.08	0.005	2.80644662759489e-196	Myoblast	Ckap2l
2700094K13Rik	2.85384934926461e-200	1.45167	0.514	0.251	5.41232529088034e-196	Myoblast	2700094K13Rik
Lsm12	2.988072027667e-200	0.845152	0.758	0.456	5.66687860047046e-196	Myoblast	Lsm12
Itm2a1	5.60321625180404e-200	0.986306	0.904	0.791	1.06264996215464e-195	Myoblast	Itm2a
Spg21	7.19390603016416e-200	1.23859	0.71	0.415	1.36432427862063e-195	Myoblast	Spg21
Atp5g1	1.31214522793781e-199	0.748328	0.941	0.806	2.48848342478405e-195	Myoblast	Atp5g1
Rsl1d1	1.52341380387247e-199	0.8496	0.823	0.553	2.88915427904413e-195	Myoblast	Rsl1d1
Gmnn	3.7915396965432e-199	2.60778	0.13	0.02	7.19065503449418e-195	Myoblast	Gmnn
Ndufs2	5.87882618732017e-199	0.744012	0.858	0.633	1.11491938642527e-194	Myoblast	Ndufs2
Cct5	1.1485734123976e-198	0.677509	0.907	0.715	2.17826947661204e-194	Myoblast	Cct5
Ryr1	1.43402618729266e-198	1.66273	0.214	0.054	2.71963066420053e-194	Myoblast	Ryr1
Nuf2	1.63211483966657e-198	4.64189	0.068	0.002	3.09530579342766e-194	Myoblast	Nuf2
Mki67	4.244945144406e-198	3.53648	0.166	0.034	8.05053846636598e-194	Myoblast	Mki67
Pde2a	5.2632989048759e-198	1.34025	0.257	0.075	9.98184637309714e-194	Myoblast	Pde2a
Metap2	5.51843049140869e-198	0.571547	0.948	0.812	1.04657034269566e-193	Myoblast	Metap2
S100a6	6.13086105714071e-198	0.805434	0.939	0.766	1.16271779948674e-193	Myoblast	S100a6
Uqcrc1	6.80434479438047e-198	0.778133	0.824	0.554	1.29044399025426e-193	Myoblast	Uqcrc1
Xrcc5	2.55996401293349e-197	1.05383	0.448	0.186	4.85497175052837e-193	Myoblast	Xrcc5
Prrx2	2.8029854335855e-196	1.66106	0.156	0.029	5.31586187479489e-192	Myoblast	Prrx2
Ppp1r9a	4.44821656614032e-196	0.955921	0.419	0.168	8.43604271768512e-192	Myoblast	Ppp1r9a
Rbm3	4.7872509283874e-196	0.697916	0.954	0.885	9.07902138568671e-192	Myoblast	Rbm3
Rtn4	4.80264204141074e-196	0.561971	0.983	0.915	9.10821063153547e-192	Myoblast	Rtn4
Psat1	6.35280790059166e-196	1.16735	0.378	0.145	1.20481001834721e-191	Myoblast	Psat1
Ldha	2.6367339245931e-195	1.0114	0.852	0.648	5.00056588799082e-191	Myoblast	Ldha
Lpar3	2.98052832558645e-195	1.92154	0.125	0.018	5.6525719694747e-191	Myoblast	Lpar3
Thop1	3.45063824262834e-195	1.19623	0.347	0.124	6.54413542714465e-191	Myoblast	Thop1
Eif3k	5.06536227230412e-195	0.442748	0.977	0.91	9.60645954942476e-191	Myoblast	Eif3k
Sept9	6.40980199487445e-195	1.01043	0.502	0.224	1.21561894832794e-190	Myoblast	Sept9
Eef1g1	6.94964532576785e-195	0.554813	0.975	0.885	1.31800023603187e-190	Myoblast	Eef1g
Snrpd2	9.37929116748895e-195	0.568042	0.949	0.813	1.77878256991428e-190	Myoblast	Snrpd2
Nudt21	1.59047585907538e-194	0.920761	0.631	0.332	3.01633746673647e-190	Myoblast	Nudt21
Casc5	2.15605528695603e-194	4.38289	0.079	0.005	4.0889588517121e-190	Myoblast	Casc5
Rpl151	2.95379610074329e-194	0.369872	0.998	0.979	5.60187430505965e-190	Myoblast	Rpl15
Tmem167	6.03196284109046e-194	0.723304	0.817	0.53	1.1439617528128e-189	Myoblast	Tmem167
Zbtb7c	2.34424952513767e-193	1.25146	0.274	0.084	4.4458692244236e-189	Myoblast	Zbtb7c
Dcakd	3.54412028081267e-193	0.921809	0.467	0.196	6.72142411256122e-189	Myoblast	Dcakd
Mrpl15	5.45590862233624e-193	0.883542	0.613	0.312	1.03471307022607e-188	Myoblast	Mrpl15
Tmeff1	5.75314408461366e-193	2.95661	0.093	0.009	1.09108377564698e-188	Myoblast	Tmeff1
Sox4	8.88987152793729e-193	0.67738	0.901	0.699	1.68596413527331e-188	Myoblast	Sox4
Pgls	3.15812346558953e-192	0.755627	0.792	0.524	5.98938115249054e-188	Myoblast	Pgls
Setd8	6.59149741438477e-192	0.983286	0.518	0.24	1.25007748463807e-187	Myoblast	Setd8
Tceb1	1.59492391447557e-191	0.794233	0.813	0.543	3.02477320380291e-187	Myoblast	Tceb1
Wnt10a	3.7778772856299e-191	3.87299	0.073	0.004	7.1647442721971e-187	Myoblast	Wnt10a
Prc1	3.99244377151739e-191	3.4393	0.133	0.022	7.57166961268273e-187	Myoblast	Prc1
Npm3	4.01147564262939e-191	0.941765	0.687	0.4	7.60776355624665e-187	Myoblast	Npm3
Clic1	4.27422221808447e-191	0.928822	0.785	0.527	8.10606243659719e-187	Myoblast	Clic1
Ssr2	4.27568336713293e-191	0.71995	0.835	0.553	8.10883350576759e-187	Myoblast	Ssr2
Gng5	6.39217442413634e-190	0.465138	0.971	0.861	1.21227587953746e-185	Myoblast	Gng5
Gspt1	3.17217291948235e-189	0.884635	0.771	0.498	6.01602594179828e-185	Myoblast	Gspt1
Bzw2	1.54499060773975e-188	0.992048	0.522	0.244	2.93007468757844e-184	Myoblast	Bzw2
Ranbp1	1.81112489936293e-188	1.11776	0.831	0.625	3.43479837164179e-184	Myoblast	Ranbp1
Cct3	1.84532014866907e-188	0.831373	0.833	0.597	3.4996496619509e-184	Myoblast	Cct3
Nudcd2	2.1717397910042e-188	1.0054	0.475	0.212	4.11870451363946e-184	Myoblast	Nudcd2
Mfap4	2.23244932127129e-188	1.59024	0.208	0.055	4.233840137791e-184	Myoblast	Mfap4
Svbp	3.58371764122451e-188	1.12085	0.663	0.376	6.79652050658228e-184	Myoblast	Svbp
H19	5.37929146477609e-188	1.76727	0.299	0.106	1.02018262629479e-183	Myoblast	H19
Fkbp1a	6.32367813023963e-188	0.549794	0.942	0.762	1.19928555739995e-183	Myoblast	Fkbp1a
Commd3	9.3579520174399e-188	0.770773	0.774	0.488	1.77473560010748e-183	Myoblast	Commd3
Nudt2	4.88268164143241e-187	0.990012	0.392	0.152	9.26000573297657e-183	Myoblast	Nudt2
Fabp5	5.1101247769085e-187	0.173794	0.445	0.194	9.69135163940696e-183	Myoblast	Fabp5
Trim59	1.94937950843249e-186	1.54956	0.199	0.049	3.69699823774221e-182	Myoblast	Trim59
Rbp1	2.6069684734798e-186	1.52028	0.267	0.085	4.94411570995445e-182	Myoblast	Rbp1
Uchl3	2.66020713645183e-186	0.98041	0.518	0.242	5.04508283428089e-182	Myoblast	Uchl3
Rps121	3.2174870836642e-186	0.297905	1	1	6.10196425416915e-182	Myoblast	Rps12
Glrx5	3.33289869259582e-186	0.878834	0.661	0.372	6.32084237050797e-182	Myoblast	Glrx5
Emc6	4.23108591980228e-186	0.871647	0.596	0.298	8.02425444690502e-182	Myoblast	Emc6
Gm16104	5.17276143592325e-186	3.31964	0.076	0.005	9.81014206322843e-182	Myoblast	Gm16104
Six41	7.64155318050221e-186	1.05872	0.267	0.081	1.44922056068224e-181	Myoblast	Six4
Kif23	1.03796999519835e-185	5.32194	0.062	0.002	1.96851009589368e-181	Myoblast	Kif23
Cdc45	1.28059469780009e-185	2.51088	0.104	0.013	2.42864784437787e-181	Myoblast	Cdc45
Cdh151	2.70302090176334e-185	0.798949	0.868	0.621	5.12627914019418e-181	Myoblast	Cdh15
Ruvbl1	2.7538536970551e-185	0.880127	0.615	0.318	5.222683536465e-181	Myoblast	Ruvbl1
Lap3	3.61438498185861e-185	0.903369	0.572	0.281	6.85468111809485e-181	Myoblast	Lap3
Uqcrc2	4.50590677336202e-185	0.669908	0.861	0.631	8.54545219568107e-181	Myoblast	Uqcrc2
Memo1	6.2840388485377e-185	1.10353	0.346	0.126	1.19176796762517e-180	Myoblast	Memo1
Psmd8	7.07779598853501e-185	0.663343	0.858	0.617	1.34230400922566e-180	Myoblast	Psmd8
Dusp10	2.60740466191179e-184	1.1185	0.306	0.104	4.94494294131571e-180	Myoblast	Dusp10
Tufm	4.73205961263976e-183	0.995349	0.422	0.174	8.97435105537131e-179	Myoblast	Tufm
Tnc	5.52299985966425e-183	1.94947	0.207	0.055	1.04743692338533e-178	Myoblast	Tnc
Cd109	2.17226725590681e-182	1.62922	0.174	0.039	4.11970485082727e-178	Myoblast	Cd109
Mex3a	2.44838736086376e-182	1.36787	0.244	0.073	4.64336662987812e-178	Myoblast	Mex3a
Melk	2.53893114317607e-182	4.75383	0.06	0.002	4.81508291303342e-178	Myoblast	Melk
Ppargc1b	3.83358837404235e-182	1.38844	0.229	0.065	7.27040035137132e-178	Myoblast	Ppargc1b
Pno1	6.87164004022445e-182	1.12672	0.421	0.178	1.30320653362857e-177	Myoblast	Pno1
Cenph	1.7689476533619e-181	3.45604	0.076	0.005	3.35480922460084e-177	Myoblast	Cenph
Tomm20	7.55136874625556e-181	0.767814	0.891	0.688	1.43211708272737e-176	Myoblast	Tomm20
E2f2	1.23378480617924e-180	1.56206	0.226	0.065	2.33987288491893e-176	Myoblast	E2f2
Usmg5	3.25723440447185e-180	0.769967	0.87	0.663	6.17734504808087e-176	Myoblast	Usmg5
Bend6	4.66298502336894e-180	2.05473	0.124	0.02	8.84335109681919e-176	Myoblast	Bend6
Eif2b2	1.08281196905567e-179	0.886342	0.51	0.234	2.05355289931409e-175	Myoblast	Eif2b2
Gcsh	1.2427902150809e-179	0.971724	0.463	0.204	2.35695164290093e-175	Myoblast	Gcsh
Fh1	1.51172647361685e-179	0.87714	0.614	0.322	2.86698925721435e-175	Myoblast	Fh1
Ppp1ca	1.57741249024421e-178	0.611022	0.911	0.717	2.99156278774814e-174	Myoblast	Ppp1ca
Lrrfip1	6.64219248694464e-178	0.932892	0.709	0.404	1.25969180514905e-173	Myoblast	Lrrfip1
Bag1	1.38942001424385e-177	0.738703	0.825	0.564	2.63503505701345e-173	Myoblast	Bag1
S100a11	6.62762583861142e-177	0.662698	0.876	0.68	1.25692924029266e-172	Myoblast	S100a11
Cenpk	6.96037729319242e-177	2.91547	0.091	0.01	1.32003555365394e-172	Myoblast	Cenpk
Ugcg	1.57375008889812e-176	0.804243	0.651	0.36	2.98461704359528e-172	Myoblast	Ugcg
Bzw1	2.74285859795605e-176	0.733651	0.867	0.647	5.20183133102364e-172	Myoblast	Bzw1
Mrpl32	6.89612846002688e-176	0.817858	0.575	0.285	1.3078507624441e-171	Myoblast	Mrpl32
Nans	8.06461666325929e-176	1.0054	0.383	0.152	1.52945455018712e-171	Myoblast	Nans
Ndufs3	1.0428203217393e-175	0.738199	0.783	0.513	1.97770874017858e-171	Myoblast	Ndufs3
Rps3a11	1.24243285072018e-175	0.243862	1	0.999	2.35627390139082e-171	Myoblast	Rps3a1
Psmb5	1.54050501528267e-175	0.684381	0.869	0.648	2.92156776148359e-171	Myoblast	Psmb5
Mrpl18	4.86099383802644e-175	0.807716	0.674	0.377	9.21887481381714e-171	Myoblast	Mrpl18
Olfml2b	5.76398902952366e-175	0.889838	0.817	0.624	1.09314051944916e-170	Myoblast	Olfml2b
Mrpl30	7.36863894404079e-175	0.597401	0.865	0.629	1.39746237573734e-170	Myoblast	Mrpl30
Snrpa1	1.06287311207791e-174	1.01096	0.572	0.304	2.01573885705576e-170	Myoblast	Snrpa1
Rps12-ps3	2.60203991241524e-174	0.567942	0.91	0.701	4.9347686938955e-170	Myoblast	Rps12-ps3
Arl6ip5	2.63551975457903e-174	0.73914	0.834	0.614	4.99826321455914e-170	Myoblast	Arl6ip5
Slc40a1	3.13377351002638e-174	1.52533	0.209	0.058	5.94320146176502e-170	Myoblast	Slc40a1
Fau1	5.23492045097313e-174	0.245036	1	0.999	9.92802663527054e-170	Myoblast	Fau
Nrxn3	1.06133142723323e-173	2.32828	0.104	0.014	2.01281505174783e-169	Myoblast	Nrxn3
Cstb	2.27695918878733e-173	0.807156	0.743	0.471	4.31825310153517e-169	Myoblast	Cstb
Cks1b	2.37285745399917e-173	1.48324	0.341	0.136	4.50012416150942e-169	Myoblast	Cks1b
Tk1	3.92549357721692e-173	3.21294	0.1	0.013	7.44469856919189e-169	Myoblast	Tk1
Psma3	6.64748714075847e-173	0.54773	0.95	0.834	1.26069593624484e-168	Myoblast	Psma3
Psmd6	1.14483112682059e-172	0.746761	0.76	0.476	2.17117223201524e-168	Myoblast	Psmd6
Rps241	9.27978906345067e-172	0.230995	1	0.999	1.75991199588342e-167	Myoblast	Rps24
Mak16	9.49344915757475e-172	1.01504	0.551	0.28	1.80043263273405e-167	Myoblast	Mak16
Atp5j2	9.72798168052676e-172	0.526186	0.96	0.878	1.8449117257119e-167	Myoblast	Atp5j2
Plp2	1.36340313892529e-171	0.956058	0.588	0.322	2.58569405297182e-167	Myoblast	Plp2
Tomm22	1.0284042938607e-170	0.74444	0.753	0.475	1.95036874330682e-166	Myoblast	Tomm22
Bves	6.09003139760694e-170	1.4303	0.184	0.046	1.15497445455616e-165	Myoblast	Bves
Rcc2	6.11038775095986e-170	1.00911	0.451	0.205	1.15883503696954e-165	Myoblast	Rcc2
Adamts14	9.35656496069178e-170	2.15106	0.115	0.018	1.7744725447952e-165	Myoblast	Adamts14
Atp5e	1.94365241726637e-169	0.391044	0.986	0.955	3.68613680934567e-165	Myoblast	Atp5e
Sox11	2.08623838799518e-169	0.88508	0.386	0.158	3.95655110283286e-165	Myoblast	Sox11
Pkp1	2.12567015769635e-169	3.18814	0.072	0.005	4.03133345407113e-165	Myoblast	Pkp1
Ndufb6	8.11537445199654e-169	0.742405	0.809	0.566	1.53908076482114e-164	Myoblast	Ndufb6
Mcm5	2.84131561597657e-168	2.18333	0.154	0.034	5.38855506569957e-164	Myoblast	Mcm5
Rpl231	3.15793245426265e-168	0.253902	1	1	5.98901889950911e-164	Myoblast	Rpl23
Msln	6.71787447258019e-168	4.40682	0.056	0.002	1.27404489372483e-163	Myoblast	Msln
Ybx1	1.1590556689989e-167	0.419888	0.995	0.978	2.19814907625641e-163	Myoblast	Ybx1
Mum1l1	1.78544850995232e-167	1.22984	0.225	0.066	3.38610309912458e-163	Myoblast	Mum1l1
2310043L19Rik	8.7948100332902e-167	4.40672	0.057	0.002	1.66793572281349e-162	Myoblast	2310043L19Rik
Cenpe	1.38616139141387e-166	3.31648	0.105	0.015	2.6288550788164e-162	Myoblast	Cenpe
Ezh2	2.58114007455903e-166	1.03288	0.435	0.194	4.89513215140119e-162	Myoblast	Ezh2
Pcbd1	3.75285893507176e-166	0.992468	0.285	0.097	7.11729697036359e-162	Myoblast	Pcbd1
Peg10	4.17181213252136e-166	1.52612	0.146	0.03	7.91184170932675e-162	Myoblast	Peg10
Kif20a	4.90779021760554e-166	3.56461	0.075	0.006	9.30762414768891e-162	Myoblast	Kif20a
Cdk5r1	7.38257458061107e-166	2.03849	0.121	0.021	1.40010526921289e-161	Myoblast	Cdk5r1
Mrpl20	1.91237864475773e-165	0.758298	0.794	0.527	3.62682609978303e-161	Myoblast	Mrpl20
Smarcc1	2.18618310046596e-165	0.755235	0.711	0.424	4.1460962500337e-161	Myoblast	Smarcc1
Bax	2.51476308499807e-165	0.723222	0.788	0.504	4.76924819069884e-161	Myoblast	Bax
Hnrnpf	2.61362270258334e-165	0.651716	0.939	0.806	4.9567354554493e-161	Myoblast	Hnrnpf
Sdhd	2.70149700269572e-165	0.858098	0.634	0.354	5.12338906561243e-161	Myoblast	Sdhd
Fbxl13	3.46042787053573e-165	3.40164	0.066	0.004	6.56270145647102e-161	Myoblast	Fbxl13
Dapk2	4.52792723854095e-165	1.17002	0.295	0.106	8.5872140078929e-161	Myoblast	Dapk2
Asf1b	1.05055380262476e-164	3.30915	0.078	0.007	1.99237528667786e-160	Myoblast	Asf1b
Tsc22d1	1.48458384379048e-164	0.40543	0.681	0.374	2.81551325974865e-160	Myoblast	Tsc22d1
Gper1	2.80503176555227e-164	1.75872	0.159	0.037	5.31974274336987e-160	Myoblast	Gper1
Col8a1	3.29615732157035e-164	1.06368	0.391	0.166	6.25116236035817e-160	Myoblast	Col8a1
Tcf7	2.55533316600876e-163	1.62204	0.129	0.024	4.84618934933561e-159	Myoblast	Tcf7
Slc25a3	2.67195739217443e-163	0.433387	0.984	0.939	5.06736719425881e-159	Myoblast	Slc25a3
Gadd45g	6.02169571336976e-163	0.327979	0.541	0.265	1.14201459204057e-158	Myoblast	Gadd45g
Mrpl28	6.44247572309712e-163	0.763909	0.636	0.346	1.22181552088537e-158	Myoblast	Mrpl28
Psmd4	6.7772158093393e-163	0.563725	0.904	0.704	1.2852989782412e-158	Myoblast	Psmd4
Ppih	1.05526297222408e-162	1.07809	0.353	0.14	2.00130622682297e-158	Myoblast	Ppih
Vapa	1.08519653159147e-162	0.591402	0.909	0.728	2.05807522216323e-158	Myoblast	Vapa
Cdv3	1.4168124616021e-162	0.836811	0.782	0.533	2.68698483342838e-158	Myoblast	Cdv3
Ap1s1	2.54055514546322e-162	0.912078	0.439	0.194	4.81816283337099e-158	Myoblast	Ap1s1
Prelid1	2.58978159724937e-162	0.725819	0.718	0.428	4.91152079918343e-158	Myoblast	Prelid1
Spp1	2.90508404061444e-162	0.327887	0.229	0.073	5.50949188302529e-158	Myoblast	Spp1
Atp5j	7.90985580921479e-162	0.458613	0.974	0.895	1.50010415421759e-157	Myoblast	Atp5j
Hsp90b1	1.14058863674908e-161	0.710727	0.976	0.899	2.16312634959463e-157	Myoblast	Hsp90b1
Atp6v0a2	1.87324059230317e-161	0.85829	0.484	0.225	3.55260078330297e-157	Myoblast	Atp6v0a2
Mrpl34	6.59789985357673e-161	0.886016	0.543	0.274	1.25129170723083e-156	Myoblast	Mrpl34
Uqcc2	1.48560508060526e-160	0.688841	0.79	0.532	2.81745003536788e-156	Myoblast	Uqcc2
Timm50	1.73211846163942e-160	0.893036	0.485	0.231	3.28496266249915e-156	Myoblast	Timm50
Rps171	1.85340095955685e-160	0.352572	0.999	0.989	3.51497491979956e-156	Myoblast	Rps17
Ska1	2.60208484776769e-160	4.52583	0.055	0.002	4.93485391379143e-156	Myoblast	Ska1
Aen	9.54484379928375e-160	1.10723	0.346	0.139	1.81017962653416e-155	Myoblast	Aen
Rpl61	9.70827401799977e-160	0.257223	1	0.999	1.84117416751366e-155	Myoblast	Rpl6
Rundc3a	2.06036317731642e-159	2.74893	0.079	0.008	3.90747876578059e-155	Myoblast	Rundc3a
Ahsa2	3.87750387061654e-158	0.977511	0.388	0.164	7.35368609062427e-154	Myoblast	Ahsa2
Acads	6.99100838815663e-158	0.796035	0.528	0.259	1.32584474081391e-153	Myoblast	Acads
Rpf2	1.39560948973594e-157	0.953024	0.442	0.203	2.64677339728422e-153	Myoblast	Rpf2
Atpif1	1.42342188346413e-157	0.575788	0.93	0.785	2.69951960198972e-153	Myoblast	Atpif1
Eef1e1	1.5209796909019e-157	1.14774	0.359	0.149	2.88453798379544e-153	Myoblast	Eef1e1
Psmc6	1.89802696505874e-157	0.634889	0.823	0.56	3.59960813923389e-153	Myoblast	Psmc6
Pmf1	2.90679217582051e-157	1.3991	0.21	0.062	5.51273136144359e-153	Myoblast	Pmf1
Tbca	4.60560272674292e-157	0.57889	0.893	0.701	8.73452557126795e-153	Myoblast	Tbca
Ube2g2	9.47002684567929e-157	0.845677	0.435	0.191	1.79599059128308e-152	Myoblast	Ube2g2
Dcun1d5	2.70357304222736e-156	0.716971	0.694	0.397	5.12732627458418e-152	Myoblast	Dcun1d5
Cct4	5.16856763869629e-156	0.608931	0.876	0.68	9.80218852678751e-152	Myoblast	Cct4
Rpl33	5.28292470582676e-156	0.274975	1	0.997	1.00190667046004e-151	Myoblast	Rpl3
Eif3f	6.93744462563342e-156	0.383727	0.984	0.947	1.31568637325138e-151	Myoblast	Eif3f
Depdc1a	2.39930761516493e-155	5.29506	0.05	0.001	4.55028689216029e-151	Myoblast	Depdc1a
Cnr1	3.17114904009166e-155	3.28047	0.077	0.008	6.01408415453384e-151	Myoblast	Cnr1
Txnl1	3.83471998773553e-155	0.632151	0.823	0.571	7.27254645674044e-151	Myoblast	Txnl1
Rnf126	7.8396523290214e-155	0.95471	0.419	0.188	1.48679006419891e-150	Myoblast	Rnf126
Nudt14	1.09965303547711e-154	1.08172	0.276	0.098	2.08549198178235e-150	Myoblast	Nudt14
Myl1	1.16105085501132e-154	1.59633	0.174	0.045	2.20193294652897e-150	Myoblast	Myl1
Kif22	1.20905585471179e-154	2.95811	0.082	0.009	2.29297442846091e-150	Myoblast	Kif22
Hnrnpk	3.3919481533008e-154	0.384198	0.991	0.94	6.43282967273496e-150	Myoblast	Hnrnpk
Pkm	4.77733991793212e-154	0.645032	0.958	0.862	9.06022515435826e-150	Myoblast	Pkm
Sap30	5.50104615421028e-154	1.45639	0.182	0.049	1.04327340314598e-149	Myoblast	Sap30
Kif15	6.38237872074136e-154	3.97423	0.059	0.003	1.2104181243886e-149	Myoblast	Kif15
Mtap	6.90281728023583e-154	0.930126	0.474	0.226	1.30911929719673e-149	Myoblast	Mtap
Fam171a2	3.01440508424368e-153	1.43281	0.19	0.053	5.71681924226813e-149	Myoblast	Fam171a2
Snrpd3	4.04137439012256e-153	0.727043	0.818	0.592	7.66446653086743e-149	Myoblast	Snrpd3
Ankrd10	5.03824997520692e-153	0.983528	0.599	0.336	9.55504107797992e-149	Myoblast	Ankrd10
Fxr1	7.31700609728655e-153	0.588046	0.865	0.643	1.38767020635039e-148	Myoblast	Fxr1
Atp5k	1.00281011893853e-152	0.656342	0.9	0.733	1.90182939056693e-148	Myoblast	Atp5k
Prkcsh	2.86338969861106e-152	0.767773	0.491	0.232	5.43041856341588e-148	Myoblast	Prkcsh
E2f8	3.165719770439e-152	5.18613	0.049	0.001	6.00378754463756e-148	Myoblast	E2f8
Magohb	5.77920216265116e-152	0.920156	0.362	0.148	1.09602569014679e-147	Myoblast	Magohb
Rasl10a	9.38355807844045e-152	2.59283	0.083	0.01	1.77959178957623e-147	Myoblast	Rasl10a
Llph	1.37981461158391e-151	0.704949	0.776	0.507	2.61681841086888e-147	Myoblast	Llph
Gar1	3.54712732742964e-151	0.890301	0.594	0.331	6.72712697647032e-147	Myoblast	Gar1
Strap	3.77870345962469e-151	0.721948	0.762	0.497	7.16631111117823e-147	Myoblast	Strap
Dlgap5	3.79174471226381e-151	4.21495	0.058	0.003	7.19104384680832e-147	Myoblast	Dlgap5
Cenpa	4.84678431211931e-151	3.00461	0.157	0.041	9.19192644793428e-147	Myoblast	Cenpa
Idh2	5.57613990485666e-151	0.625676	0.852	0.653	1.05751493295607e-146	Myoblast	Idh2
Vdac3	5.65784526708706e-151	0.654262	0.774	0.508	1.07301035490306e-146	Myoblast	Vdac3
Bloc1s2	1.28749150275721e-150	0.972833	0.312	0.119	2.44172763497904e-146	Myoblast	Bloc1s2
Nup43	1.44919109421596e-150	1.16176	0.24	0.079	2.74839091018056e-146	Myoblast	Nup43
Polr1d	3.20832868204374e-150	0.526205	0.906	0.729	6.08459534549595e-146	Myoblast	Polr1d
Grb101	5.15901570800634e-150	0.668956	0.822	0.593	9.78407329023402e-146	Myoblast	Grb10
Fam64a	1.24056811912551e-149	4.78762	0.049	0.001	2.35273743792153e-145	Myoblast	Fam64a
Rfc4	1.34642215749324e-149	1.08284	0.298	0.112	2.55348962168593e-145	Myoblast	Rfc4
Aimp1	2.76660290258486e-149	0.529612	0.908	0.715	5.2468624047522e-145	Myoblast	Aimp1
Csnk2a2	3.29532289025574e-149	0.731047	0.635	0.35	6.24957986137002e-145	Myoblast	Csnk2a2
Vmp1	3.85639481584628e-149	0.698196	0.667	0.381	7.31365276825247e-145	Myoblast	Vmp1
0610012G03Rik	4.71939301961111e-149	0.711614	0.673	0.394	8.95032886169246e-145	Myoblast	0610012G03Rik
Ncapg	4.97161282886255e-149	3.93666	0.056	0.003	9.42866372993783e-145	Myoblast	Ncapg
Mrpl19	5.49280016944818e-149	0.889627	0.367	0.154	1.04170955213585e-144	Myoblast	Mrpl19
Klf5	6.025166194736e-149	1.51693	0.131	0.027	1.14267276883168e-144	Myoblast	Klf5
1810022K09Rik	7.44125184759309e-149	0.654816	0.792	0.532	1.41123341289603e-144	Myoblast	1810022K09Rik
Kcnq1ot1	1.0031289216602e-148	0.8568	0.721	0.449	1.90243399992858e-144	Myoblast	Kcnq1ot1
Snhg6	2.15706935191406e-148	0.817036	0.536	0.274	4.09088202590501e-144	Myoblast	Snhg6
Smc2	3.53674879704302e-148	1.44218	0.323	0.134	6.70744409359209e-144	Myoblast	Smc2
Atp1a1	3.68805606437519e-148	0.78994	0.65	0.38	6.99439832608755e-144	Myoblast	Atp1a1
Dnph1	8.83274369103158e-148	1.84681	0.14	0.032	1.67512984100414e-143	Myoblast	Dnph1
Gdi2	1.18984307054663e-147	0.517772	0.892	0.704	2.25653738329168e-143	Myoblast	Gdi2
Cnot6l	1.6977983410464e-147	0.850556	0.667	0.407	3.21987455379449e-143	Myoblast	Cnot6l
Gm17455	1.81429197788519e-147	1.92243	0.115	0.021	3.44080473605927e-143	Myoblast	Gm17455
Dnajc2	4.76490753831061e-147	0.831525	0.559	0.296	9.03664714640607e-143	Myoblast	Dnajc2
Ctxn1	7.95679984390501e-147	1.30086	0.161	0.04	1.50900709039658e-142	Myoblast	Ctxn1
Hspa4	1.25017959124197e-146	0.719983	0.801	0.553	2.37096559479039e-142	Myoblast	Hspa4
Eif3m	1.51199794640833e-146	0.452284	0.936	0.778	2.86750410536339e-142	Myoblast	Eif3m
Fkbp3	1.96038290988931e-146	0.67313	0.809	0.58	3.71786618860508e-142	Myoblast	Fkbp3
Snrpb2	2.05944120847754e-146	0.666701	0.689	0.402	3.90573025187765e-142	Myoblast	Snrpb2
Cep55	3.41790526760066e-146	4.59369	0.05	0.002	6.48205734000466e-142	Myoblast	Cep55
Cdh2	3.73696355151227e-146	0.711178	0.358	0.146	7.08715137544301e-142	Myoblast	Cdh2
Rcn1	1.77582610101288e-145	0.652801	0.767	0.499	3.36785420057093e-141	Myoblast	Rcn1
Sgol1	3.28002944311053e-145	4.12369	0.052	0.002	6.22057583885912e-141	Myoblast	Sgol1
Alkbh1	3.94519256848338e-145	0.828344	0.407	0.181	7.48205770612874e-141	Myoblast	Alkbh1
Ndc80	1.20259127365695e-144	4.10062	0.054	0.003	2.28071435049041e-140	Myoblast	Ndc80
Atp2a1	2.00811381550495e-144	1.61974	0.319	0.137	3.80838785110514e-140	Myoblast	Atp2a1
Rars	3.07170090802654e-144	0.802941	0.559	0.296	5.82548077207233e-140	Myoblast	Rars
Mrps22	3.09939692742097e-144	1.00003	0.302	0.116	5.87800627285388e-140	Myoblast	Mrps22
Hnrnpa1	4.03812684163026e-144	0.628843	0.899	0.759	7.65830755515178e-140	Myoblast	Hnrnpa1
Tmem70	4.53322294809466e-144	0.784654	0.458	0.216	8.59725732106152e-140	Myoblast	Tmem70
Islr2	5.49305233850951e-144	2.3902	0.085	0.011	1.04175737599833e-139	Myoblast	Islr2
Cited1	5.57585746508974e-144	3.28206	0.068	0.006	1.05746136825427e-139	Myoblast	Cited1
Mrpl52	8.38160056705695e-143	0.476408	0.942	0.786	1.58957054754235e-138	Myoblast	Mrpl52
Sync	1.44804565568892e-142	0.865219	0.368	0.157	2.74621858601404e-138	Myoblast	Sync
Zc3h15	1.61169552469989e-142	0.622087	0.81	0.553	3.05658056259335e-138	Myoblast	Zc3h15
Polr2i	2.18735412498556e-142	0.810949	0.788	0.54	4.14831709803511e-138	Myoblast	Polr2i
Rpl6l	2.32746541213714e-141	0.618796	0.618	0.328	4.41403815411808e-137	Myoblast	Rpl6l
Svil	2.95893920990576e-141	0.982568	0.31	0.123	5.61162821158627e-137	Myoblast	Svil
Lyar	3.59207950143877e-141	0.946622	0.618	0.363	6.81237877447864e-137	Myoblast	Lyar
Mycl	4.05376043060543e-141	2.7324	0.09	0.013	7.68795665664319e-137	Myoblast	Mycl
Rpl351	6.4644904451825e-141	0.299503	0.999	0.991	1.22599061292886e-136	Myoblast	Rpl35
Ckap4	1.20892700262478e-140	0.79126	0.611	0.35	2.2927300604779e-136	Myoblast	Ckap4
Anln	1.50518495033505e-140	3.03963	0.099	0.017	2.85458325831041e-136	Myoblast	Anln
BC034090	1.6976495632187e-140	1.33289	0.17	0.046	3.21959239664427e-136	Myoblast	BC034090
Cops6	1.79864899164697e-140	0.649295	0.74	0.468	3.41113781265847e-136	Myoblast	Cops6
Ect2	2.42728568476647e-140	3.88622	0.059	0.004	4.60334730115961e-136	Myoblast	Ect2
Mrpl42	3.49106545945939e-140	0.711062	0.731	0.471	6.62080564386473e-136	Myoblast	Mrpl42
Idh3a	3.65014086439898e-140	0.92415	0.5	0.26	6.92249214933266e-136	Myoblast	Idh3a
Ak6	4.31565137428188e-140	0.938078	0.369	0.161	8.18463283132558e-136	Myoblast	Ak6
Loxl11	9.88940487508257e-140	0.712227	0.65	0.389	1.87552563455941e-135	Myoblast	Loxl1
Aspm	1.03386832195686e-139	4.28175	0.059	0.004	1.96073127259118e-135	Myoblast	Aspm
Cisd1	1.31013365582369e-139	0.765036	0.551	0.294	2.48466847826962e-135	Myoblast	Cisd1
Celf4	1.50913128020655e-139	1.23706	0.186	0.054	2.86206747291172e-135	Myoblast	Celf4
Klhl41	2.75515960138791e-139	4.90714	0.054	0.003	5.22516018403218e-135	Myoblast	Klhl41
Ndufv2	3.04601822476884e-139	0.59762	0.825	0.586	5.7767735632741e-135	Myoblast	Ndufv2
Rps26-ps1	6.26568467183864e-139	0.739668	0.512	0.255	1.1882870980142e-134	Myoblast	Rps26-ps1
Hist1h1b	7.40355578486193e-139	3.89242	0.091	0.014	1.40408435459907e-134	Myoblast	Hist1h1b
Psmd2	2.7945374553519e-138	0.658445	0.74	0.467	5.29984028407489e-134	Myoblast	Psmd2
Gpx7	3.83423686129802e-138	0.879657	0.481	0.242	7.2716302074517e-134	Myoblast	Gpx7
Lman1	4.94520009798989e-138	0.555738	0.874	0.652	9.37857198583783e-134	Myoblast	Lman1
Eif3e	9.06251031401521e-138	0.405354	0.962	0.854	1.71870508105298e-133	Myoblast	Eif3e
Kif2c	1.08961263470551e-137	5.07382	0.046	0.001	2.06645036171901e-133	Myoblast	Kif2c
Tmsb4x	2.07178875912601e-137	0.399366	0.998	0.996	3.92914738168248e-133	Myoblast	Tmsb4x
Ccdc134	2.64968685585516e-137	0.978567	0.313	0.126	5.02513112212931e-133	Myoblast	Ccdc134
Adora2b	4.5585559705615e-137	2.1838	0.086	0.012	8.64530139816989e-133	Myoblast	Adora2b
Paics	8.51071960003846e-137	0.631878	0.766	0.514	1.61405797214729e-132	Myoblast	Paics
Rpl71	1.70438419088533e-136	0.238268	1	0.998	3.23236461801403e-132	Myoblast	Rpl7
1110008P14Rik	2.04136782333521e-136	0.805503	0.407	0.185	3.87145407695523e-132	Myoblast	1110008P14Rik
Cenpp	2.24777775611106e-136	1.84954	0.115	0.023	4.26291051446462e-132	Myoblast	Cenpp
Rps19bp1	3.1546928333301e-136	0.796387	0.474	0.234	5.98287495841054e-132	Myoblast	Rps19bp1
Cep41	4.00111344736496e-136	1.17673	0.21	0.068	7.58811165292764e-132	Myoblast	Cep41
Taf10	6.01238439177295e-136	0.698073	0.765	0.513	1.14024869989974e-131	Myoblast	Taf10
Ppat	6.09990828452059e-136	1.02918	0.288	0.112	1.15684760615933e-131	Myoblast	Ppat
Kdm1a	6.31988878367981e-136	0.645437	0.783	0.531	1.19856690782488e-131	Myoblast	Kdm1a
Wdr55	6.42562427292066e-136	1.0751	0.237	0.082	1.2186196433594e-131	Myoblast	Wdr55
Txn1	6.64962105920379e-136	0.748568	0.907	0.749	1.261100633878e-131	Myoblast	Txn1
Fbl	8.50574030036735e-136	0.713143	0.797	0.563	1.61311364796467e-131	Myoblast	Fbl
Apoo	1.13548195472411e-135	1.14624	0.222	0.074	2.15344152713428e-131	Myoblast	Apoo
Nsun2	1.47561691286009e-135	0.83577	0.558	0.305	2.79850747523915e-131	Myoblast	Nsun2
Esco2	1.92980279719057e-135	5.07676	0.046	0.002	3.65987100487191e-131	Myoblast	Esco2
Adam12	2.80159317466072e-135	1.72913	0.107	0.02	5.31322145574405e-131	Myoblast	Adam12
Adss	2.81354112174212e-135	0.721037	0.613	0.343	5.33588073738393e-131	Myoblast	Adss
Ppil1	4.2797971068911e-135	1.06884	0.276	0.105	8.11663521321896e-131	Myoblast	Ppil1
Vars	6.89048941684312e-135	0.889164	0.426	0.204	1.3067813179043e-130	Myoblast	Vars
Tgfb2	9.07200855068794e-135	0.644442	0.632	0.361	1.72050642163797e-130	Myoblast	Tgfb2
Ucp2	1.909503846495e-134	0.680863	0.493	0.255	3.62137404487776e-130	Myoblast	Ucp2
Map2k2	2.09565151358729e-134	0.702695	0.807	0.566	3.9744030955183e-130	Myoblast	Map2k2
Pdcd5	2.61638373488175e-134	0.537466	0.873	0.661	4.96197175320324e-130	Myoblast	Pdcd5
Ube2s	3.29194373525653e-134	0.920715	0.819	0.596	6.243171293914e-130	Myoblast	Ube2s
Banf1	3.88842591153752e-134	0.693168	0.745	0.494	7.37439974123091e-130	Myoblast	Banf1
Wdr18	4.98755277261252e-134	0.86061	0.363	0.159	9.45889383325965e-130	Myoblast	Wdr18
Atic	7.93979947655269e-134	0.759598	0.559	0.303	1.50578297072822e-129	Myoblast	Atic
Tomm5	7.98974908519356e-134	0.663335	0.79	0.545	1.51525591400696e-129	Myoblast	Tomm5
Zfos11	8.16333512812123e-134	0.648223	0.868	0.673	1.54817650704819e-129	Myoblast	Zfos1
Il12a	1.73464178779995e-133	1.69117	0.152	0.04	3.28974815056261e-129	Myoblast	Il12a
Ube2l3	3.45381411824312e-133	0.584008	0.789	0.537	6.55015847524809e-129	Myoblast	Ube2l3
Plk2	7.51050232296497e-133	0.769465	0.327	0.136	1.42436676555031e-128	Myoblast	Plk2
Exosc9	8.86412243435526e-133	0.906314	0.356	0.155	1.68108081967547e-128	Myoblast	Exosc9
Ube2n	9.29836763588473e-133	0.660857	0.742	0.486	1.76343542214554e-128	Myoblast	Ube2n
Nudt5	1.06792963328602e-132	0.774992	0.417	0.195	2.02532854952694e-128	Myoblast	Nudt5
Polr2h	1.20243744965833e-132	0.75645	0.482	0.24	2.28042262327702e-128	Myoblast	Polr2h
Plec	2.05518306077655e-132	0.645976	0.809	0.566	3.89765467476272e-128	Myoblast	Plec
Tma16	2.20270156558143e-132	0.87532	0.379	0.17	4.17742351912519e-128	Myoblast	Tma16
Ccnd1	2.38979437302946e-132	0.88599	0.68	0.462	4.53224502845036e-128	Myoblast	Ccnd1
Gpi1	2.41536430367709e-132	0.574589	0.825	0.601	4.5807384019236e-128	Myoblast	Gpi1
Tpt11	3.73349366590776e-132	0.235606	1	1	7.08057073739406e-128	Myoblast	Tpt1
Mtx2	5.79685325446211e-132	0.751948	0.462	0.225	1.09937321970874e-127	Myoblast	Mtx2
Psmd13	8.80196877332126e-132	0.638528	0.729	0.458	1.66929337786038e-127	Myoblast	Psmd13
Mrpl22	9.11564899256606e-132	0.745155	0.456	0.219	1.72878283144015e-127	Myoblast	Mrpl22
Psmb2	1.04547578307014e-131	0.568039	0.857	0.651	1.98274482259251e-127	Myoblast	Psmb2
Plk1	1.84441452074274e-131	3.73327	0.054	0.004	3.49793213858861e-127	Myoblast	Plk1
Mamstr	2.04226178509715e-131	0.945298	0.284	0.11	3.87314947543675e-127	Myoblast	Mamstr
Dlst	2.32223684150614e-131	0.763807	0.442	0.211	4.40412216991639e-127	Myoblast	Dlst
Dnaja2	5.39343483028681e-131	0.595158	0.806	0.566	1.02286491556389e-126	Myoblast	Dnaja2
Tmem126a	5.9518934441397e-131	0.705419	0.542	0.287	1.12877659168109e-126	Myoblast	Tmem126a
Kdelr2	6.27921493900199e-131	0.62712	0.782	0.539	1.19085311318173e-126	Myoblast	Kdelr2
Mapk6	7.6297468621002e-131	0.894775	0.331	0.14	1.4469814923973e-126	Myoblast	Mapk6
Mrps35	8.09948585239514e-131	0.663832	0.494	0.246	1.53606749190674e-126	Myoblast	Mrps35
Srm	1.14237701581465e-130	0.943467	0.527	0.296	2.16651801049248e-126	Myoblast	Srm
Stoml2	1.2877720974296e-130	0.69267	0.585	0.322	2.44225978277523e-126	Myoblast	Stoml2
Mrpl35	1.58309764648618e-130	0.690542	0.509	0.257	3.00234468656105e-126	Myoblast	Mrpl35
Slmo2	1.86923936676133e-130	0.767801	0.538	0.29	3.54501245906287e-126	Myoblast	Slmo2
Akr1b31	1.88087751593298e-130	0.474507	0.94	0.774	3.5670842089669e-126	Myoblast	Akr1b3
Arf5	5.16038329118724e-130	0.420371	0.949	0.829	9.7866669117366e-126	Myoblast	Arf5
Ralgps2	6.06093715284791e-130	0.846707	0.472	0.246	1.14945673103761e-125	Myoblast	Ralgps2
Eif3c	7.6092189253931e-130	0.501518	0.946	0.828	1.4430883692008e-125	Myoblast	Eif3c
Tceb2	1.33806841687374e-129	0.446653	0.98	0.921	2.53764675260106e-125	Myoblast	Tceb2
A930003A15Rik	1.3649322303936e-129	2.87467	0.063	0.006	2.58859397494146e-125	Myoblast	A930003A15Rik
Samm50	1.76947341507291e-129	0.718662	0.618	0.358	3.35580633168578e-125	Myoblast	Samm50
Nek2	2.99787782744127e-129	4.93973	0.041	0.001	5.68547529974238e-125	Myoblast	Nek2
Actl6a	3.00308017732512e-129	0.669321	0.595	0.331	5.69534155629709e-125	Myoblast	Actl6a
Knop1	3.20038477116235e-129	0.648945	0.561	0.301	6.0695297185094e-125	Myoblast	Knop1
Pgam1	4.10141870601765e-129	0.797798	0.73	0.481	7.77834057596248e-125	Myoblast	Pgam1
Dusp27	6.03391261231895e-129	4.58227	0.043	0.001	1.14433152692629e-124	Myoblast	Dusp27
Mrps7	7.52478821391879e-129	0.694127	0.582	0.323	1.4270760847697e-124	Myoblast	Mrps7
Actc1	7.84639060596773e-129	4.58156	0.096	0.017	1.48806797842178e-124	Myoblast	Actc1
Rfc3	9.8485341825162e-129	1.01223	0.312	0.131	1.8677745077142e-124	Myoblast	Rfc3
Ddb1	1.02321389241283e-128	0.631844	0.717	0.447	1.94052514696094e-124	Myoblast	Ddb1
Cd320	1.31676131730081e-128	0.871508	0.312	0.128	2.49723783826099e-124	Myoblast	Cd320
Chchd1	1.46196257491918e-128	0.653257	0.715	0.454	2.77261202333422e-124	Myoblast	Chchd1
Hmgn2	1.80990584775913e-128	0.894644	0.662	0.412	3.43248644027519e-124	Myoblast	Hmgn2
RP23-455C13.7	2.13333316996268e-128	2.13942	0.126	0.03	4.04586635683422e-124	Myoblast	RP23-455C13.7
Cdca7	2.24253982976067e-128	1.61426	0.167	0.049	4.25297678714112e-124	Myoblast	Cdca7
Scrn1	2.70278942238447e-128	0.991007	0.238	0.085	5.12584013955215e-124	Myoblast	Scrn1
Syce2	3.97840039846697e-128	1.81724	0.124	0.028	7.54503635569261e-124	Myoblast	Syce2
Aco2	4.31827818593641e-128	0.652718	0.725	0.463	8.18961457962839e-124	Myoblast	Aco2
Cmpk1	4.84288997142179e-128	0.597947	0.633	0.355	9.18454083080143e-124	Myoblast	Cmpk1
Cd276	5.4331856404677e-128	2.34323	0.072	0.009	1.0304036567147e-123	Myoblast	Cd276
Mrpl13	5.4511423016777e-128	0.666522	0.639	0.374	1.03380913751318e-123	Myoblast	Mrpl13
Ndufb8	5.78832483319404e-128	0.511257	0.917	0.766	1.09775580461525e-123	Myoblast	Ndufb8
Nop16	5.83710747414809e-128	0.860088	0.444	0.222	1.10700743247219e-123	Myoblast	Nop16
Mif	6.14054649785418e-128	0.933254	0.863	0.686	1.16455464331804e-123	Myoblast	Mif
1110008F13Rik	6.58921069640294e-128	0.611267	0.687	0.407	1.24964380857282e-123	Myoblast	1110008F13Rik
2610524H06Rik	1.17609276430837e-127	0.911638	0.285	0.113	2.23045992751082e-123	Myoblast	2610524H06Rik
Nubp1	1.25814249751142e-127	0.804232	0.379	0.172	2.38606724653042e-123	Myoblast	Nubp1
Chchd2	1.58103552052248e-127	0.330715	0.995	0.981	2.99843386467088e-123	Myoblast	Chchd2
Btbd1	1.73815069429519e-127	0.636636	0.582	0.316	3.29640279173082e-123	Myoblast	Btbd1
Ctps	2.8312217539021e-127	0.894924	0.353	0.157	5.36941205627533e-123	Myoblast	Ctps
Ung	2.99630801925683e-127	2.16902	0.098	0.018	5.68249815852058e-123	Myoblast	Ung
Cnih1	3.26177489718319e-127	0.713441	0.523	0.275	6.18595609250792e-123	Myoblast	Cnih1
Mrpl57	3.73136873901263e-127	0.632308	0.614	0.343	7.07654081353744e-123	Myoblast	Mrpl57
Lrrn1	5.23682297641631e-127	1.28985	0.238	0.089	9.93163477477354e-123	Myoblast	Lrrn1
Ezr	7.44687318449494e-127	0.865264	0.287	0.115	1.41229949943947e-122	Myoblast	Ezr
Yrdc	1.62696953679059e-126	0.948681	0.362	0.165	3.08554772652335e-122	Myoblast	Yrdc
Hmgn1	1.73986992256845e-126	0.419999	0.981	0.915	3.29966330815106e-122	Myoblast	Hmgn1
Pfdn1	1.9130869734369e-126	0.61535	0.737	0.468	3.62816944512308e-122	Myoblast	Pfdn1
Morf4l2	1.9648659713782e-126	0.5522	0.843	0.611	3.72636831471875e-122	Myoblast	Morf4l2
Txndc5	2.14744142442615e-126	0.673772	0.633	0.37	4.07262266142419e-122	Myoblast	Txndc5
Ppid	2.68999721061881e-126	0.742026	0.675	0.419	5.10157970993856e-122	Myoblast	Ppid
Ndufa9	2.78154155561227e-126	0.670053	0.583	0.322	5.27519356021867e-122	Myoblast	Ndufa9
Synpo2l	2.97765394223273e-126	3.09486	0.054	0.004	5.64712070144438e-122	Myoblast	Synpo2l
Chchd3	4.75661641609234e-126	0.641645	0.617	0.352	9.02092303311913e-122	Myoblast	Chchd3
Eif3a	7.44432477354618e-126	0.463218	0.953	0.832	1.41181619330303e-121	Myoblast	Eif3a
Mrps33	8.26603924359095e-126	0.537348	0.81	0.553	1.56765434254702e-121	Myoblast	Mrps33
Plod2	2.50398258806115e-125	0.73325	0.458	0.23	4.74880297825797e-121	Myoblast	Plod2
Lsm2	2.52865182251702e-125	0.828064	0.533	0.295	4.79558818140352e-121	Myoblast	Lsm2
Eif1ax	2.69128616068209e-125	0.605527	0.808	0.585	5.10402420373358e-121	Myoblast	Eif1ax
Casp3	2.96251196688246e-125	0.991077	0.226	0.079	5.61840394519258e-121	Myoblast	Casp3
Cdc25c	3.18366252556432e-125	5.28549	0.039	0.001	6.03781597973273e-121	Myoblast	Cdc25c
Pmpcb	3.37024478919804e-125	0.618059	0.693	0.418	6.39166924271408e-121	Myoblast	Pmpcb
Coq7	6.98645231790501e-125	0.716242	0.472	0.238	1.32498068209068e-120	Myoblast	Coq7
Got1	8.76925380315715e-125	1.07342	0.252	0.096	1.66308898376875e-120	Myoblast	Got1
Gars	1.03896792817276e-124	0.767691	0.529	0.282	1.97040267577965e-120	Myoblast	Gars
Eif3b	1.44366284706183e-124	0.74316	0.703	0.454	2.73790658945276e-120	Myoblast	Eif3b
Etv4	1.88985932481521e-124	2.32248	0.071	0.009	3.58411820951204e-120	Myoblast	Etv4
Mtch2	1.93890345828135e-124	0.617897	0.665	0.395	3.67713040863058e-120	Myoblast	Mtch2
Emp1	3.70776026897233e-124	0.184104	0.519	0.264	7.03176735010602e-120	Myoblast	Emp1
Gtpbp4	6.34914421990383e-124	0.735213	0.703	0.441	1.20411520130476e-119	Myoblast	Gtpbp4
Sema3a1	6.9974381904396e-124	1.00323	0.177	0.054	1.32706415281687e-119	Myoblast	Sema3a
Ppp2ca	1.00267559447031e-123	0.474896	0.902	0.702	1.90157426491295e-119	Myoblast	Ppp2ca
Sms1	1.3743979724572e-123	0.636173	0.662	0.397	2.60654575476508e-119	Myoblast	Sms
Runx2	2.20361592976534e-123	1.22046	0.149	0.04	4.17915761079997e-119	Myoblast	Runx2
Col13a1	3.55725203149712e-123	2.67518	0.06	0.006	6.7463284777343e-119	Myoblast	Col13a1
Hist1h2ae	5.00237910894666e-123	3.61482	0.096	0.018	9.48701198011734e-119	Myoblast	Hist1h2ae
Ass1	7.20855609477966e-123	1.3708	0.146	0.04	1.36710266337496e-118	Myoblast	Ass1
Esrra	8.0576959537187e-123	0.927328	0.225	0.079	1.52814203762275e-118	Myoblast	Esrra
Vma21	1.06500123651995e-122	0.604517	0.698	0.434	2.01977484506008e-118	Myoblast	Vma21
Ddx1	1.22426476321831e-122	0.602866	0.702	0.44	2.32181812344353e-118	Myoblast	Ddx1
Srp72	1.51653774318492e-122	0.547245	0.797	0.542	2.87611382995021e-118	Myoblast	Srp72
Mettl9	1.63295250999006e-122	0.581762	0.734	0.468	3.09689443519616e-118	Myoblast	Mettl9
Tmem258	2.07082439839946e-122	0.576354	0.788	0.545	3.92731847156458e-118	Myoblast	Tmem258
Pttg1	3.68442567285067e-122	2.14525	0.155	0.045	6.9875132885613e-118	Myoblast	Pttg1
Pabpc1	3.87990351139731e-122	0.413152	0.976	0.889	7.358237009365e-118	Myoblast	Pabpc1
Emp3	4.17256922032404e-122	0.617453	0.866	0.726	7.91327752634453e-118	Myoblast	Emp3
Limd2	4.18732031515807e-122	1.1183	0.174	0.053	7.94125297769728e-118	Myoblast	Limd2
Pcbp1	4.33237345741812e-122	0.468884	0.916	0.761	8.21634626199346e-118	Myoblast	Pcbp1
Esd	4.97747988335991e-122	0.537078	0.858	0.657	9.43979059879208e-118	Myoblast	Esd
Sumo2	1.81036047509556e-121	0.356906	0.979	0.927	3.43334864101874e-117	Myoblast	Sumo2
Kdelr1	1.8646841190047e-121	0.586799	0.785	0.55	3.53637343169241e-117	Myoblast	Kdelr1
Soat1	1.87091887629064e-121	0.759673	0.526	0.288	3.54819764888519e-117	Myoblast	Soat1
Mxd3	1.94471837024428e-121	4.82623	0.043	0.002	3.68815838916828e-117	Myoblast	Mxd3
Snrpf	4.31326766403747e-121	0.622611	0.881	0.695	8.18011212484706e-117	Myoblast	Snrpf
Uck2	7.24395304950372e-121	0.965458	0.308	0.131	1.37381569583838e-116	Myoblast	Uck2
Fam96a	1.42862527621787e-120	0.657258	0.465	0.232	2.70938783634719e-116	Myoblast	Fam96a
Brix1	1.72812157550181e-120	0.705875	0.598	0.341	3.27738256793918e-116	Myoblast	Brix1
H1fx	3.50071691399021e-120	1.19349	0.282	0.118	6.63910962738243e-116	Myoblast	H1fx
Wdr77	3.88556650092457e-120	0.828313	0.342	0.152	7.36897686900344e-116	Myoblast	Wdr77
Rrp7a	5.38872257496261e-120	0.78529	0.37	0.169	1.02197123634166e-115	Myoblast	Rrp7a
Matn2	9.41687049566116e-120	0.125888	0.583	0.322	1.78590948950214e-115	Myoblast	Matn2
Cdt1	1.09547472243303e-119	1.69259	0.117	0.027	2.07756781109424e-115	Myoblast	Cdt1
Gpx8	1.50308134421832e-119	0.613893	0.695	0.436	2.85059376931004e-115	Myoblast	Gpx8
Psmd7	2.49162495552217e-119	0.577661	0.834	0.617	4.72536672814779e-115	Myoblast	Psmd7
Eny2	2.840224774061e-119	0.595895	0.729	0.472	5.38648628400669e-115	Myoblast	Eny2
Maz	2.90684889763176e-119	0.646334	0.565	0.312	5.51283893435864e-115	Myoblast	Maz
Pfdn4	2.93858409591718e-119	0.745641	0.477	0.245	5.57302473790693e-115	Myoblast	Pfdn4
Mrpl17	3.98299747224788e-119	0.568322	0.76	0.502	7.55375470611811e-115	Myoblast	Mrpl17
Ipo5	4.95372850881765e-119	0.704814	0.502	0.262	9.39474611697268e-115	Myoblast	Ipo5
Cops5	5.08886154080017e-119	0.609128	0.641	0.374	9.65102591212753e-115	Myoblast	Cops5
Sdhb	6.37072253066178e-119	0.587528	0.794	0.576	1.20820752794001e-114	Myoblast	Sdhb
E2f1	6.62765229273223e-119	2.14225	0.1	0.02	1.25693425731667e-114	Myoblast	E2f1
Arf1	1.20594037099213e-118	0.420118	0.933	0.805	2.28706591358657e-114	Myoblast	Arf1
Mcm7	1.6686974770158e-118	0.981678	0.413	0.21	3.16468476516047e-114	Myoblast	Mcm7
Uqcr10	1.70493890899736e-118	0.513447	0.915	0.785	3.2334166409135e-114	Myoblast	Uqcr10
Pepd	1.8893545318951e-118	0.650905	0.534	0.283	3.58316086973906e-114	Myoblast	Pepd
Mrps12	1.91051348726267e-118	0.605335	0.662	0.398	3.62328882859366e-114	Myoblast	Mrps12
Areg	2.16664966517655e-118	3.48925	0.056	0.005	4.10905109000733e-114	Myoblast	Areg
Tyms	2.26037430242446e-118	1.30479	0.247	0.097	4.286799864548e-114	Myoblast	Tyms
Nsa2	3.28124675314717e-118	0.369709	0.972	0.884	6.22288446734361e-114	Myoblast	Nsa2
Hspa4l	3.64656377848358e-118	0.659831	0.397	0.189	6.91570820589412e-114	Myoblast	Hspa4l
Timm17a	4.13048763959232e-118	0.70955	0.718	0.479	7.83346980848684e-114	Myoblast	Timm17a
St6galnac4	5.30894440297435e-118	0.999888	0.227	0.083	1.00684130602409e-113	Myoblast	St6galnac4
Edf1	6.94186451211417e-118	0.422536	0.953	0.836	1.31652460472245e-113	Myoblast	Edf1
Top1mt	1.02965280519665e-117	1.35367	0.165	0.05	1.95273654505545e-113	Myoblast	Top1mt
Zbtb18	1.08153258433541e-117	1.28904	0.33	0.154	2.05112654619211e-113	Myoblast	Zbtb18
Tma7	1.50151528485376e-117	0.538489	0.823	0.596	2.84762373772515e-113	Myoblast	Tma7
Mrpl33	1.92555714555615e-117	0.508425	0.863	0.672	3.65181912654724e-113	Myoblast	Mrpl33
Rpl361	3.83101437813997e-117	0.226798	1	0.999	7.26551876814245e-113	Myoblast	Rpl36
Lix11	4.22282411866788e-117	0.817419	0.512	0.288	8.00858594105363e-113	Myoblast	Lix1
Hs2st1	4.29096311786801e-117	0.613537	0.721	0.461	8.13781155303668e-113	Myoblast	Hs2st1
Nrk	4.8823196862425e-117	2.55625	0.072	0.01	9.2593192849589e-113	Myoblast	Nrk
Fkbp11	6.15600107184591e-117	1.43519	0.155	0.046	1.16748560327558e-112	Myoblast	Fkbp11
Rgs17	6.19129376442833e-117	2.53402	0.057	0.005	1.17417886242383e-112	Myoblast	Rgs17
Shmt2	7.4894018154607e-117	0.996771	0.284	0.119	1.42036505430212e-112	Myoblast	Shmt2
Rpl81	9.12266091112022e-117	0.208678	1	0.999	1.73011264179395e-112	Myoblast	Rpl8
Ndufb9	1.08611696891576e-116	0.395127	0.957	0.881	2.05982083154874e-112	Myoblast	Ndufb9
Pitx3	1.08811052313107e-116	1.09222	0.233	0.088	2.06360160711808e-112	Myoblast	Pitx3
Bub1b	1.41874579347721e-116	2.97676	0.061	0.007	2.69065139732954e-112	Myoblast	Bub1b
Rrm1	2.46636069395333e-116	1.2206	0.231	0.089	4.67745305608249e-112	Myoblast	Rrm1
Wbscr22	3.0150084558828e-116	0.749245	0.358	0.163	5.71796353658173e-112	Myoblast	Wbscr22
Pdgfc	3.47869720420259e-116	1.14563	0.184	0.061	6.59734924777022e-112	Myoblast	Pdgfc
Gins2	4.54224449834465e-116	1.63492	0.131	0.034	8.61436669111064e-112	Myoblast	Gins2
Arpc2	1.70229230270642e-115	0.431623	0.916	0.74	3.22839735208272e-111	Myoblast	Arpc2
Eif4a1	1.76022001223756e-115	0.528463	0.961	0.869	3.33825725320853e-111	Myoblast	Eif4a1
Spcs1	1.776524589102e-115	0.442243	0.911	0.743	3.36917888323195e-111	Myoblast	Spcs1
Gtf2f2	2.09072319029841e-115	0.784305	0.331	0.146	3.96505653040094e-111	Myoblast	Gtf2f2
Nedd8	2.63499752241876e-115	0.426023	0.925	0.781	4.99727280126717e-111	Myoblast	Nedd8
Dscc1	3.13206166376737e-115	3.09413	0.053	0.005	5.93995494533482e-111	Myoblast	Dscc1
Anxa1	4.25040576530053e-115	0.481901	0.794	0.553	8.06089453389246e-111	Myoblast	Anxa1
Stip1	4.96331659701564e-115	0.715515	0.54	0.302	9.41292992624015e-111	Myoblast	Stip1
Rala	5.7332801510737e-115	0.607947	0.732	0.483	1.08731658065113e-110	Myoblast	Rala
Tpx2	5.90287791930141e-115	2.76588	0.114	0.028	1.11948079739551e-110	Myoblast	Tpx2
Aurkb	9.88290479975408e-115	4.4249	0.046	0.003	1.87429289527336e-110	Myoblast	Aurkb
Ube2i	1.80837459603083e-114	0.477938	0.89	0.705	3.42958242137246e-110	Myoblast	Ube2i
Psma6	2.39498394965144e-114	0.565096	0.796	0.555	4.54208706051396e-110	Myoblast	Psma6
Pwp1	2.75783718921336e-114	0.850812	0.331	0.149	5.23023822934314e-110	Myoblast	Pwp1
Aldh18a1	3.2187122893919e-114	1.32612	0.142	0.04	6.10428785683174e-110	Myoblast	Aldh18a1
Idh3b	3.42016535480171e-114	0.530643	0.784	0.54	6.48634359538145e-110	Myoblast	Idh3b
Trim27	3.46669794156564e-114	0.73192	0.376	0.177	6.57459264617923e-110	Myoblast	Trim27
Dctd	3.7349942395204e-114	1.05817	0.204	0.071	7.08341657525044e-110	Myoblast	Dctd
Aard	5.47885459405308e-114	2.10348	0.105	0.023	1.03906477376217e-109	Myoblast	Aard
Higd1a	1.01245387258837e-113	0.631092	0.673	0.421	1.92011876936384e-109	Myoblast	Higd1a
Mdk1	1.54946261024663e-113	0.777062	0.495	0.276	2.93855584033274e-109	Myoblast	Mdk
Ppfia4	2.11924881331213e-113	2.3083	0.081	0.014	4.01915537444646e-109	Myoblast	Ppfia4
Cox6c	2.20949054732519e-113	0.356607	0.983	0.94	4.19029882300222e-109	Myoblast	Cox6c
Nasp	3.24247231399419e-113	0.917833	0.484	0.271	6.14934874348998e-109	Myoblast	Nasp
Ube2j2	3.53737244319403e-113	0.598449	0.542	0.291	6.70862683851748e-109	Myoblast	Ube2j2
Rps91	6.6472906629386e-113	0.208788	1	0.999	1.26065867422631e-108	Myoblast	Rps9
Ece2	7.86731708889803e-113	0.948683	0.224	0.083	1.49203668590951e-108	Myoblast	Ece2
Pmaip1	1.0654655800103e-112	1.7971	0.084	0.015	2.02065547248953e-108	Myoblast	Pmaip1
Asnsd1	1.21710955817965e-112	0.791612	0.281	0.116	2.3082482770877e-108	Myoblast	Asnsd1
Clns1a	2.30357228233654e-112	0.629268	0.558	0.31	4.36872483345124e-108	Myoblast	Clns1a
Eif2b1	3.09765241355262e-112	0.781009	0.303	0.13	5.87469780230255e-108	Myoblast	Eif2b1
Rps81	3.27076032352467e-112	0.191072	1	1	6.20299695356454e-108	Myoblast	Rps8
C330027C09Rik	3.49636084178629e-112	2.38072	0.069	0.01	6.6308483364477e-108	Myoblast	C330027C09Rik
Polr2f	5.95322517664753e-112	0.586283	0.816	0.578	1.1290291547512e-107	Myoblast	Polr2f
Actn31	6.31515923325713e-112	0.647131	0.593	0.352	1.19766994858721e-107	Myoblast	Actn3
Tbcb	6.63577530768415e-112	0.583028	0.687	0.429	1.2584747871023e-107	Myoblast	Tbcb
Mrpl45	6.69303055844646e-112	0.680174	0.394	0.189	1.26933324540937e-107	Myoblast	Mrpl45
Ccdc86	7.6525070810831e-112	0.721711	0.393	0.191	1.45129796792741e-107	Myoblast	Ccdc86
Psmc1	1.49983797220174e-111	0.632694	0.53	0.289	2.8444427142806e-107	Myoblast	Psmc1
Hsd17b12	1.7097148295363e-111	0.761377	0.469	0.25	3.2424741742156e-107	Myoblast	Hsd17b12
Lhfpl2	1.91705289823833e-111	0.66019	0.314	0.137	3.63569082150899e-107	Myoblast	Lhfpl2
Caprin1	5.39671775257653e-111	0.547721	0.779	0.529	1.02348752177614e-106	Myoblast	Caprin1
Chchd4	5.99860727093025e-111	0.822183	0.37	0.178	1.13763586893192e-106	Myoblast	Chchd4
Smn1	1.15943354026403e-110	0.64892	0.517	0.279	2.19886570911074e-106	Myoblast	Smn1
Gtf3c6	1.35132966497248e-110	0.70532	0.433	0.22	2.56279670962031e-106	Myoblast	Gtf3c6
Nusap1	1.58624610633929e-110	3.57507	0.065	0.008	3.00831574067246e-106	Myoblast	Nusap1
Ctnnbip1	1.61678490127659e-110	0.358323	0.418	0.201	3.06623256527106e-106	Myoblast	Ctnnbip1
Rpl141	4.1353571042499e-110	0.252613	1	0.998	7.84270474820993e-106	Myoblast	Rpl14
Map2k3	4.3855833503889e-110	1.09611	0.372	0.185	8.31725882401254e-106	Myoblast	Map2k3
Mrps30	5.26054390961036e-110	0.671314	0.394	0.189	9.97662152457604e-106	Myoblast	Mrps30
Calr	5.79284262681226e-110	0.524041	0.933	0.8	1.09861260417494e-105	Myoblast	Calr
Timm10	8.8529328219265e-110	0.771694	0.453	0.242	1.67895870967836e-105	Myoblast	Timm10
Trip13	9.81381282454181e-110	1.84127	0.093	0.019	1.86118960217435e-105	Myoblast	Trip13
Rbm17	1.45078543508637e-109	0.560664	0.673	0.407	2.7514145776413e-105	Myoblast	Rbm17
B3gnt5	1.63633301160858e-109	1.232	0.12	0.03	3.10330555651566e-105	Myoblast	B3gnt5
Ftsj3	2.58898710472366e-109	0.8032	0.464	0.25	4.91001404410843e-105	Myoblast	Ftsj3
Fdx1l	2.70544141765045e-109	0.609348	0.526	0.285	5.13086964857409e-105	Myoblast	Fdx1l
Wipi1	3.06620262822594e-109	0.570665	0.526	0.289	5.8150532844305e-105	Myoblast	Wipi1
Yeats4	3.51511171085688e-109	0.563598	0.488	0.255	6.66640935964007e-105	Myoblast	Yeats4
Mrps9	4.00817006534148e-109	0.580726	0.48	0.249	7.60149452892012e-105	Myoblast	Mrps9
Maged1	4.08044351605456e-109	0.622067	0.747	0.515	7.73856112819748e-105	Myoblast	Maged1
Peg12	5.25618151158383e-109	0.942218	0.243	0.097	9.96834823671872e-105	Myoblast	Peg12
Net1	6.81269947188384e-109	0.733774	0.355	0.168	1.29202845484277e-104	Myoblast	Net1
Agpat4	7.27408928700853e-109	0.69254	0.386	0.187	1.37953103328117e-104	Myoblast	Agpat4
St13	9.68094230502395e-109	0.435873	0.907	0.731	1.83599070814779e-104	Myoblast	St13
Thyn1	2.06424733399071e-108	0.823665	0.308	0.137	3.91484506891337e-104	Myoblast	Thyn1
Kif11	5.04957761873315e-108	3.33383	0.06	0.007	9.57652395392741e-104	Myoblast	Kif11
Bcat1	7.73641549651725e-108	2.72939	0.061	0.008	1.4672111989145e-103	Myoblast	Bcat1
Aurka	1.33133354561449e-107	3.30717	0.052	0.005	2.52487406925788e-103	Myoblast	Aurka
Adgrl3	3.02397111259997e-107	0.512748	0.44	0.221	5.73496121504584e-103	Myoblast	Adgrl3
Pbdc1	3.10726449996463e-107	0.658661	0.456	0.237	5.89292712418292e-103	Myoblast	Pbdc1
Nop58	3.95401626705844e-107	0.847497	0.736	0.514	7.49879185047633e-103	Myoblast	Nop58
Gpx1	4.89943564031203e-107	0.227552	0.722	0.462	9.29177969185176e-103	Myoblast	Gpx1
Dtymk	5.29994594343132e-107	0.69326	0.659	0.425	1.00513474817175e-102	Myoblast	Dtymk
Gm9493	6.54935411977431e-107	0.543316	0.469	0.239	1.2420850088152e-102	Myoblast	Gm9493
Ramp2	7.83774729673335e-107	0.492027	0.674	0.443	1.48642877482548e-102	Myoblast	Ramp2
Rgs3	8.70176544125354e-107	0.802596	0.233	0.091	1.65028981593373e-102	Myoblast	Rgs3
N6amt2	9.7169527179183e-107	0.577179	0.463	0.237	1.8428200829532e-102	Myoblast	N6amt2
Rap2b	1.0043026678443e-106	0.584746	0.485	0.255	1.90466000956672e-102	Myoblast	Rap2b
Vamp5	1.20122329723764e-106	0.982629	0.405	0.211	2.27811998321118e-102	Myoblast	Vamp5
Itgb3bp	1.4064057218646e-106	0.762583	0.259	0.106	2.66724845151622e-102	Myoblast	Itgb3bp
Ebna1bp2	1.62161540404126e-106	0.833428	0.656	0.427	3.07539361376424e-102	Myoblast	Ebna1bp2
Serf2	1.67633527807029e-106	0.241309	0.991	0.965	3.1791698548603e-102	Myoblast	Serf2
Myeov2	1.92722428577567e-106	0.580035	0.841	0.638	3.65498085797357e-102	Myoblast	Myeov2
Mis18bp1	1.96907204279161e-106	3.5341	0.051	0.005	3.73434512915428e-102	Myoblast	Mis18bp1
Spag5	3.23142058933552e-106	3.79722	0.038	0.002	6.12838914767481e-102	Myoblast	Spag5
Ssbp1	5.0944624148162e-106	0.54723	0.697	0.438	9.66164796969893e-102	Myoblast	Ssbp1
Cdc34	5.24798150179575e-106	0.726816	0.32	0.144	9.95279691815564e-102	Myoblast	Cdc34
Smc4	5.79385818683237e-106	0.96394	0.506	0.286	1.09880520513276e-101	Myoblast	Smc4
Pin1	5.83580790015025e-106	0.630094	0.645	0.403	1.1067609682635e-101	Myoblast	Pin1
Npnt	6.34017718516407e-106	2.27737	0.067	0.01	1.20241460316637e-101	Myoblast	Npnt
Bak1	7.21264120511487e-106	0.775721	0.266	0.11	1.36787740455004e-101	Myoblast	Bak1
Prdx3	1.71976751579128e-105	0.618996	0.531	0.295	3.26153909369816e-101	Myoblast	Prdx3
Rras2	1.74853526615481e-105	0.983068	0.216	0.082	3.31609713226259e-101	Myoblast	Rras2
Lgr5	1.90392695363098e-105	2.86679	0.051	0.005	3.61079746756115e-101	Myoblast	Lgr5
Wdr12	2.88970968963998e-105	0.776943	0.394	0.198	5.48033442640221e-101	Myoblast	Wdr12
Sdk2	2.97750505814418e-105	1.60758	0.09	0.018	5.64683834277044e-101	Myoblast	Sdk2
Mrpl50	3.70146547916303e-105	0.608134	0.445	0.227	7.01982928123268e-101	Myoblast	Mrpl50
Rpl371	4.46976554927583e-105	0.205673	1	0.999	8.47691036420162e-101	Myoblast	Rpl37
Ndufc2	4.68026804938951e-105	0.425471	0.904	0.741	8.87612835566721e-101	Myoblast	Ndufc2
Mcm3	5.31865289298657e-105	1.65396	0.207	0.082	1.0086825211549e-100	Myoblast	Mcm3
Apitd1	7.3258871260537e-105	1.79294	0.092	0.019	1.38935449345608e-100	Myoblast	Apitd1
Fars2	8.04701747427883e-105	0.698824	0.303	0.132	1.52611686399698e-100	Myoblast	Fars2
Tsfm	9.80012238099977e-105	0.671477	0.372	0.179	1.85859320955661e-100	Myoblast	Tsfm
Eif3l	1.24298558937943e-104	0.52945	0.747	0.504	2.35732217025809e-100	Myoblast	Eif3l
Postn	1.77258537709093e-104	0.104492	0.365	0.176	3.36170816765295e-100	Myoblast	Postn
Slirp	2.31591495622931e-104	0.540983	0.73	0.481	4.39213271448888e-100	Myoblast	Slirp
Timm22	2.65275004682098e-104	0.620137	0.458	0.238	5.03094046379598e-100	Myoblast	Timm22
Ccdc122	2.97265118304845e-104	1.56884	0.096	0.021	5.63763296865139e-100	Myoblast	Ccdc122
Glipr1	6.75944667728068e-104	2.47072	0.071	0.011	1.28192906234628e-99	Myoblast	Glipr1
Uxs1	1.0891721892803e-103	0.561045	0.447	0.228	2.06561505697009e-99	Myoblast	Uxs1
Mical2	1.48070546424717e-103	1.41593	0.138	0.04	2.80815791294476e-99	Myoblast	Mical2
Med9	1.68011202086494e-103	0.631405	0.327	0.148	3.18633244757035e-99	Myoblast	Med9
Gfer	1.91579001232835e-103	0.818816	0.281	0.121	3.63329575838071e-99	Myoblast	Gfer
Mpp6	2.66961146518184e-103	0.805625	0.369	0.186	5.06291814371737e-99	Myoblast	Mpp6
Dynlt1f	3.4198364920003e-103	0.961675	0.239	0.097	6.48571990707858e-99	Myoblast	Dynlt1f
Ostc	3.46291281191135e-103	0.526129	0.802	0.579	6.56741414778988e-99	Myoblast	Ostc
Ifrd2	3.5776547568441e-103	0.856229	0.278	0.121	6.78502224635483e-99	Myoblast	Ifrd2
Pigx	5.12333717339579e-103	0.67644	0.315	0.141	9.71640894934511e-99	Myoblast	Pigx
Maea	5.29383097956051e-103	0.588506	0.46	0.239	1.00397504527365e-98	Myoblast	Maea
Smco4	6.12963847507133e-103	0.375748	0.289	0.124	1.16248593679728e-98	Myoblast	Smco4
Rabggtb	6.24181830042413e-103	0.57539	0.585	0.336	1.18376084067544e-98	Myoblast	Rabggtb
H2afz	7.03006168915574e-103	1.26829	0.927	0.802	1.33325119934839e-98	Myoblast	H2afz
Tomm70a	8.92947280827082e-103	0.665557	0.498	0.278	1.69347451808856e-98	Myoblast	Tomm70a
Polr2e	1.1562586004678e-102	0.539684	0.746	0.509	2.19284443578719e-98	Myoblast	Polr2e
Sf3b6	1.30114588747902e-102	0.50913	0.789	0.551	2.46762317560395e-98	Myoblast	Sf3b6
Psmd12	1.49789622586322e-102	0.552496	0.778	0.54	2.8407601923496e-98	Myoblast	Psmd12
Dnajc7	2.47627961536838e-102	0.525931	0.731	0.469	4.69626429054613e-98	Myoblast	Dnajc7
Slc25a39	2.68820272747043e-102	0.55529	0.639	0.393	5.09817647264768e-98	Myoblast	Slc25a39
Golt1b	2.95431207008927e-102	0.719298	0.362	0.175	5.6028528409243e-98	Myoblast	Golt1b
Psmd14	3.36414269198398e-102	0.640761	0.582	0.349	6.38009661534762e-98	Myoblast	Psmd14
Arl1	4.57602636393754e-102	0.460942	0.884	0.706	8.67843399920755e-98	Myoblast	Arl1
Chek1	4.90542791148267e-102	2.49658	0.062	0.009	9.30314403412688e-98	Myoblast	Chek1
Utp3	5.07920027140729e-102	0.5142	0.678	0.417	9.63270331472393e-98	Myoblast	Utp3
Eif3d	5.76222124932411e-102	0.523228	0.785	0.554	1.09280525993432e-97	Myoblast	Eif3d
Atad3a	6.21328439436263e-102	0.668446	0.483	0.264	1.17834938539087e-97	Myoblast	Atad3a
Prep	6.50628597613617e-102	0.97542	0.21	0.08	1.23391713537422e-97	Myoblast	Prep
Cdca4	9.3202813209904e-102	0.997475	0.183	0.064	1.76759135252583e-97	Myoblast	Cdca4
Plaa	1.2328265277086e-101	0.657286	0.369	0.178	2.33805550979935e-97	Myoblast	Plaa
Supt4a	1.2446012611901e-101	0.499369	0.766	0.528	2.36038629184703e-97	Myoblast	Supt4a
Ciapin1	1.24938774419205e-101	0.645997	0.47	0.253	2.36946385686022e-97	Myoblast	Ciapin1
Mydgf	1.34352953710384e-101	0.560947	0.664	0.413	2.54800376711744e-97	Myoblast	Mydgf
Mrps16	2.17557763849711e-101	0.557243	0.68	0.438	4.12598299140976e-97	Myoblast	Mrps16
Ruvbl2	2.24496158241135e-101	0.722068	0.393	0.198	4.25756964104313e-97	Myoblast	Ruvbl2
Mrpl43	2.6808947270575e-101	0.505263	0.612	0.355	5.08431684986455e-97	Myoblast	Mrpl43
Alyref	2.76790865727064e-101	0.66633	0.673	0.45	5.24933876851376e-97	Myoblast	Alyref
Dnajb11	4.08221879080634e-101	0.568603	0.631	0.381	7.74192793676422e-97	Myoblast	Dnajb11
Rab31	4.31946759572395e-101	0.735075	0.261	0.11	8.19187029529046e-97	Myoblast	Rab31
Ncln	8.45367079608568e-101	0.678667	0.384	0.19	1.60323866647765e-96	Myoblast	Ncln
Aprt	9.34679849248777e-101	0.630126	0.809	0.605	1.7726203341003e-96	Myoblast	Aprt
Cgref1	9.43943247937851e-101	3.02527	0.041	0.003	1.79018836971414e-96	Myoblast	Cgref1
Ndufaf4	1.20475304565674e-100	0.654296	0.495	0.276	2.28481415108801e-96	Myoblast	Ndufaf4
Sae1	1.2339555573034e-100	0.623435	0.586	0.352	2.34019671442591e-96	Myoblast	Sae1
Htra2	1.4263910971029e-100	0.681953	0.36	0.174	2.70515071565566e-96	Myoblast	Htra2
Mns1	1.49066337754048e-100	1.22199	0.114	0.029	2.82704309550552e-96	Myoblast	Mns1
Mlec	1.5178131694296e-100	0.543947	0.615	0.368	2.87853267582323e-96	Myoblast	Mlec
Tax1bp3	1.84968047985266e-100	0.537939	0.519	0.287	3.50791903004058e-96	Myoblast	Tax1bp3
Hmgn3	1.93459482461579e-100	0.584422	0.46	0.245	3.66895908488385e-96	Myoblast	Hmgn3
Ptgr1	2.36178378643078e-100	0.86212	0.265	0.115	4.47912295096597e-96	Myoblast	Ptgr1
Parp1	3.27785590725903e-100	0.591672	0.411	0.209	6.21645372811676e-96	Myoblast	Parp1
Trim28	3.48541765730859e-100	0.598078	0.552	0.315	6.61009458708574e-96	Myoblast	Trim28
Itpa	4.02676154128694e-100	0.618582	0.375	0.182	7.63675326305067e-96	Myoblast	Itpa
Magoh	5.53853441522147e-100	0.597006	0.668	0.421	1.05038305184675e-95	Myoblast	Magoh
Ubac1	5.5537424433e-100	0.641653	0.338	0.158	1.05326725437184e-95	Myoblast	Ubac1
Rad51ap1	6.09130806512209e-100	2.41069	0.07	0.011	1.1552165745504e-95	Myoblast	Rad51ap1
Hnrnpc	7.86280627782395e-100	0.501886	0.813	0.594	1.49118121058931e-95	Myoblast	Hnrnpc
Neil3	8.15927120730597e-100	5.56084	0.033	0.001	1.54740578446558e-95	Myoblast	Neil3
Psmb3	1.26020943378248e-99	0.480979	0.897	0.741	2.38998719116847e-95	Myoblast	Psmb3
Myef2	1.271655690764e-99	0.626046	0.469	0.253	2.41169501753393e-95	Myoblast	Myef2
Lsm5	1.47261096907918e-99	0.648008	0.627	0.394	2.79280670285866e-95	Myoblast	Lsm5
Diaph3	1.60950400681341e-99	2.20467	0.077	0.014	3.05242434892163e-95	Myoblast	Diaph3
Pam16	1.79193401804419e-99	0.555235	0.549	0.31	3.39840286522081e-95	Myoblast	Pam16
Armcx2	2.04970666047459e-99	0.657175	0.404	0.204	3.88726868159005e-95	Myoblast	Armcx2
Gps1	2.18880694919033e-99	0.561892	0.623	0.372	4.15107237913947e-95	Myoblast	Gps1
Dynll1	2.41502895961034e-99	0.366077	0.963	0.867	4.58010242190102e-95	Myoblast	Dynll1
Smim20	2.42633006803267e-99	0.59747	0.499	0.273	4.60153497402395e-95	Myoblast	Smim20
Ube2e3	4.47052589565523e-99	0.520199	0.634	0.383	8.47835236111015e-95	Myoblast	Ube2e3
Cst6	5.32675407422361e-99	2.80189	0.059	0.008	1.01021891017651e-94	Myoblast	Cst6
Uqcr11	5.71960077029155e-99	0.464473	0.951	0.859	1.08472228608579e-94	Myoblast	Uqcr11
Nit2	7.9100274925763e-99	0.649585	0.322	0.148	1.50013671396709e-94	Myoblast	Nit2
Tnni1	1.07834515599414e-98	3.66489	0.054	0.007	2.04508158834289e-94	Myoblast	Tnni1
Tmed9	1.26077732076923e-98	0.424073	0.918	0.761	2.39106418883884e-94	Myoblast	Tmed9
Mrpl16	1.44914700253734e-98	0.640388	0.377	0.186	2.74830729031207e-94	Myoblast	Mrpl16
Sgol2a	1.53810002367953e-98	2.36377	0.084	0.017	2.91700669490822e-94	Myoblast	Sgol2a
Ndufa12	1.82846478152913e-98	0.528465	0.839	0.645	3.46768345817e-94	Myoblast	Ndufa12
Sdhaf4	2.05884658117714e-98	0.611101	0.384	0.19	3.90460254120245e-94	Myoblast	Sdhaf4
Tatdn1	2.07524590429971e-98	0.761781	0.227	0.09	3.9357038575044e-94	Myoblast	Tatdn1
Stk17b	2.19215233378101e-98	0.560927	0.259	0.11	4.15741690101569e-94	Myoblast	Stk17b
Fkbp10	2.64972762605483e-98	0.591714	0.409	0.207	5.02520844281299e-94	Myoblast	Fkbp10
Tcf3	3.0050110103271e-98	0.572913	0.47	0.25	5.69900338108534e-94	Myoblast	Tcf3
Dap3	3.09044430994087e-98	0.537636	0.517	0.284	5.86102763380285e-94	Myoblast	Dap3
Gm8773	3.34835727275203e-98	1.64984	0.076	0.014	6.35015956777422e-94	Myoblast	Gm8773
Rsl24d1	4.89978197149551e-98	0.577815	0.591	0.347	9.29243650894124e-94	Myoblast	Rsl24d1
Ak1	4.91749054060831e-98	1.22353	0.128	0.037	9.32602081026365e-94	Myoblast	Ak1
Denr	5.34121220122628e-98	0.52208	0.773	0.543	1.01296089396256e-93	Myoblast	Denr
Plaur	5.36067999702868e-98	1.81173	0.131	0.04	1.01665296143649e-93	Myoblast	Plaur
Trap1	6.00492321628057e-98	0.614811	0.444	0.234	1.13883368796761e-93	Myoblast	Trap1
Srp9	6.28823439921275e-98	0.44691	0.857	0.651	1.1925636538107e-93	Myoblast	Srp9
Shfm1	9.34878394823222e-98	0.305152	0.969	0.894	1.77299687578224e-93	Myoblast	Shfm1
Clrn11	1.18906069578894e-97	1.09848	0.134	0.04	2.25505360956373e-93	Myoblast	Clrn1
Kif4	1.22365391689759e-97	3.00268	0.05	0.005	2.32065965339628e-93	Myoblast	Kif4
Rps51	1.91709155096807e-97	0.207469	1	0.999	3.63576412641095e-93	Myoblast	Rps5
Myh3	1.99201754349858e-97	4.57897	0.034	0.001	3.77786127124506e-93	Myoblast	Myh3
Phldb2	2.14620458501685e-97	0.699039	0.516	0.301	4.07027699548446e-93	Myoblast	Phldb2
Hdgf	2.68118797029387e-97	0.513195	0.876	0.702	5.08487298566233e-93	Myoblast	Hdgf
Tspan6	2.8217328080909e-97	0.571287	0.426	0.221	5.3514162705444e-93	Myoblast	Tspan6
Fam92a	2.98901624240209e-97	0.498807	0.678	0.423	5.66866930371556e-93	Myoblast	Fam92a
Dclk1	3.16917842127508e-97	1.07088	0.206	0.081	6.01034687594819e-93	Myoblast	Dclk1
Jam3	3.87798300406983e-97	0.722996	0.633	0.41	7.35459476721843e-93	Myoblast	Jam3
Snrpa	4.20781278641735e-97	0.609343	0.536	0.309	7.9801169494405e-93	Myoblast	Snrpa
Aurkaip1	4.40165828119498e-97	0.493533	0.745	0.511	8.34774493028628e-93	Myoblast	Aurkaip1
Atp1b1	5.90026138245412e-97	0.917423	0.188	0.07	1.11898457118242e-92	Myoblast	Atp1b1
Abcf1	7.62860370523628e-97	0.509331	0.788	0.547	1.44676469269806e-92	Myoblast	Abcf1
Nop9	8.4729787761131e-97	0.758318	0.244	0.101	1.60690042488985e-92	Myoblast	Nop9
Msi21	1.11272260198405e-96	0.508055	0.67	0.422	2.11027841466276e-92	Myoblast	Msi2
Cdca5	1.41885290952189e-96	4.5585	0.031	0.001	2.69085454290826e-92	Myoblast	Cdca5
Elac2	1.86173292213979e-96	0.840675	0.209	0.081	3.53077648683812e-92	Myoblast	Elac2
Mrps15	2.00017243793727e-96	0.521571	0.628	0.379	3.79332702854803e-92	Myoblast	Mrps15
Mrps27	2.04148699917493e-96	0.738957	0.264	0.114	3.87168009393526e-92	Myoblast	Mrps27
Psmc4	2.10257235886706e-96	0.564531	0.672	0.429	3.98752847859138e-92	Myoblast	Psmc4
Spc25	2.1449670412429e-96	2.40218	0.077	0.015	4.06792999371717e-92	Myoblast	Spc25
Akt1	2.30017449618575e-96	0.569534	0.591	0.353	4.36228093201628e-92	Myoblast	Akt1
Slc24a5	2.35741117995175e-96	0.649806	0.311	0.143	4.4708303027785e-92	Myoblast	Slc24a5
Inadl	2.36350316863457e-96	1.86923	0.085	0.018	4.48238375931546e-92	Myoblast	Inadl
Gas2l1	2.49774930235317e-96	0.630213	0.361	0.176	4.73698155191279e-92	Myoblast	Gas2l1
Pdhb	4.23298409237341e-96	0.57063	0.504	0.277	8.02785433118617e-92	Myoblast	Pdhb
Timm8b	4.28391797534991e-96	0.555291	0.631	0.388	8.12445044025111e-92	Myoblast	Timm8b
Smarca4	4.98106868486082e-96	0.566585	0.561	0.325	9.44659676083855e-92	Myoblast	Smarca4
Tcf12	5.81723613688775e-96	0.540407	0.741	0.52	1.10323883336076e-91	Myoblast	Tcf12
Aamdc	5.93122444009967e-96	0.792169	0.482	0.277	1.1248567150649e-91	Myoblast	Aamdc
Map4k1	7.0365962490365e-96	2.28343	0.06	0.009	1.33449047862977e-91	Myoblast	Map4k1
Pdgfa	7.52201818065263e-96	0.444919	0.828	0.618	1.42655074796077e-91	Myoblast	Pdgfa
Ppan	7.59774583651331e-96	0.723821	0.442	0.241	1.44091249789475e-91	Myoblast	Ppan
Nip7	1.12160449606529e-95	0.691824	0.494	0.279	2.12712292678782e-91	Myoblast	Nip7
Atp5h	1.18230018886057e-95	0.318464	0.976	0.93	2.24223230817407e-91	Myoblast	Atp5h
Tmem138	2.5894731930202e-95	0.762732	0.207	0.079	4.91093591056281e-91	Myoblast	Tmem138
Mrps17	2.90296236735208e-95	0.53368	0.644	0.401	5.50546812968321e-91	Myoblast	Mrps17
Ntmt1	3.2875833259273e-95	0.613928	0.38	0.19	6.23490177762113e-91	Myoblast	Ntmt1
Elavl1	3.85208133968233e-95	0.543494	0.68	0.437	7.30547226070753e-91	Myoblast	Elavl1
Abcf2	6.41966640384595e-95	0.672877	0.395	0.204	1.21748973348938e-90	Myoblast	Abcf2
Vcp	7.00215522265999e-95	0.409109	0.927	0.783	1.32795873797747e-90	Myoblast	Vcp
Mgat4b	7.7723499689239e-95	0.527839	0.501	0.274	1.47402617160642e-90	Myoblast	Mgat4b
Hmga1	7.77670569552248e-95	2.68368	0.058	0.008	1.47485223515584e-90	Myoblast	Hmga1
Rnaseh2b	8.06158526662724e-95	0.684251	0.324	0.153	1.52887964581586e-90	Myoblast	Rnaseh2b
Eif6	8.84964710355012e-95	0.728389	0.687	0.461	1.67833557318828e-90	Myoblast	Eif6
Kif26b	1.3001209738522e-94	2.1352	0.064	0.01	2.4656794269107e-90	Myoblast	Kif26b
Akt1s1	1.46474622744516e-94	0.541817	0.466	0.248	2.77789122034974e-90	Myoblast	Akt1s1
Ndufv1	1.5501598193822e-94	0.488889	0.767	0.542	2.93987809745834e-90	Myoblast	Ndufv1
Myo10	1.69401844037232e-94	0.492343	0.577	0.336	3.21270597216611e-90	Myoblast	Myo10
Phf5a	1.69545501568955e-94	0.53983	0.642	0.397	3.21543043725523e-90	Myoblast	Phf5a
Gm158671	2.42166113462115e-94	1.11213	0.123	0.035	4.59268034180901e-90	Myoblast	Gm15867
Mbd3	3.12649594696899e-94	0.483819	0.775	0.539	5.92939956342669e-90	Myoblast	Mbd3
Panx1	3.53234035959322e-94	1.18726	0.122	0.035	6.69908349196854e-90	Myoblast	Panx1
Cnih4	3.70179807932131e-94	0.63221	0.69	0.464	7.02046005743287e-90	Myoblast	Cnih4
Mrpl9	4.91964186714272e-94	0.518155	0.568	0.332	9.33010080103617e-90	Myoblast	Mrpl9
Tmem97	4.94247014222531e-94	0.923249	0.249	0.108	9.37339462473031e-90	Myoblast	Tmem97
Sssca1	5.52297140508221e-94	0.605781	0.49	0.276	1.04743152697384e-89	Myoblast	Sssca1
Hat1	5.83265740303855e-94	0.859261	0.312	0.149	1.10616347648626e-89	Myoblast	Hat1
Pmpca	6.13105384255685e-94	0.628311	0.348	0.169	1.16275436124091e-89	Myoblast	Pmpca
Mme	8.16456926162317e-94	1.20148	0.086	0.019	1.54841056046683e-89	Myoblast	Mme
Xrn2	8.2292544464882e-94	0.45918	0.832	0.607	1.56067810577649e-89	Myoblast	Xrn2
Edil3	1.0931272477371e-93	1.34806	0.068	0.011	2.0731158253334e-89	Myoblast	Edil3
Josd2	1.23284934198474e-93	0.523471	0.569	0.333	2.33809877707405e-89	Myoblast	Josd2
Grwd1	1.26285984144992e-93	0.816086	0.278	0.126	2.39501368930977e-89	Myoblast	Grwd1
Cmtm7	1.62966304545407e-93	0.607174	0.358	0.174	3.09065596570365e-89	Myoblast	Cmtm7
Dut	1.90401422211823e-93	1.11432	0.402	0.223	3.61096297224721e-89	Myoblast	Dut
St3gal4	2.04534674899443e-93	0.715031	0.323	0.155	3.87900010946793e-89	Myoblast	St3gal4
Ipo7	2.20481333013567e-93	0.573848	0.536	0.308	4.1814284806023e-89	Myoblast	Ipo7
Mylk4	2.51697670578094e-93	5.23504	0.033	0.001	4.77344632251355e-89	Myoblast	Mylk4
Mrpl11	2.54776832315089e-93	0.550136	0.531	0.302	4.83184262485566e-89	Myoblast	Mrpl11
Fbxl6	2.71488504633863e-93	0.69054	0.294	0.135	5.14877949038121e-89	Myoblast	Fbxl6
Gmps	2.81542012201123e-93	0.503613	0.634	0.387	5.33944426139429e-89	Myoblast	Gmps
Spats2	3.2760530095972e-93	0.655638	0.301	0.139	6.21303453270108e-89	Myoblast	Spats2
Rnf187	3.83441602018471e-93	0.480318	0.769	0.531	7.2719699822803e-89	Myoblast	Rnf187
Tmem14c	5.17695504686558e-93	0.489796	0.731	0.49	9.81809524638057e-89	Myoblast	Tmem14c
Ncs1	5.96991266475236e-93	1.38464	0.123	0.036	1.13219393687029e-88	Myoblast	Ncs1
Islr	9.35260913668869e-93	1.15139	0.567	0.422	1.77372232277301e-88	Myoblast	Islr
Fam129b	1.05752546625846e-92	0.77896	0.216	0.087	2.00559704675916e-88	Myoblast	Fam129b
Nolc1	1.08173361656545e-92	0.721322	0.572	0.357	2.05150780381638e-88	Myoblast	Nolc1
Psph	1.22927236628787e-92	0.834584	0.206	0.081	2.33131504266494e-88	Myoblast	Psph
Mrps18b	1.23098722775747e-92	0.626665	0.442	0.238	2.33456727744204e-88	Myoblast	Mrps18b
BC026585	1.23387997261449e-92	1.53671	0.096	0.023	2.34005336806337e-88	Myoblast	BC026585
Cdca7l	1.46140577892295e-92	1.47727	0.104	0.027	2.77155605972737e-88	Myoblast	Cdca7l
Eef1a11	1.64254280897705e-92	0.197047	1	1	3.11508243722497e-88	Myoblast	Eef1a1
Tgif2	1.753476978586e-92	1.17739	0.143	0.046	3.32546908988835e-88	Myoblast	Tgif2
Lockd	1.87606207746047e-92	1.66764	0.114	0.032	3.55795172990378e-88	Myoblast	Lockd
Mrpl39	2.28744387942912e-92	0.635952	0.299	0.137	4.33813731733732e-88	Myoblast	Mrpl39
Agtr2	2.44362622166695e-92	3.2338	0.047	0.005	4.63433712939137e-88	Myoblast	Agtr2
Ercc1	6.16615523080608e-92	0.593381	0.381	0.191	1.16941133952237e-87	Myoblast	Ercc1
Aimp2	6.69927990250127e-92	0.722906	0.324	0.157	1.27051843350937e-87	Myoblast	Aimp2
Nmd3	6.78013978619944e-92	0.657659	0.39	0.199	1.28585351045272e-87	Myoblast	Nmd3
Tmem55a	6.81207338876279e-92	0.637005	0.351	0.172	1.29190971817886e-87	Myoblast	Tmem55a
Anapc15	9.43759653707191e-92	0.985624	0.156	0.053	1.78984018325569e-87	Myoblast	Anapc15
Srp19	1.08091760437734e-91	0.496494	0.742	0.505	2.04996023670162e-87	Myoblast	Srp19
Cap2	1.11265579275848e-91	1.04288	0.225	0.095	2.11015171096647e-87	Myoblast	Cap2
Mrpl3	1.17851994622124e-91	0.558847	0.467	0.253	2.23506307800858e-87	Myoblast	Mrpl3
Cdkn2b	1.28046593496452e-91	1.14423	0.123	0.036	2.42840364566021e-87	Myoblast	Cdkn2b
Tpi1	1.35846584441414e-91	0.571828	0.67	0.442	2.57633047393141e-87	Myoblast	Tpi1
Kpna3	1.62823270573377e-91	0.627191	0.425	0.226	3.0879433264241e-87	Myoblast	Kpna3
Nop2	1.63420806013975e-91	0.827642	0.283	0.131	3.09927558605504e-87	Myoblast	Nop2
Mrps5	1.94341305288408e-91	0.487655	0.683	0.44	3.68568285479466e-87	Myoblast	Mrps5
Tmod1	1.96999688025586e-91	1.38366	0.124	0.037	3.73609908340524e-87	Myoblast	Tmod1
Ssna1	2.0585734592694e-91	0.533171	0.547	0.318	3.90408456550441e-87	Myoblast	Ssna1
Psmg1	2.70684181717873e-91	0.694528	0.271	0.12	5.13352550627946e-87	Myoblast	Psmg1
Acsl6	4.7287355324088e-91	1.45066	0.09	0.021	8.96804693721329e-87	Myoblast	Acsl6
Ict1	4.83296257293765e-91	0.49173	0.624	0.382	9.16571351957626e-87	Myoblast	Ict1
Arf4	5.50070894243462e-91	0.404142	0.921	0.775	1.04320945093273e-86	Myoblast	Arf4
Lzic	5.56033161534714e-91	0.642808	0.328	0.158	1.05451689085058e-86	Myoblast	Lzic
Fam234a	5.72305756212849e-91	0.718414	0.26	0.115	1.08537786665767e-86	Myoblast	Fam234a
Ndufa8	5.8679174784413e-91	0.432085	0.771	0.533	1.11285054978639e-86	Myoblast	Ndufa8
Pgk1	8.05401863633231e-91	0.76976	0.294	0.137	1.52744463438042e-86	Myoblast	Pgk1
Dlat	9.64982424394207e-91	0.544864	0.482	0.267	1.83008916786361e-86	Myoblast	Dlat
Tgfb1	1.09637694305828e-90	0.648565	0.263	0.117	2.07927887251003e-86	Myoblast	Tgfb1
Hspa9	1.34894411370688e-90	0.618651	0.814	0.623	2.55827251164509e-86	Myoblast	Hspa9
Mrpl1	1.5049840049996e-90	0.590218	0.335	0.162	2.85420216548175e-86	Myoblast	Mrpl1
Poldip2	1.61157254668065e-90	0.548856	0.454	0.246	3.05634733477986e-86	Myoblast	Poldip2
Wdr46	2.33178677956993e-90	0.689833	0.378	0.194	4.42223362745438e-86	Myoblast	Wdr46
Vcpkmt	3.4281478538716e-90	1.00896	0.162	0.057	6.50148240486748e-86	Myoblast	Vcpkmt
Immt	3.49358331207438e-90	0.475466	0.753	0.515	6.62558075134905e-86	Myoblast	Immt
Rnf7	3.62344250252015e-90	0.474347	0.864	0.683	6.87185870602947e-86	Myoblast	Rnf7
Barx2	3.96266450023704e-90	2.07288	0.073	0.014	7.51519322469954e-86	Myoblast	Barx2
Taf1d	4.31904837918672e-90	0.540575	0.743	0.512	8.19107525112762e-86	Myoblast	Taf1d
Nras	5.14143144090487e-90	0.471606	0.523	0.295	9.75072472767609e-86	Myoblast	Nras
Ten1	5.3615238002319e-90	0.487794	0.529	0.299	1.01681298871398e-85	Myoblast	Ten1
Pole3	5.53187690879423e-90	0.494472	0.469	0.253	1.04912045575283e-85	Myoblast	Pole3
Psma7	7.07441407919377e-90	0.482183	0.925	0.798	1.3416626301191e-85	Myoblast	Psma7
Rrs1	8.57631845001325e-90	0.748234	0.443	0.248	1.62649879404501e-85	Myoblast	Rrs1
Nfkb2	8.63609956290823e-90	0.773147	0.278	0.128	1.63783628210555e-85	Myoblast	Nfkb2
Wdr74	1.11855699359632e-89	0.6297	0.415	0.22	2.12134333835542e-85	Myoblast	Wdr74
Kdelr3	1.20613574351754e-89	0.773679	0.337	0.17	2.28743643758102e-85	Myoblast	Kdelr3
Scml41	1.27666614397684e-89	0.845971	0.27	0.124	2.42119734205208e-85	Myoblast	Scml4
Atp2b1	1.33786617742797e-89	0.571455	0.823	0.621	2.53726320549214e-85	Myoblast	Atp2b1
Sec13	1.59812978513566e-89	0.518403	0.599	0.359	3.03085313750978e-85	Myoblast	Sec13
Kpnb1	1.71925145788323e-89	0.561173	0.583	0.353	3.26056038987555e-85	Myoblast	Kpnb1
Cebpzos	1.87379369728285e-89	0.595521	0.302	0.14	3.55364974689692e-85	Myoblast	Cebpzos
Smarce1	2.02979705819209e-89	0.475187	0.701	0.456	3.8495101208613e-85	Myoblast	Smarce1
Ltv11	2.26648595003972e-89	0.518003	0.46	0.25	4.29839060425033e-85	Myoblast	Ltv1
Rpl35a1	2.28367151163156e-89	0.170653	1	1	4.33098302180926e-85	Myoblast	Rpl35a
Itga7	2.68991548585759e-89	0.530424	0.623	0.382	5.10142471892891e-85	Myoblast	Itga7
Zfp593	2.80285058425645e-89	0.77223	0.288	0.134	5.31560613304236e-85	Myoblast	Zfp593
Hist1h1c	3.6025468263318e-89	0.923053	0.296	0.144	6.83223005613826e-85	Myoblast	Hist1h1c
Frmd8	4.21135601721526e-89	0.754761	0.198	0.077	7.98683668664874e-85	Myoblast	Frmd8
Ndufa11	5.87832265116059e-89	0.431816	0.857	0.654	1.11482389079261e-84	Myoblast	Ndufa11
Spdl1	1.23068919975187e-88	2.56025	0.048	0.006	2.33400206732941e-84	Myoblast	Spdl1
Psmb6	1.26608854869525e-88	0.415101	0.885	0.715	2.40113693260053e-84	Myoblast	Psmb6
Apobec2	1.40824826308941e-88	1.81838	0.07	0.013	2.67074283094906e-84	Myoblast	Apobec2
Srek1ip1	1.41521153182581e-88	0.522518	0.325	0.157	2.68394867010766e-84	Myoblast	Srek1ip1
Plxna1	1.4981578975554e-88	1.0552	0.182	0.07	2.84125645271381e-84	Myoblast	Plxna1
Dpy30	1.53975502244372e-88	0.551797	0.519	0.297	2.92014540006451e-84	Myoblast	Dpy30
Trappc1	1.95209967892366e-88	0.568174	0.396	0.206	3.70215704107873e-84	Myoblast	Trappc1
Fnbp1l	4.91400887329369e-88	0.542271	0.281	0.128	9.31941782820148e-84	Myoblast	Fnbp1l
Cdc6	6.1118377404002e-88	2.81306	0.051	0.007	1.1591100274669e-83	Myoblast	Cdc6
Pes1	7.64970427651645e-88	0.579676	0.419	0.222	1.45076641604135e-83	Myoblast	Pes1
Steap1	9.23423272061572e-88	1.55938	0.078	0.016	1.75127223546477e-83	Myoblast	Steap1
Atox1	3.08599805844622e-87	0.373231	0.813	0.599	5.85259531784325e-83	Myoblast	Atox1
Ndufaf6	3.55622220676193e-87	0.699241	0.199	0.079	6.744375415124e-83	Myoblast	Ndufaf6
Ptpre	3.93779387066205e-87	0.406749	0.255	0.112	7.46802607571057e-83	Myoblast	Ptpre
Brca1	4.0855155130059e-87	2.84649	0.042	0.004	7.7481801704157e-83	Myoblast	Brca1
Chpf	5.04421035516562e-87	0.770767	0.257	0.116	9.56634493857159e-83	Myoblast	Chpf
Ube2f	6.48136531467768e-87	0.557294	0.408	0.214	1.22919093192862e-82	Myoblast	Ube2f
Aunip	7.08556005117458e-87	4.63706	0.028	0.001	1.34377646370526e-82	Myoblast	Aunip
Bcam	7.28015667972488e-87	0.37888	0.432	0.234	1.38068171430982e-82	Myoblast	Bcam
Mylpf	8.16160315614829e-87	1.45552	0.217	0.091	1.54784803856352e-82	Myoblast	Mylpf
Hbs1l	9.27544824841908e-87	0.544916	0.365	0.183	1.75908876031268e-82	Myoblast	Hbs1l
Eif1ad	1.01908581957074e-86	0.612163	0.345	0.173	1.93269625681592e-82	Myoblast	Eif1ad
Fcf1	1.0337607440096e-86	0.535707	0.49	0.276	1.96052725101421e-82	Myoblast	Fcf1
Coq6	1.08660429589681e-86	0.756667	0.218	0.09	2.0607450471683e-82	Myoblast	Coq6
2300009A05Rik	1.27567725337119e-86	0.551724	0.393	0.203	2.41932191101846e-82	Myoblast	2300009A05Rik
Emc8	1.29139487405265e-86	0.499298	0.529	0.301	2.44913037864084e-82	Myoblast	Emc8
Mrpl49	1.46594376121041e-86	0.570882	0.366	0.186	2.78016234313554e-82	Myoblast	Mrpl49
Smox	1.8278695117625e-86	0.765591	0.222	0.094	3.46655452905758e-82	Myoblast	Smox
Me2	1.93912813488724e-86	0.714012	0.225	0.094	3.67755650781365e-82	Myoblast	Me2
Lman2	2.0406175738707e-86	0.518329	0.664	0.427	3.87003122884579e-82	Myoblast	Lman2
Sh3bgrl3	2.04418002677881e-86	0.359326	0.623	0.386	3.87678742078601e-82	Myoblast	Sh3bgrl3
Pycrl	2.44946447100515e-86	0.656206	0.293	0.137	4.64540936926127e-82	Myoblast	Pycrl
Ndufa2	2.60700583881154e-86	0.334124	0.949	0.857	4.94418657330608e-82	Myoblast	Ndufa2
Psma5	3.0810565057421e-86	0.447004	0.815	0.605	5.84322366313989e-82	Myoblast	Psma5
Ddx39b	3.47674867225328e-86	0.460114	0.883	0.725	6.59365385692835e-82	Myoblast	Ddx39b
Sf3b5	8.26973925197416e-86	0.43778	0.804	0.597	1.5683560491369e-81	Myoblast	Sf3b5
Smyd5	9.13959773792058e-86	0.88257	0.179	0.068	1.73332471099664e-81	Myoblast	Smyd5
Usp14	9.61383873222521e-86	0.560941	0.55	0.33	1.82326451556651e-81	Myoblast	Usp14
Nifk	1.03658095207781e-85	0.615018	0.466	0.264	1.96587577561557e-81	Myoblast	Nifk
Zfand1	1.46034898672154e-85	0.597414	0.287	0.133	2.7695518533174e-81	Myoblast	Zfand1
Snrpc	1.76245381705497e-85	0.498607	0.69	0.448	3.34249366404475e-81	Myoblast	Snrpc
Ltbp2	1.80083525433984e-85	2.64841	0.04	0.004	3.4152840598555e-81	Myoblast	Ltbp2
Hist1h1d	2.26711856390566e-85	3.65921	0.038	0.003	4.29959035644708e-81	Myoblast	Hist1h1d
Comtd1	2.35006226915783e-85	0.894509	0.194	0.078	4.45689309345782e-81	Myoblast	Comtd1
Fam136a	2.39036276174797e-85	0.62083	0.344	0.174	4.53332297765503e-81	Myoblast	Fam136a
Gm9844	2.53557653679155e-85	1.32104	0.101	0.027	4.80872090202517e-81	Myoblast	Gm9844
Obfc1	2.95989130735596e-85	0.990039	0.155	0.055	5.61343386440057e-81	Myoblast	Obfc1
Alg5	3.26635391547642e-85	0.53007	0.445	0.242	6.19464020070102e-81	Myoblast	Alg5
Cbx3	3.31805741634352e-85	0.402778	0.909	0.766	6.29269589009549e-81	Myoblast	Cbx3
Dhx34	3.59801489407067e-85	1.43769	0.122	0.038	6.82363524660502e-81	Myoblast	Dhx34
Dazap1	4.01508071521569e-85	0.490818	0.639	0.402	7.61460057640655e-81	Myoblast	Dazap1
Mrpl2	4.30896519224988e-85	0.494733	0.498	0.28	8.1719524871019e-81	Myoblast	Mrpl2
Canx	4.68732635857246e-85	0.432956	0.893	0.718	8.88951443903267e-81	Myoblast	Canx
Pdia3	5.70856442680862e-85	0.440049	0.928	0.796	1.08262924354425e-80	Myoblast	Pdia3
Shcbp1	6.10332209940647e-85	1.93071	0.078	0.017	1.15749503615244e-80	Myoblast	Shcbp1
Srl	6.19098822387888e-85	1.94358	0.077	0.017	1.17412091665863e-80	Myoblast	Srl
Rae1	6.19787773700715e-85	0.58026	0.458	0.256	1.17542751282341e-80	Myoblast	Rae1
Ptov1	7.26691548720853e-85	0.413744	0.879	0.728	1.3781705221491e-80	Myoblast	Ptov1
Ndufs4	1.01416921269548e-84	0.497095	0.614	0.384	1.92337191187699e-80	Myoblast	Ndufs4
Tmem183a	1.17396567688096e-84	0.555785	0.372	0.191	2.22642590620474e-80	Myoblast	Tmem183a
Mpg	1.52257536671107e-84	0.521801	0.372	0.19	2.88756418296755e-80	Myoblast	Mpg
Klhdc4	1.68576480862571e-84	0.644535	0.266	0.121	3.19705295955867e-80	Myoblast	Klhdc4
Timmdc1	1.76906753261653e-84	0.835186	0.183	0.071	3.35503657560725e-80	Myoblast	Timmdc1
Hist1h2ap	2.01761348418465e-84	4.1687	0.071	0.015	3.82640397275619e-80	Myoblast	Hist1h2ap
Naa10	2.15262452603974e-84	0.504663	0.591	0.361	4.08245241363436e-80	Myoblast	Naa10
Yae1d1	2.15893984295631e-84	0.534242	0.45	0.247	4.09442941216663e-80	Myoblast	Yae1d1
Rcor2	2.16739648021383e-84	1.71488	0.067	0.013	4.11046742472554e-80	Myoblast	Rcor2
Mrps10	2.86878537657349e-84	0.507182	0.506	0.286	5.44065146667163e-80	Myoblast	Mrps10
Oaz1	2.9597980918986e-84	0.23914	0.997	0.987	5.61325708128569e-80	Myoblast	Oaz1
Tsta3	3.01616030777793e-84	0.693954	0.251	0.112	5.72014802370084e-80	Myoblast	Tsta3
Sdhc	4.43834072489446e-84	0.482457	0.61	0.373	8.41731318476234e-80	Myoblast	Sdhc
Epb41l4aos1	6.0460988325759e-84	0.50243	0.633	0.405	1.14664264359802e-79	Myoblast	Epb41l4aos
Plekhg5	9.32669049444902e-84	0.586849	0.275	0.127	1.76880685227226e-79	Myoblast	Plekhg5
Hist1h3c	1.44430495484309e-83	5.98098	0.028	0.001	2.73912434685991e-79	Myoblast	Hist1h3c
Dusp6	1.47112863334687e-83	0.501843	0.261	0.119	2.78999545314234e-79	Myoblast	Dusp6
Psmd10	1.86901696691647e-83	0.684132	0.276	0.129	3.54459067775708e-79	Myoblast	Psmd10
Sapcd2	1.97483599123314e-83	4.03351	0.029	0.001	3.74527645737365e-79	Myoblast	Sapcd2
Lsm4	2.32036871257123e-83	0.499968	0.719	0.498	4.40057926339135e-79	Myoblast	Lsm4
Ncbp1	2.49585888942142e-83	0.647603	0.312	0.153	4.73339638378772e-79	Myoblast	Ncbp1
Timm9	2.49658183023198e-83	0.568897	0.422	0.228	4.73476744103495e-79	Myoblast	Timm9
Tfg	2.55043736319605e-83	0.456097	0.605	0.364	4.83690445930131e-79	Myoblast	Tfg
Npc2	2.8609278517899e-83	0.364044	0.833	0.651	5.42574967091955e-79	Myoblast	Npc2
Dkc1	3.0718598781676e-83	0.685782	0.576	0.368	5.82578225894485e-79	Myoblast	Dkc1
Ift74	3.43383081507786e-83	0.46507	0.395	0.206	6.51226014079516e-79	Myoblast	Ift74
Ash2l	4.52572375492615e-83	0.474181	0.474	0.263	8.58303510121743e-79	Myoblast	Ash2l
Morn2	5.21914074107688e-83	0.619178	0.228	0.098	9.8981004154523e-79	Myoblast	Morn2
Pigt	6.31505614801981e-83	0.51521	0.419	0.223	1.19765039847196e-78	Myoblast	Pigt
Gng2	7.81099488175371e-83	0.341711	0.192	0.076	1.48135517932459e-78	Myoblast	Gng2
Itgb6	1.70355513552031e-82	3.07606	0.033	0.002	3.23079231451427e-78	Myoblast	Itgb6
Plekhh2	1.72629534444556e-82	0.793989	0.236	0.105	3.273919120741e-78	Myoblast	Plekhh2
Nkiras2	1.78106523048105e-82	0.654679	0.233	0.101	3.37779020960731e-78	Myoblast	Nkiras2
Gnpnat1	1.88371143399367e-82	0.610769	0.295	0.14	3.57245873456899e-78	Myoblast	Gnpnat1
Prim1	2.66543021873571e-82	1.08953	0.147	0.052	5.05498840983227e-78	Myoblast	Prim1
Polr2g	4.34945476637974e-82	0.497416	0.526	0.304	8.24874096443917e-78	Myoblast	Polr2g
Kif14	5.17040493890499e-82	4.71317	0.025	0	9.80567296663332e-78	Myoblast	Kif14
Ctnna2	5.97865731195882e-82	2.55663	0.041	0.004	1.13385235921299e-77	Myoblast	Ctnna2
Ip6k3	6.5991349728465e-82	3.40171	0.031	0.002	1.25152594760034e-77	Myoblast	Ip6k3
Rps191	1.18615383424439e-81	0.203726	1	0.999	2.24954074664448e-77	Myoblast	Rps19
Dbf4	1.33486104247339e-81	1.3189	0.122	0.039	2.53156396705079e-77	Myoblast	Dbf4
Sertad4	1.54935998905029e-81	0.817241	0.197	0.081	2.93836121923388e-77	Myoblast	Sertad4
Cluh	1.56654466944227e-81	0.749728	0.277	0.132	2.97095196559726e-77	Myoblast	Cluh
Urm1	1.71976793222815e-81	0.517481	0.361	0.183	3.26153988347069e-77	Myoblast	Urm1
Tsg101	1.94135287041556e-81	0.460457	0.556	0.327	3.68177571874311e-77	Myoblast	Tsg101
Mrps18c	1.98498971460448e-81	0.499535	0.439	0.24	3.76453299374739e-77	Myoblast	Mrps18c
Krt8	2.7181030014097e-81	3.89172	0.029	0.001	5.1548823421735e-77	Myoblast	Krt8
Ndufs7	2.80141025039504e-81	0.418264	0.864	0.686	5.3128745398742e-77	Myoblast	Ndufs7
Zmat3	2.85811477381172e-81	0.810439	0.211	0.09	5.42041466853393e-77	Myoblast	Zmat3
Hdac2	3.30493965493011e-81	0.480151	0.636	0.402	6.26781805557495e-77	Myoblast	Hdac2
Ube2a	3.87734252589442e-81	0.492672	0.498	0.282	7.35338010035876e-77	Myoblast	Ube2a
Ly6h	4.65232563254724e-81	2.73331	0.042	0.005	8.82313556212584e-77	Myoblast	Ly6h
Cops4	5.66034878214267e-81	0.468905	0.661	0.421	1.07348514653336e-76	Myoblast	Cops4
Mrpl37	5.89070875022189e-81	0.717855	0.205	0.085	1.11717291447958e-76	Myoblast	Mrpl37
Ptk71	6.91474482956998e-81	0.892289	0.16	0.059	1.31138135692795e-76	Myoblast	Ptk7
Noc2l	7.23580712208166e-81	0.719959	0.404	0.223	1.37227082070279e-76	Myoblast	Noc2l
Nob1	8.68616709901499e-81	0.549531	0.411	0.223	1.64733159032819e-76	Myoblast	Nob1
Ptges2	8.80523490138118e-81	0.632368	0.247	0.111	1.66991279904694e-76	Myoblast	Ptges2
Snx5	1.26356459909925e-80	0.438347	0.536	0.318	2.39635026219174e-76	Myoblast	Snx5
Bin3	1.2898425655407e-80	0.674667	0.223	0.096	2.44618642554794e-76	Myoblast	Bin3
Utp18	1.65215534859917e-80	0.630186	0.418	0.23	3.13331261861833e-76	Myoblast	Utp18
Phc2	1.68052876535819e-80	0.52611	0.505	0.291	3.18712280350181e-76	Myoblast	Phc2
Slc29a2	1.85942585547531e-80	1.25434	0.099	0.027	3.52640113490892e-76	Myoblast	Slc29a2
Neurl1a1	1.98836059404939e-80	1.07224	0.11	0.033	3.77092586661466e-76	Myoblast	Neurl1a
Got2	2.12847564815813e-80	0.488101	0.53	0.312	4.03665406673189e-76	Myoblast	Got2
Psmd3	2.2827110966144e-80	0.498693	0.605	0.376	4.32916159472921e-76	Myoblast	Psmd3
Hn1l	2.40942236551785e-80	1.2449	0.122	0.039	4.56946951620461e-76	Myoblast	Hn1l
Ctrb1	3.31141152309819e-80	4.52022	0.027	0.001	6.28009195355572e-76	Myoblast	Ctrb1
Zpr1	3.40480761307442e-80	0.571744	0.424	0.233	6.45721763819564e-76	Myoblast	Zpr1
Ptrh2	3.50555578329618e-80	0.55078	0.325	0.162	6.64828654302121e-76	Myoblast	Ptrh2
Eif2b5	3.73933538194122e-80	0.550331	0.394	0.211	7.09164955185153e-76	Myoblast	Eif2b5
Mrps36	3.748140459155e-80	0.520615	0.579	0.355	7.10834838078746e-76	Myoblast	Mrps36
Fam20c	3.91792805460986e-80	0.709821	0.217	0.094	7.4303505555676e-76	Myoblast	Fam20c
Pum3	3.99745295118078e-80	0.51975	0.6	0.373	7.58116952191434e-76	Myoblast	Pum3
Mms22l	4.02663743880853e-80	1.78811	0.068	0.014	7.63651790270038e-76	Myoblast	Mms22l
Eif4e	4.56038988246062e-80	0.51703	0.659	0.439	8.64877941208656e-76	Myoblast	Eif4e
Rnf19b	4.94773173793353e-80	0.726911	0.212	0.091	9.38337324099095e-76	Myoblast	Rnf19b
Sgta	5.04138601786689e-80	0.457566	0.605	0.369	9.56098858288456e-76	Myoblast	Sgta
Ssrp1	5.31636767325032e-80	0.512595	0.735	0.519	1.00824912923192e-75	Myoblast	Ssrp1
Commd1	9.31744129251211e-80	0.430782	0.697	0.458	1.76705274112492e-75	Myoblast	Commd1
Gm100361	9.47671290406605e-80	0.45241	0.68	0.462	1.79725860225613e-75	Myoblast	Gm10036
Psmd1	9.62984958418362e-80	0.500238	0.726	0.501	1.82630097364042e-75	Myoblast	Psmd1
Msto1	1.2507794760434e-79	0.667564	0.229	0.101	2.37210327631631e-75	Myoblast	Msto1
Capn2	1.52308641201437e-79	0.464195	0.773	0.567	2.88853338038526e-75	Myoblast	Capn2
Rbm38	1.55946012740389e-79	1.06834	0.122	0.039	2.95751613162148e-75	Myoblast	Rbm38
Tubb2b1	1.77966135183948e-79	0.491981	0.858	0.651	3.37512775376357e-75	Myoblast	Tubb2b
Nono	2.30259167689978e-79	0.423748	0.795	0.576	4.36686511524043e-75	Myoblast	Nono
Gart	3.36995739931809e-79	0.601773	0.361	0.188	6.39112420780675e-75	Myoblast	Gart
Des1	3.50748890729108e-79	0.413366	0.954	0.841	6.65195271267753e-75	Myoblast	Des
Psmg3	4.31551990458883e-79	0.553782	0.319	0.158	8.18438349905272e-75	Myoblast	Psmg3
Ndufs6	5.58707760746073e-79	0.444276	0.806	0.6	1.05958926825493e-74	Myoblast	Ndufs6
Noc4l	5.66529010949866e-79	0.748383	0.22	0.096	1.07442226926642e-74	Myoblast	Noc4l
Hddc2	5.71967427958294e-79	0.566271	0.286	0.137	1.0847362271229e-74	Myoblast	Hddc2
Npas31	5.90241624241953e-79	0.8888	0.142	0.05	1.11939324037486e-74	Myoblast	Npas3
Fxn	8.37635301280143e-79	0.660863	0.245	0.112	1.58857534887779e-74	Myoblast	Fxn
Bysl	1.0091353391406e-78	0.686779	0.279	0.134	1.91382517068015e-74	Myoblast	Bysl
Wdr5	1.04255290618065e-78	0.617669	0.267	0.125	1.97720158657161e-74	Myoblast	Wdr5
Rtkn	1.04368253215613e-78	0.516392	0.38	0.202	1.9793439222341e-74	Myoblast	Rtkn
St8sia5	1.13748948138286e-78	3.51389	0.03	0.002	2.15724880144259e-74	Myoblast	St8sia5
Klhdc2	1.31836705047851e-78	0.418751	0.732	0.493	2.5002831112325e-74	Myoblast	Klhdc2
Pdzd11	1.53595353520056e-78	0.478577	0.411	0.22	2.91293587950787e-74	Myoblast	Pdzd11
Xrcc1	2.69350742976476e-78	0.533316	0.307	0.15	5.10823684054887e-74	Myoblast	Xrcc1
Ift22	2.78696815841569e-78	0.575013	0.262	0.121	5.28548511243535e-74	Myoblast	Ift22
Carnmt1	3.06900310630685e-78	0.494813	0.433	0.237	5.82036439111094e-74	Myoblast	Carnmt1
Slc35b2	3.10596612939366e-78	0.522661	0.411	0.224	5.89046476439507e-74	Myoblast	Slc35b2
Tmem120a	3.16063121794999e-78	0.747023	0.219	0.096	5.99413710484215e-74	Myoblast	Tmem120a
Cobl1	4.50679093626432e-78	0.643544	0.379	0.206	8.54712901062528e-74	Myoblast	Cobl
Haus1	6.77415336891808e-78	0.688426	0.205	0.087	1.28471818641531e-73	Myoblast	Haus1
Hk21	6.89699361137097e-78	0.577296	0.219	0.097	1.3080148383965e-73	Myoblast	Hk2
Tbl3	7.20236085672038e-78	0.669003	0.271	0.129	1.36592773647702e-73	Myoblast	Tbl3
Hint2	7.43685713166184e-78	0.46992	0.451	0.252	1.41039995501967e-73	Myoblast	Hint2
Lta4h	7.63261018810602e-78	0.486907	0.429	0.235	1.44752452217431e-73	Myoblast	Lta4h
Cdc16	8.1840295747478e-78	0.486623	0.463	0.261	1.55210120885092e-73	Myoblast	Cdc16
Tusc3	8.48945403036156e-78	0.449377	0.384	0.201	1.61002495685807e-73	Myoblast	Tusc3
Chaf1a	9.11658326773206e-78	1.29552	0.106	0.032	1.72896001672539e-73	Myoblast	Chaf1a
Tagln2	1.02621167985044e-77	0.596199	0.85	0.736	1.94621045083636e-73	Myoblast	Tagln2
Ctdnep1	1.22090262186101e-77	0.450182	0.511	0.295	2.3154418223594e-73	Myoblast	Ctdnep1
Psmc5	1.30218102198067e-77	0.488183	0.75	0.534	2.46958630818633e-73	Myoblast	Psmc5
Rbfox2	1.41486601040819e-77	0.477699	0.748	0.528	2.68329338873912e-73	Myoblast	Rbfox2
Fbln1	1.61091416070763e-77	0.893342	0.075	0.017	3.05509870578202e-73	Myoblast	Fbln1
Slfn9	1.69697741702276e-77	1.89232	0.092	0.025	3.21831767138366e-73	Myoblast	Slfn9
Yaf2	1.71696040475367e-77	0.432883	0.511	0.293	3.25621540761533e-73	Myoblast	Yaf2
Chchd5	1.78675583174743e-77	0.491051	0.343	0.176	3.388582434909e-73	Myoblast	Chchd5
Cox19	1.99937019426839e-77	0.501476	0.361	0.187	3.79180557343001e-73	Myoblast	Cox19
Pgam5	2.11062880733415e-77	0.698123	0.234	0.105	4.00280753310921e-73	Myoblast	Pgam5
Ltc4s	2.84105963362361e-77	2.00429	0.053	0.008	5.38806959516718e-73	Myoblast	Ltc4s
9130401M01Rik	3.14600885587489e-77	0.515002	0.384	0.204	5.96640579516674e-73	Myoblast	9130401M01Rik
Ap3s1	3.96607289096667e-77	0.465891	0.467	0.264	7.52165723771829e-73	Myoblast	Ap3s1
Adh5	4.03159426688735e-77	0.422273	0.761	0.53	7.64591852715185e-73	Myoblast	Adh5
Tex10	4.30486760948663e-77	0.518061	0.382	0.204	8.16418142139139e-73	Myoblast	Tex10
Cpsf3l	4.46560591819388e-77	0.494236	0.311	0.153	8.4690216238547e-73	Myoblast	Cpsf3l
Pdia4	4.66235427602276e-77	0.518625	0.604	0.381	8.84215488447717e-73	Myoblast	Pdia4
Rbmxl1	5.15725672521413e-77	0.504808	0.61	0.387	9.78073737936859e-73	Myoblast	Rbmxl1
Zswim7	6.1790757780101e-77	0.626585	0.193	0.08	1.17186172129961e-72	Myoblast	Zswim7
Txndc17	6.39293347263451e-77	0.408901	0.833	0.628	1.21241983308514e-72	Myoblast	Txndc17
Lsm8	7.96826146048969e-77	0.475931	0.59	0.367	1.51118078598187e-72	Myoblast	Lsm8
Polr1e	8.20724356539472e-77	1.03326	0.15	0.056	1.55650374217711e-72	Myoblast	Polr1e
Uba3	9.94172760553349e-77	0.559473	0.35	0.182	1.88544864038943e-72	Myoblast	Uba3
Rab34	1.0261441903356e-76	0.424457	0.688	0.454	1.94608245697147e-72	Myoblast	Rab34
Rnps1	1.02754996243966e-76	0.470491	0.683	0.455	1.94874850376682e-72	Myoblast	Rnps1
Gnl1	1.06265703459528e-76	0.543288	0.395	0.214	2.01532906610995e-72	Myoblast	Gnl1
Txn2	1.10313483605013e-76	0.426511	0.79	0.559	2.09209521656906e-72	Myoblast	Txn2
Pcbp41	1.10862191767368e-76	0.426778	0.678	0.438	2.10250146686814e-72	Myoblast	Pcbp4
Tbc1d31	1.22974486224838e-76	0.902137	0.138	0.048	2.33221113125404e-72	Myoblast	Tbc1d31
Mrpl51	1.25452780764893e-76	0.486179	0.601	0.376	2.3792119872062e-72	Myoblast	Mrpl51
Ncl	1.6281511884891e-76	0.686289	0.984	0.943	3.08778872896959e-72	Myoblast	Ncl
Prmt7	1.72331014140034e-76	0.538234	0.341	0.175	3.26825768316574e-72	Myoblast	Prmt7
Tars	2.08889003502215e-76	0.544667	0.474	0.274	3.9615799514195e-72	Myoblast	Tars
Dld	2.2389865063434e-76	0.447603	0.601	0.37	4.24623790928026e-72	Myoblast	Dld
2610016A17Rik	2.31065981944473e-76	0.734741	0.196	0.082	4.38216634757694e-72	Myoblast	2610016A17Rik
Tmem208	2.91576214640149e-76	0.47285	0.559	0.342	5.52974291065042e-72	Myoblast	Tmem208
Hypk	3.14059134656255e-76	0.444152	0.663	0.428	5.95613148875587e-72	Myoblast	Hypk
Tmem263	3.56399580124903e-76	0.449596	0.462	0.262	6.75911803706879e-72	Myoblast	Tmem263
Nup93	3.59666187674932e-76	0.683135	0.21	0.091	6.82106924925508e-72	Myoblast	Nup93
Tmed2	3.89608720363766e-76	0.333734	0.917	0.756	7.38892938169883e-72	Myoblast	Tmed2
Enc1	4.18393731415652e-76	1.17271	0.114	0.036	7.93483711629785e-72	Myoblast	Enc1
Gm17135	5.22975524522513e-76	6.03342	0.022	0	9.91823082256945e-72	Myoblast	Gm17135
Iqgap3	5.60767193320282e-76	4.49535	0.025	0.001	1.06349498213192e-71	Myoblast	Iqgap3
Tpbg	6.34736298256168e-76	0.994029	0.101	0.029	1.20377738964282e-71	Myoblast	Tpbg
Farsb	7.74166539734373e-76	0.55784	0.32	0.162	1.46820684260624e-71	Myoblast	Farsb
Ifitm10	9.62004157535929e-76	2.01087	0.047	0.007	1.82444088476689e-71	Myoblast	Ifitm10
Wdr4	1.00049726002112e-75	0.817203	0.202	0.087	1.89744305363006e-71	Myoblast	Wdr4
Etf1	1.64208190367842e-75	0.580282	0.662	0.453	3.11420833032613e-71	Myoblast	Etf1
Pus1	1.84070980108098e-75	0.632592	0.302	0.151	3.49090613775008e-71	Myoblast	Pus1
Jagn1	1.86267974180305e-75	0.52581	0.39	0.21	3.53257213032949e-71	Myoblast	Jagn1
Bcar1	2.89716091849029e-75	0.909126	0.149	0.056	5.49446568191683e-71	Myoblast	Bcar1
Mrpl47	3.15163193809637e-75	0.598789	0.259	0.122	5.97706997059977e-71	Myoblast	Mrpl47
Gm2716	3.51100115881007e-75	2.50662	0.038	0.004	6.6586136976833e-71	Myoblast	Gm2716
Cops2	5.08864984411047e-75	0.441671	0.645	0.419	9.65062442935551e-71	Myoblast	Cops2
Rps181	5.26640187007085e-75	0.220801	1	0.996	9.98773114658936e-71	Myoblast	Rps18
Dync1li1	5.47479910932724e-75	0.449396	0.537	0.323	1.03829565108391e-70	Myoblast	Dync1li1
Nln	5.64675964789401e-75	0.666207	0.215	0.094	1.0709079672231e-70	Myoblast	Nln
Srd5a1	6.42962834139459e-75	1.26257	0.088	0.024	1.21937901494548e-70	Myoblast	Srd5a1
Tubb2a1	6.82991863385383e-75	0.421887	0.78	0.582	1.29529406891038e-70	Myoblast	Tubb2a
Prpf31	7.32703933341937e-75	0.507392	0.392	0.212	1.38957300958298e-70	Myoblast	Prpf31
Wdr891	7.42498419484936e-75	0.389696	0.831	0.628	1.40814825255318e-70	Myoblast	Wdr89
Blmh	7.87337360821883e-75	0.42633	0.543	0.323	1.4931853047987e-70	Myoblast	Blmh
Rfc2	1.06676101950168e-74	0.575215	0.303	0.152	2.02311227348494e-70	Myoblast	Rfc2
Carhsp1	1.23713034175617e-74	0.42338	0.556	0.337	2.34621769314057e-70	Myoblast	Carhsp1
Pomp	1.4462054296267e-74	0.370504	0.865	0.699	2.74272859728704e-70	Myoblast	Pomp
Tead4	1.65231532149256e-74	2.21177	0.046	0.006	3.13361600721065e-70	Myoblast	Tead4
Rad51	2.03232752540379e-74	1.50341	0.084	0.022	3.85430915192828e-70	Myoblast	Rad51
Dctn3	2.10331853448262e-74	0.404099	0.61	0.377	3.98894360064628e-70	Myoblast	Dctn3
Pinx1	2.23363322778478e-74	0.573685	0.302	0.152	4.23608541649384e-70	Myoblast	Pinx1
Wdr1	2.25210700233259e-74	0.45751	0.51	0.304	4.27112092992376e-70	Myoblast	Wdr1
Lsm7	2.40688481635904e-74	0.491341	0.539	0.324	4.56465705422492e-70	Myoblast	Lsm7
Acbd6	2.41401621703853e-74	0.440573	0.608	0.378	4.57818175561358e-70	Myoblast	Acbd6
Gm267221	2.69834743807113e-74	0.466434	0.348	0.18	5.1174159163019e-70	Myoblast	Gm26722
Ckb	3.08899729160911e-74	0.132585	0.531	0.318	5.85828336353667e-70	Myoblast	Ckb
Dhx32	3.50987050190744e-74	0.674765	0.201	0.086	6.65646940686747e-70	Myoblast	Dhx32
Ccnd31	3.52189055333866e-74	0.486494	0.844	0.687	6.67926543440678e-70	Myoblast	Ccnd3
S100a16	3.62841740163243e-74	0.675286	0.795	0.601	6.8812936021959e-70	Myoblast	S100a16
Adrm1	3.63454368488625e-74	0.494897	0.589	0.37	6.89291209838678e-70	Myoblast	Adrm1
2310009B15Rik	5.97938982826399e-74	0.479197	0.348	0.182	1.13399128093027e-69	Myoblast	2310009B15Rik
Fam195a	6.22985215089052e-74	0.936822	0.166	0.066	1.18149146041639e-69	Myoblast	Fam195a
Tdg	6.25771771819867e-74	0.479652	0.394	0.214	1.18677616525638e-69	Myoblast	Tdg
Bud31	7.11763972834404e-74	0.409069	0.508	0.294	1.34986037448045e-69	Myoblast	Bud31
Kcnq4	8.21712544206342e-74	0.628641	0.267	0.129	1.55837784008733e-69	Myoblast	Kcnq4
Ccdc124	9.90875034537689e-74	0.459311	0.628	0.411	1.87919450300073e-69	Myoblast	Ccdc124
Cib1	1.30689862535887e-73	0.471402	0.359	0.188	2.47853324299309e-69	Myoblast	Cib1
Ccng1	1.3465226200785e-73	0.74071	0.248	0.118	2.55368014897887e-69	Myoblast	Ccng1
Cfdp1	1.3708774629316e-73	0.418035	0.771	0.553	2.59986910844977e-69	Myoblast	Cfdp1
Erp29	1.42590727393379e-73	0.373804	0.759	0.526	2.70423314501544e-69	Myoblast	Erp29
Raph1	1.47182391265034e-73	0.523691	0.375	0.206	2.79131405034136e-69	Myoblast	Raph1
Pdss1	1.48565586220908e-73	1.04959	0.116	0.038	2.81754634267952e-69	Myoblast	Pdss1
Trmt6	1.58399896600916e-73	0.546223	0.362	0.195	3.00405403903636e-69	Myoblast	Trmt6
Apool	1.79505229479089e-73	0.657214	0.24	0.111	3.40431667707092e-69	Myoblast	Apool
Mcts2	1.82339564325572e-73	0.632471	0.208	0.091	3.45806983743447e-69	Myoblast	Mcts2
Eri3	2.20969518658593e-73	0.424121	0.449	0.252	4.19068692136021e-69	Myoblast	Eri3
Cmc1	2.28031638805242e-73	0.442597	0.38	0.202	4.32462002994141e-69	Myoblast	Cmc1
Sod2	2.69533447473516e-73	0.412866	0.613	0.386	5.11170183133523e-69	Myoblast	Sod2
Mrps23	2.72323247155675e-73	0.426552	0.407	0.22	5.16461038230738e-69	Myoblast	Mrps23
Fignl1	2.72408380117614e-73	1.71737	0.065	0.014	5.16622492893056e-69	Myoblast	Fignl1
Bod1	2.85820454341999e-73	0.42422	0.571	0.345	5.42058491659602e-69	Myoblast	Bod1
Rrp15	3.07590566932652e-73	0.534803	0.513	0.31	5.83345510187774e-69	Myoblast	Rrp15
Hras	3.28392263492068e-73	0.465671	0.55	0.337	6.22795927712707e-69	Myoblast	Hras
Kti12	3.98669903196858e-73	0.630276	0.301	0.153	7.56077471412841e-69	Myoblast	Kti12
Nsmce1	4.26888798281151e-73	0.461454	0.44	0.248	8.09594605940202e-69	Myoblast	Nsmce1
Egln3	4.98717955200554e-73	1.60478	0.064	0.013	9.4581860203785e-69	Myoblast	Egln3
Pus7	5.38550953552389e-73	0.650896	0.348	0.186	1.02136188341211e-68	Myoblast	Pus7
Zfp428	5.65741069138186e-73	0.696844	0.175	0.071	1.07292793762057e-68	Myoblast	Zfp428
Serp1	6.12234350870709e-73	0.430177	0.631	0.41	1.1611024464263e-68	Myoblast	Serp1
Tspo	6.26886393054478e-73	0.580752	0.865	0.768	1.18889004442782e-68	Myoblast	Tspo
Rtca	7.02459253702864e-73	0.459955	0.32	0.162	1.33221397464748e-68	Myoblast	Rtca
Umps	8.09517210539538e-73	0.802375	0.21	0.094	1.53524938978823e-68	Myoblast	Umps
Farsa	8.22536699668633e-73	0.447213	0.432	0.24	1.55994085092156e-68	Myoblast	Farsa
Rnh1	8.92514937211211e-73	0.457231	0.783	0.58	1.69265457842106e-68	Myoblast	Rnh1
Dcps	9.26531190949246e-73	0.506218	0.314	0.159	1.75716640363525e-68	Myoblast	Dcps
Lyplal1	9.63440232351431e-73	0.929099	0.13	0.046	1.82716440065449e-68	Myoblast	Lyplal1
Desi1	1.11974645075372e-72	0.63817	0.226	0.103	2.12359914385444e-68	Myoblast	Desi1
Mmp15	1.14852425169968e-72	0.839859	0.116	0.038	2.17817624334844e-68	Myoblast	Mmp15
Coq4	1.22396599130861e-72	0.67838	0.179	0.074	2.32125150251678e-68	Myoblast	Coq4
Pdrg1	1.28541218738866e-72	0.459721	0.442	0.25	2.43778421338259e-68	Myoblast	Pdrg1
Pacs2	1.33050547342112e-72	0.501495	0.332	0.172	2.52330363034315e-68	Myoblast	Pacs2
Rrp9	1.3398334735721e-72	0.833855	0.303	0.158	2.54099418262948e-68	Myoblast	Rrp9
Maoa	1.63578834709251e-72	0.576284	0.291	0.146	3.10227260026095e-68	Myoblast	Maoa
Exo1	1.6432080787964e-72	2.94859	0.035	0.003	3.11634412143738e-68	Myoblast	Exo1
Coq3	1.66513573701969e-72	0.693723	0.154	0.059	3.15792992525784e-68	Myoblast	Coq3
Mrpl46	1.79127785565304e-72	0.545415	0.256	0.121	3.397158453246e-68	Myoblast	Mrpl46
Arpc4	1.85132499991499e-72	0.406579	0.707	0.48	3.51103786233878e-68	Myoblast	Arpc4
Tbrg4	1.93420923578185e-72	0.854135	0.162	0.064	3.66822781566029e-68	Myoblast	Tbrg4
Krt18	1.967969210533e-72	5.4674	0.022	0	3.73225360777582e-68	Myoblast	Krt18
Alg3	2.72045748677259e-72	0.889948	0.159	0.062	5.15934762366422e-68	Myoblast	Alg3
Chmp6	2.78023280730832e-72	0.428368	0.403	0.219	5.27271151906023e-68	Myoblast	Chmp6
Plk4	2.93800578894199e-72	1.19903	0.138	0.051	5.57192797872848e-68	Myoblast	Plk4
Cd3eap	3.63999070816385e-72	0.557946	0.331	0.175	6.90324237803274e-68	Myoblast	Cd3eap
AW5519841	3.80517648084919e-72	1.114	0.089	0.024	7.21651719593049e-68	Myoblast	AW551984
Ddost	3.96117685682816e-72	0.407833	0.784	0.561	7.5123719089746e-68	Myoblast	Ddost
Fam96b	4.04960048945921e-72	0.471421	0.567	0.349	7.6800673282594e-68	Myoblast	Fam96b
Inppl1	4.35786198592051e-72	0.963994	0.247	0.121	8.26468525629825e-68	Myoblast	Inppl1
1110004E09Rik	4.49629571661332e-72	0.552041	0.356	0.192	8.52722482655716e-68	Myoblast	1110004E09Rik
Tceal8	5.23548140975189e-72	0.416611	0.615	0.394	9.92909049359445e-68	Myoblast	Tceal8
Pik3r2	6.13394047588391e-72	0.513437	0.359	0.192	1.16330181125138e-67	Myoblast	Pik3r2
Mrpl54	6.16601308894638e-72	0.409758	0.694	0.461	1.16938438231868e-67	Myoblast	Mrpl54
Ddc1	7.42671340241959e-72	1.12243	0.1	0.03	1.40847619676888e-67	Myoblast	Ddc
Taf12	9.56888358932582e-72	0.46457	0.406	0.223	1.81473877271564e-67	Myoblast	Taf12
Klhdc10	9.72693411916363e-72	0.535625	0.303	0.154	1.84471305569938e-67	Myoblast	Klhdc10
Thumpd1	9.80211227055945e-72	0.437224	0.443	0.249	1.8589705921116e-67	Myoblast	Thumpd1
Ttc13	1.00078988146408e-71	0.634588	0.211	0.094	1.89799801019662e-67	Myoblast	Ttc13
Col27a1	1.37003020345675e-71	0.507814	0.201	0.088	2.59826228085573e-67	Myoblast	Col27a1
Ppp2r3c	1.46739024634676e-71	0.522099	0.29	0.144	2.78290560219664e-67	Myoblast	Ppp2r3c
Cdk5rap3	1.52359637104342e-71	0.468252	0.397	0.217	2.88950051768384e-67	Myoblast	Cdk5rap3
Nufip1	1.55317305485012e-71	0.600404	0.259	0.125	2.94559269852325e-67	Myoblast	Nufip1
Ttll12	1.82255997081104e-71	0.775518	0.155	0.06	3.45648498464314e-67	Myoblast	Ttll12
Bbc3	1.841004036829e-71	0.748053	0.148	0.056	3.49146415584619e-67	Myoblast	Bbc3
Ddah1	2.04327606757208e-71	1.37486	0.077	0.019	3.87507306215046e-67	Myoblast	Ddah1
Mphosph10	2.43340727666222e-71	0.544698	0.566	0.359	4.61495690018989e-67	Myoblast	Mphosph10
Gm10020	2.77701429449551e-71	0.451589	0.454	0.258	5.26660760951074e-67	Myoblast	Gm10020
Tnni2	3.1656611006396e-71	1.03772	0.119	0.041	6.00367627736301e-67	Myoblast	Tnni2
Slc35c2	3.37914365471605e-71	0.622083	0.206	0.09	6.40854594116898e-67	Myoblast	Slc35c2
Pnmal21	4.05396382854395e-71	0.657625	0.582	0.384	7.68834240083359e-67	Myoblast	Pnmal2
Ubl4a	4.38817908239616e-71	0.562421	0.335	0.177	8.32218162976433e-67	Myoblast	Ubl4a
Dnmt1	4.69293376062982e-71	0.793357	0.272	0.138	8.90014887703446e-67	Myoblast	Dnmt1
Slc31a1	5.36374089961538e-71	0.579541	0.241	0.112	1.01723346161206e-66	Myoblast	Slc31a1
Zdhhc6	5.77427046658339e-71	0.566683	0.227	0.103	1.09509039398754e-66	Myoblast	Zdhhc6
St8sia2	6.04246102799256e-71	1.09257	0.075	0.018	1.14595273395879e-66	Myoblast	St8sia2
Tsr3	6.07701596204517e-71	0.417665	0.402	0.219	1.15250607720187e-66	Myoblast	Tsr3
Wdr43	6.27204694141056e-71	0.603942	0.715	0.51	1.18949370243851e-66	Myoblast	Wdr43
Large	6.33411178283556e-71	0.573485	0.292	0.147	1.20126429961476e-66	Myoblast	Large
Ndufc1	6.46792449490833e-71	0.410053	0.863	0.704	1.22664188045937e-66	Myoblast	Ndufc1
Bsg	9.49028768069687e-71	0.230682	0.94	0.829	1.79983305864416e-66	Myoblast	Bsg
Xpnpep1	9.89377065620523e-71	0.481302	0.347	0.184	1.87635360494932e-66	Myoblast	Xpnpep1
Usp39	1.25971353085185e-70	0.567891	0.257	0.124	2.38904671126053e-66	Myoblast	Usp39
Nudcd1	1.3136238060577e-70	0.644868	0.211	0.094	2.49128754818843e-66	Myoblast	Nudcd1
Pop7	1.39436052490281e-70	0.520449	0.298	0.15	2.64440473547818e-66	Myoblast	Pop7
Igsf31	1.42059913694939e-70	0.405844	0.597	0.378	2.69416626322453e-66	Myoblast	Igsf3
Cyb5r3	1.50771696818437e-70	0.30975	0.739	0.502	2.85938523016166e-66	Myoblast	Cyb5r3
Lzts1	1.71027313393202e-70	2.71264	0.031	0.002	3.24353299850208e-66	Myoblast	Lzts1
Rgs19	1.8904490617835e-70	0.747309	0.175	0.073	3.58523664567241e-66	Myoblast	Rgs19
Prpf19	1.99193194605872e-70	0.424467	0.64	0.412	3.77769893570037e-66	Myoblast	Prpf19
Yars	2.37924969053536e-70	0.580984	0.282	0.14	4.51224703810031e-66	Myoblast	Yars
Dmwd	2.58920120116606e-70	0.466158	0.39	0.214	4.91042007801143e-66	Myoblast	Dmwd
Podnl1	2.64503180562451e-70	2.72307	0.034	0.003	5.01630281936688e-66	Myoblast	Podnl1
Mcm10	3.67710808341607e-70	3.6951	0.027	0.002	6.97363548019858e-66	Myoblast	Mcm10
Eif3g	4.6727457994386e-70	0.422815	0.73	0.508	8.8618624086353e-66	Myoblast	Eif3g
Rpl271	5.08512114285199e-70	0.224537	0.995	0.968	9.64393224741881e-66	Myoblast	Rpl27
Ska3	5.37478944390108e-70	3.19812	0.029	0.002	1.01932881803584e-65	Myoblast	Ska3
Mrps24	6.06296849927367e-70	0.385038	0.816	0.61	1.14984197588725e-65	Myoblast	Mrps24
Cplx2	6.14862310298927e-70	0.711888	0.21	0.095	1.16608637148192e-65	Myoblast	Cplx2
Cbfb	8.47150402634086e-70	0.44933	0.458	0.265	1.60662073859554e-65	Myoblast	Cbfb
Nmral1	1.14124749623426e-69	0.976258	0.125	0.044	2.16437587660828e-65	Myoblast	Nmral1
Psmb7	1.37383482861904e-69	0.469779	0.688	0.48	2.60547775247601e-65	Myoblast	Psmb7
Ybx3	1.48945403248135e-69	0.472141	0.911	0.782	2.82474957260088e-65	Myoblast	Ybx3
Sec11c	2.0259566236679e-69	0.5998	0.426	0.25	3.84222673678617e-65	Myoblast	Sec11c
Ndufaf2	2.18285598042667e-69	0.398558	0.406	0.226	4.13978636687917e-65	Myoblast	Ndufaf2
Btf3l4	2.42186037445718e-69	0.403261	0.686	0.455	4.59305820015805e-65	Myoblast	Btf3l4
Sumo1	3.11760675599606e-69	0.358633	0.84	0.645	5.91254121274653e-65	Myoblast	Sumo1
Eif4g2	3.85216619897788e-69	0.283812	0.969	0.893	7.30563319636156e-65	Myoblast	Eif4g2
Fitm11	3.88367320891311e-69	0.449243	0.513	0.311	7.36538624070371e-65	Myoblast	Fitm1
Mrps14	3.8949812087033e-69	0.384774	0.81	0.617	7.38683186230582e-65	Myoblast	Mrps14
Vta1	5.57938253688152e-69	0.407912	0.395	0.216	1.05812989811958e-64	Myoblast	Vta1
Desi2	5.65130011722475e-69	0.419136	0.629	0.403	1.07176906723167e-64	Myoblast	Desi2
Rrn3	5.83388313483556e-69	0.552257	0.247	0.118	1.10639593652156e-64	Myoblast	Rrn3
Dpy19l31	7.00171969476007e-69	0.569	0.368	0.207	1.32787614011125e-64	Myoblast	Dpy19l3
Kifc1	8.24572287085112e-69	2.34986	0.045	0.007	1.56380134245691e-64	Myoblast	Kifc1
1700012B09Rik	1.04572800380192e-68	4.11096	0.026	0.001	1.98322315921033e-64	Myoblast	1700012B09Rik
Gipc1	1.06611858396366e-68	0.427577	0.372	0.201	2.02189389448709e-64	Myoblast	Gipc1
Map2k1	1.08254584003044e-68	0.543575	0.411	0.235	2.05304818561772e-64	Myoblast	Map2k1
Galk1	1.08770438804107e-68	0.448334	0.427	0.243	2.06283137191989e-64	Myoblast	Galk1
Exosc8	1.23382654057062e-68	0.535042	0.455	0.271	2.33995203419219e-64	Myoblast	Exosc8
Med8	1.34522560850034e-68	0.443961	0.372	0.202	2.5512203665209e-64	Myoblast	Med8
Ndufa13	1.44766408229291e-68	0.273119	0.959	0.891	2.74549493206851e-64	Myoblast	Ndufa13
Srp68	1.60908133442065e-68	0.445111	0.445	0.253	3.05162275072876e-64	Myoblast	Srp68
Syncrip	1.79244878853716e-68	0.415078	0.846	0.666	3.39937912746071e-64	Myoblast	Syncrip
Golm1	1.95532365215345e-68	1.25636	0.096	0.03	3.70827130630901e-64	Myoblast	Golm1
Cd2bp2	1.98061214437779e-68	0.427555	0.329	0.171	3.75623093181248e-64	Myoblast	Cd2bp2
Rhno1	2.09502197229053e-68	0.589819	0.2	0.088	3.97320917044899e-64	Myoblast	Rhno1
Polr3h	2.23114981633457e-68	0.537263	0.319	0.167	4.23137562667851e-64	Myoblast	Polr3h
Aars	2.76172071967757e-68	0.582241	0.468	0.287	5.23760334486852e-64	Myoblast	Aars
Nde1	3.74137961682221e-68	0.519627	0.351	0.189	7.09552644330332e-64	Myoblast	Nde1
Ndufs1	3.94264805836293e-68	0.417466	0.516	0.309	7.47723204268529e-64	Myoblast	Ndufs1
Grpel1	4.11016384062949e-68	0.424875	0.605	0.387	7.79492572375382e-64	Myoblast	Grpel1
Fndc11	4.83460134140076e-68	0.430318	0.441	0.26	9.16882144396654e-64	Myoblast	Fndc1
Nudt8	4.89015779360153e-68	0.671234	0.191	0.083	9.2741842555653e-64	Myoblast	Nudt8
Tfrc	5.2790083338675e-68	1.12618	0.144	0.056	1.00116393051797e-63	Myoblast	Tfrc
Rpp30	5.30104280221149e-68	0.500714	0.341	0.182	1.00534276743941e-63	Myoblast	Rpp30
Hmga1-rs1	5.5876569760356e-68	2.3322	0.046	0.007	1.05969914550515e-63	Myoblast	Hmga1-rs1
Nle1	6.39354443101458e-68	0.709675	0.208	0.095	1.21253570134191e-63	Myoblast	Nle1
Mettl2	7.92210511857077e-68	0.631737	0.221	0.102	1.50242723573695e-63	Myoblast	Mettl2
Krtcap2	7.9264657333696e-68	0.343881	0.886	0.718	1.50325422633354e-63	Myoblast	Krtcap2
Kctd5	8.28411176102598e-68	0.522446	0.238	0.112	1.57108179547858e-63	Myoblast	Kctd5
Kbtbd12	8.8363711937575e-68	3.04344	0.026	0.001	1.67581779689611e-63	Myoblast	Kbtbd12
Psma2	8.8971074108964e-68	0.373491	0.886	0.724	1.6873364204765e-63	Myoblast	Psma2
Gm10053	9.3190774324186e-68	1.79812	0.054	0.01	1.76736303505819e-63	Myoblast	Gm10053
Lman2l	1.08522554227668e-67	0.482359	0.279	0.139	2.05813024092772e-63	Myoblast	Lman2l
Igf2bp2	1.52820764273274e-67	1.58361	0.077	0.02	2.89824579444264e-63	Myoblast	Igf2bp2
Srpk1	1.55507207068206e-67	0.418842	0.59	0.375	2.94919418204852e-63	Myoblast	Srpk1
Commd9	1.58433818724923e-67	0.51517	0.264	0.129	3.00469737211817e-63	Myoblast	Commd9
Slc39a13	2.00239704190014e-67	0.453356	0.436	0.252	3.79754598996361e-63	Myoblast	Slc39a13
Zcrb1	2.82584025503814e-67	0.377662	0.748	0.518	5.35920604367983e-63	Myoblast	Zcrb1
Srprb	2.90889292812521e-67	0.524583	0.284	0.143	5.51671543818945e-63	Myoblast	Srprb
Ssb	2.96959397464237e-67	0.357232	0.927	0.796	5.63183497290925e-63	Myoblast	Ssb
Mrps18a	2.97584794028233e-67	0.416072	0.6	0.378	5.64369561874544e-63	Myoblast	Mrps18a
Kcnh7	3.33110129464e-67	1.75705	0.054	0.01	6.31743360528477e-63	Myoblast	Kcnh7
Enox1	3.93268510695781e-67	0.949424	0.118	0.041	7.45833730534549e-63	Myoblast	Enox1
Phlda1	4.01323249479972e-67	0.259157	0.502	0.31	7.61109542638767e-63	Myoblast	Phlda1
Sap30bp	4.26533105354448e-67	0.477772	0.308	0.159	8.0892003430471e-63	Myoblast	Sap30bp
Tmem11	4.53944975737308e-67	0.427617	0.466	0.27	8.60906646485805e-63	Myoblast	Tmem11
Cmc2	4.9132096527065e-67	0.562658	0.242	0.116	9.31790210635788e-63	Myoblast	Cmc2
Psmc2	5.62431355232357e-67	0.443694	0.653	0.44	1.06665106519816e-62	Myoblast	Psmc2
Sf3a3	6.02589021901262e-67	0.426579	0.54	0.33	1.14281008003574e-62	Myoblast	Sf3a3
U2af1	6.57275566739351e-67	0.44463	0.852	0.688	1.24652311232118e-62	Myoblast	U2af1
Mrpl55	7.80691965746313e-67	0.425166	0.435	0.248	1.48058231303788e-62	Myoblast	Mrpl55
Rnmt	8.93128719645012e-67	0.424923	0.379	0.21	1.69381861680677e-62	Myoblast	Rnmt
Fbxw8	9.3538544636392e-67	0.519849	0.263	0.129	1.77395849902917e-62	Myoblast	Fbxw8
Parl	9.9901386216242e-67	0.442643	0.458	0.268	1.89462978959103e-62	Myoblast	Parl
Smarcb1	1.03735042138817e-66	0.282823	0.627	0.393	1.96733507416266e-62	Myoblast	Smarcb1
Mtfr1l	1.08369149289339e-66	0.410974	0.516	0.31	2.05522091627232e-62	Myoblast	Mtfr1l
Prkrip1	1.17395752159084e-66	0.458555	0.287	0.146	2.22641043969702e-62	Myoblast	Prkrip1
Mtdh	1.69960763011912e-66	0.370929	0.931	0.819	3.22330587052092e-62	Myoblast	Mtdh
Pts	1.79862728479732e-66	0.559054	0.271	0.136	3.41109664561813e-62	Myoblast	Pts
Tmem201	1.83335886167767e-66	1.03316	0.177	0.077	3.4769650811717e-62	Myoblast	Tmem201
Slc25a17	2.43479177642304e-66	0.40662	0.408	0.228	4.6175826039863e-62	Myoblast	Slc25a17
Chid1	2.5104056480754e-66	0.527621	0.237	0.113	4.760984311575e-62	Myoblast	Chid1
D1Ertd622e	2.67381429067473e-66	0.700358	0.16	0.066	5.07088880226462e-62	Myoblast	D1Ertd622e
Mnat1	3.65207457401237e-66	0.362005	0.625	0.402	6.92615942961447e-62	Myoblast	Mnat1
Rin1	4.27225167763493e-66	2.62238	0.034	0.004	8.10232530663465e-62	Myoblast	Rin1
Ubfd1	4.44062688861404e-66	0.504938	0.314	0.164	8.42164889425652e-62	Myoblast	Ubfd1
Vegfb	5.54942316503026e-66	0.438107	0.367	0.202	1.05244810324799e-61	Myoblast	Vegfb
Il18rap	5.65383400484279e-66	2.95851	0.026	0.002	1.07224961901843e-61	Myoblast	Il18rap
Gfm1	6.0211218210377e-66	0.529619	0.27	0.135	1.1419057533598e-61	Myoblast	Gfm1
Chrna1os	6.52083701953205e-66	0.903101	0.104	0.034	1.23667674075425e-61	Myoblast	Chrna1os
Cpsf2	7.34957392334225e-66	0.413473	0.383	0.213	1.39384669456186e-61	Myoblast	Cpsf2
Adamts7	7.52011583789723e-66	1.42935	0.067	0.016	1.42618996865721e-61	Myoblast	Adamts7
Hacd4	7.67324443468296e-66	0.56022	0.117	0.04	1.45523080703762e-61	Myoblast	Hacd4
Gnb2l11	7.68234078129934e-66	0.189531	0.999	0.995	1.45695592917342e-61	Myoblast	Gnb2l1
Chsy1	8.0847072618418e-66	0.671745	0.205	0.093	1.5332647322083e-61	Myoblast	Chsy1
Bri3	1.17702147610699e-65	0.295859	0.877	0.712	2.23222122943691e-61	Myoblast	Bri3
Wdr83os	1.23126955910977e-65	0.407	0.749	0.535	2.33510271885167e-61	Myoblast	Wdr83os
Prps1	1.35612363084289e-65	0.606272	0.257	0.127	2.57188846589354e-61	Myoblast	Prps1
Hdac3	1.372163028999e-65	0.404619	0.386	0.212	2.6023071844966e-61	Myoblast	Hdac3
Med10	1.434544695168e-65	0.392955	0.414	0.233	2.72061401438611e-61	Myoblast	Med10
2310039H08Rik	1.43563402465049e-65	0.416459	0.42	0.241	2.72267992774966e-61	Myoblast	2310039H08Rik
Sucla2	1.60156106179013e-65	0.387693	0.651	0.428	3.03736055368499e-61	Myoblast	Sucla2
Mcat	2.02532794041726e-65	0.581368	0.187	0.082	3.84103443900133e-61	Myoblast	Mcat
Capg	2.11884207758106e-65	0.276516	0.534	0.334	4.01838400013248e-61	Myoblast	Capg
Brip1	2.75821431367155e-65	2.29766	0.042	0.006	5.23095344587809e-61	Myoblast	Brip1
Glod4	2.77331267181693e-65	0.400856	0.422	0.24	5.25958748210081e-61	Myoblast	Glod4
Fen1	2.89693845540822e-65	1.06864	0.148	0.06	5.49404378068168e-61	Myoblast	Fen1
Rabl6	3.31298310592916e-65	0.386309	0.528	0.321	6.28307246039465e-61	Myoblast	Rabl6
Rars2	3.53924004326993e-65	0.613966	0.187	0.082	6.71216874206142e-61	Myoblast	Rars2
H2afx	3.55553123526539e-65	1.03013	0.228	0.111	6.74306498768081e-61	Myoblast	H2afx
Pak1ip1	4.34542541706419e-65	0.443909	0.654	0.44	8.24109930346223e-61	Myoblast	Pak1ip1
Col18a1	5.44738177541117e-65	0.313028	0.517	0.324	1.03309595370673e-60	Myoblast	Col18a1
Nif3l1	5.9400872902435e-65	0.722875	0.156	0.064	1.12653755459468e-60	Myoblast	Nif3l1
Usp50	6.20017962241486e-65	0.534308	0.33	0.178	1.17586406539098e-60	Myoblast	Usp50
Cdca2	6.28843747184061e-65	3.24825	0.032	0.003	1.19260216653457e-60	Myoblast	Cdca2
Clspn	6.6680842021068e-65	1.51266	0.096	0.031	1.26460216892956e-60	Myoblast	Clspn
Zfp787	7.20327031975793e-65	0.46963	0.379	0.212	1.36610021614209e-60	Myoblast	Zfp787
Ndufb7	7.25826471221534e-65	0.355687	0.848	0.668	1.37652990267164e-60	Myoblast	Ndufb7
Thoc7	7.75627844056088e-65	0.376342	0.749	0.53	1.47097820625237e-60	Myoblast	Thoc7
Psme3	8.40959856897543e-65	0.632176	0.281	0.145	1.59488036860619e-60	Myoblast	Psme3
Glb1	8.53126071213013e-65	0.757266	0.147	0.058	1.61795359405548e-60	Myoblast	Glb1
Evi2a	9.0943352250501e-65	0.382171	0.234	0.111	1.72474067543075e-60	Myoblast	Evi2a
Bri3bp	1.07637170940796e-64	0.523583	0.289	0.15	2.0413389468922e-60	Myoblast	Bri3bp
Leo1	1.38358526860781e-64	0.394791	0.391	0.219	2.62396946191472e-60	Myoblast	Leo1
Sin3b	1.54734927260364e-64	0.37939	0.74	0.513	2.9345478954928e-60	Myoblast	Sin3b
Nop56	1.6603758483305e-64	0.695533	0.613	0.43	3.1489027963588e-60	Myoblast	Nop56
Mrpl40	1.66902296600065e-64	0.422583	0.389	0.217	3.16530205502023e-60	Myoblast	Mrpl40
Anp32e	1.76567663546971e-64	0.632279	0.595	0.41	3.3486057391683e-60	Myoblast	Anp32e
9430016H08Rik	2.06345752034117e-64	0.397576	0.361	0.195	3.91334718732703e-60	Myoblast	9430016H08Rik
Gtf2e2	2.32822241278713e-64	0.420889	0.365	0.201	4.41547380585078e-60	Myoblast	Gtf2e2
Efna4	2.72608438745601e-64	1.11081	0.099	0.032	5.17001904081032e-60	Myoblast	Efna4
Cenpn	3.05735628340832e-64	1.84987	0.051	0.01	5.79827619148387e-60	Myoblast	Cenpn
Kntc1	3.062459782185e-64	3.31306	0.026	0.002	5.80795497691386e-60	Myoblast	Kntc1
Pon3	3.11022963736927e-64	0.730563	0.156	0.064	5.89855050727082e-60	Myoblast	Pon3
Tamm41	3.18832614377312e-64	0.728724	0.163	0.068	6.04666053166571e-60	Myoblast	Tamm41
Stac2	3.39006107240576e-64	3.12623	0.028	0.002	6.42925082381752e-60	Myoblast	Stac2
RP24-267C3.31	3.81943435873056e-64	0.637304	0.194	0.088	7.24355726133251e-60	Myoblast	RP24-267C3.3
Nop10	3.98522822585886e-64	0.419855	0.793	0.605	7.55798533034133e-60	Myoblast	Nop10
Ndufaf1	4.06884209484104e-64	0.49252	0.222	0.104	7.71655903286604e-60	Myoblast	Ndufaf1
Fkbp4	4.24019022344107e-64	0.443485	0.709	0.508	8.04152075875599e-60	Myoblast	Fkbp4
Trappc5	4.25502555069859e-64	0.400488	0.394	0.221	8.06965595689987e-60	Myoblast	Trappc5
Rangap1	4.26660596049102e-64	0.690612	0.276	0.146	8.09161820407122e-60	Myoblast	Rangap1
Hscb	4.57101383114539e-64	0.553178	0.243	0.119	8.66892773076723e-60	Myoblast	Hscb
Kat2a	5.44821794950215e-64	0.588287	0.216	0.101	1.03325453412308e-59	Myoblast	Kat2a
Dhfr	5.68595866395578e-64	0.867467	0.146	0.059	1.07834206061921e-59	Myoblast	Dhfr
Alg8	6.04074631156578e-64	1.12872	0.091	0.028	1.14562753798845e-59	Myoblast	Alg8
Acta1	6.31946931449621e-64	1.55404	0.219	0.107	1.19848735549421e-59	Myoblast	Acta1
Ankrd13b	6.86457018610239e-64	1.10127	0.096	0.031	1.30186573579432e-59	Myoblast	Ankrd13b
Ddr1	8.2253026328965e-64	0.426123	0.419	0.241	1.55992864432882e-59	Myoblast	Ddr1
Ammecr1	8.50588576969934e-64	0.554555	0.196	0.089	1.61314123622348e-59	Myoblast	Ammecr1
Nrm	9.79724700556449e-64	0.998007	0.131	0.05	1.8580478946053e-59	Myoblast	Nrm
1110065P20Rik	1.15956003846923e-63	0.379154	0.579	0.366	2.19910561295689e-59	Myoblast	1110065P20Rik
Pgd	1.20386270582597e-63	0.440299	0.281	0.144	2.28312562159895e-59	Myoblast	Pgd
Zc3hc1	1.2245796813224e-63	0.560888	0.232	0.112	2.32241536562792e-59	Myoblast	Zc3hc1
Creld2	1.26988020740425e-63	0.556612	0.33	0.18	2.40832781334216e-59	Myoblast	Creld2
Ptcd3	1.31838019290157e-63	0.459584	0.309	0.163	2.50030803583782e-59	Myoblast	Ptcd3
Dgkz	1.33206530308803e-63	0.5712	0.236	0.115	2.52626184730644e-59	Myoblast	Dgkz
Wsb2	1.44185359805476e-63	0.377436	0.469	0.276	2.73447534871085e-59	Myoblast	Wsb2
Trmt112	1.51356444652398e-63	0.345608	0.84	0.665	2.87047497283272e-59	Myoblast	Trmt112
H2afy	1.74453030891708e-63	0.372869	0.738	0.514	3.30850173086125e-59	Myoblast	H2afy
Dynlrb1	1.76602041956427e-63	0.263327	0.831	0.634	3.34925772570364e-59	Myoblast	Dynlrb1
Znhit1	1.80796973732779e-63	0.372244	0.499	0.301	3.42881460684216e-59	Myoblast	Znhit1
Gtf2h4	1.85177328290376e-63	0.590618	0.208	0.096	3.51188803102698e-59	Myoblast	Gtf2h4
Exosc1	2.1995337941749e-63	0.463744	0.391	0.223	4.1714158406527e-59	Myoblast	Exosc1
Dll11	2.33174213293615e-63	0.719852	0.246	0.125	4.4221489551134e-59	Myoblast	Dll1
Txnrd1	2.3523109248063e-63	0.443575	0.465	0.281	4.46115766889515e-59	Myoblast	Txnrd1
Thoc1	2.35631100756406e-63	0.497315	0.309	0.163	4.46874382584523e-59	Myoblast	Thoc1
Sdf2l1	2.47759594718566e-63	0.560995	0.226	0.109	4.6987607138376e-59	Myoblast	Sdf2l1
Dohh	2.62373898937286e-63	0.432294	0.416	0.239	4.97592099334563e-59	Myoblast	Dohh
Clybl	2.68549886894884e-63	0.566619	0.205	0.095	5.09304860496147e-59	Myoblast	Clybl
Zwilch	2.92979788086884e-63	1.42525	0.062	0.014	5.55636168106776e-59	Myoblast	Zwilch
Rbbp8	3.18714770803056e-63	0.532212	0.215	0.101	6.04442562827995e-59	Myoblast	Rbbp8
Pitrm1	3.9016055554253e-63	0.450759	0.316	0.168	7.39939493586408e-59	Myoblast	Pitrm1
Ufc1	4.12991863288898e-63	0.355819	0.738	0.514	7.83239068727395e-59	Myoblast	Ufc1
Lsg1	4.13786984969285e-63	0.404106	0.416	0.238	7.84747016994248e-59	Myoblast	Lsg1
Col1a1	4.27092566168747e-63	0.180411	0.424	0.259	8.09981051739029e-59	Myoblast	Col1a1
Mypn	4.60750681324462e-63	3.41506	0.023	0.001	8.73813667131842e-59	Myoblast	Mypn
Mgmt	4.66623057085481e-63	0.819235	0.126	0.047	8.84950627762615e-59	Myoblast	Mgmt
Mrps21	4.9672211259422e-63	0.373281	0.745	0.529	9.42033486534939e-59	Myoblast	Mrps21
Rhobtb1	7.37676560724711e-63	0.615559	0.183	0.081	1.39900359741441e-58	Myoblast	Rhobtb1
Csnk2b	7.4137478815839e-63	0.376757	0.738	0.524	1.40601728574239e-58	Myoblast	Csnk2b
Pdcd2l	9.5557751823115e-63	0.454251	0.262	0.13	1.81225276332538e-58	Myoblast	Pdcd2l
Wdr36	1.07312448055396e-62	0.540967	0.279	0.144	2.03518057737059e-58	Myoblast	Wdr36
Tsr1	1.18557929045217e-62	0.484417	0.298	0.156	2.24845112434254e-58	Myoblast	Tsr1
Tacc3	1.19032313864313e-62	1.31304	0.12	0.045	2.2574478324367e-58	Myoblast	Tacc3
Whsc1	1.21928114818109e-62	0.47945	0.358	0.2	2.31236669752543e-58	Myoblast	Whsc1
Bop1	1.22778344890693e-62	0.552006	0.276	0.142	2.328491310852e-58	Myoblast	Bop1
Ogfr	1.6568337050309e-62	0.421243	0.345	0.187	3.1421851215911e-58	Myoblast	Ogfr
Arhgef19	1.68543183803338e-62	0.865119	0.125	0.047	3.19642148083031e-58	Myoblast	Arhgef19
Exosc5	1.90957657718766e-62	0.37054	0.432	0.249	3.6215119786364e-58	Myoblast	Exosc5
2810004N23Rik	2.09341912442898e-62	0.365996	0.544	0.335	3.97016936947957e-58	Myoblast	2810004N23Rik
Camk2a	2.3793607371561e-62	3.08233	0.027	0.002	4.51245763801655e-58	Myoblast	Camk2a
Sgcg	2.51328776201627e-62	2.23793	0.039	0.005	4.76645024066385e-58	Myoblast	Sgcg
Dpcd	2.61360272852588e-62	0.416007	0.284	0.145	4.95669757464933e-58	Myoblast	Dpcd
Hprt	2.95154068043795e-62	0.440654	0.502	0.308	5.59759690045057e-58	Myoblast	Hprt
Rpgrip1	3.20637871097452e-62	0.637363	0.217	0.104	6.08089722536317e-58	Myoblast	Rpgrip1
Serinc21	3.53838894135771e-62	0.348478	0.423	0.243	6.7105546272849e-58	Myoblast	Serinc2
Ccdc43	4.39699421585231e-62	0.445196	0.25	0.123	8.33889953036391e-58	Myoblast	Ccdc43
Ehd4	5.47127251930457e-62	0.114206	0.279	0.142	1.03762683328611e-57	Myoblast	Ehd4
Nfu1	5.67059755950964e-62	0.39695	0.523	0.321	1.075428827161e-57	Myoblast	Nfu1
Psmb4	5.98302696466145e-62	0.33999	0.857	0.688	1.13468106384804e-57	Myoblast	Psmb4
Incenp	6.29504518048582e-62	1.3262	0.121	0.046	1.19385531847914e-57	Myoblast	Incenp
Drap1	7.21963355897801e-62	0.287572	0.921	0.785	1.36920350446018e-57	Myoblast	Drap1
Gtse1	7.4074452338313e-62	3.19142	0.025	0.002	1.40482198859611e-57	Myoblast	Gtse1
Utp14a1	7.45158583405429e-62	0.375148	0.541	0.334	1.4131932534284e-57	Myoblast	Utp14a
1700021F05Rik	7.51815856927098e-62	0.359856	0.453	0.264	1.42581877266224e-57	Myoblast	1700021F05Rik
Tmem261	7.65579888400731e-62	0.38248	0.489	0.293	1.45192225835199e-57	Myoblast	Tmem261
Mzt1	8.45046020967084e-62	0.404694	0.309	0.162	1.60262977876408e-57	Myoblast	Mzt1
Aatf	8.77718754802933e-62	0.453899	0.402	0.231	1.66459361848376e-57	Myoblast	Aatf
Lsm1	8.8992145183401e-62	0.35508	0.472	0.275	1.6877360334032e-57	Myoblast	Lsm1
Mad2l1	9.07611308120734e-62	0.999515	0.1	0.034	1.72128484585097e-57	Myoblast	Mad2l1
Minos1	9.22137319882778e-62	0.359446	0.858	0.696	1.74883342715769e-57	Myoblast	Minos1
Minpp1	1.00841927510006e-61	0.416226	0.345	0.188	1.91246715522727e-57	Myoblast	Minpp1
Cox7a2l1	1.33967431925282e-61	0.263633	0.957	0.91	2.54069234646297e-57	Myoblast	Cox7a2l
Hdlbp	1.35748212332355e-61	0.370769	0.858	0.686	2.57446484688311e-57	Myoblast	Hdlbp
Dmp1	1.44833165629659e-61	2.16174	0.037	0.005	2.74676098616648e-57	Myoblast	Dmp1
Mrpl41	1.54577981419236e-61	0.433065	0.483	0.294	2.93157141761581e-57	Myoblast	Mrpl41
Thoc5	1.59434635475396e-61	0.49284	0.234	0.114	3.02367786179088e-57	Myoblast	Thoc5
Rpl13-ps31	1.6484910014608e-61	0.410185	0.273	0.138	3.12636318427041e-57	Myoblast	Rpl13-ps3
Eef21	1.6509394547784e-61	0.206605	0.999	0.996	3.13100667598723e-57	Myoblast	Eef2
Cdc37	1.70276138733077e-61	0.336508	0.849	0.66	3.2292869710728e-57	Myoblast	Cdc37
Ly75	1.72619645942309e-61	1.53209	0.05	0.01	3.2737315852959e-57	Myoblast	Ly75
Psmg2	1.86326585763556e-61	0.408192	0.4	0.227	3.53368369900584e-57	Myoblast	Psmg2
Bcat2	1.96628187688768e-61	0.498132	0.248	0.124	3.72905357951749e-57	Myoblast	Bcat2
Six11	2.20234119851045e-61	0.300811	0.606	0.388	4.17674008297507e-57	Myoblast	Six1
Ppp4r1	2.67337510413996e-61	0.58097	0.206	0.097	5.07005588500143e-57	Myoblast	Ppp4r1
Myl4	2.70911154434422e-61	1.57628	0.108	0.038	5.13783004384882e-57	Myoblast	Myl4
Ccne2	2.75397591479152e-61	2.07067	0.059	0.013	5.22291532240212e-57	Myoblast	Ccne2
Plpp2	3.0763853182487e-61	0.480193	0.277	0.143	5.83436475605866e-57	Myoblast	Plpp2
Ydjc	3.10278501423415e-61	1.50903	0.065	0.016	5.88443177949507e-57	Myoblast	Ydjc
Sema7a	3.12815512812747e-61	1.15143	0.071	0.019	5.93254620049374e-57	Myoblast	Sema7a
Pias2	3.7721251243072e-61	0.462401	0.37	0.21	7.15383529824861e-57	Myoblast	Pias2
Polr3c	4.11372792332693e-61	0.485117	0.24	0.118	7.80168500658953e-57	Myoblast	Polr3c
Hist1h2ak	4.23276327533989e-61	4.30599	0.028	0.002	8.02743555168211e-57	Myoblast	Hist1h2ak
Actr3	4.25154248079641e-61	0.318665	0.732	0.506	8.06305031483039e-57	Myoblast	Actr3
Lmf1	4.28379719416924e-61	0.590209	0.212	0.1	8.12422137874195e-57	Myoblast	Lmf1
Snrpg1	5.71962345647839e-61	0.317962	0.931	0.798	1.08472658852113e-56	Myoblast	Snrpg
Mcph1	6.8493645592172e-61	0.828833	0.124	0.047	1.29898198865554e-56	Myoblast	Mcph1
Mrpl36	7.42596956965298e-61	0.40157	0.557	0.354	1.40833512888469e-56	Myoblast	Mrpl36
Exosc4	7.83890769856818e-61	0.390812	0.471	0.283	1.48664884503346e-56	Myoblast	Exosc4
Lbh	9.93089945044362e-61	0.15885	0.403	0.231	1.88339508077663e-56	Myoblast	Lbh
Sardh	1.0993702353541e-60	0.882725	0.107	0.037	2.08495565134904e-56	Myoblast	Sardh
Pold4	1.21377114210492e-60	0.49456	0.568	0.376	2.30191697100198e-56	Myoblast	Pold4
Prpsap1	1.28334788097702e-60	0.342405	0.449	0.261	2.43386925627293e-56	Myoblast	Prpsap1
Mecr	1.33769771741484e-60	0.551655	0.209	0.099	2.53694372107724e-56	Myoblast	Mecr
Mex3b	1.72726728929758e-60	1.04342	0.104	0.036	3.27576241415287e-56	Myoblast	Mex3b
Asna1	1.88776897325907e-60	0.443687	0.358	0.2	3.58015385778583e-56	Myoblast	Asna1
Mrpl24	1.96634192001549e-60	0.376071	0.736	0.529	3.72916745130937e-56	Myoblast	Mrpl24
Adsl	2.04241084727495e-60	0.465641	0.354	0.199	3.87343217185695e-56	Myoblast	Adsl
Foxm1	2.06239807758523e-60	1.978	0.05	0.01	3.91133795414039e-56	Myoblast	Foxm1
Dcaf13	2.13000146338538e-60	0.525902	0.299	0.159	4.03954777531037e-56	Myoblast	Dcaf13
Rfc5	2.24753260728137e-60	0.717975	0.183	0.083	4.26244558970911e-56	Myoblast	Rfc5
Prmt5	2.60100393181592e-60	0.444094	0.298	0.158	4.93280395668889e-56	Myoblast	Prmt5
Vasp	2.80933259514296e-60	0.235057	0.385	0.216	5.32789926668862e-56	Myoblast	Vasp
Ccdc167	2.88509454924765e-60	0.840914	0.127	0.049	5.47158181264816e-56	Myoblast	Ccdc167
Pgs1	3.06911042810611e-60	0.415288	0.321	0.172	5.82056792690324e-56	Myoblast	Pgs1
Sema6b	3.54029484957191e-60	1.75991	0.073	0.021	6.71416918221312e-56	Myoblast	Sema6b
Bola3	4.3122562843432e-60	0.46926	0.54	0.351	8.17819404325689e-56	Myoblast	Bola3
Ier5	4.43499890968883e-60	0.268476	0.426	0.249	8.41097543222487e-56	Myoblast	Ier5
Fzr1	4.49770572504257e-60	0.632166	0.194	0.09	8.52989890754324e-56	Myoblast	Fzr1
Cd1d1	4.70871988508962e-60	1.01277	0.089	0.028	8.93008726207247e-56	Myoblast	Cd1d1
Abce1	4.90648741490307e-60	0.434021	0.55	0.355	9.30515338236367e-56	Myoblast	Abce1
Rdh5	4.9761515716505e-60	0.473992	0.376	0.218	9.43727145563518e-56	Myoblast	Rdh5
Gm266	5.00344817643027e-60	0.832857	0.178	0.081	9.48903946660001e-56	Myoblast	Gm266
Dnttip1	5.18767497217554e-60	0.337002	0.44	0.255	9.83842558473091e-56	Myoblast	Dnttip1
Ergic2	5.79160413374671e-60	0.370806	0.643	0.423	1.09837772396506e-55	Myoblast	Ergic2
Med21	6.94879250313921e-60	0.369892	0.654	0.43	1.31783849822035e-55	Myoblast	Med21
Wdr75	6.98584363500474e-60	0.447813	0.438	0.261	1.32486524537865e-55	Myoblast	Wdr75
Alkbh3	7.59506210167749e-60	0.464463	0.264	0.135	1.44040352758314e-55	Myoblast	Alkbh3
Abhd17c	1.0098977175146e-59	0.548959	0.215	0.103	1.91527102126645e-55	Myoblast	Abhd17c
Actr10	1.03026116833083e-59	0.364605	0.692	0.463	1.95389030573943e-55	Myoblast	Actr10
Cenpi	1.35516754779885e-59	2.33493	0.034	0.004	2.57007525440053e-55	Myoblast	Cenpi
Kars	1.38384012772594e-59	0.468354	0.33	0.181	2.62445280223224e-55	Myoblast	Kars
Impdh21	1.39848401539381e-59	0.397959	0.755	0.558	2.65222493519436e-55	Myoblast	Impdh2
Rexo2	1.42783142150792e-59	0.39034	0.699	0.488	2.70788229088978e-55	Myoblast	Rexo2
Troap	1.43289084637858e-59	5.62366	0.017	0	2.71747749015697e-55	Myoblast	Troap
Cdc26	1.56607014907103e-59	0.353749	0.612	0.393	2.97005203771322e-55	Myoblast	Cdc26
Mrpl4	1.61420404499841e-59	0.357395	0.509	0.313	3.06133797133948e-55	Myoblast	Mrpl4
Gsg2	1.67328248123175e-59	2.58869	0.033	0.004	3.17338022565602e-55	Myoblast	Gsg2
Copz1	1.83294439804002e-59	0.342458	0.443	0.257	3.4761790508829e-55	Myoblast	Copz1
Stk16	2.6325039209735e-59	0.355657	0.536	0.333	4.99254368612624e-55	Myoblast	Stk16
Drg2	2.64021220738006e-59	0.438072	0.296	0.156	5.00716245129628e-55	Myoblast	Drg2
Nol12	3.13356637489208e-59	0.451736	0.463	0.282	5.94280862998282e-55	Myoblast	Nol12
Mettl11	3.2609972109596e-59	0.333619	0.558	0.35	6.18448121058488e-55	Myoblast	Mettl1
Ap2s1	3.83989851788049e-59	0.377022	0.668	0.456	7.28236753916036e-55	Myoblast	Ap2s1
Gstz1	4.03815434265227e-59	0.488604	0.242	0.122	7.65835971084003e-55	Myoblast	Gstz1
Ywhah	4.14433654412042e-59	0.269944	0.649	0.425	7.85973425592438e-55	Myoblast	Ywhah
Siva1	4.14498157712454e-59	0.447338	0.651	0.455	7.8609575610167e-55	Myoblast	Siva1
Zfp579	4.27526063614021e-59	0.477156	0.287	0.152	8.1080317964399e-55	Myoblast	Zfp579
Rpl391	4.85124744080214e-59	0.162702	1	0.999	9.20039077148126e-55	Myoblast	Rpl39
Ubac2	5.34319514530743e-59	0.362052	0.337	0.183	1.01333695930755e-54	Myoblast	Ubac2
Dsn1	6.08320588825457e-59	1.39491	0.061	0.015	1.15367999670748e-54	Myoblast	Dsn1
Pycr2	6.35353921403382e-59	0.431297	0.411	0.24	1.20494871194151e-54	Myoblast	Pycr2
Gsr	6.37734653455587e-59	0.470073	0.275	0.144	1.20946377027852e-54	Myoblast	Gsr
Ehd1	7.0171713594936e-59	0.348071	0.409	0.238	1.33080654832796e-54	Myoblast	Ehd1
Afg3l1	7.41114249375122e-59	0.34519	0.407	0.233	1.40552317393992e-54	Myoblast	Afg3l1
Zcchc51	7.6147281863642e-59	0.728931	0.244	0.128	1.44413320054397e-54	Myoblast	Zcchc5
Hmgb2	9.51502603235743e-59	1.54399	0.467	0.31	1.80452468703659e-54	Myoblast	Hmgb2
Acp1	1.35462300299808e-58	0.356092	0.702	0.489	2.56904252518586e-54	Myoblast	Acp1
Eid2	1.52858875722932e-58	0.467001	0.276	0.144	2.89896857808541e-54	Myoblast	Eid2
Hdac5	1.5588188029139e-58	0.483041	0.227	0.112	2.95629985972621e-54	Myoblast	Hdac5
Mina	1.73646289943184e-58	0.619357	0.171	0.076	3.29320188877248e-54	Myoblast	Mina
BC003965	1.74342815959237e-58	0.409044	0.504	0.312	3.30641150466693e-54	Myoblast	BC003965
Chst11	1.80331644073609e-58	1.51521	0.062	0.016	3.419989629856e-54	Myoblast	Chst11
Actb	1.86946939679451e-58	0.184732	1	1	3.54544871102079e-54	Myoblast	Actb
Naa35	1.93402227325636e-58	0.335945	0.475	0.284	3.66787324123069e-54	Myoblast	Naa35
Fbxo17	1.98968069376588e-58	0.619044	0.186	0.086	3.77342943572699e-54	Myoblast	Fbxo17
Arl6ip4	2.20147410303235e-58	0.345371	0.607	0.391	4.17509563640086e-54	Myoblast	Arl6ip4
Mrps11	2.20869820158955e-58	0.337905	0.372	0.207	4.18879613931458e-54	Myoblast	Mrps11
Wdr34	2.41116563862968e-58	0.641527	0.14	0.057	4.57277563366119e-54	Myoblast	Wdr34
Yars2	3.31558010533725e-58	0.617076	0.191	0.089	6.2879976697721e-54	Myoblast	Yars2
Ppie	3.49215905805271e-58	0.345996	0.455	0.27	6.62287965359697e-54	Myoblast	Ppie
Spcs2	4.11545240045326e-58	0.322578	0.892	0.738	7.8049554774596e-54	Myoblast	Spcs2
Gm10076	4.59997107743425e-58	0.324354	0.677	0.447	8.72384514835406e-54	Myoblast	Gm10076
Ddx56	5.60216938811813e-58	0.500894	0.303	0.165	1.0624514244566e-53	Myoblast	Ddx56
Arhgap11a	6.71927645983079e-58	1.80137	0.065	0.017	1.27431078060691e-53	Myoblast	Arhgap11a
Gtf2ird1	7.01012126876539e-58	0.425386	0.3	0.161	1.32946949862136e-53	Myoblast	Gtf2ird1
Gm8186	7.11452113699806e-58	0.465779	0.311	0.169	1.34926893363168e-53	Myoblast	Gm8186
Dpp9	7.2381509852212e-58	0.444283	0.3	0.161	1.3727153343472e-53	Myoblast	Dpp9
Lig1	7.69139565213378e-58	1.13175	0.211	0.107	1.45867318542717e-53	Myoblast	Lig1
Mrps31	7.80924707362899e-58	0.345967	0.389	0.221	1.48102370751374e-53	Myoblast	Mrps31
Nt5m	8.17841974110242e-58	0.46338	0.212	0.102	1.55103730390007e-53	Myoblast	Nt5m
Pigf	9.22432719396169e-58	0.493486	0.208	0.099	1.74939365233483e-53	Myoblast	Pigf
Pofut2	9.60896547363664e-58	0.33683	0.589	0.377	1.82234030207519e-53	Myoblast	Pofut2
P4hb	1.07584427579676e-57	0.354848	0.844	0.669	2.04033866904855e-53	Myoblast	P4hb
Dynap	1.0915559325301e-57	4.33022	0.019	0.001	2.07013582604333e-53	Myoblast	Dynap
Fubp1	1.13696574484826e-57	0.385383	0.851	0.669	2.15625553510473e-53	Myoblast	Fubp1
Tarbp2	1.18733020602649e-57	0.454889	0.199	0.093	2.25177173572924e-53	Myoblast	Tarbp2
Ptdss2	1.28490007350286e-57	0.408282	0.285	0.15	2.43681298939817e-53	Myoblast	Ptdss2
Slc38a61	1.40610324640704e-57	0.420043	0.312	0.171	2.66667480681095e-53	Myoblast	Slc38a6
Mettl21a	1.43458190604743e-57	0.530072	0.214	0.104	2.72068458481895e-53	Myoblast	Mettl21a
Gpc3	1.48124297239073e-57	0.343682	0.26	0.142	2.80917729713902e-53	Myoblast	Gpc3
Elof1	1.63081498680762e-57	0.375286	0.547	0.345	3.09284062248065e-53	Myoblast	Elof1
Gpatch4	2.08773467610803e-57	0.488077	0.4	0.24	3.95938881323888e-53	Myoblast	Gpatch4
Anapc10	2.14769110581349e-57	0.343912	0.332	0.18	4.07309618217528e-53	Myoblast	Anapc10
1110038F14Rik	2.18593259368513e-57	0.3684	0.569	0.36	4.14562116392385e-53	Myoblast	1110038F14Rik
Frmpd1	2.2089771133381e-57	1.18654	0.076	0.022	4.1893250954457e-53	Myoblast	Frmpd1
2700029M09Rik	2.526562217145e-57	0.411845	0.529	0.337	4.7916252448155e-53	Myoblast	2700029M09Rik
Sar1b	2.57547698848173e-57	0.332697	0.581	0.365	4.88439210865561e-53	Myoblast	Sar1b
Emc4	2.76835584532653e-57	0.355958	0.535	0.332	5.25018686066176e-53	Myoblast	Emc4
Sec11a	3.14698199102345e-57	0.337916	0.784	0.586	5.96825134597598e-53	Myoblast	Sec11a
Nfkbie	3.54573001572017e-57	0.717934	0.138	0.057	6.72447697481331e-53	Myoblast	Nfkbie
Spsb4	3.67873491796152e-57	0.757498	0.133	0.053	6.97672077191402e-53	Myoblast	Spsb4
Dio21	3.81809535361608e-57	0.6529	0.187	0.089	7.24101783813289e-53	Myoblast	Dio2
Chn2	4.48780889338874e-57	2.25641	0.049	0.01	8.51112956631174e-53	Myoblast	Chn2
Orc2	4.88536469670557e-57	0.467073	0.349	0.199	9.26509414730211e-53	Myoblast	Orc2
Tmed10	5.57447972010326e-57	0.229905	0.932	0.797	1.05720007891758e-52	Myoblast	Tmed10
Cog4	5.93547742014503e-57	0.417831	0.292	0.156	1.12566329273051e-52	Myoblast	Cog4
Rad54b	6.11589873256337e-57	3.07804	0.023	0.002	1.15988019463064e-52	Myoblast	Rad54b
Cox18	6.29094216008614e-57	0.52122	0.242	0.123	1.19307718066034e-52	Myoblast	Cox18
Ptrhd1	6.79805347708105e-57	0.401403	0.262	0.135	1.28925084192842e-52	Myoblast	Ptrhd1
Apip	6.99895784596131e-57	0.335231	0.334	0.184	1.32735235548656e-52	Myoblast	Apip
Cep83	7.16339946562618e-57	0.35155	0.366	0.209	1.35853870865601e-52	Myoblast	Cep83
Smim5	7.83809436363326e-57	2.55538	0.045	0.009	1.48649459606305e-52	Myoblast	Smim5
Zfp511	8.14066270863676e-57	0.327898	0.298	0.159	1.54387668269296e-52	Myoblast	Zfp511
Hdac111	8.31316850940927e-57	0.537196	0.357	0.21	1.57659240780947e-52	Myoblast	Hdac11
Ptges3l	9.46823633609869e-57	1.08132	0.095	0.032	1.79565102114112e-52	Myoblast	Ptges3l
Rps4x1	9.54560495126056e-57	0.139609	1	0.999	1.81032397900657e-52	Myoblast	Rps4x
Eme1	9.81864376884831e-57	2.99169	0.024	0.002	1.86210579076208e-52	Myoblast	Eme1
2310061I04Rik	1.15916362355632e-56	0.55565	0.175	0.079	2.19835381207456e-52	Myoblast	2310061I04Rik
Kcmf1	1.28299047588439e-56	0.375808	0.643	0.435	2.43319143751474e-52	Myoblast	Kcmf1
Gm9843	1.40939495407556e-56	0.319062	0.657	0.437	2.6729175304043e-52	Myoblast	Gm9843
Fastkd2	1.49564118198631e-56	0.557631	0.162	0.071	2.83648350163704e-52	Myoblast	Fastkd2
Gm8730	1.67445752277735e-56	0.465347	0.826	0.65	3.17560869194724e-52	Myoblast	Gm8730
Rnaseh2a	1.90422131200406e-56	0.445266	0.245	0.124	3.6113557182157e-52	Myoblast	Rnaseh2a
Mfsd11	2.13374451677606e-56	0.477543	0.249	0.128	4.0466464760658e-52	Myoblast	Mfsd11
Glis2	2.66780341461013e-56	0.526913	0.252	0.131	5.0594891758081e-52	Myoblast	Glis2
Mrgbp	2.78160034966056e-56	0.411416	0.246	0.125	5.27530506313125e-52	Myoblast	Mrgbp
Nme6	2.89904217252885e-56	0.610655	0.142	0.059	5.49803348020096e-52	Myoblast	Nme6
Hist1h2ab	3.1791740733137e-56	4.78803	0.023	0.002	6.02930363003944e-52	Myoblast	Hist1h2ab
Abcd4	3.26832672307806e-56	0.534239	0.18	0.083	6.19838163031755e-52	Myoblast	Abcd4
Slc43a21	3.42575992292531e-56	0.462692	0.444	0.276	6.49695369382785e-52	Myoblast	Slc43a2
Trp53cor1	3.78529242353638e-56	1.4064	0.056	0.013	7.17880708123675e-52	Myoblast	Trp53cor1
Fam111a	4.50967776995596e-56	0.920771	0.115	0.044	8.55260389072148e-52	Myoblast	Fam111a
Cars	4.73972181979637e-56	0.470605	0.243	0.124	8.98888243124382e-52	Myoblast	Cars
Nme7	4.79280988398848e-56	0.501334	0.166	0.074	9.08956394498416e-52	Myoblast	Nme7
Arpp19	5.00716820562889e-56	0.3573	0.767	0.558	9.49609450197518e-52	Myoblast	Arpp19
Polr2c	5.24927890059609e-56	0.360929	0.636	0.425	9.95525743498049e-52	Myoblast	Polr2c
Bola2	5.61499855844735e-56	0.378202	0.771	0.569	1.06488447660954e-51	Myoblast	Bola2
Rbbp4	5.66997115132585e-56	0.328701	0.85	0.685	1.07531002884895e-51	Myoblast	Rbbp4
Rpl291	6.01392006211204e-56	0.462874	0.907	0.834	1.14053993977955e-51	Myoblast	Rpl29
Faf1	6.06445689726626e-56	0.360028	0.338	0.187	1.15012425056655e-51	Myoblast	Faf1
Ddx27	6.6554485889208e-56	0.447948	0.521	0.332	1.26220582488883e-51	Myoblast	Ddx27
Mtss1l	6.86359503003136e-56	0.293282	0.303	0.164	1.30168079744545e-51	Myoblast	Mtss1l
Mrrf	7.19955370095317e-56	0.382459	0.289	0.155	1.36539535938577e-51	Myoblast	Mrrf
Crls1	7.26028328420069e-56	0.379752	0.326	0.18	1.37691272484866e-51	Myoblast	Crls1
Ncapd2	7.96827563897991e-56	1.14836	0.105	0.038	1.51118347493254e-51	Myoblast	Ncapd2
Gsap1	8.90862705190913e-56	0.34601	0.42	0.248	1.68952112039457e-51	Myoblast	Gsap
Gde1	1.30527308437493e-55	0.349525	0.722	0.508	2.47545040451705e-51	Myoblast	Gde1
Praf2	1.46045982105208e-55	0.457098	0.221	0.109	2.76976205062526e-51	Myoblast	Praf2
Cdc123	1.47565899014244e-55	0.327144	0.459	0.274	2.79858727480514e-51	Myoblast	Cdc123
Igdcc41	1.50069672940229e-55	0.475578	0.314	0.176	2.84607134731144e-51	Myoblast	Igdcc4
Shisa4	1.54549006569929e-55	0.374024	0.232	0.116	2.93102190959871e-51	Myoblast	Shisa4
Suclg1	1.88839496522516e-55	0.37536	0.725	0.52	3.58134105154952e-51	Myoblast	Suclg1
Prmt3	2.00392655065458e-55	0.379307	0.348	0.197	3.80044670331641e-51	Myoblast	Prmt3
Hyal2	2.29366958795958e-55	0.698659	0.151	0.066	4.34994437356535e-51	Myoblast	Hyal2
Ccnc	2.81343030673307e-55	0.444324	0.262	0.137	5.33567057671926e-51	Myoblast	Ccnc
Ttyh2	2.93203747365349e-55	0.447394	0.349	0.2	5.56060906878384e-51	Myoblast	Ttyh2
Fitm2	3.67542030473214e-55	0.685121	0.134	0.055	6.9704346079245e-51	Myoblast	Fitm2
Phf7	5.02728962944862e-55	0.685362	0.13	0.053	9.53425478224931e-51	Myoblast	Phf7
Gtf3a	5.21942122705115e-55	0.351087	0.436	0.259	9.89863235710251e-51	Myoblast	Gtf3a
Dhx40	5.30924450901564e-55	0.336943	0.394	0.23	1.00689822113482e-50	Myoblast	Dhx40
Mapre1	6.04975223920653e-55	0.383834	0.736	0.541	1.14733551216552e-50	Myoblast	Mapre1
Taf11	6.55849980254293e-55	0.327665	0.48	0.29	1.24381948755227e-50	Myoblast	Taf11
Rwdd1	6.71750505861197e-55	0.333854	0.809	0.622	1.27397483436576e-50	Myoblast	Rwdd1
Man1c1	7.1265278980695e-55	0.468709	0.265	0.14	1.35154601586888e-50	Myoblast	Man1c1
Trnt1	7.4661027259119e-55	0.340565	0.457	0.277	1.41594638196919e-50	Myoblast	Trnt1
Lage3	8.23558924069376e-55	0.356679	0.477	0.292	1.56187949949757e-50	Myoblast	Lage3
Dhx29	1.03784783724031e-54	0.404906	0.312	0.172	1.96827842332624e-50	Myoblast	Dhx29
Eno1b	1.07385738031024e-54	1.42156	0.052	0.012	2.03657052175837e-50	Myoblast	Eno1b
Commd7	1.08441055246278e-54	0.291011	0.45	0.267	2.05658461274566e-50	Myoblast	Commd7
Dhrs4	1.1257386920749e-54	0.394837	0.272	0.144	2.13496342952005e-50	Myoblast	Dhrs4
Copb2	1.15240682636596e-54	0.367205	0.747	0.539	2.18553954620304e-50	Myoblast	Copb2
Smyd1	1.20468454729182e-54	3.34205	0.02	0.001	2.28468424393893e-50	Myoblast	Smyd1
Tmem101	1.3200566484831e-54	0.487096	0.21	0.103	2.5034874338482e-50	Myoblast	Tmem101
Prkaca	1.33118529164645e-54	0.365389	0.427	0.254	2.52459290560749e-50	Myoblast	Prkaca
P3h1	1.45313829054234e-54	0.600981	0.174	0.08	2.75587676801355e-50	Myoblast	P3h1
Tmtc4	1.70988004413836e-54	0.54661	0.163	0.073	3.24278750370841e-50	Myoblast	Tmtc4
Zdhhc16	1.72839346494055e-54	0.473627	0.204	0.099	3.27789820625975e-50	Myoblast	Zdhhc16
Elp6	1.92198179736487e-54	0.652578	0.134	0.055	3.64503847870247e-50	Myoblast	Elp6
Acot9	2.03898188402307e-54	0.358659	0.428	0.256	3.86692914304975e-50	Myoblast	Acot9
Sars2	2.05501416320286e-54	0.844351	0.107	0.04	3.89733436051422e-50	Myoblast	Sars2
Traf2	2.20623516943496e-54	0.364884	0.287	0.154	4.1841249988334e-50	Myoblast	Traf2
Nab2	2.49554623704666e-54	0.45858	0.26	0.137	4.732803438559e-50	Myoblast	Nab2
Smtn	2.57518066604872e-54	0.369692	0.295	0.164	4.8838301331614e-50	Myoblast	Smtn
Capza1	2.58821018674555e-54	0.3394	0.464	0.282	4.90854061916294e-50	Myoblast	Capza1
Smim8	2.61507593127278e-54	0.36592	0.295	0.161	4.95949150365884e-50	Myoblast	Smim8
Dis3	2.71691924746239e-54	0.526587	0.289	0.16	5.15263735281243e-50	Myoblast	Dis3
Lias	3.14912681910403e-54	0.312509	0.413	0.242	5.9723190124308e-50	Myoblast	Lias
Lrpprc	3.23540186583975e-54	0.444149	0.294	0.16	6.13593963856508e-50	Myoblast	Lrpprc
Nol11	3.5713198596674e-54	0.355932	0.495	0.305	6.77300811385921e-50	Myoblast	Nol11
1190005I06Rik	3.59813617676659e-54	1.5409	0.05	0.011	6.82386525923784e-50	Myoblast	1190005I06Rik
Ap3s2	3.92455298745302e-54	0.416342	0.234	0.119	7.44291474070465e-50	Myoblast	Ap3s2
Nap1l4	4.5509508734809e-54	0.336246	0.711	0.502	8.63087833155652e-50	Myoblast	Nap1l4
Lsm6	4.56011165487186e-54	0.653185	0.785	0.623	8.64825175346449e-50	Myoblast	Lsm6
Eftud1	5.03010323062422e-54	0.462897	0.259	0.137	9.53959077687884e-50	Myoblast	Eftud1
Ercc6l	5.13930307027853e-54	2.03501	0.036	0.006	9.74668827278324e-50	Myoblast	Ercc6l
Coro1c	5.16206601291148e-54	0.38385	0.43	0.261	9.78985819348662e-50	Myoblast	Coro1c
Casz1	5.61884120024821e-54	1.84074	0.082	0.027	1.06561323362707e-49	Myoblast	Casz1
Psmd9	5.66504222556749e-54	0.293184	0.535	0.331	1.07437525807888e-49	Myoblast	Psmd9
Cbr4	5.95300688682765e-54	0.56369	0.164	0.074	1.12898775608686e-49	Myoblast	Cbr4
Cxcl13	6.2448220831741e-54	1.89624	0.033	0.005	1.18433050807397e-49	Myoblast	Cxcl13
Thoc3	6.46157775335009e-54	0.361735	0.326	0.182	1.22543822092284e-49	Myoblast	Thoc3
Prpf38a	6.55000683061923e-54	0.324278	0.406	0.235	1.24220879542694e-49	Myoblast	Prpf38a
Kif2a	6.67322653374099e-54	0.310413	0.51	0.317	1.26557741212398e-49	Myoblast	Kif2a
Mcrs1	7.32875504430401e-54	0.314634	0.407	0.236	1.38989839415226e-49	Myoblast	Mcrs1
Ppa2	7.40964097344478e-54	0.357399	0.444	0.267	1.4052384106138e-49	Myoblast	Ppa2
Prkag3	7.52778856007652e-54	3.48473	0.021	0.001	1.42764510041851e-49	Myoblast	Prkag3
Rab24	7.94212723018953e-54	0.289063	0.531	0.329	1.50622442920545e-49	Myoblast	Rab24
Sf3b3	8.0811812496202e-54	0.407045	0.406	0.241	1.53259602399047e-49	Myoblast	Sf3b3
Gtf2h2	1.06474436974459e-53	0.398761	0.229	0.115	2.01928769722061e-49	Myoblast	Gtf2h2
Commd2	1.09324985364381e-53	0.337849	0.42	0.25	2.07334834743549e-49	Myoblast	Commd2
Tmem147	1.34465735197985e-53	0.344115	0.621	0.411	2.55014266802978e-49	Myoblast	Tmem147
Cyth2	1.35834940528197e-53	0.31013	0.48	0.29	2.57610964711725e-49	Myoblast	Cyth2
Gnl31	1.44604923697552e-53	0.493579	0.604	0.419	2.74243237792407e-49	Myoblast	Gnl3
Sep15	1.48285303217936e-53	0.218046	0.974	0.927	2.81223077552816e-49	Myoblast	Sep15
Tex30	1.50015062326778e-53	0.583382	0.162	0.073	2.84503565702735e-49	Myoblast	Tex30
Polr2k	1.52564218879922e-53	0.333688	0.679	0.465	2.89338041105772e-49	Myoblast	Polr2k
Slc25a10	1.53105833225634e-53	0.893343	0.089	0.03	2.90365212712415e-49	Myoblast	Slc25a10
Cdk2	1.60839360279896e-53	0.782201	0.146	0.064	3.05031846770823e-49	Myoblast	Cdk2
Tpmt	1.83451460331925e-53	0.482452	0.196	0.095	3.47915694519496e-49	Myoblast	Tpmt
Reep2	2.00169471725791e-53	1.23923	0.055	0.013	3.79621403127963e-49	Myoblast	Reep2
Polr3k	2.01827092621185e-53	0.388311	0.282	0.152	3.82765081156077e-49	Myoblast	Polr3k
Arhgdia	2.46982856602972e-53	0.328014	0.815	0.629	4.68402987547537e-49	Myoblast	Arhgdia
Eif5	2.47531261244205e-53	0.343074	0.913	0.776	4.69443036949635e-49	Myoblast	Eif5
Bccip	2.49895250249508e-53	0.358944	0.626	0.412	4.73926342098192e-49	Myoblast	Bccip
Hnrnpa01	2.66746598689399e-53	0.238452	0.981	0.928	5.05884924414445e-49	Myoblast	Hnrnpa0
Ky	2.68622597358735e-53	4.28728	0.018	0.001	5.09442755890842e-49	Myoblast	Ky
Rpl7l1	2.7211757731091e-53	0.379896	0.649	0.45	5.16070985370142e-49	Myoblast	Rpl7l1
Kif18b	2.90343774282314e-53	4.00379	0.018	0.001	5.50636967926408e-49	Myoblast	Kif18b
Rpl27-ps3	3.6007565820657e-53	0.318431	0.53	0.332	6.8288348578876e-49	Myoblast	Rpl27-ps3
Wdr83	3.78071856864587e-53	0.365797	0.282	0.15	7.17013276543689e-49	Myoblast	Wdr83
D10Wsu102e	4.03761011845194e-53	0.338541	0.344	0.194	7.6573275896441e-49	Myoblast	D10Wsu102e
Ier3ip1	4.15566555078812e-53	0.313884	0.766	0.551	7.88121971706968e-49	Myoblast	Ier3ip1
Bcl7c1	4.20150794262474e-53	0.306825	0.791	0.587	7.96815981318781e-49	Myoblast	Bcl7c
Tmem39b1	4.88412110613993e-53	0.558925	0.163	0.074	9.26273567779438e-49	Myoblast	Tmem39b
Smarca5	5.301397164943e-53	0.304722	0.902	0.77	1.00540997233144e-48	Myoblast	Smarca5
Rtkn2	5.4404518852262e-53	1.71511	0.044	0.009	1.03178170003315e-48	Myoblast	Rtkn2
Med7	5.82057929365727e-53	0.357155	0.31	0.171	1.1038728630421e-48	Myoblast	Med7
Nol10	6.04164475014632e-53	0.588507	0.18	0.086	1.14579792686525e-48	Myoblast	Nol10
Pin4	6.2749341960403e-53	0.302973	0.585	0.374	1.19004127027904e-48	Myoblast	Pin4
Ubxn1	6.45420408031829e-53	0.267296	0.886	0.732	1.22403980383236e-48	Myoblast	Ubxn1
Fam195b	6.98285164747822e-53	0.327585	0.732	0.517	1.32429781494424e-48	Myoblast	Fam195b
Htra31	7.16195343460537e-53	0.459706	0.792	0.671	1.35826446887291e-48	Myoblast	Htra3
Gm11273	8.3545051721341e-53	1.14656	0.068	0.02	1.58443190589523e-48	Myoblast	Gm11273
1700123O20Rik	8.3646741722018e-53	0.325964	0.408	0.239	1.58636045675807e-48	Myoblast	1700123O20Rik
Mybpc11	8.51989630123934e-53	0.379038	0.53	0.354	1.61579833353004e-48	Myoblast	Mybpc1
Agpat3	8.9965569509172e-53	0.391895	0.578	0.383	1.70619702574145e-48	Myoblast	Agpat3
Zfp422	9.45863715394991e-53	0.330847	0.439	0.263	1.7938305362466e-48	Myoblast	Zfp422
Gpn1	9.57402220652682e-53	0.37659	0.287	0.156	1.81571331146781e-48	Myoblast	Gpn1
Nup371	1.0607947648797e-52	0.482327	0.21	0.104	2.01179727159436e-48	Myoblast	Nup37
Rce1	1.11118041628835e-52	0.358429	0.289	0.157	2.10735365949086e-48	Myoblast	Rce1
Baz1a	1.2407386101377e-52	0.468894	0.309	0.175	2.35306077412614e-48	Myoblast	Baz1a
Snx11	1.3353167459782e-52	0.325845	0.655	0.442	2.53242820874765e-48	Myoblast	Snx1
Drg1	1.34380084424987e-52	0.335503	0.482	0.296	2.54851830111987e-48	Myoblast	Drg1
Mybl2	1.52939765451779e-52	2.35282	0.029	0.004	2.90050265179298e-48	Myoblast	Mybl2
Sec61a1	1.75880296195061e-52	0.336262	0.475	0.293	3.33556981733934e-48	Myoblast	Sec61a1
[truncated: 2,500 more rows]

## Sheet: Markers - Pericyte
	p_val	avg_log2FC	pct.1	pct.2	p_val_adj	cluster	gene
Gucy1a3	0	6.57041	0.98	0.03	0	Pericyte	Gucy1a3
Myh11	0	5.47833	0.978	0.039	0	Pericyte	Myh11
Pdgfrb	0	6.41015	0.956	0.035	0	Pericyte	Pdgfrb
Tinagl1	0	4.58097	0.982	0.066	0	Pericyte	Tinagl1
Colec11	0	8.20287	0.938	0.024	0	Pericyte	Colec11
Ebf1	0	5.33363	0.993	0.082	0	Pericyte	Ebf1
Kcnj8	0	6.62471	0.949	0.042	0	Pericyte	Kcnj8
Rbpms	0	5.72329	0.96	0.056	0	Pericyte	Rbpms
Gucy1b3	0	6.51549	0.922	0.019	0	Pericyte	Gucy1b3
Ndufa4l2	0	6.27866	0.926	0.03	0	Pericyte	Ndufa4l2
Ccl11	0	6.10226	0.949	0.061	0	Pericyte	Ccl11
Abcc9	0	6.36146	0.92	0.036	0	Pericyte	Abcc9
Procr	0	7.53176	0.903	0.022	0	Pericyte	Procr
Slc11a1	0	7.03594	0.887	0.02	0	Pericyte	Slc11a1
Gm13889	0	5.86867	0.992	0.126	0	Pericyte	Gm13889
Ednra	0	7.66999	0.878	0.012	0	Pericyte	Ednra
Ifitm1	0	7.13435	0.914	0.051	0	Pericyte	Ifitm1
C1s1	0	5.80321	0.893	0.039	0	Pericyte	C1s1
Cpe	0	5.13947	0.904	0.051	0	Pericyte	Cpe
Steap4	0	6.03208	0.889	0.038	0	Pericyte	Steap4
Sparcl1	0	3.52573	0.998	0.152	0	Pericyte	Sparcl1
Ccnd2	0	5.17381	0.906	0.062	0	Pericyte	Ccnd2
Rgs5	0	7.52715	0.997	0.154	0	Pericyte	Rgs5
Rasl11a	0	5.81122	0.87	0.032	0	Pericyte	Rasl11a
Ramp1	0	6.44088	0.86	0.025	0	Pericyte	Ramp1
Mylk	0	4.8088	0.98	0.157	0	Pericyte	Mylk
Aspn	0	5.00865	0.844	0.022	0	Pericyte	Aspn
Nr2f2	0	4.6657	0.988	0.17	0	Pericyte	Nr2f2
Pdlim2	0	6.10708	0.847	0.033	0	Pericyte	Pdlim2
Epas1	0	4.09388	0.873	0.062	0	Pericyte	Epas1
Itga1	0	4.22157	0.881	0.074	0	Pericyte	Itga1
Id4	0	7.0493	0.833	0.026	0	Pericyte	Id4
Synpo2	0	5.06663	0.889	0.088	0	Pericyte	Synpo2
Cxcl12	0	3.74445	0.98	0.181	0	Pericyte	Cxcl12
Parm1	0	6.18712	0.817	0.025	0	Pericyte	Parm1
Lmod1	0	6.04397	0.805	0.014	0	Pericyte	Lmod1
Mustn1	0	4.94416	0.844	0.053	0	Pericyte	Mustn1
Aoc3	0	6.38073	0.806	0.016	0	Pericyte	Aoc3
Myl9	0	5.66775	0.997	0.212	0	Pericyte	Myl9
Cygb	0	5.21744	0.855	0.07	0	Pericyte	Cygb
Rasgrp2	0	5.37484	0.817	0.032	0	Pericyte	Rasgrp2
Ebf2	0	6.88079	0.785	0.01	0	Pericyte	Ebf2
Sdc1	0	4.60876	0.94	0.171	0	Pericyte	Sdc1
Inpp4b	0	6.00396	0.797	0.032	0	Pericyte	Inpp4b
Sept4	0	4.18161	0.927	0.166	0	Pericyte	Sept4
Tns1	0	4.00323	0.938	0.179	0	Pericyte	Tns1
Npy1r	0	6.65159	0.771	0.016	0	Pericyte	Npy1r
Col6a3	0	4.67231	0.804	0.051	0	Pericyte	Col6a3
Meox2	0	4.73813	0.782	0.031	0	Pericyte	Meox2
Eln	0	5.29457	0.793	0.05	0	Pericyte	Eln
Il34	0	5.61882	0.774	0.035	0	Pericyte	Il34
Pcdh19	0	5.40954	0.774	0.039	0	Pericyte	Pcdh19
Sncg	0	4.75566	0.772	0.037	0	Pericyte	Sncg
Postn1	0	2.0326	0.86	0.129	0	Pericyte	Postn
Myo1b	0	3.7791	0.906	0.178	0	Pericyte	Myo1b
Adra2a	0	7.75833	0.732	0.007	0	Pericyte	Adra2a
Rap2a	0	3.95776	0.906	0.185	0	Pericyte	Rap2a
Serpine2	0	4.01082	0.857	0.138	0	Pericyte	Serpine2
Pde5a	0	4.17938	0.818	0.1	0	Pericyte	Pde5a
Eps8	0	5.73372	0.742	0.025	0	Pericyte	Eps8
Dlc1	0	3.50943	0.855	0.141	0	Pericyte	Dlc1
Ano1	0	6.86663	0.715	0.012	0	Pericyte	Ano1
Higd1b	0	7.26316	0.715	0.012	0	Pericyte	Higd1b
Nrp1	0	2.83471	0.885	0.185	0	Pericyte	Nrp1
Il1r1	0	3.72169	0.859	0.163	0	Pericyte	Il1r1
Mef2c	0	2.7799	0.779	0.086	0	Pericyte	Mef2c
Htra1	0	2.75414	0.921	0.231	0	Pericyte	Htra1
Tpm2	0	3.94105	0.989	0.312	0	Pericyte	Tpm2
Gstm2	0	3.6295	0.897	0.222	0	Pericyte	Gstm2
Col1a11	0	2.0313	0.887	0.215	0	Pericyte	Col1a1
Slfn5	0	4.01123	0.713	0.041	0	Pericyte	Slfn5
Pcolce	0	3.25561	0.867	0.196	0	Pericyte	Pcolce
4930523C07Rik	0	3.83622	0.755	0.087	0	Pericyte	4930523C07Rik
Cox4i2	0	5.32909	0.694	0.027	0	Pericyte	Cox4i2
Gcnt2	0	3.68551	0.772	0.106	0	Pericyte	Gcnt2
Ptp4a3	0	3.79703	0.797	0.132	0	Pericyte	Ptp4a3
Mfge8	0	3.41456	0.958	0.294	0	Pericyte	Mfge8
Csrp1	0	3.21551	0.944	0.281	0	Pericyte	Csrp1
Vtn	0	4.26511	0.974	0.314	0	Pericyte	Vtn
Lmcd1	0	5.25142	0.716	0.058	0	Pericyte	Lmcd1
Cystm1	0	3.70891	0.765	0.108	0	Pericyte	Cystm1
Cnn2	0	3.48133	0.808	0.158	0	Pericyte	Cnn2
Gpc6	0	4.62046	0.72	0.072	0	Pericyte	Gpc6
Gnb4	0	3.37046	0.871	0.224	0	Pericyte	Gnb4
Pawr	0	6.92912	0.652	0.009	0	Pericyte	Pawr
Arhgap10	0	3.44166	0.806	0.165	0	Pericyte	Arhgap10
Fhl2	0	5.56496	0.661	0.029	0	Pericyte	Fhl2
Khdrbs3	0	3.19302	0.8	0.174	0	Pericyte	Khdrbs3
Rrad	0	4.5263	0.684	0.059	0	Pericyte	Rrad
Naalad2	0	5.65201	0.64	0.016	0	Pericyte	Naalad2
Foxs1	0	5.38821	0.648	0.027	0	Pericyte	Foxs1
Arhgap6	0	3.33277	0.752	0.132	0	Pericyte	Arhgap6
Anxa3	0	3.30794	0.702	0.083	0	Pericyte	Anxa3
Prss23	0	3.30539	0.737	0.119	0	Pericyte	Prss23
Dhrs3	0	3.04567	0.735	0.123	0	Pericyte	Dhrs3
Nab1	0	3.36431	0.954	0.342	0	Pericyte	Nab1
Mfap5	0	5.07023	0.635	0.024	0	Pericyte	Mfap5
Adap2	0	6.11163	0.619	0.014	0	Pericyte	Adap2
Flt1	0	2.59508	0.631	0.028	0	Pericyte	Flt1
Stom	0	4.22557	0.663	0.062	0	Pericyte	Stom
Cd36	0	2.12355	0.648	0.047	0	Pericyte	Cd36
Tuba1c1	0	3.19688	0.704	0.105	0	Pericyte	Tuba1c
Btbd3	0	3.50625	0.722	0.125	0	Pericyte	Btbd3
Ephx3	0	6.75162	0.608	0.012	0	Pericyte	Ephx3
Ppp1r14a	0	3.0247	0.916	0.321	0	Pericyte	Ppp1r14a
Gucy1a2	0	6.03672	0.61	0.016	0	Pericyte	Gucy1a2
Akap12	0	2.85345	0.725	0.132	0	Pericyte	Akap12
Aebp1	0	3.46982	0.691	0.098	0	Pericyte	Aebp1
Angpt2	0	6.05727	0.607	0.015	0	Pericyte	Angpt2
Col6a2	0	3.15572	0.921	0.33	0	Pericyte	Col6a2
Mmp11	0	4.33862	0.665	0.078	0	Pericyte	Mmp11
1500009L16Rik	0	5.8385	0.603	0.018	0	Pericyte	1500009L16Rik
Galnt16	0	3.43071	0.698	0.114	0	Pericyte	Galnt16
Tsc22d11	0	2.5475	0.944	0.362	0	Pericyte	Tsc22d1
Lgalsl	0	3.34773	0.66	0.08	0	Pericyte	Lgalsl
Gnai1	0	3.20908	0.688	0.108	0	Pericyte	Gnai1
Ggt5	0	6.21206	0.592	0.013	0	Pericyte	Ggt5
Pkig1	0	2.64034	0.912	0.334	0	Pericyte	Pkig
Itgb5	0	3.15604	0.707	0.129	0	Pericyte	Itgb5
Cyp4b1	0	6.11537	0.588	0.012	0	Pericyte	Cyp4b1
Ssbp4	0	2.99307	0.7	0.128	0	Pericyte	Ssbp4
Tgfb1i1	0	3.02194	0.72	0.149	0	Pericyte	Tgfb1i1
Timp3	0	3.00445	0.976	0.406	0	Pericyte	Timp3
Gjc1	0	2.76096	0.746	0.18	0	Pericyte	Gjc1
Tagln	0	4.94084	0.985	0.421	0	Pericyte	Tagln
Bmp5	0	7.33316	0.569	0.006	0	Pericyte	Bmp5
Pdlim1	0	2.60706	0.754	0.192	0	Pericyte	Pdlim1
Vcl	0	2.92665	0.896	0.335	0	Pericyte	Vcl
Ndn	0	2.79571	0.739	0.179	0	Pericyte	Ndn
Selenbp1	0	3.53746	0.664	0.106	0	Pericyte	Selenbp1
Igfbp7	0	3.9737	1	0.443	0	Pericyte	Igfbp7
Gpsm3	0	4.67199	0.586	0.03	0	Pericyte	Gpsm3
Tshz2	0	2.00235	0.894	0.339	0	Pericyte	Tshz2
Col1a21	0	1.05138	0.948	0.395	0	Pericyte	Col1a2
Tnfrsf1a	0	2.60435	0.865	0.314	0	Pericyte	Tnfrsf1a
Ecm2	0	3.32408	0.662	0.113	0	Pericyte	Ecm2
Sema6d	0	2.9606	0.687	0.141	0	Pericyte	Sema6d
Snhg18	0	3.007	0.666	0.12	0	Pericyte	Snhg18
Actg2	0	8.22426	0.55	0.008	0	Pericyte	Actg2
Dtx3	0	2.65908	0.799	0.258	0	Pericyte	Dtx3
Tmem176a	0	3.30733	0.978	0.44	0	Pericyte	Tmem176a
Vasp1	0	2.67851	0.722	0.186	0	Pericyte	Vasp
Cog7	0	3.48328	0.688	0.152	0	Pericyte	Cog7
Mrvi1	0	6.0082	0.541	0.008	0	Pericyte	Mrvi1
Shox2	0	6.68512	0.541	0.009	0	Pericyte	Shox2
Gja4	0	5.02069	0.551	0.019	0	Pericyte	Gja4
Fst	0	6.12523	0.554	0.022	0	Pericyte	Fst
Nnmt	0	3.82434	0.58	0.05	0	Pericyte	Nnmt
Kcnk3	0	7.44336	0.535	0.006	0	Pericyte	Kcnk3
Pde1a	0	4.24767	0.566	0.037	0	Pericyte	Pde1a
Mgst3	0	2.87958	0.66	0.133	0	Pericyte	Mgst3
Zak	0	2.74032	0.718	0.192	0	Pericyte	Zak
Ddit4l	0	5.80897	0.544	0.021	0	Pericyte	Ddit4l
C1ra	0	3.63252	0.588	0.067	0	Pericyte	C1ra
Tnfrsf21	0	4.0184	0.588	0.067	0	Pericyte	Tnfrsf21
Esam	0	2.61757	0.555	0.035	0	Pericyte	Esam
Atp1b2	0	3.66435	0.559	0.039	0	Pericyte	Atp1b2
Susd2	0	6.43988	0.529	0.01	0	Pericyte	Susd2
Crim1	0	2.99884	0.662	0.149	0	Pericyte	Crim1
Tmem45a	0	4.4794	0.574	0.062	0	Pericyte	Tmem45a
Gstt1	0	2.27019	0.821	0.312	0	Pericyte	Gstt1
Srpx	0	6.25761	0.515	0.01	0	Pericyte	Srpx
Slc1a5	0	3.17517	0.606	0.104	0	Pericyte	Slc1a5
Grb14	0	4.35961	0.524	0.023	0	Pericyte	Grb14
Tm4sf1	0	1.47011	0.606	0.106	0	Pericyte	Tm4sf1
Pelo	0	2.72838	0.681	0.183	0	Pericyte	Pelo
Ckb1	0	1.84509	0.798	0.3	0	Pericyte	Ckb
Gadd45g1	0	2.79886	0.754	0.257	0	Pericyte	Gadd45g
Cmbl	0	4.62589	0.529	0.032	0	Pericyte	Cmbl
Rasl12	0	5.01601	0.518	0.022	0	Pericyte	Rasl12
Pth1r	0	4.24511	0.53	0.039	0	Pericyte	Pth1r
Ecm1	0	3.3634	0.558	0.068	0	Pericyte	Ecm1
Fam129a	0	2.44305	0.773	0.284	0	Pericyte	Fam129a
Sept11	0	2.44276	0.935	0.447	0	Pericyte	Sept11
Adamts21	0	3.66552	0.553	0.065	0	Pericyte	Adamts2
Gpc31	0	1.63042	0.597	0.109	0	Pericyte	Gpc3
Rgs16	0	4.25026	0.618	0.131	0	Pericyte	Rgs16
Kctd10	0	3.04539	0.597	0.112	0	Pericyte	Kctd10
Chd3	0	2.39417	0.713	0.23	0	Pericyte	Chd3
Mir143hg	0	4.69825	0.507	0.032	0	Pericyte	Mir143hg
Luzp1	0	1.93931	0.783	0.31	0	Pericyte	Luzp1
Ppp1r12a	0	2.54117	0.909	0.436	0	Pericyte	Ppp1r12a
Ets1	0	2.03265	0.627	0.155	0	Pericyte	Ets1
Peak1	0	2.25037	0.711	0.239	0	Pericyte	Peak1
Ccl19	0	3.21674	0.649	0.181	0	Pericyte	Ccl19
Ier51	0	1.8684	0.696	0.228	0	Pericyte	Ier5
Daam1	0	2.52516	0.891	0.424	0	Pericyte	Daam1
Loxl2	0	2.3539	0.615	0.148	0	Pericyte	Loxl2
Hopx	0	3.5294	0.523	0.057	0	Pericyte	Hopx
Lama4	0	2.69668	0.528	0.062	0	Pericyte	Lama4
Ctsk	0	3.7079	0.49	0.024	0	Pericyte	Ctsk
Nhsl2	0	4.98324	0.487	0.022	0	Pericyte	Nhsl2
Sod3	0	2.12044	0.731	0.266	0	Pericyte	Sod3
Arhgef25	0	2.17041	0.715	0.25	0	Pericyte	Arhgef25
Nkd1	0	5.14774	0.476	0.012	0	Pericyte	Nkd1
Tkt	0	2.18767	0.623	0.161	0	Pericyte	Tkt
Nid1	0	2.15398	0.647	0.186	0	Pericyte	Nid1
Sema5a	0	4.21496	0.486	0.025	0	Pericyte	Sema5a
2310022B05Rik	0	3.15076	0.565	0.105	0	Pericyte	2310022B05Rik
C1qtnf2	0	4.39141	0.491	0.031	0	Pericyte	C1qtnf2
Marveld1	0	2.76633	0.563	0.108	0	Pericyte	Marveld1
Pi15	0	6.83725	0.459	0.007	0	Pericyte	Pi15
Kcne4	0	2.91696	0.52	0.068	0	Pericyte	Kcne4
Mmp23	0	5.96179	0.464	0.012	0	Pericyte	Mmp23
Rgs4	0	3.06988	0.57	0.121	0	Pericyte	Rgs4
Pear1	0	5.13584	0.464	0.016	0	Pericyte	Pear1
Rras	0	2.02895	0.914	0.466	0	Pericyte	Rras
Gyg	0	2.91535	0.559	0.113	0	Pericyte	Gyg
Prrx1	0	3.3052	0.993	0.548	0	Pericyte	Prrx1
Hic1	0	4.20765	0.479	0.035	0	Pericyte	Hic1
Ctsc	0	2.70913	0.491	0.048	0	Pericyte	Ctsc
Rasa4	0	4.28829	0.471	0.028	0	Pericyte	Rasa4
Flna	0	2.4593	0.913	0.474	0	Pericyte	Flna
Prkg1	0	5.59724	0.448	0.009	0	Pericyte	Prkg1
Bst2	0	1.82213	0.652	0.214	0	Pericyte	Bst2
Gpx11	0	1.74852	0.896	0.458	0	Pericyte	Gpx1
Slc41a3	0	4.83775	0.46	0.023	0	Pericyte	Slc41a3
Lims2	0	2.54008	0.491	0.054	0	Pericyte	Lims2
Mcam	0	2.80822	0.525	0.09	0	Pericyte	Mcam
Lamb2	0	2.0508	0.675	0.24	0	Pericyte	Lamb2
Tusc5	0	7.83151	0.438	0.003	0	Pericyte	Tusc5
Crispld2	0	2.91928	0.507	0.073	0	Pericyte	Crispld2
Igfbp4	0	1.85016	0.904	0.471	0	Pericyte	Igfbp4
Iigp1	0	3.86513	0.471	0.038	0	Pericyte	Iigp1
Snx18	0	2.01254	0.707	0.275	0	Pericyte	Snx18
Hspb2	0	2.19585	0.634	0.203	0	Pericyte	Hspb2
Pde3a	0	1.8363	0.77	0.34	0	Pericyte	Pde3a
Pla2r1	0	3.31311	0.499	0.07	0	Pericyte	Pla2r1
Isyna11	0	3.34605	0.496	0.068	0	Pericyte	Isyna1
Dapk1	0	3.73883	0.476	0.049	0	Pericyte	Dapk1
Fam69a	0	3.37808	0.489	0.063	0	Pericyte	Fam69a
Palld	0	1.87584	0.753	0.33	0	Pericyte	Palld
Cacna2d1	0	2.09329	0.693	0.27	0	Pericyte	Cacna2d1
Acta2	0	4.17273	0.992	0.57	0	Pericyte	Acta2
Endod1	0	3.17861	0.482	0.06	0	Pericyte	Endod1
Pltp	0	2.62619	0.458	0.038	0	Pericyte	Pltp
Arhgef17	0	2.75943	0.53	0.11	0	Pericyte	Arhgef17
Rasa3	0	2.05434	0.671	0.253	0	Pericyte	Rasa3
Ccdc170	0	5.76249	0.427	0.01	0	Pericyte	Ccdc170
Nexn	0	2.01037	0.784	0.37	0	Pericyte	Nexn
Arhgap42	0	1.8898	0.664	0.25	0	Pericyte	Arhgap42
Specc1	0	3.14116	0.47	0.056	0	Pericyte	Specc1
Cdc42ep4	0	3.17532	0.481	0.069	0	Pericyte	Cdc42ep4
Pls3	0	1.83494	0.67	0.259	0	Pericyte	Pls3
Mmp14	0	1.6569	0.749	0.339	0	Pericyte	Mmp14
Tspan2	0	3.55957	0.451	0.042	0	Pericyte	Tspan2
Ndrg2	0	1.86559	0.913	0.504	0	Pericyte	Ndrg2
Arap2	0	3.91936	0.437	0.028	0	Pericyte	Arap2
Mef2a	0	1.80908	0.868	0.459	0	Pericyte	Mef2a
Ifi203	0	3.52659	0.438	0.03	0	Pericyte	Ifi203
Epb41l2	0	1.85915	0.767	0.359	0	Pericyte	Epb41l2
Bmp2	0	3.4877	0.469	0.063	0	Pericyte	Bmp2
Plekha2	0	2.69205	0.507	0.103	0	Pericyte	Plekha2
Ms4a4d	0	2.63561	0.496	0.092	0	Pericyte	Ms4a4d
Runx1t1	0	3.04886	0.47	0.067	0	Pericyte	Runx1t1
Prkar2b	0	2.34458	0.578	0.175	0	Pericyte	Prkar2b
Tmem38b	0	2.26679	0.571	0.168	0	Pericyte	Tmem38b
Slc9a3r2	0	1.46243	0.505	0.103	0	Pericyte	Slc9a3r2
Psmb10	0	2.07839	0.614	0.213	0	Pericyte	Psmb10
Ostf1	0	1.6711	0.658	0.257	0	Pericyte	Ostf1
Rem1	0	1.71017	0.817	0.416	0	Pericyte	Rem1
Filip1	0	2.87939	0.471	0.07	0	Pericyte	Filip1
Pcdh1	0	3.72702	0.43	0.03	0	Pericyte	Pcdh1
Mrps61	0	2.34857	0.569	0.169	0	Pericyte	Mrps6
Gng11	0	2.42314	0.987	0.589	0	Pericyte	Gng11
Ddr2	0	1.78947	0.736	0.338	0	Pericyte	Ddr2
Stbd1	0	2.50739	0.582	0.184	0	Pericyte	Stbd1
Ajuba	0	3.2587	0.471	0.073	0	Pericyte	Ajuba
Anxa12	0	1.94403	0.948	0.55	0	Pericyte	Anxa1
Sp100	0	3.11628	0.438	0.041	0	Pericyte	Sp100
Msrb3	0	2.43834	0.536	0.141	0	Pericyte	Msrb3
Dab2ip	0	1.61591	0.779	0.385	0	Pericyte	Dab2ip
Peli2	0	3.81414	0.425	0.031	0	Pericyte	Peli2
Fam124a	0	1.91113	0.588	0.194	0	Pericyte	Fam124a
Arhgap15	0	5.14458	0.406	0.013	0	Pericyte	Arhgap15
Gns	0	2.17019	0.56	0.168	0	Pericyte	Gns
Nrp2	0	2.69132	0.452	0.061	0	Pericyte	Nrp2
Lima1	0	1.63907	0.742	0.351	0	Pericyte	Lima1
Cav2	0	1.55508	0.599	0.209	0	Pericyte	Cav2
Actn11	0	1.74113	0.739	0.349	0	Pericyte	Actn1
Tmem119	0	5.27245	0.404	0.016	0	Pericyte	Tmem119
Efemp2	0	2.18005	0.577	0.189	0	Pericyte	Efemp2
Adgrf5	0	2.26081	0.413	0.026	0	Pericyte	Adgrf5
Bcam1	0	1.69174	0.609	0.225	0	Pericyte	Bcam
Lbh1	0	1.65054	0.603	0.219	0	Pericyte	Lbh
Daam2	0	4.00248	0.408	0.025	0	Pericyte	Daam2
Ccser2	0	1.31315	0.711	0.329	0	Pericyte	Ccser2
Cdh11	0	5.35787	0.39	0.009	0	Pericyte	Cdh11
Mark1	0	3.46828	0.425	0.045	0	Pericyte	Mark1
Cd1511	0	1.53113	0.884	0.504	0	Pericyte	Cd151
C2	0	5.76867	0.388	0.008	0	Pericyte	C2
Ildr2	0	5.56153	0.388	0.009	0	Pericyte	Ildr2
Thbd	0	2.65442	0.469	0.09	0	Pericyte	Thbd
Sgip1	0	2.50845	0.48	0.101	0	Pericyte	Sgip1
Tcf7l1	0	2.2547	0.528	0.149	0	Pericyte	Tcf7l1
Ppp1r1a	0	7.0522	0.382	0.004	0	Pericyte	Ppp1r1a
Sult1a1	0	3.07629	0.408	0.031	0	Pericyte	Sult1a1
Cbfa2t3	0	1.66304	0.693	0.317	0	Pericyte	Cbfa2t3
Stim1	0	2.50869	0.486	0.111	0	Pericyte	Stim1
Trabd2b	0	6.05984	0.382	0.008	0	Pericyte	Trabd2b
Nrip2	0	4.28832	0.384	0.011	0	Pericyte	Nrip2
Cyb5r31	0	1.5637	0.873	0.501	0	Pericyte	Cyb5r3
Vat1	0	2.08242	0.534	0.163	0	Pericyte	Vat1
Tpm1	0	3.97111	0.999	0.629	0	Pericyte	Tpm1
Iscu	0	1.59822	0.817	0.447	0	Pericyte	Iscu
Ccdc3	0	4.66367	0.38	0.011	0	Pericyte	Ccdc3
Scn7a	0	1.25827	0.422	0.053	0	Pericyte	Scn7a
Smpdl3a	0	2.03472	0.494	0.125	0	Pericyte	Smpdl3a
Dgkb	0	5.73957	0.375	0.006	0	Pericyte	Dgkb
Prr13	0	2.39343	0.45	0.081	0	Pericyte	Prr13
Msx1	0	3.70067	0.402	0.034	0	Pericyte	Msx1
Gm13861	0	4.65591	0.38	0.013	0	Pericyte	Gm13861
Smarcb11	0	1.69099	0.759	0.392	0	Pericyte	Smarcb1
Slmap	0	2.09677	0.615	0.248	0	Pericyte	Slmap
Ppp1r12b	0	2.11537	0.569	0.202	0	Pericyte	Ppp1r12b
Col18a11	0	1.61778	0.683	0.317	0	Pericyte	Col18a1
Adgrl2	0	2.51647	0.449	0.083	0	Pericyte	Adgrl2
Osmr	0	2.46241	0.453	0.09	0	Pericyte	Osmr
Vasn	0	4.91854	0.376	0.014	0	Pericyte	Vasn
Hrct1	0	3.62983	0.4	0.039	0	Pericyte	Hrct1
Fzd4	0	1.52786	0.782	0.421	0	Pericyte	Fzd4
Fblim1	0	4.57684	0.384	0.023	0	Pericyte	Fblim1
Cacna1c	0	6.10042	0.368	0.007	0	Pericyte	Cacna1c
Clic4	0	1.73011	0.808	0.448	0	Pericyte	Clic4
Cap1	0	1.50039	0.727	0.368	0	Pericyte	Cap1
Taok3	0	1.75294	0.584	0.225	0	Pericyte	Taok3
Rhoc	0	1.2716	0.841	0.483	0	Pericyte	Rhoc
Man2a1	0	1.89469	0.706	0.348	0	Pericyte	Man2a1
Afap1l2	0	2.49757	0.441	0.084	0	Pericyte	Afap1l2
Art3	0	1.41534	0.439	0.084	0	Pericyte	Art3
Limd1	0	1.6612	0.711	0.356	0	Pericyte	Limd1
Esyt2	0	1.73538	0.684	0.33	0	Pericyte	Esyt2
Stxbp6	0	3.15235	0.383	0.031	0	Pericyte	Stxbp6
Oat	0	1.73257	0.947	0.596	0	Pericyte	Oat
Msrb1	0	1.75051	0.572	0.221	0	Pericyte	Msrb1
Il6st	0	1.61133	0.8	0.45	0	Pericyte	Il6st
Igfbp5	0	2.92915	0.991	0.641	0	Pericyte	Igfbp5
Ifngr2	0	2.26593	0.512	0.162	0	Pericyte	Ifngr2
Lhfp	0	1.46755	0.928	0.579	0	Pericyte	Lhfp
Nudt4	0	1.26416	0.835	0.486	0	Pericyte	Nudt4
Spint2	0	5.24408	0.359	0.012	0	Pericyte	Spint2
Cdc42ep2	0	3.06551	0.402	0.056	0	Pericyte	Cdc42ep2
Ifi47	0	4.92954	0.363	0.017	0	Pericyte	Ifi47
Cdh21	0	2.0631	0.49	0.144	0	Pericyte	Cdh2
Fam107b	0	3.83523	0.377	0.032	0	Pericyte	Fam107b
Zc2hc1a	0	1.92892	0.525	0.181	0	Pericyte	Zc2hc1a
Cacnb3	0	4.42537	0.367	0.023	0	Pericyte	Cacnb3
Stard8	0	3.97478	0.365	0.026	0	Pericyte	Stard8
Atp2a2	0	1.4938	0.822	0.483	0	Pericyte	Atp2a2
Adap2os	0	6.37293	0.344	0.006	0	Pericyte	Adap2os
Arhgdib	0	3.15444	0.376	0.041	0	Pericyte	Arhgdib
Rtn4rl1	0	6.8192	0.339	0.004	0	Pericyte	Rtn4rl1
Tfpi	0	2.63544	0.429	0.094	0	Pericyte	Tfpi
Gbp2	0	2.55654	0.433	0.098	0	Pericyte	Gbp2
Cpne2	0	2.74787	0.413	0.078	0	Pericyte	Cpne2
Parp9	0	2.2634	0.448	0.116	0	Pericyte	Parp9
Slc6a9	0	3.84639	0.366	0.034	0	Pericyte	Slc6a9
Csmd1	0	2.08931	0.426	0.094	0	Pericyte	Csmd1
Lrrc32	0	4.9905	0.343	0.012	0	Pericyte	Lrrc32
Clec3b	0	4.13004	0.344	0.013	0	Pericyte	Clec3b
Cdc42ep3	0	2.13181	0.448	0.118	0	Pericyte	Cdc42ep3
Phactr1	0	3.87031	0.359	0.029	0	Pericyte	Phactr1
Adcy6	0	2.8391	0.409	0.079	0	Pericyte	Adcy6
Phf11d	0	4.09107	0.351	0.022	0	Pericyte	Phf11d
Sipa1l1	0	2.62753	0.393	0.066	0	Pericyte	Sipa1l1
Cyb5a	0	1.50845	0.924	0.598	0	Pericyte	Cyb5a
Enpp5	0	2.03632	0.455	0.129	0	Pericyte	Enpp5
Cobll1	0	2.78742	0.383	0.06	0	Pericyte	Cobll1
Lrrc3	0	6.35609	0.329	0.006	0	Pericyte	Lrrc3
Asns1	0	3.73341	0.356	0.033	0	Pericyte	Asns
Fam26e	0	4.70217	0.335	0.013	0	Pericyte	Fam26e
Zdhhc14	0	3.65073	0.356	0.034	0	Pericyte	Zdhhc14
Lpp	0	1.81397	0.919	0.598	0	Pericyte	Lpp
Chrdl1	0	3.87519	0.346	0.025	0	Pericyte	Chrdl1
Mrap2	0	3.71462	0.347	0.026	0	Pericyte	Mrap2
Wnt11	0	6.54068	0.325	0.005	0	Pericyte	Wnt11
Gm9780	0	3.38376	0.356	0.036	0	Pericyte	Gm9780
Cdk15	0	6.94599	0.322	0.004	0	Pericyte	Cdk15
Inpp5a	0	2.54466	0.393	0.075	0	Pericyte	Inpp5a
Kalrn	0	4.98354	0.332	0.014	0	Pericyte	Kalrn
Kitl	0	1.84736	0.371	0.054	0	Pericyte	Kitl
Zfp467	0	3.0666	0.367	0.051	0	Pericyte	Zfp467
Svil1	0	2.02368	0.436	0.12	0	Pericyte	Svil
Asap2	0	2.06914	0.432	0.117	0	Pericyte	Asap2
Col4a2	0	1.44284	0.872	0.558	0	Pericyte	Col4a2
Skap2	0	2.2559	0.398	0.086	0	Pericyte	Skap2
Dock101	0	2.37219	0.398	0.088	0	Pericyte	Dock10
Ablim1	0	1.66157	0.406	0.096	0	Pericyte	Ablim1
Rarres2	0	1.37601	0.966	0.656	0	Pericyte	Rarres2
Dact1	0	4.16744	0.331	0.022	0	Pericyte	Dact1
Sri	0	1.36916	0.869	0.56	0	Pericyte	Sri
Sox5	0	2.30718	0.397	0.091	0	Pericyte	Sox5
Col6a1	0	1.87865	0.96	0.654	0	Pericyte	Col6a1
Grk5	0	3.50112	0.34	0.035	0	Pericyte	Grk5
Mndal	0	3.55203	0.33	0.025	0	Pericyte	Mndal
Adam22	0	3.38921	0.346	0.042	0	Pericyte	Adam22
Pkdcc	0	2.83337	0.369	0.066	0	Pericyte	Pkdcc
Smim1	0	2.82924	0.367	0.065	0	Pericyte	Smim1
Ldb2	0	3.92769	0.32	0.018	0	Pericyte	Ldb2
Bmp2k	0	2.16464	0.413	0.111	0	Pericyte	Bmp2k
Prph	0	6.28149	0.309	0.007	0	Pericyte	Prph
S100a111	0	2.06986	0.982	0.68	0	Pericyte	S100a11
Fam102b	0	2.32657	0.396	0.095	0	Pericyte	Fam102b
Cmtm4	0	2.49679	0.381	0.082	0	Pericyte	Cmtm4
Chst15	0	2.83289	0.353	0.055	0	Pericyte	Chst15
Pten	0	1.63206	0.946	0.648	0	Pericyte	Pten
Arhgef16	0	3.92178	0.314	0.017	0	Pericyte	Arhgef16
Kctd12	0	2.41407	0.362	0.066	0	Pericyte	Kctd12
Fstl1	0	1.6342	0.942	0.647	0	Pericyte	Fstl1
Bcr	0	2.68882	0.394	0.1	0	Pericyte	Bcr
Bace2	0	3.07804	0.34	0.046	0	Pericyte	Bace2
Fgl2	0	1.89061	0.348	0.056	0	Pericyte	Fgl2
Myh9	0	1.93197	0.956	0.664	0	Pericyte	Myh9
Apold1	0	4.38419	0.311	0.02	0	Pericyte	Apold1
Rsu1	0	1.45883	0.898	0.608	0	Pericyte	Rsu1
Syn3	0	3.15516	0.337	0.047	0	Pericyte	Syn3
Thbs1	0	2.60746	0.375	0.085	0	Pericyte	Thbs1
Gm15261	0	3.25206	0.327	0.038	0	Pericyte	Gm15261
Txnrd3	0	2.19412	0.396	0.108	0	Pericyte	Txnrd3
Dse	0	2.28521	0.374	0.086	0	Pericyte	Dse
Pianp	0	2.88949	0.348	0.061	0	Pericyte	Pianp
Ptrf	0	1.48507	0.898	0.615	0	Pericyte	Ptrf
Cyp7b1	0	5.27937	0.291	0.008	0	Pericyte	Cyp7b1
Stac	0	7.43256	0.285	0.002	0	Pericyte	Stac
Nbl1	0	1.54958	0.896	0.614	0	Pericyte	Nbl1
Slit3	0	5.75367	0.287	0.005	0	Pericyte	Slit3
Tmem176b	0	2.50858	0.989	0.708	0	Pericyte	Tmem176b
Ech1	0	1.30991	0.894	0.614	0	Pericyte	Ech1
Macf1	0	1.3589	0.816	0.536	0	Pericyte	Macf1
Hotairm1	0	2.90285	0.324	0.045	0	Pericyte	Hotairm1
Spns2	0	4.43654	0.291	0.013	0	Pericyte	Spns2
Stk39	0	2.23052	0.364	0.087	0	Pericyte	Stk39
H2afy2	0	4.31673	0.296	0.019	0	Pericyte	H2afy2
Itga9	0	5.24027	0.286	0.009	0	Pericyte	Itga9
Slc2a4	0	5.34293	0.286	0.009	0	Pericyte	Slc2a4
Egflam	0	3.87251	0.294	0.018	0	Pericyte	Egflam
Vsnl1	0	7.80475	0.277	0.002	0	Pericyte	Vsnl1
Gm14964	0	4.18345	0.294	0.019	0	Pericyte	Gm14964
Adgrl1	0	2.38048	0.358	0.084	0	Pericyte	Adgrl1
Ntm	0	5.24851	0.284	0.01	0	Pericyte	Ntm
Trpv2	0	4.52683	0.288	0.015	0	Pericyte	Trpv2
Nr2f1	0	3.78667	0.293	0.021	0	Pericyte	Nr2f1
Serpina1b	0	5.96076	0.289	0.017	0	Pericyte	Serpina1b
Dzip1l	0	2.33603	0.345	0.075	0	Pericyte	Dzip1l
Plac8	0	4.4747	0.279	0.011	0	Pericyte	Plac8
Htr7	0	7.80833	0.27	0.002	0	Pericyte	Htr7
Tpm41	0	1.53782	0.917	0.65	0	Pericyte	Tpm4
Olfr558	0	3.7787	0.273	0.007	0	Pericyte	Olfr558
Thbs3	0	2.74857	0.316	0.051	0	Pericyte	Thbs3
Abhd11os	0	7.86815	0.267	0.002	0	Pericyte	Abhd11os
Mprip	0	2.14847	0.987	0.722	0	Pericyte	Mprip
Neurl1b	0	5.03153	0.276	0.011	0	Pericyte	Neurl1b
Ptgir	0	6.70895	0.267	0.004	0	Pericyte	Ptgir
Mfhas1	0	2.88455	0.312	0.049	0	Pericyte	Mfhas1
Tnc1	0	2.57065	0.314	0.052	0	Pericyte	Tnc
Adamts12	0	2.81224	0.315	0.053	0	Pericyte	Adamts12
Il13ra1	0	3.90794	0.281	0.02	0	Pericyte	Il13ra1
Ryk	0	1.19455	0.887	0.628	0	Pericyte	Ryk
Nrarp	0	3.28611	0.29	0.033	0	Pericyte	Nrarp
C1qtnf7	0	3.90379	0.279	0.022	0	Pericyte	C1qtnf7
Tprgl	0	1.22472	0.9	0.644	0	Pericyte	Tprgl
Lrrc15	0	7.82632	0.258	0.002	0	Pericyte	Lrrc15
Tbxa2r	0	5.53985	0.261	0.006	0	Pericyte	Tbxa2r
P3h2	0	2.49583	0.32	0.065	0	Pericyte	P3h2
Irak3	0	2.84061	0.301	0.047	0	Pericyte	Irak3
C1qtnf1	0	3.72813	0.279	0.026	0	Pericyte	C1qtnf1
Rgs6	0	5.6062	0.257	0.006	0	Pericyte	Rgs6
Il6	0	6.33637	0.255	0.005	0	Pericyte	Il6
Slco2a1	0	4.40486	0.264	0.014	0	Pericyte	Slco2a1
Gm4951	0	5.06243	0.258	0.009	0	Pericyte	Gm4951
Atp8b1	0	2.89579	0.278	0.03	0	Pericyte	Atp8b1
B2m	0	1.29183	0.957	0.711	0	Pericyte	B2m
Pdgfd	0	4.52846	0.256	0.011	0	Pericyte	Pdgfd
Notch3	0	1.47782	0.971	0.727	0	Pericyte	Notch3
Nov	0	5.482	0.249	0.007	0	Pericyte	Nov
Klhl23	0	2.68955	0.296	0.055	0	Pericyte	Klhl23
Ccdc68	0	5.25069	0.249	0.008	0	Pericyte	Ccdc68
Eya2	0	4.49405	0.252	0.014	0	Pericyte	Eya2
Filip1l	0	2.01738	0.977	0.739	0	Pericyte	Filip1l
Tnfaip8	0	2.30459	0.291	0.054	0	Pericyte	Tnfaip8
Slc24a3	0	5.27008	0.243	0.009	0	Pericyte	Slc24a3
Tmem371	0	3.08589	0.268	0.036	0	Pericyte	Tmem37
Anpep	0	4.94162	0.24	0.008	0	Pericyte	Anpep
Nfatc4	0	4.78192	0.243	0.011	0	Pericyte	Nfatc4
Steap3	0	3.08788	0.265	0.034	0	Pericyte	Steap3
Gpr27	0	4.56505	0.243	0.012	0	Pericyte	Gpr27
Cnn1	0	5.17531	0.238	0.007	0	Pericyte	Cnn1
Sh3bgrl	0	1.29201	0.934	0.705	0	Pericyte	Sh3bgrl
S100a61	0	1.80882	0.999	0.77	0	Pericyte	S100a6
Tln1	0	1.38257	0.921	0.693	0	Pericyte	Tln1
Cpne8	0	2.353	0.265	0.037	0	Pericyte	Cpne8
AI607873	0	3.83454	0.24	0.012	0	Pericyte	AI607873
Ifi204	0	3.15371	0.256	0.029	0	Pericyte	Ifi204
Adora2a	0	5.22771	0.233	0.006	0	Pericyte	Adora2a
BC028528	0	2.90491	0.251	0.026	0	Pericyte	BC028528
Pygl	0	4.29604	0.237	0.013	0	Pericyte	Pygl
Rerg	0	2.78253	0.259	0.037	0	Pericyte	Rerg
Rock1	0	1.25818	0.92	0.7	0	Pericyte	Rock1
Scg3	0	3.79465	0.234	0.014	0	Pericyte	Scg3
Kit	0	6.03739	0.222	0.003	0	Pericyte	Kit
Entpd1	0	2.69124	0.243	0.024	0	Pericyte	Entpd1
C1s2	0	6.08641	0.22	0.004	0	Pericyte	C1s2
Gm13470	0	4.67445	0.223	0.01	0	Pericyte	Gm13470
Twist1	0	4.96906	0.219	0.007	0	Pericyte	Twist1
Plekhg3	0	2.98861	0.248	0.036	0	Pericyte	Plekhg3
Gstm1	0	2.2414	0.968	0.756	0	Pericyte	Gstm1
6330403A02Rik	0	6.01819	0.211	0.003	0	Pericyte	6330403A02Rik
2200002D01Rik	0	3.5391	0.221	0.014	0	Pericyte	2200002D01Rik
Meis2	0	2.72806	0.243	0.038	0	Pericyte	Meis2
App	0	0.926469	0.94	0.735	0	Pericyte	App
Myom3	0	6.1597	0.207	0.003	0	Pericyte	Myom3
Adcy5	0	5.25169	0.21	0.006	0	Pericyte	Adcy5
Nuak1	0	3.07767	0.234	0.031	0	Pericyte	Nuak1
Enpep	0	5.0847	0.211	0.008	0	Pericyte	Enpep
Lox	0	2.8545	0.234	0.032	0	Pericyte	Lox
C1rb	0	4.54027	0.213	0.011	0	Pericyte	C1rb
Fam189a2	0	4.13152	0.213	0.013	0	Pericyte	Fam189a2
Sema5b	0	7.04771	0.2	0.002	0	Pericyte	Sema5b
Mlf1	0	4.09536	0.212	0.015	0	Pericyte	Mlf1
Sepw1	0	1.77548	0.995	0.798	0	Pericyte	Sepw1
Il6ra	0	3.40689	0.213	0.017	0	Pericyte	Il6ra
Ankrd37	0	3.71859	0.216	0.021	0	Pericyte	Ankrd37
Agmo	0	3.89711	0.208	0.014	0	Pericyte	Agmo
Rnd2	0	3.37891	0.215	0.022	0	Pericyte	Rnd2
Hecw2	0	4.09163	0.202	0.011	0	Pericyte	Hecw2
Plac9b	0	3.067	0.218	0.027	0	Pericyte	Plac9b
Prkcdbp	0	1.29562	0.952	0.762	0	Pericyte	Prkcdbp
Myh2	0	6.34084	0.193	0.004	0	Pericyte	Myh2
Fermt2	0	1.09551	0.952	0.764	0	Pericyte	Fermt2
Tmem194b	0	3.11012	0.215	0.028	0	Pericyte	Tmem194b
Txn11	0	1.12198	0.942	0.755	0	Pericyte	Txn1
Adamtsl5	0	3.95325	0.199	0.013	0	Pericyte	Adamtsl5
Fhl5	0	7.0331	0.187	0.002	0	Pericyte	Fhl5
Adra1b	0	4.1149	0.197	0.012	0	Pericyte	Adra1b
Foxf1	0	5.59224	0.186	0.004	0	Pericyte	Foxf1
Rbpms2	0	2.77482	0.201	0.022	0	Pericyte	Rbpms2
Pamr1	0	5.89007	0.181	0.003	0	Pericyte	Pamr1
Cav1	0	1.04523	0.919	0.742	0	Pericyte	Cav1
Fam110a1	0	3.43786	0.203	0.026	0	Pericyte	Fam110a
Akap61	0	3.35274	0.202	0.025	0	Pericyte	Akap6
Myocd	0	5.84844	0.179	0.003	0	Pericyte	Myocd
Scube3	0	5.86285	0.18	0.004	0	Pericyte	Scube3
Fbxl22	0	3.22579	0.199	0.024	0	Pericyte	Fbxl22
Gpr176	0	5.46359	0.175	0.005	0	Pericyte	Gpr176
Hspb7	0	4.77862	0.177	0.007	0	Pericyte	Hspb7
Svopl	0	7.82083	0.169	0.001	0	Pericyte	Svopl
Mgat3	0	3.51267	0.18	0.013	0	Pericyte	Mgat3
Ywhab	0	0.955869	0.938	0.771	0	Pericyte	Ywhab
Vit	0	5.24111	0.171	0.005	0	Pericyte	Vit
Ppp1r3a	0	7.29706	0.166	0.002	0	Pericyte	Ppp1r3a
Palm3	0	7.05565	0.166	0.002	0	Pericyte	Palm3
Ppfia2	0	5.84286	0.165	0.003	0	Pericyte	Ppfia2
Ngf	0	4.31032	0.168	0.007	0	Pericyte	Ngf
Myom1	0	3.80715	0.174	0.013	0	Pericyte	Myom1
D630033O11Rik	0	5.10238	0.166	0.006	0	Pericyte	D630033O11Rik
Cacnb2	0	4.23615	0.169	0.01	0	Pericyte	Cacnb2
Gm26903	0	7.55799	0.16	0.001	0	Pericyte	Gm26903
Agtr1a	0	5.17433	0.165	0.006	0	Pericyte	Agtr1a
Tmem215	0	7.90436	0.157	0.001	0	Pericyte	Tmem215
Trpc3	0	5.33369	0.159	0.004	0	Pericyte	Trpc3
Foxc1	0	3.8673	0.167	0.012	0	Pericyte	Foxc1
Twist2	0	7.0142	0.155	0.001	0	Pericyte	Twist2
Lamp1	0	0.990468	0.973	0.82	0	Pericyte	Lamp1
Slco1c1	0	7.09379	0.154	0.002	0	Pericyte	Slco1c1
Sept7	0	2.31414	0.999	0.848	0	Pericyte	Sept7
Inhba	0	3.45909	0.163	0.012	0	Pericyte	Inhba
Dstn	0	1.55846	0.973	0.823	0	Pericyte	Dstn
Gm21917	0	6.0527	0.153	0.003	0	Pericyte	Gm21917
Cald1	0	2.76329	1	0.853	0	Pericyte	Cald1
Zfp618	0	5.39161	0.15	0.003	0	Pericyte	Zfp618
Asxl3	0	4.33733	0.153	0.007	0	Pericyte	Asxl3
Kcnip3	0	5.61186	0.147	0.004	0	Pericyte	Kcnip3
Actn4	0	1.23698	0.951	0.808	0	Pericyte	Actn4
Cd248	0	4.01002	0.147	0.006	0	Pericyte	Cd248
Eno2	0	4.16985	0.149	0.009	0	Pericyte	Eno2
Avpr1a	0	5.04095	0.145	0.005	0	Pericyte	Avpr1a
Tub	0	6.88413	0.14	0.001	0	Pericyte	Tub
Gm26632	0	4.76769	0.144	0.005	0	Pericyte	Gm26632
H2-D1	0	0.832347	0.981	0.844	0	Pericyte	H2-D1
Fjx1	0	4.37667	0.142	0.006	0	Pericyte	Fjx1
Serping11	0	0.890542	0.989	0.854	0	Pericyte	Serping1
Lfng	0	4.12996	0.144	0.009	0	Pericyte	Lfng
Slc38a111	0	4.15963	0.139	0.005	0	Pericyte	Slc38a11
Ccdc160	0	5.89481	0.135	0.002	0	Pericyte	Ccdc160
Calm2	0	1.20469	0.991	0.859	0	Pericyte	Calm2
Slit2	0	4.28069	0.135	0.006	0	Pericyte	Slit2
Irs3	0	5.62882	0.132	0.003	0	Pericyte	Irs3
Ifitm3	0	2.44152	1	0.871	0	Pericyte	Ifitm3
Calm11	0	1.18313	0.981	0.852	0	Pericyte	Calm1
Lgi2	0	4.60767	0.132	0.006	0	Pericyte	Lgi2
Apobr	0	4.72818	0.132	0.006	0	Pericyte	Apobr
Gpx4	0	1.05393	0.983	0.859	0	Pericyte	Gpx4
Pde8b	0	5.04992	0.129	0.005	0	Pericyte	Pde8b
Il1r2	0	4.41427	0.127	0.005	0	Pericyte	Il1r2
Serpina1d	0	5.88177	0.121	0.002	0	Pericyte	Serpina1d
Frem2	0	7.5205	0.117	0.001	0	Pericyte	Frem2
Podn	0	4.77753	0.12	0.004	0	Pericyte	Podn
Trpc6	0	5.7598	0.117	0.002	0	Pericyte	Trpc6
Padi3	0	7.136	0.116	0.001	0	Pericyte	Padi3
Itga10	0	4.54552	0.12	0.006	0	Pericyte	Itga10
Tnfsf8	0	6.14154	0.115	0.002	0	Pericyte	Tnfsf8
Cst3	0	2.29428	0.998	0.885	0	Pericyte	Cst3
Pla1a	0	4.38121	0.115	0.004	0	Pericyte	Pla1a
Cdkl1	0	5.48702	0.113	0.003	0	Pericyte	Cdkl1
Itga11	0	4.77467	0.113	0.004	0	Pericyte	Itga11
Plppr4	0	7.58007	0.109	0.001	0	Pericyte	Plppr4
Ak5	0	4.55803	0.109	0.004	0	Pericyte	Ak5
2600014E21Rik	0	8.40711	0.104	0	0	Pericyte	2600014E21Rik
Il2ra	0	6.29635	0.102	0.001	0	Pericyte	Il2ra
D5Ertd605e	0	6.43826	0.103	0.002	0	Pericyte	D5Ertd605e
Cdc42	0	0.821602	0.977	0.877	0	Pericyte	Cdc42
Ifitm2	0	1.41491	0.995	0.895	0	Pericyte	Ifitm2
Slc1a2	0	5.90266	0.101	0.002	0	Pericyte	Slc1a2
Myl6	0	2.21583	0.999	0.904	0	Pericyte	Myl6
Ptms	0	0.990798	0.983	0.889	0	Pericyte	Ptms
Cdh3	0	7.02852	0.089	0.001	0	Pericyte	Cdh3
Elmod1	0	7.25816	0.086	0	0	Pericyte	Elmod1
Col3a1	0	1.55481	0.995	0.913	0	Pericyte	Col3a1
Zeb2	0	1.74943	0.997	0.915	0	Pericyte	Zeb2
Itgb1	0	1.33358	0.994	0.92	0	Pericyte	Itgb1
Cd81	0	0.987225	0.992	0.921	0	Pericyte	Cd81
Laptm4a	0	1.59405	1	0.941	0	Pericyte	Laptm4a
Crip11	0	1.31181	0.998	0.949	0	Pericyte	Crip1
Serf21	0	0.995929	0.996	0.966	0	Pericyte	Serf2
Nedd4	0	0.623534	0.997	0.97	0	Pericyte	Nedd4
Sparc	0	1.36126	1	0.98	0	Pericyte	Sparc
Itm2b	0	1.19007	1	0.985	0	Pericyte	Itm2b
Tmsb4x1	0	0.856405	1	0.996	0	Pericyte	Tmsb4x
Actb1	0	1.00581	1	0.999	0	Pericyte	Actb
Fth1	0	0.659722	1	0.999	0	Pericyte	Fth1
Pbxip1	5.06835338969476e-308	1.37093	0.806	0.504	9.61213220355612e-304	Pericyte	Pbxip1
Esyt1	8.73475055113018e-308	2.08766	0.443	0.137	1.65654544202184e-303	Pericyte	Esyt1
Tmod2	1.50019369899775e-306	1.8666	0.312	0.064	2.84511735014924e-302	Pericyte	Tmod2
Ehbp1l1	2.10944552373047e-306	2.20978	0.377	0.098	4.00056343575484e-302	Pericyte	Ehbp1l1
Reep3	7.76267780683572e-306	1.24015	0.824	0.509	1.47219184606639e-301	Pericyte	Reep3
Stk38l	2.18230390249698e-305	2.46002	0.309	0.065	4.13873935108552e-301	Pericyte	Stk38l
Asap1	1.30863860157736e-304	1.58109	0.658	0.304	2.48183310789147e-300	Pericyte	Asap1
Sult5a1	2.07913272442338e-304	4.15009	0.134	0.009	3.94307521186895e-300	Pericyte	Sult5a1
Fam161a	2.75185336053515e-304	3.02245	0.195	0.024	5.21888989825491e-300	Pericyte	Fam161a
Pdzrn3	8.5057827699217e-304	3.88121	0.14	0.01	1.61312170231565e-299	Pericyte	Pdzrn3
Il17d	6.381117442038e-303	2.49467	0.301	0.063	1.21017892288251e-298	Pericyte	Il17d
Gsta4	2.67960177484068e-302	2.19135	0.4	0.113	5.08186476598535e-298	Pericyte	Gsta4
Chn1	8.13079092448757e-302	3.06191	0.221	0.033	1.54200449882907e-297	Pericyte	Chn1
Ppp1r18	1.33217401306453e-301	1.872	0.463	0.148	2.52646801577688e-297	Pericyte	Ppp1r18
Gm17501	3.05510788932286e-300	3.02699	0.215	0.031	5.79401211210081e-296	Pericyte	Gm17501
Slco3a11	3.22370254271321e-300	2.03187	0.417	0.12	6.1137518722556e-296	Pericyte	Slco3a1
Klhdc8b	4.42047454537373e-299	2.69385	0.253	0.044	8.38342997530128e-295	Pericyte	Klhdc8b
Col8a11	6.70769838343288e-299	1.47393	0.509	0.167	1.27211499841805e-294	Pericyte	Col8a1
Atf5	1.65627366148974e-298	1.73415	0.59	0.244	3.14112299901529e-294	Pericyte	Atf5
Plvap	6.55992195351061e-298	2.04023	0.179	0.02	1.24408919848329e-293	Pericyte	Plvap
Ifi30	2.51440267167499e-297	1.92588	0.369	0.096	4.76856466683163e-293	Pericyte	Ifi30
Tspyl5	4.49957742994694e-297	3.08038	0.191	0.024	8.53344859589436e-293	Pericyte	Tspyl5
Ppp1r3c	5.25003217406677e-297	5.10617	0.103	0.003	9.95668601811763e-293	Pericyte	Ppp1r3c
Fhl1	6.82898512876127e-297	1.45283	0.803	0.529	1.29511702966957e-292	Pericyte	Fhl1
Fhod1	9.67078659270457e-297	2.68448	0.263	0.048	1.83406467730642e-292	Pericyte	Fhod1
AI838599	1.7377824045166e-295	3.62695	0.152	0.013	3.29570433016573e-291	Pericyte	AI838599
Gamt1	3.30558808778007e-295	1.30147	0.748	0.376	6.2690478084749e-291	Pericyte	Gamt
Tbc1d11	7.77056617508338e-295	1.96881	0.403	0.114	1.47368787510456e-290	Pericyte	Tbc1d1
Angpt1	1.64376345087829e-294	2.09203	0.335	0.077	3.11739738459067e-290	Pericyte	Angpt1
Pros1	1.78932512943994e-294	1.41053	0.573	0.219	3.39345510798284e-290	Pericyte	Pros1
Ptk2	3.1755820149325e-294	1.9933	0.465	0.157	6.02249129131948e-290	Pericyte	Ptk2
Vim1	5.80736938444227e-294	0.691992	0.999	0.965	1.10136760375948e-289	Pericyte	Vim
Map3k7cl	3.54590807460175e-292	2.87077	0.192	0.025	6.72481466348222e-288	Pericyte	Map3k7cl
Map7d2	2.58111066411516e-290	4.13039	0.118	0.006	4.8950763744944e-286	Pericyte	Map7d2
Has2	4.62544260507249e-290	4.10464	0.146	0.012	8.77215190051997e-286	Pericyte	Has2
Syp	7.20740519555419e-290	3.28601	0.161	0.016	1.36688439533685e-285	Pericyte	Syp
Snai1	2.27546523015391e-289	3.38224	0.178	0.021	4.31541980898689e-285	Pericyte	Snai1
Gata6	5.38573115676548e-289	5.56725	0.087	0.002	1.02140391388057e-284	Pericyte	Gata6
Scarf2	1.44246557892428e-288	2.24896	0.334	0.08	2.7356359704299e-284	Pericyte	Scarf2
Ppp1cb	4.37445813317766e-288	1.20504	0.825	0.561	8.29615984957143e-284	Pericyte	Ppp1cb
Gstm6	6.90477923492363e-288	4.06365	0.13	0.009	1.30949138190327e-283	Pericyte	Gstm6
Cfh1	3.54452009563387e-286	1.44123	0.794	0.458	6.72218236136964e-282	Pericyte	Cfh
Nox4	3.88984476194911e-286	4.24033	0.115	0.006	7.37709059103649e-282	Pericyte	Nox4
Lysmd2	3.88530119340599e-285	1.83942	0.481	0.167	7.36847371329445e-281	Pericyte	Lysmd2
Lgals3bp	7.98977553889074e-285	2.30526	0.306	0.068	1.51526093095063e-280	Pericyte	Lgals3bp
Rpa1	9.97757270860261e-285	2.34476	0.409	0.126	1.89224666418648e-280	Pericyte	Rpa1
Amigo2	1.71884527767216e-284	3.72842	0.143	0.012	3.25979006910524e-280	Pericyte	Amigo2
Jag1	5.70848474420886e-283	1.59305	0.589	0.241	1.08261413173921e-278	Pericyte	Jag1
Pard6g	8.53855126876846e-283	2.80525	0.219	0.034	1.61933624812194e-278	Pericyte	Pard6g
Tnfaip6	7.04040049688991e-282	1.80521	0.286	0.058	1.33521195423517e-277	Pericyte	Tnfaip6
Rab13	1.29610546979468e-281	1.76886	0.523	0.2	2.45806402346561e-277	Pericyte	Rab13
Ftl1	9.01767339077702e-280	0.527674	0.993	0.949	1.71020175856086e-275	Pericyte	Ftl1
Slc5a3	1.31287099685011e-279	2.15825	0.351	0.091	2.48985984552623e-275	Pericyte	Slc5a3
Trappc6b	1.95968390431202e-279	1.31878	0.765	0.473	3.71654052452775e-275	Pericyte	Trappc6b
Prkacb	2.06906982758731e-279	1.43437	0.725	0.403	3.92399092801933e-275	Pericyte	Prkacb
Gnai2	6.20752901248186e-279	0.673417	0.985	0.899	1.17725787721719e-274	Pericyte	Gnai2
Kifc3	2.41862594485242e-278	2.25428	0.293	0.063	4.58692410441262e-274	Pericyte	Kifc3
Shroom3	3.79290867774949e-278	4.97684	0.093	0.003	7.1932513073519e-274	Pericyte	Shroom3
Gm12153	8.54888482878117e-277	7.3081	0.075	0.001	1.62129600777835e-272	Pericyte	Gm12153
Plekhg2	2.42048395185333e-276	2.1663	0.349	0.091	4.59044781468984e-272	Pericyte	Plekhg2
Mnda	1.23442889054489e-275	3.22609	0.17	0.02	2.34109439091839e-271	Pericyte	Mnda
Jph21	1.64674133305331e-275	2.22659	0.309	0.071	3.12304493813561e-271	Pericyte	Jph2
Gulp1	1.40213789316904e-273	1.57635	0.516	0.188	2.65915451439508e-269	Pericyte	Gulp1
Tpi11	1.80577873039271e-273	1.22854	0.779	0.444	3.42465936218977e-269	Pericyte	Tpi1
Pax1	2.1529237402665e-272	6.9169	0.078	0.001	4.08301987341542e-268	Pericyte	Pax1
Chst1	1.1396653717034e-271	4.56505	0.101	0.004	2.1613753774355e-267	Pericyte	Chst1
Pde1b	8.71788364538464e-271	4.49971	0.105	0.005	1.6533466333472e-266	Pericyte	Pde1b
Axl1	1.69000932106642e-270	1.51151	0.575	0.237	3.20510267740246e-266	Pericyte	Axl
H2-T23	9.46312716387155e-270	1.87198	0.437	0.141	1.79468206662824e-265	Pericyte	H2-T23
Pabpn1l	3.71935530904197e-269	5.70343	0.085	0.002	7.05375734359809e-265	Pericyte	Pabpn1l
Myof1	7.92772196642947e-269	1.70556	0.512	0.188	1.50349247093335e-264	Pericyte	Myof
Fendrr	8.49504104954338e-269	6.72059	0.075	0.001	1.6110845350459e-264	Pericyte	Fendrr
Fam150b	1.00260182270229e-268	6.38066	0.078	0.001	1.90143435675489e-264	Pericyte	Fam150b
B4galt11	2.24070368817036e-268	2.01703	0.426	0.14	4.24949454461509e-264	Pericyte	B4galt1
Dynll11	5.68770091075168e-268	0.749519	0.98	0.871	1.07867247772406e-263	Pericyte	Dynll1
F830016B08Rik1	8.29775405834087e-267	3.57019	0.131	0.01	1.57366905716435e-262	Pericyte	F830016B08Rik
Ppp1r12c	3.92122008928989e-266	1.47659	0.608	0.279	7.43659389933828e-262	Pericyte	Ppp1r12c
Cyr61	1.77057362945817e-265	1.0122	0.838	0.488	3.35789288826741e-261	Pericyte	Cyr61
Atxn1	3.27387133966759e-265	1.95432	0.36	0.098	6.20889699567959e-261	Pericyte	Atxn1
Rsrc1	1.63323862779908e-264	1.34382	0.732	0.414	3.09743705762095e-260	Pericyte	Rsrc1
Nts	4.9674521692184e-264	6.684	0.08	0.002	9.42077303892269e-260	Pericyte	Nts
Icam1	1.79231975713583e-263	3.20209	0.158	0.018	3.39913441940811e-259	Pericyte	Icam1
Clic11	2.05720327583612e-263	0.909916	0.87	0.533	3.9014860126232e-259	Pericyte	Clic1
Kifap3	1.33820092739861e-261	1.45426	0.674	0.348	2.53789805881146e-257	Pericyte	Kifap3
Eng	1.30857046480548e-259	1.39229	0.321	0.077	2.48170388650359e-255	Pericyte	Eng
Tbx18	1.67727346180063e-259	3.69354	0.133	0.012	3.18094912030489e-255	Pericyte	Tbx18
Pfkfb3	3.45512663867802e-259	2.529	0.272	0.06	6.55264767025287e-255	Pericyte	Pfkfb3
M6pr	4.4765730608925e-259	1.44037	0.703	0.409	8.48982080998262e-255	Pericyte	M6pr
Adcy1	4.54865598857066e-259	4.02883	0.112	0.007	8.62652608232426e-255	Pericyte	Adcy1
Cpxm2	5.24203069120961e-259	4.19126	0.115	0.008	9.94151120587903e-255	Pericyte	Cpxm2
Nhs	1.61128906334696e-258	2.22074	0.279	0.061	3.05580970863751e-254	Pericyte	Nhs
Tmco1	1.28947614809421e-257	1.09866	0.834	0.568	2.44549151486066e-253	Pericyte	Tmco1
Psmb8	3.5752749279501e-257	1.46831	0.583	0.25	6.78050890085737e-253	Pericyte	Psmb8
Sp110	8.65600295067199e-257	2.70278	0.18	0.024	1.64161095959494e-252	Pericyte	Sp110
Fstl3	1.57215447950376e-256	1.93421	0.327	0.084	2.98159097037888e-252	Pericyte	Fstl3
4931406P16Rik	1.61442380896455e-256	1.50764	0.619	0.293	3.06175475370127e-252	Pericyte	4931406P16Rik
Akr1c13	2.78779087762768e-255	5.12087	0.085	0.002	5.28704539942089e-251	Pericyte	Akr1c13
Ybx2	7.99142484747199e-255	6.30059	0.077	0.001	1.51557372232306e-250	Pericyte	Ybx2
1810037I17Rik	1.01452022658569e-254	1.17727	0.792	0.497	1.92403760971977e-250	Pericyte	1810037I17Rik
Tmem204	6.84200176764514e-254	2.59156	0.15	0.016	1.2975856352339e-249	Pericyte	Tmem204
Arpc1b	1.63735369808131e-253	0.690489	0.844	0.518	3.1052412884112e-249	Pericyte	Arpc1b
Chchd21	2.04584655583378e-253	0.546666	0.997	0.982	3.87994799313876e-249	Pericyte	Chchd2
Stat6	3.32261431438758e-253	1.92295	0.369	0.107	6.30133804723604e-249	Pericyte	Stat6
H2-M9	1.24673744917466e-252	8.28282	0.074	0.001	2.36443757235974e-248	Pericyte	H2-M9
Wdr86	1.88621310062453e-252	6.52207	0.07	0.001	3.57720314533443e-248	Pericyte	Wdr86
Litaf	3.18078137454714e-252	1.40184	0.61	0.272	6.03235187682864e-248	Pericyte	Litaf
Acvrl1	8.86990287812628e-252	1.88757	0.329	0.085	1.68217708083665e-247	Pericyte	Acvrl1
Eif1b	5.04574738680726e-251	1.19881	0.813	0.549	9.56925991907997e-247	Pericyte	Eif1b
Arhgef7	8.95960445021354e-251	1.62592	0.629	0.327	1.699188983983e-246	Pericyte	Arhgef7
Serinc3	9.69008944171847e-251	1.06358	0.781	0.482	1.83772546262191e-246	Pericyte	Serinc3
Fez2	9.84279567438826e-250	1.61472	0.483	0.177	1.86668619964773e-245	Pericyte	Fez2
Osr1	1.85904337739147e-249	3.58065	0.143	0.015	3.52567576522293e-245	Pericyte	Osr1
Snta1	3.7894156252856e-248	1.81233	0.437	0.151	7.18662673335415e-244	Pericyte	Snta1
Pip4k2a	7.4489563131178e-247	1.851	0.393	0.124	1.41269456478279e-242	Pericyte	Pip4k2a
Abcg2	1.04274339387924e-246	1.85138	0.306	0.076	1.97756284649198e-242	Pericyte	Abcg2
Cxcl16	1.3786280823431e-246	2.32643	0.22	0.04	2.61456815816369e-242	Pericyte	Cxcl16
Map1a	3.43786735151083e-246	2.08376	0.311	0.08	6.51991543214029e-242	Pericyte	Map1a
Bgn1	4.59716156051901e-246	0.929387	0.907	0.61	8.7185168995243e-242	Pericyte	Bgn
Sort1	6.79417206871359e-246	1.93557	0.382	0.119	1.28851473283153e-241	Pericyte	Sort1
Gipc2	1.04653908670882e-245	5.46765	0.083	0.003	1.98476137794328e-241	Pericyte	Gipc2
Plcb1	1.27381216202499e-245	1.93234	0.266	0.057	2.4157847652804e-241	Pericyte	Plcb1
Optn	9.01843745170438e-244	2.83152	0.182	0.027	1.71034666271574e-239	Pericyte	Optn
Tcf15	4.10905445159932e-243	0.947698	0.193	0.029	7.7928217674581e-239	Pericyte	Tcf15
Insc	6.05301405577987e-243	2.90601	0.148	0.016	1.14795411567865e-238	Pericyte	Insc
H2-K1	6.64331062544112e-242	0.886057	0.888	0.639	1.25990386011491e-237	Pericyte	H2-K1
Zfp503	1.14544702541968e-238	1.52996	0.522	0.212	2.17234028370843e-234	Pericyte	Zfp503
Pdlim5	1.68732310924136e-238	1.90397	0.451	0.17	3.20000827667623e-234	Pericyte	Pdlim5
Mtmr7	4.4662956248035e-238	4.21903	0.1	0.006	8.47032965243984e-234	Pericyte	Mtmr7
Plce1	2.02615520503686e-237	1.72793	0.404	0.132	3.84260334635241e-233	Pericyte	Plce1
Ccdc82	1.37268602991904e-236	1.9172	0.369	0.112	2.60329905574145e-232	Pericyte	Ccdc82
Gimap6	1.59299644337519e-236	1.5382	0.177	0.025	3.02111775486105e-232	Pericyte	Gimap6
Sp140	2.80816734737558e-236	2.57311	0.215	0.04	5.32568937429778e-232	Pericyte	Sp140
Cyp1b1	8.77689252125514e-236	5.6728	0.069	0.001	1.66453766665604e-231	Pericyte	Cyp1b1
Mycbp2	1.11067734210394e-234	0.977612	0.89	0.692	2.10639957930013e-230	Pericyte	Mycbp2
Sorbs1	3.14155465699167e-234	2.11908	0.231	0.045	5.95795840698471e-230	Pericyte	Sorbs1
Ehd2	1.168059947632e-233	1.06136	0.787	0.511	2.21522569068408e-229	Pericyte	Ehd2
Tmod3	1.68031792188695e-233	1.3189	0.61	0.293	3.18672293885861e-229	Pericyte	Tmod3
Galnt1	2.52101547515957e-233	1.27745	0.683	0.382	4.78110584864013e-229	Pericyte	Galnt1
Lrrc75a	4.89973974867496e-233	2.80248	0.179	0.027	9.29235643336206e-229	Pericyte	Lrrc75a
Antxr1	1.65681834245938e-232	1.36257	0.658	0.355	3.14215598647421e-228	Pericyte	Antxr1
Asph	3.20906630770832e-232	1.32887	0.663	0.354	6.08599425256882e-228	Pericyte	Asph
Slc6a17	1.41563648405381e-231	4.97908	0.078	0.002	2.68475459200804e-227	Pericyte	Slc6a17
Clec2d	2.48528969834804e-231	1.48823	0.601	0.294	4.71335191291707e-227	Pericyte	Clec2d
Scn2a1	5.45539969233239e-231	4.81115	0.083	0.003	1.03461655165084e-226	Pericyte	Scn2a1
Gng51	5.46224859801886e-231	0.721299	0.972	0.868	1.03591544661428e-226	Pericyte	Gng5
Apbb2	1.08287088650446e-230	1.52314	0.537	0.235	2.0536646362557e-226	Pericyte	Apbb2
Cstad	3.359212518703e-230	4.43168	0.088	0.004	6.37074654172024e-226	Pericyte	Cstad
Epha2	1.51389645756825e-229	2.59852	0.207	0.038	2.87110463177819e-225	Pericyte	Epha2
Capzb1	3.29404687026265e-229	1.04442	0.809	0.563	6.24715988945312e-225	Pericyte	Capzb
Src	1.76630675636274e-228	2.45937	0.232	0.048	3.34980076344193e-224	Pericyte	Src
Fam217b	3.46998664816436e-228	2.95058	0.157	0.021	6.5808296782437e-224	Pericyte	Fam217b
Ift43	6.24166636424302e-227	1.29325	0.694	0.387	1.18373202597869e-222	Pericyte	Ift43
Cmtm3	6.94037305315029e-227	1.87887	0.404	0.142	1.31624174952995e-222	Pericyte	Cmtm3
Tmem110	3.40613424194044e-226	2.309	0.267	0.064	6.45973358984005e-222	Pericyte	Tmem110
Plcb4	4.49485737039854e-226	1.27311	0.662	0.356	8.52449700296083e-222	Pericyte	Plcb4
Prkar1b	6.99198698895313e-226	3.36311	0.13	0.013	1.32603033245496e-221	Pericyte	Prkar1b
Hey2	2.36266565614709e-225	3.34895	0.136	0.015	4.48079541688295e-221	Pericyte	Hey2
Cfl11	1.00909963687648e-224	0.649031	0.976	0.891	1.91375746133624e-220	Pericyte	Cfl1
Csf1	2.47800331690016e-224	1.84376	0.342	0.101	4.69953329050115e-220	Pericyte	Csf1
Pdlim71	2.79473243101526e-224	1.35304	0.578	0.261	5.30021005542044e-220	Pericyte	Pdlim7
Rab6b	5.81682117769278e-224	1.75901	0.382	0.124	1.10316013634944e-219	Pericyte	Rab6b
Hlx	6.42755779689609e-224	2.23827	0.257	0.06	1.21898633618134e-219	Pericyte	Hlx
Aplp2	9.8610959969675e-223	0.893636	0.879	0.685	1.87015685582489e-218	Pericyte	Aplp2
Fap1	5.33116802203147e-222	2.02814	0.287	0.073	1.01105601537827e-217	Pericyte	Fap
Hspa1l	6.94451880577155e-221	3.87596	0.096	0.006	1.31702799151457e-216	Pericyte	Hspa1l
Rpl39l	6.00546953519844e-220	5.5952	0.071	0.002	1.13893729735038e-215	Pericyte	Rpl39l
Arid5b	5.97109611722325e-219	1.12905	0.704	0.386	1.13241837863139e-214	Pericyte	Arid5b
Map4k5	7.37334917474948e-219	1.61286	0.489	0.203	1.39835567099124e-214	Pericyte	Map4k5
Dact3	1.71217754003408e-217	2.68503	0.194	0.035	3.24714470467463e-213	Pericyte	Dact3
Plxna11	2.88549649158146e-217	2.25001	0.267	0.067	5.47234409628423e-213	Pericyte	Plxna1
Sptbn1	3.94450500413956e-217	0.682046	0.961	0.881	7.48075374035068e-213	Pericyte	Sptbn1
Snrk	7.77906776486766e-217	1.37908	0.674	0.378	1.47530020160715e-212	Pericyte	Snrk
Ifi202b	1.31793310005712e-216	2.95375	0.154	0.021	2.49946012425832e-212	Pericyte	Ifi202b
Pkia1	1.53096484104954e-216	1.79901	0.385	0.131	2.90347482105046e-212	Pericyte	Pkia
Cox6c1	2.06412974688085e-216	0.567903	0.985	0.942	3.91462206495953e-212	Pericyte	Cox6c
Aff3	2.13631691805877e-216	3.08983	0.13	0.014	4.05152503509845e-212	Pericyte	Aff3
PISD	6.45131188625072e-216	1.3385	0.713	0.419	1.22349129922745e-211	Pericyte	PISD
Ccdc1411	6.03772103080903e-215	1.78817	0.385	0.131	1.14505379349293e-210	Pericyte	Ccdc141
Pfkl	1.69461578404017e-214	2.0847	0.326	0.099	3.21383883443218e-210	Pericyte	Pfkl
Tnfsf12	7.57544269343646e-214	1.30204	0.643	0.339	1.43668270681022e-209	Pericyte	Tnfsf12
Edem2	9.03544630236525e-214	1.98806	0.348	0.112	1.71357239124357e-209	Pericyte	Edem2
Kdelc2	9.73508038900393e-214	1.47606	0.518	0.223	1.8462579957746e-209	Pericyte	Kdelc2
Fam26f	1.19624414702277e-213	4.1175	0.086	0.005	2.26867702482868e-209	Pericyte	Fam26f
Nenf	4.22124921497348e-213	0.771312	0.931	0.788	8.0055991361972e-209	Pericyte	Nenf
Mrgprf	1.13409344976034e-212	2.36399	0.213	0.043	2.15080822747048e-208	Pericyte	Mrgprf
Oaf	8.34791345444024e-212	1.79332	0.406	0.147	1.58318178663459e-207	Pericyte	Oaf
Slc16a2	1.43769294004192e-211	1.49434	0.479	0.194	2.7265846607895e-207	Pericyte	Slc16a2
Naf1	2.8195225545973e-211	1.66478	0.487	0.211	5.34722452479377e-207	Pericyte	Naf1
Rgl1	8.6883237571571e-211	1.59535	0.389	0.131	1.64774060054484e-206	Pericyte	Rgl1
Tspan3	1.18524567475783e-210	0.881638	0.874	0.665	2.24781842217823e-206	Pericyte	Tspan3
Atp6v1d	8.77361375278611e-209	1.34805	0.592	0.296	1.66391584821589e-204	Pericyte	Atp6v1d
Plekhh21	1.30681709548976e-208	1.8055	0.334	0.102	2.47837862159632e-204	Pericyte	Plekhh2
Tspan9	2.69842888272019e-208	2.89964	0.128	0.015	5.11757037607885e-204	Pericyte	Tspan9
Spock2	5.1023678666963e-208	3.05488	0.135	0.017	9.67664065918953e-204	Pericyte	Spock2
Akt3	1.11398172143883e-207	1.75768	0.388	0.135	2.11266633470875e-203	Pericyte	Akt3
Col5a21	6.96258788552534e-207	0.77099	0.896	0.665	1.32045479248988e-202	Pericyte	Col5a2
Fzd8	1.17580922176064e-206	1.80008	0.273	0.07	2.22992218906905e-202	Pericyte	Fzd8
Dcbld2	1.11101948164533e-205	2.03117	0.287	0.079	2.10704844694037e-201	Pericyte	Dcbld2
Tacr3	2.10023894305565e-205	7.56499	0.056	0	3.98310315550505e-201	Pericyte	Tacr3
Dlk1	4.76345250206103e-205	3.31032	0.098	0.007	9.03388767015875e-201	Pericyte	Dlk1
Lactb	5.96547432002506e-205	1.93661	0.321	0.098	1.13135220479275e-200	Pericyte	Lactb
Mbd2	1.50365949209347e-203	0.933939	0.836	0.611	2.85169022675526e-199	Pericyte	Mbd2
Sod21	1.8318203829398e-203	1.30273	0.68	0.392	3.47404735624533e-199	Pericyte	Sod2
Iqgap1	7.24229024629596e-203	0.860614	0.843	0.577	1.37350034521003e-198	Pericyte	Iqgap1
Tnfsf9	1.16314434962516e-202	3.00452	0.147	0.021	2.20590325906412e-198	Pericyte	Tnfsf9
Tppp3	7.60048080817581e-202	1.51172	0.677	0.423	1.44143118527054e-197	Pericyte	Tppp3
1700025G04Rik1	2.99248105699096e-201	1.40715	0.553	0.262	5.67524032458336e-197	Pericyte	1700025G04Rik
Kank2	5.16945134361672e-201	1.25866	0.646	0.364	9.8038644731691e-197	Pericyte	Kank2
Lrrc8a	2.88040314763368e-199	1.51376	0.456	0.186	5.46268456948728e-195	Pericyte	Lrrc8a
Ppp1r2	5.7137511408962e-199	0.88805	0.812	0.553	1.08361290387096e-194	Pericyte	Ppp1r2
Ehd11	6.07129685662025e-199	1.37636	0.518	0.236	1.15142144885803e-194	Pericyte	Ehd1
Pmp22	9.61449987954914e-199	0.318289	0.917	0.73	1.8233899021565e-194	Pericyte	Pmp22
Paqr6	2.16252151993902e-198	2.19122	0.155	0.023	4.10122206256435e-194	Pericyte	Paqr6
Ilk1	5.31396977277482e-198	1.03178	0.779	0.531	1.00779436740675e-193	Pericyte	Ilk
Fam13c	6.51265922557966e-198	2.56052	0.17	0.029	1.23512582213118e-193	Pericyte	Fam13c
Xdh	1.33830655912103e-197	2.28716	0.152	0.023	2.53809838937303e-193	Pericyte	Xdh
Ap3m1	1.36347316859663e-197	1.72236	0.436	0.178	2.58582686424351e-193	Pericyte	Ap3m1
Nap1l11	9.1303052057298e-197	0.745053	0.912	0.758	1.73156238226666e-192	Pericyte	Nap1l1
Trnp1	7.76543388312515e-196	2.90483	0.143	0.02	1.47271453593468e-191	Pericyte	Trnp1
Gm15912	1.71470701983524e-195	4.17372	0.081	0.004	3.25194186311753e-191	Pericyte	Gm15912
Phlda11	2.68630116229271e-195	1.30676	0.616	0.309	5.09457015428812e-191	Pericyte	Phlda1
Selm	6.77879199513771e-195	0.728014	0.921	0.761	1.28559790187787e-190	Pericyte	Selm
Tmem35	6.92318054746986e-195	2.35466	0.217	0.049	1.31298119082766e-190	Pericyte	Tmem35
Msn1	8.67983961190172e-195	0.849595	0.85	0.639	1.64613158239716e-190	Pericyte	Msn
Gm7932	1.22080814184903e-194	7.03222	0.052	0	2.31526264101669e-190	Pericyte	Gm7932
Myl12b	5.51330873898915e-194	0.850374	0.866	0.669	1.04559900234929e-189	Pericyte	Myl12b
Pgrmc1	6.24677336263351e-194	1.27303	0.629	0.345	1.18470056822345e-189	Pericyte	Pgrmc1
Nfe2l1	7.35912604197733e-194	0.977183	0.801	0.547	1.395658253861e-189	Pericyte	Nfe2l1
Gprc5c	9.3157098092434e-193	2.93949	0.138	0.019	1.76672436532301e-188	Pericyte	Gprc5c
Cds2	1.35484415033502e-191	1.61894	0.397	0.148	2.56946193111037e-187	Pericyte	Cds2
Clec11a	3.917078907561e-191	3.17081	0.132	0.018	7.42874014818944e-187	Pericyte	Clec11a
Col4a1	6.71146403096191e-191	0.897866	0.937	0.824	1.27282915347193e-186	Pericyte	Col4a1
Rab37	1.21675912787619e-190	4.82237	0.069	0.003	2.30758368601719e-186	Pericyte	Rab37
Gper11	2.45920106176185e-190	2.56377	0.194	0.04	4.66387481363135e-186	Pericyte	Gper1
Adamts41	5.95548254077555e-190	2.36839	0.31	0.099	1.12945726385808e-185	Pericyte	Adamts4
Figf	2.1553320725009e-189	3.38367	0.103	0.01	4.08758727549795e-185	Pericyte	Figf
Ntrk3	1.88018827502476e-188	3.8385	0.073	0.003	3.56577706358446e-184	Pericyte	Ntrk3
Efnb1	2.4570688444675e-188	1.86936	0.258	0.068	4.65983106353261e-184	Pericyte	Efnb1
Scn2b	5.86783057030868e-188	4.06214	0.079	0.005	1.11283406765904e-183	Pericyte	Scn2b
Pmfbp1	7.75385574893197e-188	7.59802	0.049	0	1.47051874278495e-183	Pericyte	Pmfbp1
Sfxn11	1.24297990430564e-187	1.33522	0.537	0.257	2.35731138851564e-183	Pericyte	Sfxn1
Ufm11	2.10668463004671e-187	1.18846	0.652	0.382	3.99532740088359e-183	Pericyte	Ufm1
Ppp1r3d	3.11418741030055e-187	3.72212	0.098	0.009	5.90605642363499e-183	Pericyte	Ppp1r3d
Ccdc102a	3.84201597744589e-187	1.75646	0.325	0.105	7.28638330122612e-183	Pericyte	Ccdc102a
Sectm1a	5.93961385052782e-187	6.92283	0.051	0	1.1264477667526e-182	Pericyte	Sectm1a
Elovl1	4.71683940794997e-186	1.39166	0.463	0.197	8.94548593717712e-182	Pericyte	Elovl1
Emcn	2.46395151226646e-185	1.11111	0.157	0.025	4.67288404301333e-181	Pericyte	Emcn
Fbxo32	4.94514005887459e-185	1.4976	0.392	0.146	9.37845812165565e-181	Pericyte	Fbxo32
Crtap	4.98526635338719e-185	1.32359	0.574	0.297	9.45455763919881e-181	Pericyte	Crtap
Myo1d	1.55535827569557e-184	2.41064	0.168	0.03	2.94973696985664e-180	Pericyte	Myo1d
Pfn11	2.84928030190875e-184	0.536045	0.985	0.902	5.40366009256994e-180	Pericyte	Pfn1
Atp1b11	4.3771531617453e-184	2.03675	0.255	0.069	8.30127097124997e-180	Pericyte	Atp1b1
Fnbp1	5.27418995735951e-184	1.68674	0.363	0.131	1.00025012541323e-179	Pericyte	Fnbp1
Mgp	5.37632370369445e-184	2.50928	0.251	0.07	1.01961979040565e-179	Pericyte	Mgp
Nbeal1	6.64868984404576e-184	1.10716	0.712	0.452	1.26092402892328e-179	Pericyte	Nbeal1
A4galt	8.44090728241179e-184	2.33795	0.186	0.038	1.6008180661094e-179	Pericyte	A4galt
Dbx21	9.41508984784687e-184	4.34235	0.078	0.005	1.78557178964416e-179	Pericyte	Dbx2
Dnajb4	1.11914763269565e-183	1.31409	0.69	0.443	2.1224634854073e-179	Pericyte	Dnajb4
Myadm	1.37198424696225e-183	1.16918	0.669	0.395	2.6019681243639e-179	Pericyte	Myadm
Akr1c19	5.43534616092912e-183	6.35656	0.051	0.001	1.03081339942021e-178	Pericyte	Akr1c19
Bdnf	8.04562369776964e-183	2.30607	0.175	0.033	1.52585253428201e-178	Pericyte	Bdnf
Adam9	1.11349033866468e-182	1.79022	0.337	0.115	2.11173442727756e-178	Pericyte	Adam9
Mob3b	1.87070563807116e-182	2.37365	0.172	0.032	3.54779324260195e-178	Pericyte	Mob3b
Gpr19	1.87982822788983e-182	2.61608	0.154	0.026	3.56509423419307e-178	Pericyte	Gpr19
Npy4r	2.32250642714116e-182	8.19716	0.048	0	4.40463343907322e-178	Pericyte	Npy4r
Il15ra	3.37673896511301e-182	2.08439	0.241	0.062	6.40398544733682e-178	Pericyte	Il15ra
Grn	4.37793725775886e-182	0.982329	0.604	0.314	8.30275800933967e-178	Pericyte	Grn
Bloc1s1	6.87134341588201e-182	1.31679	0.628	0.372	1.30315027882202e-177	Pericyte	Bloc1s1
Lyn	1.54498013096403e-181	1.64179	0.202	0.043	2.93005481837329e-177	Pericyte	Lyn
Lst1	1.75202658652349e-181	1.97366	0.168	0.031	3.32271842134179e-177	Pericyte	Lst1
Sipa1	1.69866183830212e-180	1.55526	0.403	0.158	3.22151217633998e-176	Pericyte	Sipa1
Ier5l	3.14145178899965e-180	1.69502	0.339	0.117	5.95776331783783e-176	Pericyte	Ier5l
Ctnna3	5.43581126393358e-180	2.97998	0.09	0.007	1.030901606205e-175	Pericyte	Ctnna3
Map1lc3a	6.30967532511146e-180	0.738674	0.911	0.734	1.19662992540739e-175	Pericyte	Map1lc3a
Atp9a	1.25324625812799e-179	1.79665	0.284	0.084	2.37678152853973e-175	Pericyte	Atp9a
Adamts1	3.67261346934754e-179	1.60986	0.753	0.551	6.96511144461761e-175	Pericyte	Adamts1
Smagp	4.40783960856082e-179	2.35845	0.134	0.019	8.35946781763559e-175	Pericyte	Smagp
Sash1	5.20446501858164e-179	1.042	0.728	0.467	9.87026790774009e-175	Pericyte	Sash1
Hgf	1.37045234301106e-178	3.13237	0.112	0.013	2.59906286852048e-174	Pericyte	Hgf
Cfap54	2.78523799134659e-178	5.69806	0.055	0.001	5.28220385058881e-174	Pericyte	Cfap54
Socs5	4.94280742809693e-178	1.82988	0.291	0.089	9.37403428738584e-174	Pericyte	Socs5
Mkl2	9.93207499083512e-178	1.54433	0.412	0.166	1.88361802201188e-173	Pericyte	Mkl2
Tomm51	2.69735176589966e-177	0.987551	0.792	0.56	5.11552762402871e-173	Pericyte	Tomm5
B3galt1	1.00871084894085e-176	1.93505	0.28	0.084	1.91302012501631e-172	Pericyte	B3galt1
Minos11	1.19637387884919e-176	0.784229	0.875	0.705	2.26892306123749e-172	Pericyte	Minos1
Lgals9	2.44253509135898e-176	1.40878	0.44	0.184	4.63226780076231e-172	Pericyte	Lgals9
Tnks	3.73912915334054e-176	1.54992	0.441	0.191	7.09125843931033e-172	Pericyte	Tnks
Slc35f6	2.20988315133927e-174	2.13936	0.256	0.073	4.19104339651493e-170	Pericyte	Slc35f6
St5	5.3319624245891e-174	1.38468	0.539	0.277	1.01120667382332e-169	Pericyte	St5
Rtp4	8.12480386869974e-174	2.14339	0.217	0.053	1.54086905369891e-169	Pericyte	Rtp4
Actr31	1.00674626411633e-173	0.930539	0.756	0.518	1.90929428989661e-169	Pericyte	Actr3
Rexo21	1.20453557691776e-173	0.979646	0.744	0.496	2.28440172162454e-169	Pericyte	Rexo2
Gm26523	2.04160449943701e-173	2.17188	0.223	0.056	3.87190293318229e-169	Pericyte	Gm26523
Sorbs2	3.58036310976433e-173	1.37898	0.34	0.118	6.79015863766806e-169	Pericyte	Sorbs2
Prkcd	9.36603948223904e-173	1.94995	0.199	0.045	1.77626938780663e-168	Pericyte	Prkcd
Fbln5	1.10148887544426e-172	1.55799	0.245	0.066	2.08897365228005e-168	Pericyte	Fbln5
Tagln21	1.24716685388769e-172	0.6554	0.932	0.733	2.365251938398e-168	Pericyte	Tagln2
Ywhah1	1.5049888693784e-172	0.919873	0.713	0.432	2.85421139077614e-168	Pericyte	Ywhah
Ptgdr	1.28710113866072e-171	8.27893	0.044	0	2.44098730947005e-167	Pericyte	Ptgdr
Mitf	1.42483578827466e-171	2.07134	0.199	0.045	2.7022010724629e-167	Pericyte	Mitf
Tnfaip1	2.36464841423494e-171	1.32038	0.542	0.281	4.48455571759657e-167	Pericyte	Tnfaip1
Mtus1	2.62378514830268e-171	1.4619	0.467	0.213	4.97600853375603e-167	Pericyte	Mtus1
Myo1c	7.7446836431673e-171	1.34565	0.492	0.232	1.46877925292668e-166	Pericyte	Myo1c
Tnfsf13b	8.09110460085991e-171	4.69861	0.067	0.003	1.53447798755308e-166	Pericyte	Tnfsf13b
Them6	1.71737325310555e-170	1.9397	0.272	0.083	3.25699837451468e-166	Pericyte	Them6
Ankrd44	2.30159335436475e-170	2.07003	0.2	0.046	4.36497179655274e-166	Pericyte	Ankrd44
Anapc7	2.38402588598895e-170	1.55682	0.441	0.196	4.52130509277805e-166	Pericyte	Anapc7
Lrrc27	3.04850682183462e-170	3.59399	0.09	0.008	5.78149318760935e-166	Pericyte	Lrrc27
Heg1	3.8896741869292e-170	1.40885	0.419	0.173	7.37676709551122e-166	Pericyte	Heg1
Thy11	5.29602338313617e-170	1.36322	0.439	0.182	1.00439083461177e-165	Pericyte	Thy1
Slc15a3	6.30699276004579e-170	2.76907	0.115	0.015	1.19612117694268e-165	Pericyte	Slc15a3
Fgf7	7.82679556942819e-170	3.70329	0.091	0.008	1.48435177974206e-165	Pericyte	Fgf7
Batf3	1.18590690867758e-169	3.9484	0.08	0.006	2.24907245230702e-165	Pericyte	Batf3
Pde4a	2.20445670933926e-169	2.6714	0.144	0.024	4.18075214926191e-165	Pericyte	Pde4a
Prelid21	2.27592712562387e-169	2.69434	0.163	0.032	4.31629579374568e-165	Pericyte	Prelid2
Tmem100	2.42748000977169e-169	1.797	0.309	0.104	4.60371583853202e-165	Pericyte	Tmem100
Slc25a35	5.1416898296292e-169	2.90673	0.12	0.016	9.75121476189178e-165	Pericyte	Slc25a35
Isg15	1.02192989230884e-168	2.20861	0.307	0.102	1.93809004076372e-164	Pericyte	Isg15
Eva1b	1.11717039259236e-168	1.23117	0.57	0.3	2.11871364955142e-164	Pericyte	Eva1b
Cyba	1.08980069651962e-167	0.713504	0.674	0.386	2.06680702094946e-163	Pericyte	Cyba
Cox7a1	1.61484361396019e-167	2.33291	0.2	0.048	3.0625509138755e-163	Pericyte	Cox7a1
Ptma1	1.62597892639976e-167	0.296988	1	1	3.08366903391714e-163	Pericyte	Ptma
Gbp7	1.52004907596264e-166	1.28008	0.461	0.197	2.88277307256315e-162	Pericyte	Gbp7
Hcn2	2.66957653550526e-165	3.73965	0.09	0.009	5.06285189958572e-161	Pericyte	Hcn2
Tuba1a1	4.44982856771349e-165	0.658716	0.953	0.821	8.43909987866863e-161	Pericyte	Tuba1a
Lrfn2	5.13299551743327e-165	7.06247	0.045	0	9.73472599881219e-161	Pericyte	Lrfn2
Hdac7	4.35101380248586e-164	1.70884	0.29	0.093	8.25169767641443e-160	Pericyte	Hdac7
Snrpn	9.1878935123428e-164	1.96631	0.242	0.068	1.74248400461581e-159	Pericyte	Snrpn
Sntb2	1.06619957485061e-163	0.860019	0.793	0.551	2.02204749370418e-159	Pericyte	Sntb2
Gtf2h51	1.14607031352441e-163	0.863066	0.832	0.65	2.17352234959905e-159	Pericyte	Gtf2h5
Mfap2	1.27204010025747e-163	2.12086	0.184	0.041	2.41242405013829e-159	Pericyte	Mfap2
Rheb	1.32884928000233e-163	0.851545	0.807	0.592	2.52016265952442e-159	Pericyte	Rheb
Rnase4	2.16286555464759e-163	1.06549	0.522	0.25	4.10187452438916e-159	Pericyte	Rnase4
Flywch2	4.82613557669807e-163	2.05666	0.236	0.066	9.15276612120789e-159	Pericyte	Flywch2
Anxa7	6.05841877295498e-163	1.29781	0.487	0.229	1.14897912029091e-158	Pericyte	Anxa7
Meiob	6.36644687068755e-163	4.24349	0.065	0.003	1.20739664902589e-158	Pericyte	Meiob
Colgalt2	1.29434004282942e-162	3.5108	0.077	0.006	2.454715891226e-158	Pericyte	Colgalt2
Fads3	1.96581869429251e-162	1.44651	0.397	0.163	3.72817515372574e-158	Pericyte	Fads3
Cxx1a	4.64224568420503e-162	1.25089	0.49	0.232	8.80401894009484e-158	Pericyte	Cxx1a
5730508B09Rik	7.78643174833021e-162	1.6228	0.298	0.098	1.47669678107082e-157	Pericyte	5730508B09Rik
Shisa5	5.49636073836682e-161	1.26714	0.445	0.194	1.04238481403127e-156	Pericyte	Shisa5
Pip5k1b	1.40584759494819e-159	3.94402	0.076	0.006	2.66618996381924e-155	Pericyte	Pip5k1b
Bcas1	1.92378140789669e-159	1.39585	0.145	0.026	3.64845144007608e-155	Pericyte	Bcas1
Oxct1	2.17039704757938e-159	1.12281	0.649	0.392	4.1161580007343e-155	Pericyte	Oxct1
Plcl1	4.24134586362956e-159	1.98714	0.21	0.053	8.04371243037346e-155	Pericyte	Plcl1
Snx10	2.3166395370181e-157	1.46954	0.352	0.134	4.39350688195483e-153	Pericyte	Snx10
Ubr1	2.96666043920872e-157	1.21384	0.534	0.275	5.62627152295935e-153	Pericyte	Ubr1
Gm26778	5.71424810193246e-157	2.8951	0.112	0.016	1.08370715253149e-152	Pericyte	Gm26778
Pdgfa1	1.12916033283366e-156	0.560162	0.87	0.627	2.14145257121903e-152	Pericyte	Pdgfa
Sdc21	1.32022374125998e-156	0.995085	0.732	0.501	2.50380432529955e-152	Pericyte	Sdc2
Cdh6	2.74586560981339e-156	4.09389	0.064	0.004	5.20753412901109e-152	Pericyte	Cdh6
S100a13	5.94550724219707e-156	0.845867	0.716	0.442	1.12756544848267e-151	Pericyte	S100a13
Armc2	1.9582908318695e-155	3.42198	0.091	0.01	3.7138985626405e-151	Pericyte	Armc2
Adra2b	6.13181080525656e-155	3.92903	0.074	0.006	1.16289791921691e-150	Pericyte	Adra2b
Catip	9.79823993615633e-155	3.68107	0.081	0.007	1.85823620389205e-150	Pericyte	Catip
Ppm1m	3.15934830245346e-154	1.81052	0.261	0.081	5.99170405560299e-150	Pericyte	Ppm1m
Rhod1	7.55799267524855e-154	2.07157	0.191	0.046	1.43337331086089e-149	Pericyte	Rhod
Slc7a21	1.0288361035457e-153	1.32422	0.504	0.253	1.95118767037441e-149	Pericyte	Slc7a2
Chsy3	1.94102915499511e-153	4.92263	0.053	0.002	3.68116179244823e-149	Pericyte	Chsy3
Col27a11	4.04673327999952e-153	1.31334	0.274	0.087	7.6746296655191e-149	Pericyte	Col27a1
Mgat4a	7.11344760586725e-153	2.3302	0.161	0.033	1.34906533845272e-148	Pericyte	Mgat4a
Gm16731	7.94358008628499e-153	2.21789	0.204	0.053	1.50649996336395e-148	Pericyte	Gm1673
Fkbp1a1	1.46716124960375e-152	0.609547	0.918	0.777	2.7824713098735e-148	Pericyte	Fkbp1a
Ldha1	7.97975300275173e-152	0.775757	0.869	0.659	1.51336015697187e-147	Pericyte	Ldha
Fam104a1	8.31197952551391e-152	0.91785	0.752	0.524	1.57636691701371e-147	Pericyte	Fam104a
Tnks1bp1	2.32202942209752e-151	1.50429	0.351	0.136	4.40372879900795e-147	Pericyte	Tnks1bp1
Prrg2	5.02845308878735e-151	2.06593	0.203	0.053	9.5364612828852e-147	Pericyte	Prrg2
P3h3	5.5151220193825e-151	1.36311	0.429	0.192	1.04594289097589e-146	Pericyte	P3h3
Wdfy1	1.02209665493274e-150	1.2594	0.482	0.236	1.93840630607995e-146	Pericyte	Wdfy1
Emc10	1.85454420947596e-150	0.946165	0.728	0.497	3.51714309327115e-146	Pericyte	Emc10
Renbp	2.40902191494362e-149	2.15533	0.189	0.047	4.56871006169058e-145	Pericyte	Renbp
Lasp1	4.25432518768457e-149	1.15624	0.579	0.329	8.06832771844379e-145	Pericyte	Lasp1
Map4	4.74471239814178e-149	0.885186	0.722	0.485	8.99834706307589e-145	Pericyte	Map4
Tfpi21	4.80096652424522e-149	2.62496	0.128	0.022	9.10503301323105e-145	Pericyte	Tfpi2
Gsn	5.33962487438681e-149	0.572351	0.98	0.906	1.01265985742746e-144	Pericyte	Gsn
Htatip2	9.80009278605882e-149	1.9827	0.213	0.058	1.85858759687605e-144	Pericyte	Htatip2
Tifa	3.93344704729986e-148	2.36128	0.176	0.041	7.45978232520418e-144	Pericyte	Tifa
Sesn3	4.40552394851077e-148	1.29636	0.462	0.22	8.35507616835067e-144	Pericyte	Sesn3
Fam213a	9.44164457121674e-148	2.02792	0.199	0.052	1.79060789293125e-143	Pericyte	Fam213a
Gpm6b	1.03499737734369e-147	0.267514	0.461	0.213	1.9628725261323e-143	Pericyte	Gpm6b
Cped1	2.1170977479203e-147	1.87381	0.223	0.063	4.01507587893085e-143	Pericyte	Cped1
BC030336	2.52874522519239e-147	1.10391	0.604	0.354	4.79576531957737e-143	Pericyte	BC030336
Alad1	3.1766836658926e-147	1.38305	0.443	0.209	6.02458057236531e-143	Pericyte	Alad
Hrc	3.81115089054127e-147	3.38907	0.079	0.007	7.22784766391151e-143	Pericyte	Hrc
Eml1	5.37843257004274e-147	1.73067	0.271	0.089	1.02001973690861e-142	Pericyte	Eml1
Hcar1	5.97882293109109e-147	6.76647	0.04	0	1.13388376888143e-142	Pericyte	Hcar1
Nampt	9.0911402366023e-147	1.55577	0.348	0.138	1.72413474587163e-142	Pericyte	Nampt
Cabp1	1.08193493310428e-146	3.59566	0.071	0.005	2.05188960063227e-142	Pericyte	Cabp1
Tbx3	2.3695141811007e-146	1.65026	0.255	0.079	4.49378364445748e-142	Pericyte	Tbx3
Gng12	4.17305425759388e-146	1.04066	0.617	0.366	7.91419739952679e-142	Pericyte	Gng12
C4b	5.9784235561724e-146	1.34392	0.196	0.049	1.1338080274281e-141	Pericyte	C4b
Pla2g4c	6.17455235875872e-146	5.50621	0.046	0.001	1.17100385483859e-141	Pericyte	Pla2g4c
Camk2d	6.96316937941613e-146	0.985579	0.643	0.389	1.32056507280627e-141	Pericyte	Camk2d
C1qtnf6	7.4510931318793e-146	1.63794	0.323	0.123	1.41309981246091e-141	Pericyte	C1qtnf6
Tmie	7.54728229563278e-146	5.38674	0.049	0.001	1.43134208736676e-141	Pericyte	Tmie
Fam43a	5.19166277586363e-145	1.85544	0.154	0.032	9.84598845442537e-141	Pericyte	Fam43a
Calm3	1.19425531984123e-144	0.850483	0.77	0.551	2.2649052140789e-140	Pericyte	Calm3
Lzts2	1.30122763992617e-144	1.11717	0.551	0.301	2.46777821911998e-140	Pericyte	Lzts2
Abhd14b	1.31771211208865e-144	1.59427	0.278	0.092	2.49904102057612e-140	Pericyte	Abhd14b
Sept8	2.39223887201221e-144	1.05424	0.623	0.375	4.53688102077116e-140	Pericyte	Sept8
Gm11627	5.19327134209818e-144	4.07977	0.06	0.003	9.84903910028919e-140	Pericyte	Gm11627
Pitpna1	8.09126433317606e-144	0.942242	0.686	0.452	1.53450828078684e-139	Pericyte	Pitpna
Cyfip2	9.79017008851645e-144	2.52534	0.114	0.018	1.85670575728714e-139	Pericyte	Cyfip2
Slc8a3	1.24568064531965e-143	3.05098	0.089	0.01	2.36243334384871e-139	Pericyte	Slc8a3
Cd9	2.6669209109122e-143	0.421507	0.944	0.881	5.05781550754499e-139	Pericyte	Cd9
Ccdc24	3.29829999181138e-143	3.2912	0.081	0.008	6.25522593447027e-139	Pericyte	Ccdc24
Il33	3.74236925221515e-143	4.50781	0.096	0.013	7.09740328682603e-139	Pericyte	Il33
Lipa	3.77097604678009e-143	1.28314	0.388	0.162	7.15165607271844e-139	Pericyte	Lipa
Ywhaq1	6.39617952096921e-143	0.612582	0.905	0.78	1.21303544615181e-138	Pericyte	Ywhaq
1700037H04Rik1	3.9367443351015e-142	1.9899	0.235	0.073	7.46603563151999e-138	Pericyte	1700037H04Rik
RP23-474J16.2	4.72483287343318e-142	5.42154	0.047	0.001	8.96064554446603e-138	Pericyte	RP23-474J16.2
Gpx81	6.32438028413322e-142	0.8697	0.705	0.451	1.19941872088587e-137	Pericyte	Gpx8
Atpif11	8.22160036970755e-142	0.629699	0.93	0.794	1.55922651011504e-137	Pericyte	Atpif1
Pnp	1.09279864918927e-141	1.04214	0.468	0.221	2.07249263818745e-137	Pericyte	Pnp
Nr1h4	1.89262975775255e-141	5.63108	0.043	0.001	3.58937233557771e-137	Pericyte	Nr1h4
Man1a	8.23374510424313e-141	1.37209	0.323	0.121	1.56152975901971e-136	Pericyte	Man1a
Jade1	2.18771830794557e-140	0.991958	0.685	0.446	4.14900777101878e-136	Pericyte	Jade1
Csrp2	2.46769281541376e-140	0.650728	0.542	0.285	4.6799794244322e-136	Pericyte	Csrp2
Proser2	3.2769813207008e-140	2.82449	0.111	0.017	6.21479507470906e-136	Pericyte	Proser2
Elovl5	3.80334617880264e-140	1.63763	0.294	0.106	7.21304602809921e-136	Pericyte	Elovl5
Pdha1	7.35406262410172e-140	0.954965	0.682	0.455	1.39469797666089e-135	Pericyte	Pdha1
Maml2	1.83978062332683e-139	1.84597	0.219	0.063	3.48914395213934e-135	Pericyte	Maml2
Fat1	3.34715719512393e-139	1.48732	0.337	0.134	6.34788362055253e-135	Pericyte	Fat1
Il7	4.00239163195465e-139	5.01825	0.047	0.002	7.590535730002e-135	Pericyte	Il7
Endog	4.623913118493e-139	1.6149	0.308	0.116	8.76925122922198e-135	Pericyte	Endog
Mmp17	7.37640286993832e-139	2.11146	0.125	0.022	1.3989348042838e-134	Pericyte	Mmp17
Rhoa1	7.76981158619825e-139	0.454461	0.98	0.928	1.4735447673225e-134	Pericyte	Rhoa
Gdf15	2.87549043492935e-138	2.19367	0.144	0.029	5.45336760984352e-134	Pericyte	Gdf15
Sema3f	5.972347697842e-138	2.74423	0.106	0.016	1.13265574089574e-133	Pericyte	Sema3f
Mapre2	6.72858058286318e-138	1.21587	0.438	0.205	1.27607530754e-133	Pericyte	Mapre2
Tmem132d	1.67794778512e-137	6.07436	0.04	0.001	3.18222797448007e-133	Pericyte	Tmem132d
Agap2	2.63441249362154e-137	2.63637	0.111	0.018	4.99616329415325e-133	Pericyte	Agap2
1700020I14Rik	9.73988633553724e-137	0.858604	0.706	0.467	1.84716944353464e-132	Pericyte	1700020I14Rik
Emid1	1.12252191765213e-136	1.78563	0.147	0.031	2.12886281682726e-132	Pericyte	Emid1
Cabp7	6.9668642311037e-136	7.08373	0.037	0	1.32126580142882e-131	Pericyte	Cabp7
Krt19	9.44579135139732e-136	3.92667	0.047	0.002	1.7913943297925e-131	Pericyte	Krt19
Lgals11	1.08995274707062e-135	0.306001	0.995	0.917	2.06709538481943e-131	Pericyte	Lgals1
Lipg	1.21283765863584e-135	5.26655	0.04	0.001	2.30014661960287e-131	Pericyte	Lipg
Cers5	1.24458056757908e-135	1.31979	0.392	0.174	2.36034704641373e-131	Pericyte	Cers5
Wls1	1.83838759908338e-135	0.906462	0.677	0.437	3.48650208166163e-131	Pericyte	Wls
Calcrl	2.42419965207307e-135	1.7349	0.221	0.065	4.59749464015658e-131	Pericyte	Calcrl
Comt	3.60660113309693e-135	0.867361	0.751	0.536	6.83991904891833e-131	Pericyte	Comt
Trim12c	4.13945359684108e-135	1.43675	0.346	0.141	7.85047374640911e-131	Pericyte	Trim12c
Itm2c	7.24134723970223e-135	0.832109	0.72	0.483	1.37332150400953e-130	Pericyte	Itm2c
Pip4k2c	1.53138577130518e-134	1.44464	0.357	0.151	2.90427311528028e-130	Pericyte	Pip4k2c
Picalm	6.8138154377564e-134	0.926728	0.669	0.44	1.2922400977705e-129	Pericyte	Picalm
Pik3r11	1.34155899093699e-133	0.747541	0.795	0.562	2.544266626312e-129	Pericyte	Pik3r1
Arhgap29	4.32780622411219e-133	0.819399	0.708	0.464	8.20768450402876e-129	Pericyte	Arhgap29
Tpst1	6.18818148083316e-133	1.32101	0.387	0.172	1.17358861784001e-128	Pericyte	Tpst1
Fkbp9	6.80113516611098e-133	0.926589	0.667	0.431	1.28983528425295e-128	Pericyte	Fkbp9
Fam162a	2.5377290499003e-132	1.04054	0.751	0.566	4.81280314313591e-128	Pericyte	Fam162a
Pacsin2	3.10684818463452e-132	1.08304	0.572	0.334	5.89213758215936e-128	Pericyte	Pacsin2
Prdx5	4.08459094479345e-132	0.790132	0.789	0.594	7.74642672680078e-128	Pericyte	Prdx5
Gnb21	4.59556762535988e-132	0.573123	0.931	0.821	8.71549400149502e-128	Pericyte	Gnb2
1110046J04Rik	6.24527902442983e-132	1.94996	0.188	0.05	1.18441716698312e-127	Pericyte	1110046J04Rik
Syne2	2.98828030957929e-131	0.899833	0.695	0.466	5.66727360711713e-127	Pericyte	Syne2
Wdr11	5.90497119538507e-131	1.03606	0.553	0.312	1.11987778720478e-126	Pericyte	Wdr1
Fam131c	9.1755864554029e-131	5.91371	0.04	0.001	1.74014997126716e-126	Pericyte	Fam131c
Atp6v1f	1.46281389822173e-130	0.726111	0.819	0.628	2.77422655797751e-126	Pericyte	Atp6v1f
Pkd2	1.56738974329426e-130	0.992846	0.626	0.392	2.97255464815757e-126	Pericyte	Pkd2
Tmem136	1.66393380513039e-130	2.77488	0.108	0.018	3.15565046142979e-126	Pericyte	Tmem136
Gstt2	2.38591083096098e-130	2.01552	0.176	0.045	4.5248798909175e-126	Pericyte	Gstt2
Psme1	2.83096447618035e-130	0.780467	0.768	0.564	5.36892412907603e-126	Pericyte	Psme1
Gm10687	3.41440658855928e-130	3.47115	0.068	0.006	6.47542209520268e-126	Pericyte	Gm10687
Fam212b	4.23318519323885e-130	1.17132	0.531	0.3	8.02823571897748e-126	Pericyte	Fam212b
Adam15	6.37512030071441e-130	1.39145	0.227	0.07	1.20904156503049e-125	Pericyte	Adam15
Ptger2	7.8773136068616e-130	5.33745	0.044	0.001	1.4939325255413e-125	Pericyte	Ptger2
Tnxb1	1.31216972413518e-129	0.731615	0.637	0.351	2.48852988182237e-125	Pericyte	Tnxb
Gm12280	1.31934590479945e-129	4.82083	0.042	0.001	2.50213950845215e-125	Pericyte	Gm12280
Cadm3	1.7636618694662e-129	1.77397	0.122	0.022	3.34478473544264e-125	Pericyte	Cadm3
Mtap7d3	2.60828859331859e-129	1.81965	0.211	0.062	4.94661931722871e-125	Pericyte	Mtap7d3
Elfn1	3.64351147975347e-129	4.81262	0.048	0.002	6.90991952135246e-125	Pericyte	Elfn1
Ldlrad4	5.84184143000185e-129	1.92497	0.19	0.052	1.10790522719985e-124	Pericyte	Ldlrad4
Fzd21	8.47670599406933e-129	1.78097	0.205	0.06	1.60760729177525e-124	Pericyte	Fzd2
Foxc2	1.12058883191204e-128	4.8242	0.044	0.002	2.12519671972118e-124	Pericyte	Foxc2
Smim10l1	3.53969226720011e-128	0.79004	0.782	0.589	6.71302638474502e-124	Pericyte	Smim10l1
Hcfc1r11	4.07778003969121e-128	0.861413	0.698	0.47	7.73350984527438e-124	Pericyte	Hcfc1r1
Degs1	1.78870237301441e-127	0.827695	0.709	0.474	3.39227405042183e-123	Pericyte	Degs1
Jak1	4.43930892145356e-127	0.795641	0.787	0.607	8.41914936953667e-123	Pericyte	Jak1
Rcn3	8.73842727768152e-127	0.807984	0.747	0.527	1.6572427332123e-122	Pericyte	Rcn3
Drd1	1.19389689910019e-126	5.11781	0.044	0.001	2.26422546914351e-122	Pericyte	Drd1
Slc4a71	1.34824303934766e-126	1.35078	0.432	0.217	2.55694292412284e-122	Pericyte	Slc4a7
Adh7	2.37046312886197e-126	2.74419	0.099	0.015	4.49558332388672e-122	Pericyte	Adh7
B4galnt1	6.72747686054912e-126	2.83504	0.092	0.013	1.27586598660314e-121	Pericyte	B4galnt1
Traf5	1.11432040565053e-125	1.62568	0.274	0.101	2.11330864931623e-121	Pericyte	Traf5
Rassf3	2.39225911338246e-125	1.3423	0.301	0.116	4.53691940852983e-121	Pericyte	Rassf3
Pygb	2.41244805353286e-125	1.79698	0.226	0.073	4.57520773352507e-121	Pericyte	Pygb
Art4	4.07525291212111e-125	4.49099	0.044	0.002	7.72871714783768e-121	Pericyte	Art4
Malat11	1.13242331613635e-124	0.29389	1	1	2.14764081905259e-120	Pericyte	Malat1
Agtrap	1.57289870538563e-124	1.48459	0.265	0.094	2.98300239476384e-120	Pericyte	Agtrap
Fat4	1.90997472250672e-124	1.97046	0.145	0.033	3.62226706123399e-120	Pericyte	Fat4
Klf7	2.74314609414153e-124	0.850844	0.676	0.426	5.20237656753941e-120	Pericyte	Klf7
Slc45a3	3.20793326567895e-124	5.48538	0.04	0.001	6.08384543836013e-120	Pericyte	Slc45a3
Clip4	3.65232577651144e-124	3.57564	0.057	0.004	6.92663583515394e-120	Pericyte	Clip4
B3gnt2	5.53224114516573e-124	3.57631	0.066	0.006	1.04918953318068e-119	Pericyte	B3gnt2
Nacad	8.77904348828366e-124	4.43312	0.047	0.002	1.664945597553e-119	Pericyte	Nacad
Tuba1b1	1.31377329942152e-123	0.583683	0.854	0.681	2.49157106235292e-119	Pericyte	Tuba1b
Hoxb3os	5.97797571853087e-123	2.20467	0.138	0.03	1.13372309501938e-118	Pericyte	Hoxb3os
Phox2a	6.18402588650547e-123	6.13997	0.036	0.001	1.17280050937576e-118	Pericyte	Phox2a
Ifnar2	8.19897783663938e-123	1.07682	0.531	0.304	1.55493614671866e-118	Pericyte	Ifnar2
D8Ertd82e1	2.93464742945533e-122	2.1739	0.147	0.035	5.56555884996203e-118	Pericyte	D8Ertd82e
Smap2	2.98836790719797e-122	1.4241	0.353	0.156	5.66743973600096e-118	Pericyte	Smap2
Slc25a41	5.44312045994362e-122	0.38455	0.992	0.952	1.03228779522831e-117	Pericyte	Slc25a4
Ifi27	5.60452913379871e-122	0.750117	0.846	0.68	1.06289895022493e-117	Pericyte	Ifi27
5430416O09Rik	6.90462516045175e-122	2.81947	0.086	0.012	1.30946216167968e-117	Pericyte	5430416O09Rik
Gm8797	8.09124752669948e-122	1.03863	0.588	0.356	1.53450509343856e-117	Pericyte	Gm8797
Nagk	1.25565608396949e-121	1.4016	0.353	0.155	2.38135176324814e-117	Pericyte	Nagk
Parva	1.93242768123335e-121	1.01347	0.556	0.328	3.66484909745905e-117	Pericyte	Parva
A830019P07Rik	1.34074722311781e-120	3.02203	0.081	0.01	2.54272710864293e-116	Pericyte	A830019P07Rik
Atp6v0e	2.7167626347508e-120	0.664302	0.824	0.636	5.15234033680489e-116	Pericyte	Atp6v0e
2900052N01Rik	6.40584308054305e-120	7.09293	0.032	0	1.21486814022499e-115	Pericyte	2900052N01Rik
Btd	9.42613717152702e-120	1.66989	0.246	0.086	1.7876669145801e-115	Pericyte	Btd
Lix1l	1.07213809760184e-119	1.21768	0.444	0.23	2.03330990210189e-115	Pericyte	Lix1l
Akr1c12	1.63738372711514e-119	6.12704	0.033	0	3.10529823847386e-115	Pericyte	Akr1c12
Shisa9	2.59986877363801e-119	6.00217	0.034	0	4.93065112920448e-115	Pericyte	Shisa9
Nrxn2	2.94082469904834e-119	2.75483	0.09	0.013	5.57727404174517e-115	Pericyte	Nrxn2
Tspan17	6.23893238518318e-119	1.16452	0.431	0.214	1.18321352684999e-114	Pericyte	Tspan17
Mettl7a1	2.77211945918955e-118	1.36374	0.328	0.138	5.25732455435299e-114	Pericyte	Mettl7a1
Capza21	3.52456067490253e-118	0.61307	0.855	0.714	6.68432931995265e-114	Pericyte	Capza2
Tgtp2	4.09241089374295e-118	4.27597	0.046	0.002	7.7612572599835e-114	Pericyte	Tgtp2
Rnasel1	5.24408553637812e-118	2.11337	0.139	0.032	9.94540821974111e-114	Pericyte	Rnasel
Gm2564	5.65524050182124e-118	2.86402	0.101	0.017	1.0725163611704e-113	Pericyte	Gm2564
Acsl5	5.71797874159449e-118	1.54323	0.27	0.102	1.0844146683434e-113	Pericyte	Acsl5
Camkk21	5.82743300910121e-118	1.75575	0.209	0.066	1.10517267017604e-113	Pericyte	Camkk2
Chrna4	6.49729611443618e-118	4.64726	0.045	0.002	1.23221220810282e-113	Pericyte	Chrna4
Nynrin	1.15839438746959e-117	1.93004	0.171	0.046	2.19689495583608e-113	Pericyte	Nynrin
Sh3gl2	1.42148425897458e-117	4.82572	0.041	0.001	2.6958448971453e-113	Pericyte	Sh3gl2
Parp3	2.87080606436022e-117	1.07025	0.54	0.316	5.44448370105916e-113	Pericyte	Parp3
Dlx5	7.47207880333877e-117	9.10936	0.03	0	1.4170797450532e-112	Pericyte	Dlx5
Paqr8	1.18865449253791e-116	2.49361	0.1	0.017	2.25428324509815e-112	Pericyte	Paqr8
Uap1l1	1.2549528992703e-116	2.04597	0.181	0.052	2.38001817346612e-112	Pericyte	Uap1l1
Plekhd1	1.62093364150117e-116	7.19857	0.03	0	3.07410065110698e-112	Pericyte	Plekhd1
Dnajc6	3.90923261949158e-116	5.99444	0.036	0.001	7.41385966286577e-112	Pericyte	Dnajc6
C130074G19Rik	4.06610861794199e-116	2.0041	0.095	0.015	7.71137499392698e-112	Pericyte	C130074G19Rik
Fam110b	5.56945686980451e-116	1.65753	0.243	0.087	1.05624749535843e-111	Pericyte	Fam110b
Spns3	5.84975740728855e-116	5.99098	0.035	0.001	1.10940649229227e-111	Pericyte	Spns3
Pgam11	1.17256671832048e-115	0.745618	0.72	0.499	2.22377278129479e-111	Pericyte	Pgam1
Sav1	1.31119507431074e-115	1.08656	0.478	0.257	2.48668145843033e-111	Pericyte	Sav1
Pck2	2.07619646839349e-115	1.67311	0.233	0.081	3.93750660230825e-111	Pericyte	Pck2
Rab8b	2.32028042444842e-115	1.13112	0.426	0.214	4.40041182496642e-111	Pericyte	Rab8b
Nptn	3.02532061420644e-115	0.728891	0.755	0.553	5.73752054484251e-111	Pericyte	Nptn
Elmo2	4.52250664407075e-115	1.6883	0.234	0.081	8.57693385048017e-111	Pericyte	Elmo2
Akr1b10	5.31722851326359e-115	1.52221	0.259	0.095	1.00841238754044e-110	Pericyte	Akr1b10
Acy3	1.39558490158802e-114	2.50564	0.108	0.02	2.64672676586168e-110	Pericyte	Acy3
Gli31	2.68241825025325e-114	1.79881	0.191	0.057	5.0872062116053e-110	Pericyte	Gli3
Tppp	2.99638079126532e-114	3.05014	0.074	0.009	5.68263617063468e-110	Pericyte	Tppp
P4ha1	3.60316822900301e-114	0.964516	0.531	0.302	6.83340854630421e-110	Pericyte	P4ha1
Plin2	5.10513769229653e-114	1.01313	0.415	0.205	9.68189363344038e-110	Pericyte	Plin2
Zfp423	5.8160925371156e-114	3.01717	0.081	0.011	1.10302194966397e-109	Pericyte	Zfp423
Llgl2	7.02899053825941e-114	4.2991	0.044	0.002	1.3330480555809e-109	Pericyte	Llgl2
Polr3k1	7.38197019781876e-114	1.47696	0.338	0.154	1.39999064801633e-109	Pericyte	Polr3k
Farp1	8.85158704811457e-114	1.80324	0.192	0.059	1.67870348367493e-109	Pericyte	Farp1
Ctnna1	1.12635788283486e-113	0.693949	0.784	0.593	2.13613772479631e-109	Pericyte	Ctnna1
Aldh16a1	1.16722387420373e-113	2.04	0.178	0.052	2.21364007742738e-109	Pericyte	Aldh16a1
6430573F11Rik	1.60738211404191e-113	5.4713	0.039	0.001	3.04840017928048e-109	Pericyte	6430573F11Rik
Syngr2	4.00289534162089e-113	1.16557	0.436	0.226	7.59149101538402e-109	Pericyte	Syngr2
Smyd4	5.10283285523475e-113	1.81466	0.227	0.079	9.67752250995271e-109	Pericyte	Smyd4
Frmd4a1	1.09054470888728e-112	0.982802	0.523	0.299	2.06821804040472e-108	Pericyte	Frmd4a
Mfsd10	1.92457771529234e-112	1.30487	0.348	0.158	3.64996163705193e-108	Pericyte	Mfsd10
Maged21	4.26004001919435e-112	1.06626	0.499	0.281	8.07916589640209e-108	Pericyte	Maged2
Adm	6.90282441951993e-112	1.82162	0.124	0.026	1.30912065116195e-107	Pericyte	Adm
Smim12	1.12270239011513e-111	1.16335	0.429	0.221	2.12920508285334e-107	Pericyte	Smim12
Hebp1	3.5868985218757e-111	1.18833	0.379	0.179	6.80255304673726e-107	Pericyte	Hebp1
Trak1	3.91184815060698e-111	1.34049	0.35	0.16	7.41882001762613e-107	Pericyte	Trak1
Col14a1	4.99797181084291e-111	2.09849	0.082	0.012	9.47865353926358e-107	Pericyte	Col14a1
Cbln3	9.19691511223321e-111	5.862	0.034	0.001	1.74419495103503e-106	Pericyte	Cbln3
Mphosph6	1.47950413570186e-110	1.30206	0.368	0.175	2.80587959335857e-106	Pericyte	Mphosph6
Gm44386	1.87312767058271e-110	4.10562	0.044	0.002	3.55238662726011e-106	Pericyte	Gm44386
RP23-34O23.4	2.7584316869235e-110	6.52577	0.032	0	5.23136569425042e-106	Pericyte	RP23-34O23.4
Evi5	2.99137924781294e-110	1.01827	0.51	0.289	5.67315074347723e-106	Pericyte	Evi5
Slc25a331	3.37044034201609e-110	2.55559	0.123	0.027	6.39204010863351e-106	Pericyte	Slc25a33
Stx2	3.77520348536814e-110	1.44992	0.264	0.101	7.15967341000067e-106	Pericyte	Stx2
Cpne3	7.01435066600682e-110	0.890373	0.62	0.403	1.33027160380819e-105	Pericyte	Cpne3
Tapbp	8.73097537605876e-110	0.981698	0.493	0.269	1.65582948006954e-105	Pericyte	Tapbp
Rab29	1.29298647970042e-109	1.89662	0.171	0.049	2.45214885875185e-105	Pericyte	Rab29
Cers4	1.80394059595117e-109	1.00773	0.463	0.243	3.42117334022139e-105	Pericyte	Cers4
Ndufs41	2.22187455847349e-109	0.891085	0.613	0.399	4.21378510014497e-105	Pericyte	Ndufs4
Hif1a1	2.57566490488856e-109	0.890729	0.605	0.394	4.88474849212115e-105	Pericyte	Hif1a
Ttc28	2.62641998047494e-109	0.847551	0.688	0.479	4.98100549297073e-105	Pericyte	Ttc28
A830082K12Rik	2.79957719576911e-109	2.69458	0.084	0.013	5.30939815177612e-105	Pericyte	A830082K12Rik
Ifit31	3.04953872793673e-109	2.1442	0.143	0.035	5.783450197532e-105	Pericyte	Ifit3
Vps291	6.53158744501618e-109	0.848864	0.667	0.463	1.23871555894732e-104	Pericyte	Vps29
H2-T22	1.4471188824225e-108	1.22927	0.366	0.171	2.74446096051427e-104	Pericyte	H2-T22
Fam174a	2.53023827167177e-108	0.937903	0.568	0.347	4.79859688222552e-104	Pericyte	Fam174a
Ginm1	2.6055058032499e-108	0.852539	0.639	0.425	4.94134175586344e-104	Pericyte	Ginm1
2210013O21Rik	4.97861715638425e-108	1.15978	0.413	0.209	9.44194743708272e-104	Pericyte	2210013O21Rik
Arvcf	1.41860310944817e-107	1.25781	0.296	0.121	2.69038079706844e-103	Pericyte	Arvcf
C2cd2	3.27362737751419e-107	1.95931	0.17	0.05	6.20843432145566e-103	Pericyte	C2cd2
Ifi35	3.37090488562618e-107	1.21483	0.406	0.206	6.39292111559005e-103	Pericyte	Ifi35
Fbn1	3.41884855173602e-107	0.761142	0.656	0.445	6.48384627836737e-103	Pericyte	Fbn1
Atox11	6.87618623634054e-107	0.63774	0.812	0.613	1.30406871972198e-102	Pericyte	Atox1
Mkl1	1.01145277681402e-106	1.89594	0.176	0.053	1.91822019122779e-102	Pericyte	Mkl1
Mical21	1.25998550500023e-106	1.98713	0.159	0.044	2.38956251023294e-102	Pericyte	Mical2
Efhd2	1.41175248884864e-106	0.889896	0.627	0.414	2.67738859510145e-102	Pericyte	Efhd2
Map3k6	1.71415510999103e-106	1.98088	0.145	0.037	3.25089516609798e-102	Pericyte	Map3k6
Elf1	1.00643840317867e-105	0.969841	0.477	0.257	1.90871043162835e-101	Pericyte	Elf1
Zdhhc2	1.18926777384593e-105	1.87176	0.162	0.045	2.25544633309881e-101	Pericyte	Zdhhc2
Camsap3	1.35701605830495e-105	5.57624	0.033	0.001	2.57358095457533e-101	Pericyte	Camsap3
Idh1	1.56462215567316e-105	1.15182	0.386	0.188	2.96730591823415e-101	Pericyte	Idh1
Mlkl	1.91399938941141e-105	2.84045	0.087	0.014	3.62989984201874e-101	Pericyte	Mlkl
Hspb8	2.36000372747209e-105	1.44797	0.165	0.047	4.47574706915083e-101	Pericyte	Hspb8
Zfp809	3.09510321327857e-105	1.97812	0.155	0.042	5.86986324398281e-101	Pericyte	Zfp809
Sgce	1.74272746476732e-104	0.929874	0.538	0.32	3.30508263693122e-100	Pericyte	Sgce
Pard3b	2.07508576763441e-104	1.05555	0.443	0.234	3.93540015831865e-100	Pericyte	Pard3b
Peli1	2.95206103914687e-104	1.20117	0.378	0.186	5.59858376074204e-100	Pericyte	Peli1
Afap1	3.05656524620133e-104	1.0482	0.504	0.3	5.79677598942083e-100	Pericyte	Afap1
Layn1	3.54139471079424e-104	2.51264	0.102	0.02	6.71625506902127e-100	Pericyte	Layn
Sorcs2	4.28669640209101e-104	1.34909	0.239	0.088	8.1297197265656e-100	Pericyte	Sorcs2
Lrrc23	5.10336587103597e-104	5.41473	0.033	0.001	9.67853337441971e-100	Pericyte	Lrrc23
Synj2bp	7.21296071155e-104	1.0144	0.509	0.299	1.36793799894546e-99	Pericyte	Synj2bp
Zfp663	1.06548335486353e-103	7.98522	0.027	0	2.02068918249869e-99	Pericyte	Zfp663
Mgat1	2.11509914969967e-103	1.19611	0.36	0.173	4.01128553740542e-99	Pericyte	Mgat1
Scarb2	4.47371625365105e-103	1.01388	0.522	0.31	8.48440287504922e-99	Pericyte	Scarb2
Gadd45b	1.31964184150765e-102	1.17367	0.627	0.416	2.50270075241926e-98	Pericyte	Gadd45b
Elmod3	1.32372388316498e-102	1.82242	0.167	0.049	2.51044234442238e-98	Pericyte	Elmod3
Map4k3	2.32720444958992e-102	1.18187	0.343	0.158	4.41354323864728e-98	Pericyte	Map4k3
Cryl1	2.90426588326433e-102	1.35677	0.186	0.058	5.5079402476108e-98	Pericyte	Cryl1
Rdh51	1.53518976011489e-101	1.31031	0.414	0.224	2.91148738005788e-97	Pericyte	Rdh5
Ube2d2a1	1.83231412002425e-101	0.671672	0.788	0.61	3.47498372862599e-97	Pericyte	Ube2d2a
Aldh21	2.17897935898679e-101	0.519013	0.902	0.775	4.13243435431844e-97	Pericyte	Aldh2
Nin	2.65785079843601e-101	1.22969	0.328	0.149	5.04061403923389e-97	Pericyte	Nin
Rgs121	5.69198283754258e-101	1.60944	0.215	0.076	1.07948454513995e-96	Pericyte	Rgs12
Fam118a	9.76551438071381e-101	1.84264	0.169	0.051	1.85202980230237e-96	Pericyte	Fam118a
Tmem140	1.95931992488506e-100	1.22751	0.28	0.115	3.71585023754451e-96	Pericyte	Tmem140
Adamts15	2.06731595465464e-100	1.3082	0.269	0.108	3.92066470800252e-96	Pericyte	Adamts15
Pbx1	2.95704334776246e-100	0.817894	0.665	0.463	5.6080327090315e-96	Pericyte	Pbx1
Orai3	3.69576205229356e-100	1.32181	0.302	0.133	7.00901273217473e-96	Pericyte	Orai3
Sep151	3.82387528762588e-100	0.406643	0.977	0.93	7.25197948298249e-96	Pericyte	Sep15
Hebp21	3.92306690602961e-100	2.32516	0.122	0.029	7.44009638728515e-96	Pericyte	Hebp2
Ankmy2	4.50702077367857e-100	1.51722	0.238	0.09	8.5475648972814e-96	Pericyte	Ankmy2
Samd9l	4.54228809773932e-100	1.2595	0.271	0.11	8.61444937736262e-96	Pericyte	Samd9l
Vapb	4.54603408505962e-100	0.81514	0.653	0.453	8.62155364231556e-96	Pericyte	Vapb
Xlr	1.07692571484009e-99	4.34335	0.04	0.002	2.04238961819424e-95	Pericyte	Xlr
Loxl3	1.28091951318353e-99	1.97873	0.135	0.034	2.42926385675256e-95	Pericyte	Loxl3
Wnk2	1.71767228541748e-99	3.15003	0.053	0.005	3.25756548929426e-95	Pericyte	Wnk2
Slc50a1	2.0463378406267e-99	0.869429	0.575	0.363	3.88087971474854e-95	Pericyte	Slc50a1
Samhd1	2.49350094921992e-99	1.16989	0.331	0.152	4.72892455019558e-95	Pericyte	Samhd1
Prdm11	5.81903131933492e-99	2.61021	0.08	0.013	1.10357928971187e-94	Pericyte	Prdm11
Sema3e	6.99955911726941e-99	1.80073	0.105	0.022	1.32746638659014e-94	Pericyte	Sema3e
Csk1	8.99475885223402e-99	1.22686	0.376	0.191	1.70585601632618e-94	Pericyte	Csk
Casp12	1.02778669777841e-98	1.02937	0.45	0.245	1.94919747233676e-94	Pericyte	Casp12
Prdx11	1.13329217361724e-98	0.382602	0.976	0.926	2.14928860726509e-94	Pericyte	Prdx1
Pvrl2	2.29693315660691e-98	1.54298	0.207	0.072	4.356133731505e-94	Pericyte	Pvrl2
Cbx6	3.65473089110141e-98	0.910757	0.538	0.327	6.93119713497382e-94	Pericyte	Cbx6
Smim14	5.03887900047418e-98	0.72175	0.697	0.498	9.55623402439927e-94	Pericyte	Smim14
Map1lc3b	1.03495729941973e-97	0.493215	0.903	0.783	1.96279651834952e-93	Pericyte	Map1lc3b
Zbtb38	1.16159110954676e-97	0.766627	0.666	0.467	2.20295753925543e-93	Pericyte	Zbtb38
Bcar11	1.17178302524201e-97	1.83762	0.18	0.058	2.22228650737146e-93	Pericyte	Bcar1
Zfp703	1.50350760340444e-97	1.14868	0.358	0.173	2.85140216985653e-93	Pericyte	Zfp703
Syde2	1.7060466641859e-97	1.66915	0.165	0.049	3.23551749862856e-93	Pericyte	Syde2
Wtip	2.72892774339775e-97	0.886242	0.537	0.326	5.17541146535384e-93	Pericyte	Wtip
Prkaa2	2.87921800602115e-97	1.884	0.143	0.039	5.4604369484191e-93	Pericyte	Prkaa2
1110059E24Rik	3.61665420786733e-97	1.06843	0.432	0.236	6.85898470522039e-93	Pericyte	1110059E24Rik
Eml41	6.18071326176006e-97	1.12044	0.397	0.206	1.1721722700928e-92	Pericyte	Eml4
Tax1bp1	6.88397627641455e-97	0.51866	0.908	0.806	1.30554610082202e-92	Pericyte	Tax1bp1
Glrx	2.10565237477471e-96	1.61524	0.197	0.068	3.99336972876024e-92	Pericyte	Glrx
Ache	3.0720441347382e-96	2.50332	0.089	0.016	5.826131701531e-92	Pericyte	Ache
Nr3c11	3.38590856831373e-96	0.568178	0.848	0.683	6.42137559980699e-92	Pericyte	Nr3c1
Blvra	4.56201001442534e-96	1.30554	0.308	0.14	8.65185199235766e-92	Pericyte	Blvra
Lingo1	7.722889348326e-96	5.0582	0.034	0.001	1.46464596491003e-91	Pericyte	Lingo1
Bri31	9.34580904788103e-96	0.590809	0.861	0.725	1.77243268593064e-91	Pericyte	Bri3
Rab3d	1.05140251725255e-95	1.41018	0.243	0.095	1.99398487396947e-91	Pericyte	Rab3d
Samd4	1.17624675141772e-95	0.881214	0.442	0.233	2.23075196406371e-91	Pericyte	Samd4
Ophn1	1.48623683932011e-95	1.38733	0.246	0.097	2.81864816577059e-91	Pericyte	Ophn1
Tmem51	1.50286540080586e-95	1.45887	0.235	0.09	2.8501842326283e-91	Pericyte	Tmem51
Ctbs	1.5263521088176e-95	1.43645	0.234	0.09	2.89472677437258e-91	Pericyte	Ctbs
Scarf1	2.06514471673714e-95	2.6535	0.074	0.011	3.91654695529199e-91	Pericyte	Scarf1
Fbxw2	4.1054735494072e-95	0.792082	0.624	0.428	7.78603058645075e-91	Pericyte	Fbxw2
Eif4e3	4.25781518857446e-95	0.999278	0.449	0.247	8.07494650513147e-91	Pericyte	Eif4e3
Dgkd	4.56550670831415e-95	1.23386	0.322	0.15	8.65848347231778e-91	Pericyte	Dgkd
Nckap1	8.67498792600283e-95	0.836361	0.609	0.41	1.64521146016644e-90	Pericyte	Nckap1
Eid1	9.68475240619179e-95	0.584771	0.841	0.675	1.83671329383427e-90	Pericyte	Eid1
Tax1bp31	1.67438622567008e-94	0.907764	0.509	0.303	3.17547347698331e-90	Pericyte	Tax1bp3
Irf2bp2	1.98935436017501e-94	0.67365	0.71	0.506	3.77281054407191e-90	Pericyte	Irf2bp2
[truncated: 3,672 more rows]

[truncated: 5 more sheets: Markers - VSM, Markers - Glial cell, Markers - Schwann cell, Markers - WBC, Markers - Endothelial cell]
