# Supplementary material for: Muscle stem cells in Duchenne muscular dystrophy exhibit molecular impairments and altered cell fate trajectories impacting regenerative capacity
Source: Cell Death Dis. 2025 Jun 5;16(1):437. doi: 10.1038/s41419-025-07755-1 (PMC12141486; doi:10.1038/s41419-025-07755-1)
Supplement: Supplementary file 4 — Table S2 [file 41419_2025_7755_MOESM4_ESM.xlsx]

## Sheet: Cell number per subclusters
Before removing myonuclei cluster							After removing myonuclei cluster
Number of cell per subcluster							Number of cell per subcluster
	B10	mdx	DBA	D2-mdx				B10	mdx	DBA	D2-mdx
MuSC 1	1225	862	660	614			MuSC 1	1225	862	660	614
MuSC 2	97	35	85	107			MuSC 2	97	35	85	107
MuSC 3	2884	2182	1830	2010			MuSC 3	2884	2182	1830	2010
Cycling progenitor	24	381	47	485			Cycling progenitor	24	381	47	485
Differentiating myocyte	86	314	71	286			Differentiating myocyte	86	314	71	286
DMD enriched	56	1017	40	625			DMD enriched	56	1017	40	625
Immunomyoblast	110	91	6	30			Immunomyoblast	110	91	6	30
Myonuclei	5	3	1	26
	4487	4885	2740	4183				4482	4882	2739	4157
Percent of cell per subcluster							Percent of cell per subcluster
	B10	mdx	DBA	D2-mdx				B10	mdx	DBA	D2-mdx
MuSC 1	27.3011	17.6459	24.0876	14.6785			MuSC 1	27.3315	17.6567	24.0964	14.7703
MuSC 2	2.1618	0.716479	3.10219	2.55797			MuSC 2	2.16421	0.716919	3.10332	2.57397
MuSC 3	64.2746	44.6673	66.7883	48.0516			MuSC 3	64.3463	44.6948	66.8127	48.3522
Cycling progenitor	0.534879	7.79939	1.71533	11.5945			Cycling progenitor	0.535475	7.80418	1.71595	11.6671
Differentiating myocyte	1.91665	6.42784	2.59124	6.8372			Differentiating myocyte	1.91879	6.43179	2.59219	6.87996
DMD enriched	1.24805	20.8188	1.45985	14.9414			DMD enriched	1.24944	20.8316	1.46039	15.0349
Immunomyoblast	2.45153	1.86285	0.218978	0.717189			Immunomyoblast	2.45426	1.86399	0.219058	0.721674
Myonuclei	0.111433	0.0614125	0.0364964	0.621563
	100	100	100	100				100	100	100	100

## Sheet: Markers - MuSC 1
	p_val	avg_log2FC	pct.1	pct.2	p_val_adj	cluster	gene
Slc1a1	0	2.47067	0.484	0.065	0	MuSC 1	Slc1a1
Tmem255b	0	0.661469	0.521	0.117	0	MuSC 1	Tmem255b
Moxd1	0	0.484703	0.491	0.098	0	MuSC 1	Moxd1
C77370	0	0.979547	0.656	0.268	0	MuSC 1	C77370
Btnl9	0	1.83459	0.508	0.125	0	MuSC 1	Btnl9
Gimap6	0	1.30143	0.576	0.202	0	MuSC 1	Gimap6
Itgb3	0	1.52266	0.612	0.25	0	MuSC 1	Itgb3
Gpr160	0	1.489	0.516	0.16	0	MuSC 1	Gpr160
Chst1	0	0.487127	0.464	0.112	0	MuSC 1	Chst1
Gm13403	0	3.21683	0.634	0.286	0	MuSC 1	Gm13403
C1qc	0	2.0139	0.665	0.32	0	MuSC 1	C1qc
Robo4	0	1.87977	0.575	0.232	0	MuSC 1	Robo4
Bst1	0	1.9364	0.579	0.238	0	MuSC 1	Bst1
Trpm3	0	2.04415	0.594	0.254	0	MuSC 1	Trpm3
Fgf1	0	1.47254	0.565	0.229	0	MuSC 1	Fgf1
Prph	0	1.00309	0.616	0.282	0	MuSC 1	Prph
Kif18b	0	-1.29578	0.521	0.189	0	MuSC 1	Kif18b
Abi3	0	1.1568	0.627	0.296	0	MuSC 1	Abi3
Vmn1r181	0	-0.213457	0.385	0.059	0	MuSC 1	Vmn1r181
Rtbdn	0	3.53893	0.598	0.278	0	MuSC 1	Rtbdn
Myocd	0	0.495271	0.398	0.082	0	MuSC 1	Myocd
Zfp36	0	-2.94776	0.544	0.856	0	MuSC 1	Zfp36
Bhlhe40	0	-2.33243	0.49	0.799	0	MuSC 1	Bhlhe40
Gm26522	0	1.18688	0.62	0.311	0	MuSC 1	Gm26522
Klk8	0	1.47651	0.657	0.366	0	MuSC 1	Klk8
Clic5	0	1.37345	0.611	0.322	0	MuSC 1	Clic5
Maff	0	-2.55033	0.389	0.675	0	MuSC 1	Maff
Crispld1	0	0.291007	0.323	0.044	0	MuSC 1	Crispld1
Stab1	0	2.70088	0.619	0.346	0	MuSC 1	Stab1
Grip2	0	-0.618869	0.107	0.363	0	MuSC 1	Grip2
Nr4a1	0	-2.83497	0.423	0.666	0	MuSC 1	Nr4a1
Gria4	0	-1.83765	0.082	0.321	0	MuSC 1	Gria4
Ndnf	0	-0.173918	0.093	0.33	0	MuSC 1	Ndnf
Hmgcs2	0	-0.332113	0.135	0.358	0	MuSC 1	Hmgcs2
Atf3	0	-3.53684	0.617	0.816	0	MuSC 1	Atf3
Dnajb1	0	-2.79222	0.637	0.836	0	MuSC 1	Dnajb1
Klf4	0	-2.41166	0.644	0.839	0	MuSC 1	Klf4
Fosb	0	-1.84587	0.74	0.931	0	MuSC 1	Fosb
Cebpb	0	-2.21452	0.693	0.876	0	MuSC 1	Cebpb
Klf6	0	-1.92655	0.688	0.871	0	MuSC 1	Klf6
Socs3	0	-2.57969	0.744	0.926	0	MuSC 1	Socs3
Ppp1r15a	0	-1.76825	0.758	0.94	0	MuSC 1	Ppp1r15a
Has1	0	-3.1072	0.479	0.66	0	MuSC 1	Has1
Gm26532	0	-2.38969	0.573	0.752	0	MuSC 1	Gm26532
Id1	0	-2.36595	0.719	0.884	0	MuSC 1	Id1
Nfil3	0	-2.79066	0.616	0.774	0	MuSC 1	Nfil3
Dusp1	0	-2.13039	0.763	0.92	0	MuSC 1	Dusp1
Ier2	0	-2.92862	0.816	0.961	0	MuSC 1	Ier2
Rhob	0	-1.52553	0.721	0.863	0	MuSC 1	Rhob
Nfkbia	0	-2.04495	0.766	0.907	0	MuSC 1	Nfkbia
Btg2	0	-2.30952	0.823	0.955	0	MuSC 1	Btg2
Junb	0	-2.63883	0.859	0.974	0	MuSC 1	Junb
Trib1	0	-1.91419	0.722	0.829	0	MuSC 1	Trib1
Cyr61	0	-2.21304	0.758	0.853	0	MuSC 1	Cyr61
Crtac1	0	3.51718	0.087	0.001	0	MuSC 1	Crtac1
Ubc	0	-2.10206	0.905	0.991	0	MuSC 1	Ubc
Egr1	0	-1.96567	0.929	0.982	0	MuSC 1	Egr1
4833403J16Rik	0	2.009	0.054	0.004	0	MuSC 1	4833403J16Rik
Fos	0	-2.47456	0.939	0.987	0	MuSC 1	Fos
Mt1	0	-2.39915	0.913	0.96	0	MuSC 1	Mt1
Id3	0	-1.84501	0.927	0.97	0	MuSC 1	Id3
Jun	0	-1.6626	0.972	0.993	0	MuSC 1	Jun
Gdpd2	0	2.77847	0.024	0.011	0	MuSC 1	Gdpd2
Ddn	0	-0.165512	0.054	0.064	0	MuSC 1	Ddn
Jund	0	-1.7754	0.986	0.994	0	MuSC 1	Jund
Atp1a3	0	-0.881319	0.037	0.034	0	MuSC 1	Atp1a3
Errfi1	2.12378e-305	-1.53868	0.838	0.936	4.24756e-302	MuSC 1	Errfi1
Slc26a10	1.89944e-303	-1.90819	0.134	0.24	3.79889e-300	MuSC 1	Slc26a10
Egr2	2.47903e-303	-3.05789	0.47	0.655	4.95807e-300	MuSC 1	Egr2
Crabp1	7.40709e-297	-1.9721	0.032	0.018	1.48142e-293	MuSC 1	Crabp1
Plek2	4.05257e-290	1.73588	0.472	0.159	8.10514e-287	MuSC 1	Plek2
Podnl1	2.71521e-289	0.647012	0.583	0.314	5.43042e-286	MuSC 1	Podnl1
Zfp185	1.14455e-286	2.59936	0.56	0.291	2.28911e-283	MuSC 1	Zfp185
Shisa8	3.67493e-280	0.386789	0.08	0.252	7.34986e-277	MuSC 1	Shisa8
Dock10	2.15948e-279	0.856719	0.761	0.61	4.31897e-276	MuSC 1	Dock10
Cdca5	4.53448e-276	-3.31325	0.147	0.334	9.06895e-273	MuSC 1	Cdca5
Galnt6	4.97558e-276	0.821203	0.619	0.357	9.95117e-273	MuSC 1	Galnt6
Ms4a7	2.88925e-274	1.98367	0.589	0.274	5.77851e-271	MuSC 1	Ms4a7
Gm8251	6.07997e-273	0.278551	0.222	0.433	1.21599e-269	MuSC 1	Gm8251
Fermt3	3.54204e-272	-0.566704	0.156	0.345	7.08407e-269	MuSC 1	Fermt3
Aurkb	7.29547e-272	-2.53598	0.468	0.156	1.45909e-268	MuSC 1	Aurkb
Fabp7	1.64951e-271	-0.43294	0.521	0.209	3.29903e-268	MuSC 1	Fabp7
Sox9	2.7443e-263	-1.67154	0.665	0.797	5.4886e-260	MuSC 1	Sox9
Gadd45a	2.21694e-261	-1.76891	0.779	0.858	4.43388e-258	MuSC 1	Gadd45a
Ptpn6	3.07649e-261	2.06815	0.437	0.124	6.15298e-258	MuSC 1	Ptpn6
Gimap5	3.49777e-260	0.478021	0.623	0.396	6.99554e-257	MuSC 1	Gimap5
Nfkbiz	7.59337e-258	-2.20126	0.408	0.645	1.51867e-254	MuSC 1	Nfkbiz
Gm12688	1.86393e-257	1.3568	0.545	0.268	3.72787e-254	MuSC 1	Gm12688
Cck	2.57635e-256	-0.600969	0.589	0.35	5.15271e-253	MuSC 1	Cck
Igfbp2	6.88776e-254	-2.16257	0.555	0.25	1.37755e-250	MuSC 1	Igfbp2
Ldb2	5.89918e-252	-0.378347	0.535	0.245	1.17984e-248	MuSC 1	Ldb2
Otop1	7.56302e-252	3.02651	0.331	0.07	1.5126e-248	MuSC 1	Otop1
Lsamp	6.60744e-251	1.47532	0.652	0.453	1.32149e-247	MuSC 1	Lsamp
Murc	1.15824e-249	-0.70588	0.671	0.446	2.31647e-246	MuSC 1	Murc
Tubb6	1.68539e-249	-2.08719	0.533	0.691	3.37078e-246	MuSC 1	Tubb6
Mt2	8.02436e-248	-1.5833	0.872	0.924	1.60487e-244	MuSC 1	Mt2
Cdh1	2.20105e-247	-3.95257	0.055	0.131	4.40211e-244	MuSC 1	Cdh1
Hspb1	6.29922e-246	-1.65653	0.929	0.958	1.25984e-242	MuSC 1	Hspb1
Dock2	2.45191e-245	0.714252	0.071	0.238	4.90381e-242	MuSC 1	Dock2
Hk2	2.90444e-244	-2.49279	0.656	0.702	5.80888e-241	MuSC 1	Hk2
Chac1	6.4622e-243	-0.899652	0.163	0.377	1.29244e-239	MuSC 1	Chac1
Rnf128	1.46841e-241	2.06314	0.534	0.219	2.93682e-238	MuSC 1	Rnf128
Fgd5	2.74784e-241	0.64009	0.556	0.24	5.49568e-238	MuSC 1	Fgd5
Neto2	4.02478e-240	-1.31035	0.114	0.286	8.04956e-237	MuSC 1	Neto2
Fbn2	1.17438e-239	0.674387	0.622	0.331	2.34876e-236	MuSC 1	Fbn2
Hsph1	2.30051e-237	-1.41875	0.66	0.82	4.60101e-234	MuSC 1	Hsph1
Prkg2	7.03318e-236	-2.20549	0.535	0.235	1.40664e-232	MuSC 1	Prkg2
Clec3b	2.65645e-235	-3.0733	0.116	0.244	5.31291e-232	MuSC 1	Clec3b
Tnfaip8	1.95372e-234	0.746942	0.598	0.349	3.90744e-231	MuSC 1	Tnfaip8
Klhl6	3.18811e-234	-1.93624	0.134	0.31	6.37623e-231	MuSC 1	Klhl6
Ppm1n	3.86394e-234	2.97982	0.655	0.417	7.72788e-231	MuSC 1	Ppm1n
Hspa1b	4.91169e-233	-1.0338	0.915	0.951	9.82338e-230	MuSC 1	Hspa1b
Amica1	1.39205e-230	-1.16914	0.137	0.26	2.78411e-227	MuSC 1	Amica1
Myc	1.02896e-229	-1.67387	0.439	0.669	2.05792e-226	MuSC 1	Myc
Acap1	1.19709e-229	0.671006	0.593	0.379	2.39418e-226	MuSC 1	Acap1
8430408G22Rik	2.01005e-229	0.378452	0.548	0.292	4.0201e-226	MuSC 1	8430408G22Rik
Vasn	7.30318e-229	-5.04687	0.176	0.399	1.46064e-225	MuSC 1	Vasn
Tuba1c	2.0842e-225	-2.13869	0.521	0.663	4.16839e-222	MuSC 1	Tuba1c
Gadd45b	3.57966e-224	-1.57329	0.693	0.787	7.15932e-221	MuSC 1	Gadd45b
Tnmd	1.04695e-222	-3.79285	0.124	0.254	2.0939e-219	MuSC 1	Tnmd
Col28a1	1.43003e-222	-2.0499	0.152	0.358	2.86006e-219	MuSC 1	Col28a1
Cbr2	8.66902e-222	-0.483822	0.245	0.452	1.7338e-218	MuSC 1	Cbr2
Ifrd1	1.83118e-221	-1.13994	0.848	0.918	3.66235e-218	MuSC 1	Ifrd1
Gpsm3	2.6036e-219	0.352219	0.601	0.312	5.2072e-216	MuSC 1	Gpsm3
Hspa1a	7.42033e-219	-1.1463	0.897	0.943	1.48407e-215	MuSC 1	Hspa1a
Ets2	2.49105e-217	-1.35708	0.402	0.616	4.9821e-214	MuSC 1	Ets2
Col3a1	2.26348e-215	0.640696	0.987	0.965	4.52696e-212	MuSC 1	Col3a1
Gm8369	1.2401e-214	-2.25573	0.177	0.288	2.4802e-211	MuSC 1	Gm8369
Sat1	3.37836e-214	-1.62834	0.647	0.821	6.75672e-211	MuSC 1	Sat1
Itm2a	1.50391e-208	0.605838	0.985	0.953	3.00781e-205	MuSC 1	Itm2a
Aspm	1.17583e-207	-2.65806	0.175	0.322	2.35166e-204	MuSC 1	Aspm
Chp2	2.33773e-206	0.84053	0.566	0.338	4.67547e-203	MuSC 1	Chp2
Dhh	2.86382e-206	0.261908	0.494	0.24	5.72765e-203	MuSC 1	Dhh
Zfp36l1	8.31229e-205	-0.808095	0.94	0.971	1.66246e-201	MuSC 1	Zfp36l1
Emcn	4.80595e-204	0.597367	0.592	0.36	9.6119e-201	MuSC 1	Emcn
Gpr88	2.396e-203	-2.18527	0.093	0.249	4.79201e-200	MuSC 1	Gpr88
Mbnl3	2.47959e-203	-0.278512	0.634	0.333	4.95919e-200	MuSC 1	Mbnl3
Sdc4	3.45823e-202	-1.13078	0.907	0.942	6.91647e-199	MuSC 1	Sdc4
Cxcl13	2.97957e-200	0.20223	0.585	0.346	5.95914e-197	MuSC 1	Cxcl13
Plvap	4.49953e-198	0.318102	0.614	0.395	8.99906e-195	MuSC 1	Plvap
Kdr	1.48185e-197	0.759617	0.565	0.311	2.96371e-194	MuSC 1	Kdr
Sptbn5	1.87615e-195	-0.124351	0.309	0.082	3.7523e-192	MuSC 1	Sptbn5
Vax2os	1.91193e-193	0.625856	0.366	0.133	3.82386e-190	MuSC 1	Vax2os
Hist1h2an	3.40459e-193	-1.01255	0.507	0.264	6.80918e-190	MuSC 1	Hist1h2an
Hells	4.51072e-193	-2.21307	0.28	0.482	9.02145e-190	MuSC 1	Hells
Plscr2	1.12887e-191	0.101349	0.631	0.37	2.25775e-188	MuSC 1	Plscr2
Pex5l	4.53377e-191	1.89167	0.424	0.147	9.06754e-188	MuSC 1	Pex5l
Esco2	1.63627e-189	-2.98184	0.442	0.184	3.27255e-186	MuSC 1	Esco2
Ccnd2	5.33039e-188	0.629414	0.595	0.368	1.06608e-184	MuSC 1	Ccnd2
Slc35f1	2.60188e-187	1.12877	0.482	0.212	5.20375e-184	MuSC 1	Slc35f1
Tiparp	3.11465e-187	-1.27585	0.538	0.739	6.2293e-184	MuSC 1	Tiparp
Itgb8	5.94825e-187	0.74157	0.69	0.504	1.18965e-183	MuSC 1	Itgb8
Sema7a	2.4894e-186	-1.34555	0.594	0.374	4.97879e-183	MuSC 1	Sema7a
Id2	5.18809e-186	-1.27792	0.642	0.814	1.03762e-182	MuSC 1	Id2
H2-M9	5.288e-186	0.438831	0.546	0.298	1.0576e-182	MuSC 1	H2-M9
Cdkn1a	7.3643e-186	-1.58922	0.759	0.781	1.47286e-182	MuSC 1	Cdkn1a
Rasgrf2	1.86719e-183	2.87603	0.296	0.147	3.73438e-180	MuSC 1	Rasgrf2
Hspa5	7.31291e-182	-0.962592	0.95	0.982	1.46258e-178	MuSC 1	Hspa5
H2-DMb1	8.11586e-182	1.42527	0.419	0.151	1.62317e-178	MuSC 1	H2-DMb1
Fam81a	1.15529e-180	1.05552	0.443	0.192	2.31058e-177	MuSC 1	Fam81a
Col24a1	3.06646e-180	0.756074	0.667	0.484	6.13293e-177	MuSC 1	Col24a1
Kif11	8.13601e-179	-2.50467	0.244	0.454	1.6272e-175	MuSC 1	Kif11
Pkib	2.08433e-176	-0.520472	0.334	0.11	4.16866e-173	MuSC 1	Pkib
Fam64a	4.38011e-176	-4.07494	0.135	0.319	8.76021e-173	MuSC 1	Fam64a
Klf2	7.0035e-176	-2.22639	0.589	0.676	1.4007e-172	MuSC 1	Klf2
Fcer2a	3.02814e-175	-0.638562	0.179	0.298	6.05627e-172	MuSC 1	Fcer2a
D430041D05Rik	1.12105e-174	-2.35254	0.465	0.217	2.2421e-171	MuSC 1	D430041D05Rik
Shisa3	3.31566e-174	3.01142	0.019	0.001	6.63132e-171	MuSC 1	Shisa3
Ramp1	7.94801e-174	0.460841	0.556	0.316	1.5896e-170	MuSC 1	Ramp1
Dysf	8.37973e-173	-1.99103	0.191	0.313	1.67595e-169	MuSC 1	Dysf
Cdca2	9.53402e-173	-2.07653	0.181	0.344	1.9068e-169	MuSC 1	Cdca2
Grrp1	5.27229e-171	0.489141	0.611	0.418	1.05446e-167	MuSC 1	Grrp1
Was	7.97107e-171	-0.120032	0.115	0.225	1.59421e-167	MuSC 1	Was
Lmod3	1.29651e-170	-0.279495	0.268	0.053	2.59303e-167	MuSC 1	Lmod3
Cml3	3.63449e-170	2.72776	0.051	0.014	7.26897e-167	MuSC 1	Cml3
Col6a5	3.91442e-170	1.08284	0.495	0.249	7.82883e-167	MuSC 1	Col6a5
Irs2	1.32659e-169	-1.28863	0.753	0.807	2.65317e-166	MuSC 1	Irs2
Fosl1	2.4848e-169	-3.61671	0.422	0.568	4.9696e-166	MuSC 1	Fosl1
Mmp16	3.86936e-169	-0.872248	0.269	0.392	7.73873e-166	MuSC 1	Mmp16
Lyz1	8.59789e-169	0.286757	0.288	0.1	1.71958e-165	MuSC 1	Lyz1
Fam150b	1.68966e-168	0.133528	0.124	0.109	3.37931e-165	MuSC 1	Fam150b
Gpr37l1	1.22675e-167	-0.299955	0.517	0.268	2.45349e-164	MuSC 1	Gpr37l1
F3	2.62662e-167	-3.50394	0.247	0.41	5.25324e-164	MuSC 1	F3
Il2rg	1.77702e-165	0.720653	0.181	0.327	3.55403e-162	MuSC 1	Il2rg
Pcdh1	1.84119e-165	0.547539	0.502	0.246	3.68238e-162	MuSC 1	Pcdh1
Gadd45g	3.42242e-165	-1.94207	0.647	0.713	6.84485e-162	MuSC 1	Gadd45g
Ushbp1	3.56645e-165	2.7274	0.374	0.134	7.1329e-162	MuSC 1	Ushbp1
Clec10a	1.46636e-164	1.09018	0.387	0.14	2.93272e-161	MuSC 1	Clec10a
Pim1	2.82935e-161	-1.45659	0.71	0.766	5.65871e-158	MuSC 1	Pim1
Lef1	6.28825e-161	0.421528	0.48	0.228	1.25765e-157	MuSC 1	Lef1
C3	2.61728e-160	-0.634349	0.232	0.395	5.23456e-157	MuSC 1	C3
Inmt	3.23157e-160	0.170377	0.037	0.097	6.46314e-157	MuSC 1	Inmt
Syk	5.98097e-160	-2.93143	0.18	0.329	1.19619e-156	MuSC 1	Syk
Gm4951	4.64267e-159	-1.18754	0.471	0.223	9.28535e-156	MuSC 1	Gm4951
Cited1	1.0925e-157	-0.418196	0.663	0.476	2.18499e-154	MuSC 1	Cited1
Cdh5	1.94295e-155	0.260412	0.654	0.494	3.8859e-152	MuSC 1	Cdh5
Lmna	1.433e-154	-0.689671	0.897	0.948	2.866e-151	MuSC 1	Lmna
Sgk1	6.01322e-154	-1.23653	0.722	0.857	1.20264e-150	MuSC 1	Sgk1
Pdgfb	9.77236e-154	-2.01958	0.37	0.536	1.95447e-150	MuSC 1	Pdgfb
Neurl3	2.06315e-153	0.383643	0.208	0.344	4.1263e-150	MuSC 1	Neurl3
Cdh19	2.13515e-153	-1.45825	0.179	0.292	4.2703e-150	MuSC 1	Cdh19
Slc8a1	9.57182e-152	-1.21561	0.12	0.357	1.91436e-148	MuSC 1	Slc8a1
S100a8	1.27972e-151	-1.48897	0.353	0.128	2.55943e-148	MuSC 1	S100a8
Itga4	8.65317e-151	-0.16342	0.293	0.426	1.73063e-147	MuSC 1	Itga4
Ctse	9.7101e-151	1.11143	0.068	0.205	1.94202e-147	MuSC 1	Ctse
Neu1	1.47963e-150	2.09862	0.564	0.346	2.95926e-147	MuSC 1	Neu1
Inpp4b	3.62881e-150	-2.12704	0.321	0.496	7.25762e-147	MuSC 1	Inpp4b
Hal	4.00563e-150	1.091	0.161	0.219	8.01126e-147	MuSC 1	Hal
Lims2	5.9874e-150	0.594003	0.616	0.396	1.19748e-146	MuSC 1	Lims2
Nfkbid	1.78315e-149	-1.31152	0.141	0.373	3.5663e-146	MuSC 1	Nfkbid
Rab7b	1.78382e-149	0.556622	0.668	0.486	3.56764e-146	MuSC 1	Rab7b
Btg1	7.67666e-148	-0.601063	0.963	0.985	1.53533e-144	MuSC 1	Btg1
Socs2	1.43122e-147	-0.865636	0.865	0.905	2.86244e-144	MuSC 1	Socs2
Cd36	1.98096e-147	0.522157	0.646	0.444	3.96192e-144	MuSC 1	Cd36
Gpc3	4.60429e-147	0.171005	0.789	0.728	9.20857e-144	MuSC 1	Gpc3
Fcgr3	8.20861e-147	1.71333	0.469	0.22	1.64172e-143	MuSC 1	Fcgr3
Ccnb1	2.05051e-146	-3.45942	0.215	0.39	4.10102e-143	MuSC 1	Ccnb1
Slitrk6	3.39912e-146	-0.751298	0.095	0.083	6.79825e-143	MuSC 1	Slitrk6
Pip5k1b	2.24228e-145	-1.14541	0.5	0.251	4.48456e-142	MuSC 1	Pip5k1b
Bcl6b	8.33887e-145	-2.04352	0.441	0.225	1.66777e-141	MuSC 1	Bcl6b
Odc1	1.12497e-144	-1.26449	0.429	0.657	2.24994e-141	MuSC 1	Odc1
Cyyr1	7.27713e-144	1.10041	0.499	0.292	1.45543e-140	MuSC 1	Cyyr1
Olfr558	1.01652e-143	1.76842	0.48	0.27	2.03303e-140	MuSC 1	Olfr558
Ifi44	2.08293e-143	-2.43292	0.268	0.365	4.16585e-140	MuSC 1	Ifi44
Serpine1	3.34308e-143	-2.03719	0.617	0.692	6.68615e-140	MuSC 1	Serpine1
Apbb1ip	2.51752e-142	0.622777	0.703	0.547	5.03504e-139	MuSC 1	Apbb1ip
Esm1	2.66212e-142	-4.24476	0.309	0.502	5.32424e-139	MuSC 1	Esm1
Pvalb	5.80199e-142	0.657186	0.53	0.336	1.1604e-138	MuSC 1	Pvalb
Slfn2	2.28162e-141	0.866399	0.482	0.23	4.56324e-138	MuSC 1	Slfn2
Cxcl1	4.98188e-141	-2.25915	0.64	0.685	9.96377e-138	MuSC 1	Cxcl1
Emp1	5.84252e-141	-1.61208	0.632	0.693	1.1685e-137	MuSC 1	Emp1
Tex14	1.24451e-139	-0.933503	0.15	0.265	2.48903e-136	MuSC 1	Tex14
Cd14	2.04969e-139	0.834869	0.46	0.288	4.09939e-136	MuSC 1	Cd14
Rasgef1b	2.23464e-139	-0.118452	0.605	0.389	4.46929e-136	MuSC 1	Rasgef1b
Mylk4	5.72563e-139	-3.7068	0.087	0.221	1.14513e-135	MuSC 1	Mylk4
Luzp2	7.69344e-139	0.432312	0.615	0.41	1.53869e-135	MuSC 1	Luzp2
Sema3e	1.13581e-138	-1.64706	0.192	0.338	2.27162e-135	MuSC 1	Sema3e
Sfrp4	5.46578e-138	-1.29159	0.241	0.381	1.09316e-134	MuSC 1	Sfrp4
Ablim3	1.25173e-137	-0.642144	0.542	0.295	2.50346e-134	MuSC 1	Ablim3
Nrxn1	2.50159e-137	0.346225	0.553	0.334	5.00319e-134	MuSC 1	Nrxn1
Gfap	2.56639e-137	-1.30362	0.446	0.245	5.13278e-134	MuSC 1	Gfap
Ube2s	1.28094e-136	-0.790147	0.703	0.857	2.56188e-133	MuSC 1	Ube2s
Fcna	3.1128e-136	4.34381	0.485	0.289	6.22559e-133	MuSC 1	Fcna
Tnfrsf12a	8.38708e-136	-1.30579	0.729	0.79	1.67742e-132	MuSC 1	Tnfrsf12a
Il33	1.11341e-135	-1.46816	0.394	0.201	2.22682e-132	MuSC 1	Il33
Icam2	1.49623e-135	0.364956	0.492	0.268	2.99246e-132	MuSC 1	Icam2
Srpx	1.70103e-135	0.552149	0.622	0.433	3.40205e-132	MuSC 1	Srpx
Mical2	2.56796e-135	-0.561734	0.69	0.488	5.13591e-132	MuSC 1	Mical2
Arhgef26	3.38451e-135	0.361536	0.661	0.454	6.76901e-132	MuSC 1	Arhgef26
Rrad	1.11507e-134	-2.10929	0.501	0.594	2.23013e-131	MuSC 1	Rrad
Tmem88	2.86642e-134	2.08592	0.481	0.265	5.73284e-131	MuSC 1	Tmem88
Usp18	2.87511e-134	-0.119823	0.639	0.466	5.75022e-131	MuSC 1	Usp18
Gm42418	1.98014e-133	0.280831	1	0.998	3.96028e-130	MuSC 1	Gm42418
C1qa	3.75907e-133	1.39213	0.642	0.491	7.51813e-130	MuSC 1	C1qa
Ifi30	2.18927e-132	0.493729	0.589	0.388	4.37853e-129	MuSC 1	Ifi30
Sox2	2.60709e-132	-3.05129	0.145	0.346	5.21419e-129	MuSC 1	Sox2
Myoc	3.89857e-132	0.5048	0.537	0.318	7.79714e-129	MuSC 1	Myoc
Ier3	7.0028e-132	-2.18568	0.469	0.598	1.40056e-128	MuSC 1	Ier3
Atp1b2	2.44333e-130	-0.804888	0.235	0.399	4.88666e-127	MuSC 1	Atp1b2
Cnr1	5.67807e-130	-0.266731	0.518	0.278	1.13561e-126	MuSC 1	Cnr1
Sox18	6.69418e-130	0.251756	0.612	0.417	1.33884e-126	MuSC 1	Sox18
Hist1h2bb	9.22232e-130	-5.88514	0.162	0.292	1.84446e-126	MuSC 1	Hist1h2bb
Siglecg	1.1222e-129	-1.61417	0.016	0.065	2.24439e-126	MuSC 1	Siglecg
Gem	5.14617e-128	-1.03694	0.646	0.78	1.02923e-124	MuSC 1	Gem
Lama4	9.39842e-128	0.445555	0.558	0.358	1.87968e-124	MuSC 1	Lama4
Eps8	5.63818e-127	-0.335807	0.484	0.277	1.12764e-123	MuSC 1	Eps8
Plk2	2.15608e-126	-1.24132	0.69	0.735	4.31216e-123	MuSC 1	Plk2
Tmem252	1.0042e-125	1.51604	0.425	0.207	2.00839e-122	MuSC 1	Tmem252
C1qb	1.44041e-125	1.34267	0.693	0.578	2.88083e-122	MuSC 1	C1qb
Lsmem1	3.45819e-125	1.3221	0.607	0.423	6.91639e-122	MuSC 1	Lsmem1
Inhba	8.67412e-125	0.208574	0.521	0.277	1.73482e-121	MuSC 1	Inhba
Rdh12	5.13171e-124	1.64842	0.533	0.345	1.02634e-120	MuSC 1	Rdh12
Hist3h2ba	3.10168e-123	-0.656167	0.243	0.349	6.20336e-120	MuSC 1	Hist3h2ba
Cdkn3	4.73576e-123	-3.9847	0.179	0.347	9.47152e-120	MuSC 1	Cdkn3
Lrg1	1.46928e-122	0.14412	0.632	0.477	2.93856e-119	MuSC 1	Lrg1
Stc1	2.69394e-122	-1.43896	0.443	0.229	5.38789e-119	MuSC 1	Stc1
Ccl21a	3.43304e-122	-3.12958	0.529	0.322	6.86608e-119	MuSC 1	Ccl21a
Ier5	3.72653e-122	-1.3124	0.645	0.7	7.45306e-119	MuSC 1	Ier5
Jam2	4.32844e-122	0.363982	0.597	0.419	8.65689e-119	MuSC 1	Jam2
Dll4	5.79168e-122	-1.70918	0.154	0.377	1.15834e-118	MuSC 1	Dll4
4930523C07Rik	8.44878e-122	0.585065	0.625	0.449	1.68976e-118	MuSC 1	4930523C07Rik
Angptl7	1.3852e-121	1.68855	0.4	0.153	2.7704e-118	MuSC 1	Angptl7
Pcsk1n	7.8816e-121	1.56559	0.337	0.133	1.57632e-117	MuSC 1	Pcsk1n
Sox7	3.94194e-120	-0.874275	0.087	0.277	7.88389e-117	MuSC 1	Sox7
Ccl5	1.03691e-119	-3.22388	0.147	0.225	2.07381e-116	MuSC 1	Ccl5
Vstm2a	3.04012e-119	0.496666	0.76	0.676	6.08023e-116	MuSC 1	Vstm2a
Rapgef3	3.59272e-119	-0.721157	0.233	0.364	7.18544e-116	MuSC 1	Rapgef3
Sparc	9.74333e-119	0.358098	1	0.993	1.94867e-115	MuSC 1	Sparc
Kalrn	9.92988e-119	0.861031	0.557	0.359	1.98598e-115	MuSC 1	Kalrn
Dcx	4.98106e-118	0.149447	0.778	0.711	9.96213e-115	MuSC 1	Dcx
Agtr2	5.49748e-118	0.174597	0.706	0.57	1.0995e-114	MuSC 1	Agtr2
Rpl39l	7.52526e-118	1.12473	0.351	0.165	1.50505e-114	MuSC 1	Rpl39l
Lamb1	8.78167e-118	0.651061	0.773	0.648	1.75633e-114	MuSC 1	Lamb1
Bex2	9.26435e-117	0.453487	0.4	0.197	1.85287e-113	MuSC 1	Bex2
Slc2a1	3.17474e-116	-0.690608	0.493	0.602	6.34948e-113	MuSC 1	Slc2a1
Cd74	1.08045e-115	1.34	0.645	0.461	2.1609e-112	MuSC 1	Cd74
Gpr34	1.18654e-115	-3.08935	0.275	0.374	2.37307e-112	MuSC 1	Gpr34
Trib2	2.48513e-115	0.700331	0.587	0.377	4.97026e-112	MuSC 1	Trib2
H2-Aa	6.29203e-115	1.55587	0.591	0.411	1.25841e-111	MuSC 1	H2-Aa
Nts	2.91847e-112	-0.796639	0.123	0.172	5.83694e-109	MuSC 1	Nts
Dkk3	1.80139e-111	0.78456	0.548	0.392	3.60278e-108	MuSC 1	Dkk3
Hbegf	3.47607e-111	-2.10573	0.527	0.585	6.95215e-108	MuSC 1	Hbegf
Basp1	1.76922e-110	-0.444095	0.713	0.587	3.53843e-107	MuSC 1	Basp1
Sdf2l1	1.0417e-109	0.320577	0.76	0.656	2.08339e-106	MuSC 1	Sdf2l1
Podxl	1.88236e-109	0.570274	0.584	0.41	3.76472e-106	MuSC 1	Podxl
Tnfaip8l2	2.22626e-109	2.79037	0.317	0.096	4.45253e-106	MuSC 1	Tnfaip8l2
Tmem119	2.44319e-109	-0.198616	0.619	0.474	4.88637e-106	MuSC 1	Tmem119
Ace2	4.47012e-109	1.16157	0.184	0.048	8.94024e-106	MuSC 1	Ace2
Ncoa7	5.5136e-108	-0.964426	0.48	0.644	1.10272e-104	MuSC 1	Ncoa7
Col4a1	2.22507e-107	0.571687	0.935	0.878	4.45015e-104	MuSC 1	Col4a1
Wdfy4	2.41926e-107	0.871545	0.342	0.07	4.83853e-104	MuSC 1	Wdfy4
Nrk	1.01417e-106	0.103977	0.661	0.516	2.02833e-103	MuSC 1	Nrk
Casq2	1.07252e-106	0.488537	0.223	0.324	2.14504e-103	MuSC 1	Casq2
Csf2rb	1.62463e-106	0.196098	0.472	0.257	3.24927e-103	MuSC 1	Csf2rb
Perp	2.08577e-106	0.596316	0.128	0.232	4.17154e-103	MuSC 1	Perp
Psap	2.54474e-106	0.520521	0.904	0.873	5.08949e-103	MuSC 1	Psap
Rps6ka1	6.91209e-106	-0.435795	0.335	0.394	1.38242e-102	MuSC 1	Rps6ka1
Kcna5	1.99178e-105	0.864494	0.567	0.395	3.98356e-102	MuSC 1	Kcna5
Dpp6	2.70132e-105	0.629237	0.685	0.547	5.40263e-102	MuSC 1	Dpp6
Ncf2	2.27048e-104	-1.97529	0.245	0.34	4.54097e-101	MuSC 1	Ncf2
Tmem204	1.35823e-103	-1.43599	0.289	0.093	2.71647e-100	MuSC 1	Tmem204
6030408B16Rik	2.95789e-103	4.02431	0.447	0.216	5.91579e-100	MuSC 1	6030408B16Rik
Ltbp2	3.56835e-103	-0.890661	0.587	0.361	7.1367e-100	MuSC 1	Ltbp2
Fn1	3.24306e-102	0.37	0.617	0.446	6.48613e-99	MuSC 1	Fn1
Adgrg6	6.38333e-102	-0.613361	0.144	0.195	1.27667e-98	MuSC 1	Adgrg6
Xkr5	4.5233e-101	-2.83294	0	0.012	9.04659e-98	MuSC 1	Xkr5
Fibin	1.83974e-100	0.591667	0.871	0.815	3.67947e-97	MuSC 1	Fibin
Apln	2.39459e-100	0.801125	0.402	0.171	4.78917e-97	MuSC 1	Apln
Actg1	2.89164e-100	-0.435038	0.986	0.994	5.78327e-97	MuSC 1	Actg1
Klhl23	3.07661e-100	0.673898	0.536	0.358	6.15323e-97	MuSC 1	Klhl23
Des	1.6526e-99	-0.513445	0.929	0.966	3.3052e-96	MuSC 1	Des
Ddah1	4.6503e-99	-0.899977	0.307	0.432	9.30061e-96	MuSC 1	Ddah1
Plekha4	5.19033e-99	0.403477	0.54	0.358	1.03807e-95	MuSC 1	Plekha4
Hoxb4	2.26341e-98	-0.652802	0.22	0.298	4.52681e-95	MuSC 1	Hoxb4
Fndc5	3.64674e-98	-1.06732	0.344	0.49	7.29347e-95	MuSC 1	Fndc5
Arap2	1.91728e-97	-2.30172	0.38	0.204	3.83457e-94	MuSC 1	Arap2
Arhgdib	2.05766e-97	0.569135	0.569	0.397	4.11533e-94	MuSC 1	Arhgdib
Ms4a1	2.86166e-97	0.185968	0.22	0.256	5.72331e-94	MuSC 1	Ms4a1
Col6a3	6.01112e-97	-0.578596	0.697	0.582	1.20222e-93	MuSC 1	Col6a3
Grik2	1.67327e-96	1.16158	0.409	0.254	3.34654e-93	MuSC 1	Grik2
Npy1r	2.50046e-96	0.725393	0.572	0.395	5.00091e-93	MuSC 1	Npy1r
Dach1	2.76841e-96	0.625222	0.289	0.4	5.53682e-93	MuSC 1	Dach1
Arl4d	4.40195e-96	-1.11589	0.41	0.55	8.80389e-93	MuSC 1	Arl4d
Agt	4.46617e-96	-1.59478	0.271	0.36	8.93234e-93	MuSC 1	Agt
Pln	5.58831e-96	-1.19927	0.3	0.413	1.11766e-92	MuSC 1	Pln
Bag3	1.50807e-95	-1.11846	0.504	0.639	3.01613e-92	MuSC 1	Bag3
Hist1h1c	6.14578e-95	-0.89774	0.699	0.721	1.22916e-91	MuSC 1	Hist1h1c
Inpp5d	8.31713e-95	0.460858	0.118	0.234	1.66343e-91	MuSC 1	Inpp5d
Cacna1c	1.41041e-94	0.677975	0.43	0.222	2.82081e-91	MuSC 1	Cacna1c
Zfp503	1.49504e-94	-0.473863	0.341	0.503	2.99008e-91	MuSC 1	Zfp503
Troap	2.79264e-94	-3.85354	0.179	0.049	5.58527e-91	MuSC 1	Troap
Dusp15	1.28624e-93	-2.87	0.078	0.102	2.57248e-90	MuSC 1	Dusp15
Rxrg	3.1472e-93	-0.726191	0.237	0.336	6.29439e-90	MuSC 1	Rxrg
Efnb3	8.98967e-93	1.46883	0.436	0.22	1.79793e-89	MuSC 1	Efnb3
Plagl1	4.71439e-92	0.346722	0.87	0.84	9.42878e-89	MuSC 1	Plagl1
Hacd4	2.08248e-91	0.194845	0.687	0.576	4.16495e-88	MuSC 1	Hacd4
Myo1f	2.48856e-91	0.842027	0.145	0.247	4.97711e-88	MuSC 1	Myo1f
Sncg	1.28242e-90	0.328069	0.429	0.265	2.56485e-87	MuSC 1	Sncg
Pecam1	2.20017e-90	0.75623	0.58	0.425	4.40033e-87	MuSC 1	Pecam1
Aoc3	2.65108e-90	0.817148	0.526	0.354	5.30215e-87	MuSC 1	Aoc3
Prkch	8.30237e-90	0.588547	0.258	0.347	1.66047e-86	MuSC 1	Prkch
Adgrg1	1.33312e-89	-0.858487	0.544	0.336	2.66625e-86	MuSC 1	Adgrg1
Acsbg1	1.38288e-89	-2.01519	0.524	0.337	2.76576e-86	MuSC 1	Acsbg1
Ildr2	5.95659e-89	0.605179	0.587	0.428	1.19132e-85	MuSC 1	Ildr2
Id4	2.41282e-88	-0.927251	0.251	0.393	4.82564e-85	MuSC 1	Id4
Cnn1	8.64107e-88	1.21123	0.543	0.364	1.72821e-84	MuSC 1	Cnn1
Cilp	1.31024e-87	-0.283748	0.588	0.444	2.62049e-84	MuSC 1	Cilp
Apoe	1.79191e-87	0.456012	0.965	0.924	3.58381e-84	MuSC 1	Apoe
Irf1	2.02969e-87	-1.22539	0.349	0.501	4.05937e-84	MuSC 1	Irf1
Igfbp6	4.09474e-87	-0.27878	0.629	0.47	8.18947e-84	MuSC 1	Igfbp6
Filip1	9.25103e-87	-1.76624	0.654	0.656	1.85021e-83	MuSC 1	Filip1
Enpep	5.58616e-86	-0.379159	0.226	0.339	1.11723e-82	MuSC 1	Enpep
Spp1	2.52331e-85	-0.579349	0.576	0.405	5.04663e-82	MuSC 1	Spp1
Hsp90aa1	2.91246e-85	-0.574273	0.926	0.958	5.82492e-82	MuSC 1	Hsp90aa1
Tmem171	5.53788e-85	-1.89851	0.118	0.193	1.10758e-81	MuSC 1	Tmem171
Kank4	1.2888e-84	0.459183	0.552	0.406	2.5776e-81	MuSC 1	Kank4
Gm26669	3.57117e-84	-0.734451	0.589	0.719	7.14234e-81	MuSC 1	Gm26669
Arhgap30	4.25367e-84	0.558203	0.26	0.093	8.50735e-81	MuSC 1	Arhgap30
Mmp2	5.63476e-84	0.746243	0.779	0.684	1.12695e-80	MuSC 1	Mmp2
Gbp4	4.76262e-83	-0.685026	0.233	0.141	9.52524e-80	MuSC 1	Gbp4
Cpne8	9.16549e-83	0.603301	0.424	0.233	1.8331e-79	MuSC 1	Cpne8
Nfe2	1.42145e-82	1.03979	0.224	0.193	2.8429e-79	MuSC 1	Nfe2
Slitrk1	1.48442e-82	1.02484	0.057	0.209	2.96883e-79	MuSC 1	Slitrk1
Adgrf5	2.09138e-82	0.333789	0.598	0.465	4.18276e-79	MuSC 1	Adgrf5
Tubb4b	4.51845e-82	-1.18101	0.569	0.691	9.03691e-79	MuSC 1	Tubb4b
Hist1h2bh	2.3534e-81	0.342021	0.34	0.201	4.70679e-78	MuSC 1	Hist1h2bh
Rnf17	2.48209e-81	2.45252	0.083	0.051	4.96419e-78	MuSC 1	Rnf17
Ptpn18	2.57995e-81	1.2879	0.492	0.328	5.15991e-78	MuSC 1	Ptpn18
Ccdc85a	2.69297e-81	0.382493	0.247	0.314	5.38593e-78	MuSC 1	Ccdc85a
Smad7	1.35167e-80	-0.725823	0.583	0.693	2.70333e-77	MuSC 1	Smad7
Filip1l	2.2333e-80	0.491167	0.866	0.798	4.4666e-77	MuSC 1	Filip1l
Ptgs1	3.71704e-80	0.489399	0.465	0.264	7.43407e-77	MuSC 1	Ptgs1
Lgals7	5.41976e-80	-0.718867	0.392	0.222	1.08395e-76	MuSC 1	Lgals7
Popdc3	7.61759e-80	-0.796754	0.672	0.744	1.52352e-76	MuSC 1	Popdc3
Cyp26a1	7.70178e-80	-1.86709	0.093	0.181	1.54036e-76	MuSC 1	Cyp26a1
Hist1h1d	2.15431e-79	-3.25498	0.424	0.491	4.30862e-76	MuSC 1	Hist1h1d
Rnd1	2.59976e-79	-1.16271	0.188	0.258	5.19951e-76	MuSC 1	Rnd1
1200007C13Rik	3.47726e-79	-1.96894	0.469	0.538	6.95451e-76	MuSC 1	1200007C13Rik
Gm10827	6.22141e-79	1.01583	0.6	0.463	1.24428e-75	MuSC 1	Gm10827
Rec114	1.39038e-78	0.286142	0.294	0.085	2.78076e-75	MuSC 1	Rec114
Sulf2	2.84195e-78	1.77245	0.32	0.131	5.68389e-75	MuSC 1	Sulf2
F830016B08Rik	3.68096e-78	-0.758718	0.453	0.261	7.36193e-75	MuSC 1	F830016B08Rik
Ppa1	4.37197e-78	-0.727052	0.377	0.524	8.74394e-75	MuSC 1	Ppa1
Arhgap19	6.24405e-78	-0.65694	0.193	0.279	1.24881e-74	MuSC 1	Arhgap19
Cdh2	8.15839e-78	0.31323	0.774	0.732	1.63168e-74	MuSC 1	Cdh2
Epsti1	8.68856e-78	-1.60427	0.152	0.218	1.73771e-74	MuSC 1	Epsti1
Ccl7	1.08359e-77	-1.07392	0.53	0.59	2.16719e-74	MuSC 1	Ccl7
Csmd1	1.12259e-77	0.491501	0.773	0.668	2.24518e-74	MuSC 1	Csmd1
Cd248	1.23525e-77	0.75456	0.398	0.216	2.47051e-74	MuSC 1	Cd248
2310043L19Rik	2.13001e-77	-2.2329	0.232	0.335	4.26002e-74	MuSC 1	2310043L19Rik
Ptpn7	2.83153e-77	1.19882	0.159	0.152	5.66305e-74	MuSC 1	Ptpn7
Smpx	7.87839e-77	-0.461553	0.412	0.225	1.57568e-73	MuSC 1	Smpx
Ncf1	8.83455e-77	1.91481	0.422	0.201	1.76691e-73	MuSC 1	Ncf1
Pim3	9.25348e-77	-1.08821	0.572	0.647	1.8507e-73	MuSC 1	Pim3
Osgin1	1.21112e-76	-1.12355	0.318	0.46	2.42224e-73	MuSC 1	Osgin1
Apol10b	2.24969e-76	0.409462	0.113	0.18	4.49937e-73	MuSC 1	Apol10b
Rassf9	2.8506e-76	-2.13107	0.165	0.249	5.7012e-73	MuSC 1	Rassf9
Cd52	2.99252e-76	1.40599	0.408	0.237	5.98504e-73	MuSC 1	Cd52
Btbd17	3.0392e-76	-1.02841	0.655	0.526	6.07841e-73	MuSC 1	Btbd17
Runx1	3.21584e-76	-0.519583	0.871	0.915	6.43168e-73	MuSC 1	Runx1
Ect2	8.71926e-76	-1.72291	0.434	0.233	1.74385e-72	MuSC 1	Ect2
Fbn1	1.1575e-75	0.786662	0.783	0.659	2.31499e-72	MuSC 1	Fbn1
Slc7a11	4.86892e-75	0.976846	0.411	0.243	9.73783e-72	MuSC 1	Slc7a11
Bub1	8.18025e-75	-3.31255	0.168	0.168	1.63605e-71	MuSC 1	Bub1
1500009L16Rik	1.82046e-74	-1.83571	0.312	0.411	3.64091e-71	MuSC 1	1500009L16Rik
Hspd1	4.35206e-74	-0.629724	0.79	0.892	8.70412e-71	MuSC 1	Hspd1
Nfasc	6.6285e-74	1.18633	0.53	0.346	1.3257e-70	MuSC 1	Nfasc
Bcam	8.35332e-74	0.269571	0.768	0.638	1.67066e-70	MuSC 1	Bcam
Cldn10	8.2168e-73	-0.185221	0.226	0.328	1.64336e-69	MuSC 1	Cldn10
Sorbs2	1.0427e-72	0.662938	0.725	0.635	2.08539e-69	MuSC 1	Sorbs2
Egfl6	2.00326e-72	0.384735	0.261	0.183	4.00652e-69	MuSC 1	Egfl6
Scn3a	2.65903e-72	-1.31532	0.492	0.325	5.31805e-69	MuSC 1	Scn3a
C4b	3.35275e-72	-0.243506	0.247	0.329	6.70549e-69	MuSC 1	C4b
Pydc3	4.58154e-72	0.201388	0.033	0.09	9.16307e-69	MuSC 1	Pydc3
Has2	5.80435e-72	-1.32621	0.399	0.495	1.16087e-68	MuSC 1	Has2
Fkbp11	1.22678e-71	0.392163	0.615	0.488	2.45356e-68	MuSC 1	Fkbp11
Wee1	1.26435e-71	-1.28755	0.665	0.679	2.5287e-68	MuSC 1	Wee1
Gm973	1.49666e-71	2.66856	0.232	0.107	2.99333e-68	MuSC 1	Gm973
Sema3d	1.74795e-71	0.153999	0.624	0.444	3.49589e-68	MuSC 1	Sema3d
AI662270	3.84982e-70	1.4061	0.262	0.322	7.69964e-67	MuSC 1	AI662270
Ryr2	5.76802e-70	-0.452651	0.138	0.282	1.1536e-66	MuSC 1	Ryr2
Nr2f1	9.34261e-70	0.158353	0.598	0.44	1.86852e-66	MuSC 1	Nr2f1
Dkk2	1.42465e-69	0.563661	0.626	0.528	2.84931e-66	MuSC 1	Dkk2
Cd68	1.98741e-69	0.227082	0.293	0.416	3.97482e-66	MuSC 1	Cd68
Lcp1	2.15177e-69	-0.448023	0.356	0.412	4.30354e-66	MuSC 1	Lcp1
H2-Eb1	2.80762e-69	0.674459	0.403	0.528	5.61524e-66	MuSC 1	H2-Eb1
Bmp7	3.40467e-69	-4.00622	0.226	0.042	6.80935e-66	MuSC 1	Bmp7
Meis2	6.90655e-69	0.271804	0.486	0.591	1.38131e-65	MuSC 1	Meis2
Gna14	7.38193e-69	-0.974151	0.032	0.027	1.47639e-65	MuSC 1	Gna14
Gas7	7.68574e-69	-0.303336	0.284	0.395	1.53715e-65	MuSC 1	Gas7
Ptprcap	1.16547e-68	0.753396	0.513	0.317	2.33095e-65	MuSC 1	Ptprcap
Col15a1	1.39235e-68	0.798191	0.724	0.615	2.7847e-65	MuSC 1	Col15a1
Dnajb4	1.63998e-68	-0.488265	0.587	0.72	3.27996e-65	MuSC 1	Dnajb4
Lhfpl2	1.80892e-68	0.267535	0.75	0.632	3.61785e-65	MuSC 1	Lhfpl2
Car3	2.26293e-68	-0.718967	0.462	0.281	4.52585e-65	MuSC 1	Car3
Gldn	3.35031e-68	0.564081	0.05	0.079	6.70062e-65	MuSC 1	Gldn
Cxcl9	3.84264e-68	-0.996944	0.272	0.362	7.68527e-65	MuSC 1	Cxcl9
Fcer1g	4.523e-68	1.02508	0.462	0.314	9.04601e-65	MuSC 1	Fcer1g
AA467197	5.20359e-68	0.117915	0.26	0.118	1.04072e-64	MuSC 1	AA467197
Efhd1	8.64225e-68	2.49926	0.36	0.186	1.72845e-64	MuSC 1	Efhd1
Prkg1	8.81619e-68	-1.40144	0.278	0.35	1.76324e-64	MuSC 1	Prkg1
Adgrl3	1.38961e-67	0.492049	0.846	0.795	2.77922e-64	MuSC 1	Adgrl3
Ftl1	1.49073e-67	-0.337802	0.95	0.972	2.98146e-64	MuSC 1	Ftl1
Tnnc2	2.47519e-67	-0.259049	0.456	0.293	4.95038e-64	MuSC 1	Tnnc2
Hspe1	8.57698e-67	-0.449065	0.918	0.957	1.7154e-63	MuSC 1	Hspe1
Pappa	1.35277e-66	0.333925	0.756	0.68	2.70553e-63	MuSC 1	Pappa
Kcnk13	1.54634e-66	-2.53117	0.422	0.259	3.09268e-63	MuSC 1	Kcnk13
Cmtm8	4.82395e-66	0.293115	0.569	0.411	9.6479e-63	MuSC 1	Cmtm8
Nuf2	5.73064e-66	-5.39972	0.132	0.11	1.14613e-62	MuSC 1	Nuf2
Col4a2	6.07952e-66	0.650837	0.831	0.778	1.2159e-62	MuSC 1	Col4a2
Clu	2.42194e-65	0.650298	0.248	0.325	4.84387e-62	MuSC 1	Clu
Ntrk3	3.21806e-65	-0.407183	0.237	0.11	6.43611e-62	MuSC 1	Ntrk3
Chil1	5.62445e-65	0.454097	0.298	0.151	1.12489e-61	MuSC 1	Chil1
Hist1h2ac	6.66377e-65	-0.947863	0.206	0.269	1.33275e-61	MuSC 1	Hist1h2ac
Lat2	1.3791e-64	0.715435	0.437	0.258	2.7582e-61	MuSC 1	Lat2
Tcf15	1.52878e-64	0.716655	0.565	0.433	3.05755e-61	MuSC 1	Tcf15
Fmo2	1.85346e-64	-0.950292	0.462	0.3	3.70692e-61	MuSC 1	Fmo2
Hpgd	2.37017e-64	1.42213	0.356	0.144	4.74033e-61	MuSC 1	Hpgd
Chka	3.25938e-64	-0.250637	0.411	0.54	6.51877e-61	MuSC 1	Chka
Ednrb	6.39928e-64	0.113111	0.64	0.49	1.27986e-60	MuSC 1	Ednrb
Lpar4	1.4859e-63	0.700495	0.748	0.634	2.9718e-60	MuSC 1	Lpar4
Tenm2	1.84628e-63	2.42428	0.153	0.089	3.69255e-60	MuSC 1	Tenm2
Aqp7	2.39272e-63	1.47676	0.41	0.214	4.78543e-60	MuSC 1	Aqp7
Cyp4f18	3.87099e-63	3.06485	0.216	0.13	7.74199e-60	MuSC 1	Cyp4f18
Procr	4.14969e-63	0.230321	0.59	0.456	8.29938e-60	MuSC 1	Procr
She	3.75311e-62	-0.284585	0.521	0.345	7.50622e-59	MuSC 1	She
Wisp2	3.99185e-62	0.574045	0.811	0.704	7.98369e-59	MuSC 1	Wisp2
Clec1a	9.10325e-62	-2.19149	0.049	0.174	1.82065e-58	MuSC 1	Clec1a
Adgre1	9.32536e-62	0.35254	0.218	0.236	1.86507e-58	MuSC 1	Adgre1
Pgam2	9.7346e-62	-0.537519	0.519	0.355	1.94692e-58	MuSC 1	Pgam2
Mmp11	1.56505e-61	0.205896	0.622	0.495	3.1301e-58	MuSC 1	Mmp11
Itgbl1	1.983e-61	0.446908	0.488	0.341	3.96601e-58	MuSC 1	Itgbl1
Dnaja1	2.24059e-61	-0.497007	0.88	0.922	4.48119e-58	MuSC 1	Dnaja1
Sema3c	4.79946e-61	-0.102104	0.526	0.407	9.59892e-58	MuSC 1	Sema3c
Gpr183	5.18697e-61	1.70678	0.415	0.242	1.03739e-57	MuSC 1	Gpr183
Cfh	5.95228e-61	0.508498	0.904	0.817	1.19046e-57	MuSC 1	Cfh
Cpe	7.90356e-61	0.127199	0.498	0.353	1.58071e-57	MuSC 1	Cpe
Mfap5	1.88748e-60	0.147815	0.486	0.335	3.77496e-57	MuSC 1	Mfap5
Tbxas1	2.33356e-60	0.637166	0.169	0.198	4.66712e-57	MuSC 1	Tbxas1
Rgs3	2.67018e-60	-1.04444	0.655	0.648	5.34037e-57	MuSC 1	Rgs3
Kif2c	5.92521e-60	-2.71735	0.201	0.286	1.18504e-56	MuSC 1	Kif2c
Htr2b	7.16554e-60	-0.332808	0.229	0.304	1.43311e-56	MuSC 1	Htr2b
Thbs4	1.79555e-59	-0.720659	0.215	0.306	3.59111e-56	MuSC 1	Thbs4
Nrp2	1.99546e-59	-0.156202	0.604	0.462	3.99093e-56	MuSC 1	Nrp2
Hist1h2ap	3.19161e-59	-1.94424	0.379	0.486	6.38322e-56	MuSC 1	Hist1h2ap
Hist1h2af	3.8501e-59	-1.24943	0.054	0.032	7.70021e-56	MuSC 1	Hist1h2af
Lmcd1	4.22929e-59	0.108251	0.482	0.328	8.45858e-56	MuSC 1	Lmcd1
Mpeg1	4.302e-59	0.461406	0.331	0.409	8.60401e-56	MuSC 1	Mpeg1
Cdk1	5.46066e-59	-1.09891	0.604	0.456	1.09213e-55	MuSC 1	Cdk1
Ptprr	5.5522e-59	-0.447169	0.348	0.401	1.11044e-55	MuSC 1	Ptprr
Ccrl2	9.42439e-59	-0.868161	0.331	0.429	1.88488e-55	MuSC 1	Ccrl2
Hes1	1.39829e-58	-0.694607	0.745	0.834	2.79657e-55	MuSC 1	Hes1
Cd40	1.92251e-58	-1.17283	0.092	0.182	3.84501e-55	MuSC 1	Cd40
Kif15	2.45977e-58	-1.9347	0.232	0.313	4.91954e-55	MuSC 1	Kif15
Purb	2.56288e-58	-0.461352	0.893	0.945	5.12576e-55	MuSC 1	Purb
Hvcn1	2.83287e-58	0.319444	0.237	0.292	5.66575e-55	MuSC 1	Hvcn1
Sbspon	3.21419e-58	0.210134	0.556	0.392	6.42839e-55	MuSC 1	Sbspon
Ctsb	5.78668e-58	0.459493	0.911	0.862	1.15734e-54	MuSC 1	Ctsb
Mgst3	9.04176e-58	0.656438	0.496	0.352	1.80835e-54	MuSC 1	Mgst3
L1cam	1.16548e-57	-1.55212	0.264	0.345	2.33095e-54	MuSC 1	L1cam
Gas2l3	1.97163e-57	-0.932677	0.376	0.207	3.94325e-54	MuSC 1	Gas2l3
Myct1	2.04922e-57	-0.30098	0.633	0.502	4.09844e-54	MuSC 1	Myct1
Lrmp	4.42499e-57	0.605594	0.083	0.028	8.84998e-54	MuSC 1	Lrmp
Plaur	7.87149e-57	-2.21111	0.332	0.432	1.5743e-53	MuSC 1	Plaur
Arhgdig	1.07445e-56	-1.61275	0.446	0.306	2.14891e-53	MuSC 1	Arhgdig
Plac8	1.18296e-56	0.482444	0.355	0.226	2.36592e-53	MuSC 1	Plac8
Pcolce2	1.51344e-56	-0.482757	0.374	0.479	3.02688e-53	MuSC 1	Pcolce2
Col11a2	1.59437e-56	-0.844202	0.247	0.289	3.18874e-53	MuSC 1	Col11a2
Epas1	1.8319e-56	0.526382	0.584	0.468	3.6638e-53	MuSC 1	Epas1
Sbsn	2.05793e-56	0.492127	0.751	0.672	4.11585e-53	MuSC 1	Sbsn
Abcc9	3.65889e-56	-0.664565	0.336	0.421	7.31778e-53	MuSC 1	Abcc9
Scn7a	9.26985e-56	0.471257	0.633	0.523	1.85397e-52	MuSC 1	Scn7a
Sfrp5	1.62114e-55	-1.01853	0.269	0.337	3.24228e-52	MuSC 1	Sfrp5
Map2k3	5.83049e-55	-0.519302	0.453	0.567	1.1661e-51	MuSC 1	Map2k3
Cep55	8.24887e-55	-2.63421	0.182	0.263	1.64977e-51	MuSC 1	Cep55
Ifi205	5.97633e-54	-2.29069	0.353	0.42	1.19527e-50	MuSC 1	Ifi205
Lsp1	7.32599e-54	-0.495739	0.449	0.573	1.4652e-50	MuSC 1	Lsp1
2600014E21Rik	1.12824e-53	0.55115	0.107	0.038	2.25648e-50	MuSC 1	2600014E21Rik
Twist1	1.63189e-53	-0.831403	0.518	0.349	3.26378e-50	MuSC 1	Twist1
Ly86	3.2268e-53	1.19982	0.553	0.411	6.45361e-50	MuSC 1	Ly86
Bcas1	5.17302e-53	0.123951	0.641	0.546	1.0346e-49	MuSC 1	Bcas1
Ptgis	1.59625e-52	-0.22954	0.129	0.173	3.19249e-49	MuSC 1	Ptgis
Mansc4	1.68299e-52	1.23931	0.374	0.184	3.36598e-49	MuSC 1	Mansc4
Abca1	3.74703e-52	0.534564	0.711	0.626	7.49406e-49	MuSC 1	Abca1
Hk3	6.44825e-52	1.83175	0.189	0.156	1.28965e-48	MuSC 1	Hk3
Gdf10	7.08434e-52	3.7645	0.036	0.004	1.41687e-48	MuSC 1	Gdf10
Ntrk2	7.45582e-52	-0.36425	0.247	0.294	1.49116e-48	MuSC 1	Ntrk2
Mzb1	1.26247e-51	-2.4425	0.097	0.095	2.52495e-48	MuSC 1	Mzb1
Igfbp3	1.5961e-51	-0.412819	0.743	0.679	3.19219e-48	MuSC 1	Igfbp3
Mis18bp1	1.77298e-51	-1.02304	0.417	0.282	3.54595e-48	MuSC 1	Mis18bp1
Creg2	2.47511e-51	-3.42162	0.123	0.171	4.95023e-48	MuSC 1	Creg2
Ptprz1	4.98181e-51	0.86813	0.63	0.529	9.96361e-48	MuSC 1	Ptprz1
Tnni1	5.0723e-51	-1.60653	0.522	0.371	1.01446e-47	MuSC 1	Tnni1
Ier5l	7.39501e-51	-0.271316	0.398	0.493	1.479e-47	MuSC 1	Ier5l
Gja4	1.01037e-50	0.541988	0.51	0.373	2.02073e-47	MuSC 1	Gja4
Xylt1	1.13053e-50	0.741343	0.513	0.378	2.26107e-47	MuSC 1	Xylt1
Sepp1	1.16301e-50	0.42283	0.894	0.856	2.32602e-47	MuSC 1	Sepp1
Spon2	1.18077e-50	-0.318078	0.5	0.364	2.36155e-47	MuSC 1	Spon2
Nrep	1.27573e-50	0.56428	0.81	0.732	2.55147e-47	MuSC 1	Nrep
Nnmt	1.3104e-50	-0.714388	0.621	0.652	2.6208e-47	MuSC 1	Nnmt
Pnp	1.35372e-50	-0.565818	0.395	0.5	2.70745e-47	MuSC 1	Pnp
Slfn5	2.79102e-50	0.107215	0.337	0.402	5.58203e-47	MuSC 1	Slfn5
Adamts5	2.96793e-50	0.440227	0.91	0.851	5.93586e-47	MuSC 1	Adamts5
1810011O10Rik	3.70973e-50	-0.644199	0.588	0.679	7.41946e-47	MuSC 1	1810011O10Rik
Crip1	3.89818e-50	0.26835	0.991	0.977	7.79637e-47	MuSC 1	Crip1
Ano1	4.20279e-50	-0.229075	0.434	0.265	8.40559e-47	MuSC 1	Ano1
Glipr1	5.89823e-50	-0.480655	0.416	0.28	1.17965e-46	MuSC 1	Glipr1
Tspan33	6.41633e-50	-0.268482	0.47	0.293	1.28327e-46	MuSC 1	Tspan33
Rgs17	6.56495e-50	-0.503066	0.719	0.657	1.31299e-46	MuSC 1	Rgs17
Ltc4s	8.08863e-50	-1.56633	0.271	0.168	1.61773e-46	MuSC 1	Ltc4s
Mki67	8.98292e-50	-0.944461	0.657	0.549	1.79658e-46	MuSC 1	Mki67
Postn	9.49307e-50	-1.02933	0.726	0.682	1.89861e-46	MuSC 1	Postn
Lrrc32	2.50987e-49	-0.229645	0.332	0.401	5.01973e-46	MuSC 1	Lrrc32
Bmp2	3.58927e-49	-0.810467	0.455	0.525	7.17854e-46	MuSC 1	Bmp2
Gsn	5.01631e-49	0.331406	0.958	0.956	1.00326e-45	MuSC 1	Gsn
AY036118	5.33872e-49	0.823797	0.766	0.702	1.06774e-45	MuSC 1	AY036118
Setd8	8.28553e-49	-0.674147	0.414	0.521	1.65711e-45	MuSC 1	Setd8
Ntng1	9.60039e-49	0.382122	0.182	0.171	1.92008e-45	MuSC 1	Ntng1
Mylpf	1.18317e-48	-0.602625	0.578	0.442	2.36633e-45	MuSC 1	Mylpf
Hist1h2ae	1.28304e-48	-0.843814	0.578	0.468	2.56607e-45	MuSC 1	Hist1h2ae
Tnfaip3	2.41121e-48	-0.954305	0.397	0.475	4.82241e-45	MuSC 1	Tnfaip3
Galnt16	3.32129e-48	0.253348	0.285	0.351	6.64258e-45	MuSC 1	Galnt16
Meox2	4.05952e-48	-1.23007	0.305	0.399	8.11904e-45	MuSC 1	Meox2
P2rx1	4.49558e-48	-0.682361	0.394	0.263	8.99117e-45	MuSC 1	P2rx1
Fbln5	6.18131e-48	0.25663	0.185	0.199	1.23626e-44	MuSC 1	Fbln5
Ahnak2	6.70173e-48	-0.176412	0.72	0.645	1.34035e-44	MuSC 1	Ahnak2
Nov	6.89769e-48	0.372598	0.424	0.282	1.37954e-44	MuSC 1	Nov
Kif26a	7.3189e-48	1.01271	0.295	0.352	1.46378e-44	MuSC 1	Kif26a
Vcan	9.12907e-48	-0.169189	0.665	0.595	1.82581e-44	MuSC 1	Vcan
Tubb3	9.17865e-48	-0.597642	0.552	0.413	1.83573e-44	MuSC 1	Tubb3
Actb	9.94998e-48	-0.236462	0.999	1	1.99e-44	MuSC 1	Actb
Nr4a2	1.16408e-47	-0.964203	0.516	0.55	2.32817e-44	MuSC 1	Nr4a2
Ceacam1	1.35509e-47	-0.106016	0.283	0.324	2.71018e-44	MuSC 1	Ceacam1
Hmga2	1.42608e-47	-1.52428	0.695	0.575	2.85216e-44	MuSC 1	Hmga2
Dpep1	1.73509e-47	-1.48251	0.17	0.179	3.47018e-44	MuSC 1	Dpep1
Ltb4r1	1.95708e-47	1.0216	0.27	0.18	3.91415e-44	MuSC 1	Ltb4r1
Alpl	2.07896e-47	-0.192321	0.207	0.235	4.15792e-44	MuSC 1	Alpl
Cdkn2a	2.13692e-47	0.219017	0.73	0.663	4.27384e-44	MuSC 1	Cdkn2a
Gpm6a	2.92638e-47	-0.306321	0.305	0.197	5.85275e-44	MuSC 1	Gpm6a
Hist1h2ak	2.9929e-47	-3.32778	0.359	0.42	5.9858e-44	MuSC 1	Hist1h2ak
Gpihbp1	3.74052e-47	-0.3104	0.555	0.425	7.48104e-44	MuSC 1	Gpihbp1
Upp1	5.2316e-47	-0.281543	0.71	0.66	1.04632e-43	MuSC 1	Upp1
Crim1	6.77939e-47	0.719615	0.558	0.433	1.35588e-43	MuSC 1	Crim1
Fam178b	1.04074e-46	0.454344	0.455	0.3	2.08148e-43	MuSC 1	Fam178b
Tnfrsf11b	1.38784e-46	-0.539852	0.47	0.324	2.77567e-43	MuSC 1	Tnfrsf11b
Slc1a2	2.45664e-46	0.885673	0.134	0.045	4.91327e-43	MuSC 1	Slc1a2
Cdc42ep3	3.36188e-46	0.231032	0.788	0.722	6.72376e-43	MuSC 1	Cdc42ep3
Cyp26b1	3.62716e-46	1.35973	0.343	0.165	7.25432e-43	MuSC 1	Cyp26b1
C130074G19Rik	3.66011e-46	-0.30598	0.306	0.153	7.32022e-43	MuSC 1	C130074G19Rik
Fabp4	4.79261e-46	-0.211593	0.725	0.624	9.58522e-43	MuSC 1	Fabp4
Tuba1b	4.99937e-46	-0.585999	0.626	0.738	9.99875e-43	MuSC 1	Tuba1b
Cd8b1	8.06185e-46	-4.84727	0.077	0.102	1.61237e-42	MuSC 1	Cd8b1
Ankrd1	8.65736e-46	-0.774531	0.629	0.723	1.73147e-42	MuSC 1	Ankrd1
Peak1	1.44335e-45	0.505972	0.749	0.666	2.88671e-42	MuSC 1	Peak1
Vsnl1	1.54284e-45	-1.66357	0.274	0.314	3.08567e-42	MuSC 1	Vsnl1
2610305D13Rik	2.18569e-45	-0.501884	0.189	0.196	4.37137e-42	MuSC 1	2610305D13Rik
Fzd1	2.71294e-45	-0.318929	0.37	0.452	5.42587e-42	MuSC 1	Fzd1
2900052N01Rik	3.02843e-45	1.00927	0.031	0.12	6.05687e-42	MuSC 1	2900052N01Rik
AB124611	4.25783e-45	-0.269867	0.158	0.223	8.51566e-42	MuSC 1	AB124611
Frmd3	1.06278e-44	0.850071	0.506	0.365	2.12557e-41	MuSC 1	Frmd3
Homer2	1.25864e-44	-0.758138	0.213	0.304	2.51727e-41	MuSC 1	Homer2
Kcnj10	1.38866e-44	-2.11452	0.143	0.192	2.77731e-41	MuSC 1	Kcnj10
3830403N18Rik	2.62734e-44	0.926761	0.598	0.465	5.25468e-41	MuSC 1	3830403N18Rik
Edn1	4.0288e-44	-1.07825	0.506	0.542	8.05761e-41	MuSC 1	Edn1
Actn1	6.04821e-44	-0.610841	0.5	0.595	1.20964e-40	MuSC 1	Actn1
Atad2	6.54672e-44	-0.455744	0.405	0.491	1.30934e-40	MuSC 1	Atad2
Kcnb1	9.74051e-44	-0.1553	0.376	0.446	1.9481e-40	MuSC 1	Kcnb1
Kit	1.08693e-43	-2.14442	0.277	0.359	2.17386e-40	MuSC 1	Kit
Mark1	2.11059e-43	-0.55324	0.18	0.259	4.22119e-40	MuSC 1	Mark1
Dscc1	2.11747e-43	-2.3868	0.247	0.303	4.23495e-40	MuSC 1	Dscc1
Phlda1	2.80457e-43	-0.993811	0.779	0.756	5.60915e-40	MuSC 1	Phlda1
Mfap4	5.26483e-43	-0.353105	0.614	0.494	1.05297e-39	MuSC 1	Mfap4
Sp100	5.69764e-43	0.140967	0.548	0.399	1.13953e-39	MuSC 1	Sp100
Adgrl4	6.25639e-43	0.243813	0.626	0.477	1.25128e-39	MuSC 1	Adgrl4
Chchd10	1.18613e-42	-0.930922	0.564	0.431	2.37225e-39	MuSC 1	Chchd10
Meg3	1.24594e-42	0.346994	0.849	0.806	2.49187e-39	MuSC 1	Meg3
Ifi204	1.99892e-42	-0.116048	0.63	0.54	3.99785e-39	MuSC 1	Ifi204
Kcnj2	3.11023e-42	-1.49266	0.093	0.105	6.22046e-39	MuSC 1	Kcnj2
Gbp7	3.53847e-42	0.417497	0.602	0.478	7.07694e-39	MuSC 1	Gbp7
Itih5	6.55726e-42	0.397469	0.971	0.934	1.31145e-38	MuSC 1	Itih5
Col11a1	8.40974e-42	0.708	0.284	0.135	1.68195e-38	MuSC 1	Col11a1
H2-T23	1.14866e-41	0.3171	0.619	0.498	2.29732e-38	MuSC 1	H2-T23
Ccna2	1.70426e-41	-3.19082	0.332	0.392	3.40853e-38	MuSC 1	Ccna2
BC028528	2.31085e-41	-0.498665	0.232	0.254	4.6217e-38	MuSC 1	BC028528
Irf4	2.3798e-41	-1.17956	0.241	0.134	4.7596e-38	MuSC 1	Irf4
Fbln7	4.68054e-41	-0.905832	0.267	0.298	9.36107e-38	MuSC 1	Fbln7
Gdnf	7.4397e-41	-0.725312	0.465	0.32	1.48794e-37	MuSC 1	Gdnf
Mcm2	9.35266e-41	-1.02332	0.461	0.554	1.87053e-37	MuSC 1	Mcm2
Hexb	1.02999e-40	0.448261	0.675	0.562	2.05999e-37	MuSC 1	Hexb
Peli2	1.14228e-40	-1.34467	0.52	0.557	2.28457e-37	MuSC 1	Peli2
Cadm2	1.60478e-40	1.30561	0.4	0.259	3.20955e-37	MuSC 1	Cadm2
Rassf3	1.74611e-40	-0.492572	0.265	0.333	3.49221e-37	MuSC 1	Rassf3
Fxyd2	1.79785e-40	0.521341	0.48	0.335	3.5957e-37	MuSC 1	Fxyd2
Lgalsl	2.27761e-40	0.439209	0.209	0.23	4.55521e-37	MuSC 1	Lgalsl
Slco1c1	2.75706e-40	0.316014	0.213	0.211	5.51413e-37	MuSC 1	Slco1c1
Ctgf	6.56962e-40	-0.50913	0.326	0.407	1.31392e-36	MuSC 1	Ctgf
Tie1	6.64971e-40	-0.220957	0.216	0.306	1.32994e-36	MuSC 1	Tie1
Kif23	9.50295e-40	-3.85467	0.361	0.394	1.90059e-36	MuSC 1	Kif23
Trdn	1.11428e-39	-0.222248	0.264	0.356	2.22856e-36	MuSC 1	Trdn
Reln	1.62767e-39	-1.84545	0.198	0.184	3.25533e-36	MuSC 1	Reln
Lyz2	1.69047e-39	0.703987	0.59	0.467	3.38095e-36	MuSC 1	Lyz2
Ctsk	2.48601e-39	0.47296	0.378	0.255	4.97202e-36	MuSC 1	Ctsk
2810433D01Rik	2.66979e-39	0.594127	0.199	0.244	5.33959e-36	MuSC 1	2810433D01Rik
Cotl1	3.08736e-39	-0.639988	0.183	0.268	6.17472e-36	MuSC 1	Cotl1
1810041L15Rik	4.44336e-39	-0.949023	0.434	0.297	8.88671e-36	MuSC 1	1810041L15Rik
Erg	4.50861e-39	-0.674792	0.454	0.302	9.01722e-36	MuSC 1	Erg
Eva1a	5.19889e-39	-1.56038	0.106	0.206	1.03978e-35	MuSC 1	Eva1a
Kif1a	6.14131e-39	0.107436	0.393	0.244	1.22826e-35	MuSC 1	Kif1a
Col14a1	6.55847e-39	-0.965457	0.4	0.255	1.31169e-35	MuSC 1	Col14a1
Gnai1	7.48227e-39	0.281566	0.296	0.368	1.49645e-35	MuSC 1	Gnai1
Runx3	7.8247e-39	1.25506	0.175	0.221	1.56494e-35	MuSC 1	Runx3
Clec12a	8.15167e-39	1.54227	0.337	0.193	1.63033e-35	MuSC 1	Clec12a
Tubb5	8.96013e-39	-0.559305	0.84	0.876	1.79203e-35	MuSC 1	Tubb5
Lypd2	9.24512e-39	4.30341	0.072	0.021	1.84902e-35	MuSC 1	Lypd2
Alas2	1.04779e-38	0.428619	0.212	0.035	2.09557e-35	MuSC 1	Alas2
1700086L19Rik	1.28942e-38	-4.24713	0.356	0.445	2.57884e-35	MuSC 1	1700086L19Rik
Lmod2	1.62086e-38	-1.65598	0.398	0.465	3.24172e-35	MuSC 1	Lmod2
Zic1	3.39215e-38	0.394918	0.419	0.296	6.7843e-35	MuSC 1	Zic1
Itga1	3.83307e-38	0.432772	0.586	0.507	7.66614e-35	MuSC 1	Itga1
Ifit3b	4.3909e-38	-1.31464	0.188	0.215	8.78179e-35	MuSC 1	Ifit3b
Alox12	5.90848e-38	0.479594	0.165	0.186	1.1817e-34	MuSC 1	Alox12
Eif5a	6.79346e-38	-0.477315	0.916	0.94	1.35869e-34	MuSC 1	Eif5a
Kcnk1	7.72344e-38	-0.363903	0.202	0.205	1.54469e-34	MuSC 1	Kcnk1
Entpd1	8.31446e-38	1.57566	0.387	0.23	1.66289e-34	MuSC 1	Entpd1
Vgll2	9.11435e-38	-0.440433	0.484	0.589	1.82287e-34	MuSC 1	Vgll2
Casz1	1.3511e-37	-1.29605	0.312	0.355	2.70219e-34	MuSC 1	Casz1
Lgi2	2.89535e-37	1.67047	0.128	0.142	5.7907e-34	MuSC 1	Lgi2
Scg2	2.90889e-37	0.281844	0.388	0.429	5.81777e-34	MuSC 1	Scg2
Nrp1	3.26773e-37	0.131861	0.753	0.684	6.53546e-34	MuSC 1	Nrp1
Gm12695	3.2811e-37	0.313591	0.168	0.137	6.56221e-34	MuSC 1	Gm12695
Coro1a	6.14493e-37	0.405038	0.518	0.374	1.22899e-33	MuSC 1	Coro1a
Kcnq1ot1	6.25101e-37	0.625182	0.735	0.66	1.2502e-33	MuSC 1	Kcnq1ot1
Dtl	6.52684e-37	-1.15673	0.573	0.582	1.30537e-33	MuSC 1	Dtl
Matn4	6.6446e-37	0.639784	0.509	0.378	1.32892e-33	MuSC 1	Matn4
Sox5	7.72928e-37	0.249959	0.381	0.461	1.54586e-33	MuSC 1	Sox5
Prom1	2.50651e-36	-1.21494	0.453	0.273	5.01301e-33	MuSC 1	Prom1
Synm	3.04905e-36	-0.359679	0.281	0.351	6.0981e-33	MuSC 1	Synm
Cav1	5.46098e-36	0.313454	0.907	0.869	1.0922e-32	MuSC 1	Cav1
Podn	6.61027e-36	0.718008	0.302	0.144	1.32205e-32	MuSC 1	Podn
Pttg1	7.41817e-36	-0.827176	0.573	0.444	1.48363e-32	MuSC 1	Pttg1
Hs3st1	7.6903e-36	0.865068	0.339	0.188	1.53806e-32	MuSC 1	Hs3st1
Kif20a	8.80619e-36	-2.14508	0.3	0.361	1.76124e-32	MuSC 1	Kif20a
Efnb2	9.24864e-36	-0.926584	0.662	0.63	1.84973e-32	MuSC 1	Efnb2
Pafah1b3	1.22693e-35	-0.275422	0.588	0.475	2.45387e-32	MuSC 1	Pafah1b3
Tuba4a	1.37647e-35	-0.703201	0.168	0.256	2.75293e-32	MuSC 1	Tuba4a
Anxa1	2.30105e-35	-0.369597	0.872	0.881	4.6021e-32	MuSC 1	Anxa1
Chrng	3.71131e-35	-0.93185	0.549	0.453	7.42261e-32	MuSC 1	Chrng
Gm28653	3.84461e-35	-0.554446	0.517	0.421	7.68922e-32	MuSC 1	Gm28653
Aurka	6.86784e-35	-1.7556	0.222	0.165	1.37357e-31	MuSC 1	Aurka
Camk2b	7.11901e-35	-0.215444	0.284	0.341	1.4238e-31	MuSC 1	Camk2b
Txn1	7.86681e-35	-0.420168	0.799	0.873	1.57336e-31	MuSC 1	Txn1
Cspg5	8.13999e-35	0.718965	0.468	0.338	1.628e-31	MuSC 1	Cspg5
Cdc20	1.06788e-34	-1.66393	0.409	0.303	2.13576e-31	MuSC 1	Cdc20
Scg3	2.06923e-34	1.22672	0.385	0.25	4.13846e-31	MuSC 1	Scg3
Cxcl12	2.42752e-34	0.194416	0.373	0.452	4.85503e-31	MuSC 1	Cxcl12
Comp	2.93365e-34	0.322317	0.263	0.299	5.8673e-31	MuSC 1	Comp
Ndn	3.38548e-34	0.434541	0.423	0.301	6.77097e-31	MuSC 1	Ndn
Art3	3.43162e-34	0.523749	0.458	0.34	6.86324e-31	MuSC 1	Art3
Selenbp1	5.2906e-34	0.247263	0.334	0.411	1.05812e-30	MuSC 1	Selenbp1
Dmpk	5.411e-34	-0.346519	0.522	0.609	1.0822e-30	MuSC 1	Dmpk
C1ql3	6.79882e-34	0.656643	0.277	0.318	1.35976e-30	MuSC 1	C1ql3
Cmah	7.11445e-34	1.19085	0.53	0.404	1.42289e-30	MuSC 1	Cmah
Adamts2	8.12301e-34	-0.273646	0.682	0.607	1.6246e-30	MuSC 1	Adamts2
Mpzl2	8.69439e-34	-0.737941	0.168	0.178	1.73888e-30	MuSC 1	Mpzl2
Ccnb2	9.03681e-34	-2.47658	0.523	0.401	1.80736e-30	MuSC 1	Ccnb2
Rab27b	1.32355e-33	-0.31259	0.585	0.475	2.6471e-30	MuSC 1	Rab27b
Tmod2	1.56576e-33	0.299377	0.249	0.319	3.13153e-30	MuSC 1	Tmod2
Wnt10a	1.60346e-33	-1.82306	0.491	0.355	3.20692e-30	MuSC 1	Wnt10a
Gas1	1.61635e-33	0.105769	0.99	0.964	3.2327e-30	MuSC 1	Gas1
Cd9	2.02948e-33	0.256919	0.968	0.957	4.05897e-30	MuSC 1	Cd9
Capn6	2.25712e-33	0.13779	0.836	0.789	4.51424e-30	MuSC 1	Capn6
Csf2ra	2.31699e-33	-0.347964	0.355	0.424	4.63399e-30	MuSC 1	Csf2ra
Gata2	2.4066e-33	-0.215786	0.562	0.466	4.81319e-30	MuSC 1	Gata2
Syne1	4.83955e-33	-0.186277	0.545	0.639	9.6791e-30	MuSC 1	Syne1
Pcna	8.6995e-33	-0.510428	0.308	0.382	1.7399e-29	MuSC 1	Pcna
Ecm2	9.15628e-33	0.108227	0.423	0.499	1.83126e-29	MuSC 1	Ecm2
Dbpht2	1.32e-32	-2.77659	0.313	0.399	2.64e-29	MuSC 1	Dbpht2
Wscd2	1.77286e-32	2.13043	0.212	0.127	3.54573e-29	MuSC 1	Wscd2
Opcml	1.80446e-32	-0.572763	0.479	0.367	3.60892e-29	MuSC 1	Opcml
Sipa1l1	2.36798e-32	0.143643	0.328	0.386	4.73596e-29	MuSC 1	Sipa1l1
Ly6a	2.45511e-32	-0.632009	0.612	0.52	4.91023e-29	MuSC 1	Ly6a
Mef2c	3.2815e-32	-0.251632	0.548	0.437	6.56299e-29	MuSC 1	Mef2c
Ttn	6.42276e-32	-0.829678	0.78	0.722	1.28455e-28	MuSC 1	Ttn
Hist1h2bn	7.0385e-32	-3.17378	0.382	0.219	1.4077e-28	MuSC 1	Hist1h2bn
Wisp1	7.48422e-32	0.113422	0.604	0.494	1.49684e-28	MuSC 1	Wisp1
2025-09-07	8.16372e-32	0.278225	0.93	0.911	1.63274e-28	MuSC 1	2025-09-07
Fjx1	1.00863e-31	-0.352071	0.09	0.248	2.01725e-28	MuSC 1	Fjx1
Scx	1.44903e-31	-0.396692	0.297	0.372	2.89806e-28	MuSC 1	Scx
Thsd7a	1.71946e-31	0.533998	0.445	0.328	3.43892e-28	MuSC 1	Thsd7a
Sostdc1	1.73797e-31	-2.24008	0.126	0.198	3.47595e-28	MuSC 1	Sostdc1
Sct	1.88012e-31	-1.84507	0.067	0.081	3.76024e-28	MuSC 1	Sct
Cdk15	2.32473e-31	1.32004	0.201	0.252	4.64947e-28	MuSC 1	Cdk15
Mrc1	3.42482e-31	0.59896	0.417	0.29	6.84965e-28	MuSC 1	Mrc1
Tppp3	3.74335e-31	-0.378253	0.628	0.712	7.4867e-28	MuSC 1	Tppp3
Mal	4.3809e-31	0.502926	0.294	0.339	8.76181e-28	MuSC 1	Mal
Csf3r	5.6624e-31	2.93591	0.197	0.087	1.13248e-27	MuSC 1	Csf3r
Gm13861	7.50457e-31	0.268472	0.28	0.298	1.50091e-27	MuSC 1	Gm13861
Arpp21	8.22613e-31	-0.757533	0.705	0.641	1.64523e-27	MuSC 1	Arpp21
Erbb3	1.12004e-30	-1.35276	0.229	0.261	2.24009e-27	MuSC 1	Erbb3
Hmgn2	1.68364e-30	-0.49265	0.517	0.615	3.36728e-27	MuSC 1	Hmgn2
Ptp4a3	1.68388e-30	0.282657	0.529	0.418	3.36777e-27	MuSC 1	Ptp4a3
Pcdhb9	2.48158e-30	0.516089	0.268	0.304	4.96316e-27	MuSC 1	Pcdhb9
Nrarp	2.69503e-30	-0.928504	0.438	0.483	5.39007e-27	MuSC 1	Nrarp
Tusc5	2.70665e-30	0.906672	0.194	0.204	5.41331e-27	MuSC 1	Tusc5
Slc36a2	3.06315e-30	-0.239729	0.146	0.194	6.12629e-27	MuSC 1	Slc36a2
Pcp4l1	3.45503e-30	-0.43641	0.449	0.475	6.91006e-27	MuSC 1	Pcp4l1
Mthfd2	4.02031e-30	-0.759744	0.403	0.47	8.04063e-27	MuSC 1	Mthfd2
Kcne4	4.86879e-30	-1.20317	0.208	0.257	9.73758e-27	MuSC 1	Kcne4
Cfp	6.33389e-30	0.946507	0.265	0.316	1.26678e-26	MuSC 1	Cfp
Nrgn	7.39225e-30	-3.3812	0.079	0.185	1.47845e-26	MuSC 1	Nrgn
Serpinb1a	9.94953e-30	0.234852	0.514	0.416	1.98991e-26	MuSC 1	Serpinb1a
Ddit4	1.38631e-29	-0.40684	0.778	0.815	2.77261e-26	MuSC 1	Ddit4
Socs1	1.62339e-29	-0.906118	0.475	0.519	3.24679e-26	MuSC 1	Socs1
Ccdc3	1.77264e-29	-0.178653	0.301	0.226	3.54529e-26	MuSC 1	Ccdc3
Ptch1	1.7791e-29	0.363139	0.625	0.529	3.55821e-26	MuSC 1	Ptch1
Crym	2.27772e-29	-0.19599	0.322	0.223	4.55544e-26	MuSC 1	Crym
Slc25a5	3.25445e-29	-0.435146	0.811	0.851	6.5089e-26	MuSC 1	Slc25a5
Mgp	3.43693e-29	-0.6433	0.737	0.68	6.87386e-26	MuSC 1	Mgp
Prss23	3.98935e-29	-0.328234	0.515	0.396	7.9787e-26	MuSC 1	Prss23
Bmp5	4.77429e-29	-2.12933	0.506	0.36	9.54859e-26	MuSC 1	Bmp5
Tmem182	5.86034e-29	-2.06667	0.064	0.092	1.17207e-25	MuSC 1	Tmem182
Vwf	6.6338e-29	-0.208552	0.504	0.367	1.32676e-25	MuSC 1	Vwf
Iigp1	7.34534e-29	-0.634715	0.665	0.561	1.46907e-25	MuSC 1	Iigp1
Col1a2	9.0108e-29	-0.156558	0.901	0.88	1.80216e-25	MuSC 1	Col1a2
Nek2	9.04111e-29	-4.05159	0.022	0.033	1.80822e-25	MuSC 1	Nek2
Plat	9.39131e-29	0.324305	0.605	0.497	1.87826e-25	MuSC 1	Plat
Gucy1a3	1.20169e-28	-0.430181	0.358	0.408	2.40339e-25	MuSC 1	Gucy1a3
Cldn15	1.28982e-28	0.631555	0.398	0.281	2.57964e-25	MuSC 1	Cldn15
Cep128	1.57998e-28	0.386966	0.853	0.808	3.15996e-25	MuSC 1	Cep128
Higd1b	1.71572e-28	-0.543824	0.512	0.36	3.43145e-25	MuSC 1	Higd1b
Sema3b	2.09331e-28	0.24252	0.263	0.316	4.18662e-25	MuSC 1	Sema3b
Ccne2	2.23854e-28	-0.551316	0.295	0.328	4.47707e-25	MuSC 1	Ccne2
Slc24a2	2.43096e-28	0.485915	0.193	0.161	4.86192e-25	MuSC 1	Slc24a2
Fam102b	3.17153e-28	0.271774	0.574	0.478	6.34305e-25	MuSC 1	Fam102b
Tshr	3.52412e-28	0.345013	0.194	0.231	7.04824e-25	MuSC 1	Tshr
Sema6d	3.56228e-28	0.405868	0.59	0.494	7.12456e-25	MuSC 1	Sema6d
Myl1	3.68895e-28	-0.501456	0.598	0.501	7.37791e-25	MuSC 1	Myl1
Selplg	4.13134e-28	2.05387	0.398	0.232	8.26268e-25	MuSC 1	Selplg
Rtp4	4.9472e-28	-0.724565	0.489	0.527	9.89439e-25	MuSC 1	Rtp4
Cxcl14	5.80118e-28	-1.15658	0.234	0.281	1.16024e-24	MuSC 1	Cxcl14
Asap2	5.94605e-28	0.527314	0.476	0.375	1.18921e-24	MuSC 1	Asap2
Parp14	7.1344e-28	0.469214	0.59	0.499	1.42688e-24	MuSC 1	Parp14
Uaca	1.10778e-27	-0.116154	0.418	0.483	2.21556e-24	MuSC 1	Uaca
Fgf7	1.24342e-27	-1.30334	0.277	0.297	2.48684e-24	MuSC 1	Fgf7
3632451O06Rik	1.39079e-27	-0.282588	0.564	0.587	2.78158e-24	MuSC 1	3632451O06Rik
Ctla2a	1.49371e-27	-0.924533	0.322	0.386	2.98741e-24	MuSC 1	Ctla2a
Plekhb1	1.57488e-27	-0.206673	0.157	0.2	3.14977e-24	MuSC 1	Plekhb1
Brca2	2.82036e-27	0.291628	0.344	0.393	5.64072e-24	MuSC 1	Brca2
Abcg1	3.08858e-27	0.162079	0.51	0.41	6.17715e-24	MuSC 1	Abcg1
Apod	3.29193e-27	-0.254879	0.588	0.481	6.58385e-24	MuSC 1	Apod
Top2a	3.35262e-27	-2.78169	0.529	0.404	6.70524e-24	MuSC 1	Top2a
Ifi203	4.87676e-27	-0.163984	0.314	0.139	9.75351e-24	MuSC 1	Ifi203
Kcna1	7.00756e-27	-0.287603	0.42	0.306	1.40151e-23	MuSC 1	Kcna1
Hist1h2ai	7.66376e-27	0.585783	0.073	0.061	1.53275e-23	MuSC 1	Hist1h2ai
H2-Q4	8.18081e-27	-0.592737	0.392	0.486	1.63616e-23	MuSC 1	H2-Q4
Cdh4	8.34409e-27	0.367785	0.251	0.257	1.66882e-23	MuSC 1	Cdh4
Oaf	9.48361e-27	-0.276188	0.287	0.346	1.89672e-23	MuSC 1	Oaf
Nr2f2	1.18005e-26	0.387982	0.757	0.702	2.3601e-23	MuSC 1	Nr2f2
Gm26772	1.25394e-26	1.06724	0.509	0.394	2.50788e-23	MuSC 1	Gm26772
Gjb1	1.36956e-26	-0.120702	0.187	0.277	2.73912e-23	MuSC 1	Gjb1
Synpo2	1.39954e-26	-0.186832	0.355	0.405	2.79908e-23	MuSC 1	Synpo2
Pkig	1.43094e-26	-0.64168	0.691	0.731	2.86188e-23	MuSC 1	Pkig
Rap1gap	1.46768e-26	0.76061	0.445	0.347	2.93535e-23	MuSC 1	Rap1gap
Hist1h4h	2.66177e-26	0.106424	0.272	0.331	5.32353e-23	MuSC 1	Hist1h4h
Esam	2.69375e-26	0.231985	0.528	0.426	5.3875e-23	MuSC 1	Esam
Tubb2b	4.85276e-26	-0.336519	0.777	0.836	9.70551e-23	MuSC 1	Tubb2b
Casc5	6.44189e-26	-3.16339	0.245	0.294	1.28838e-22	MuSC 1	Casc5
Atp1a2	6.72642e-26	0.418118	0.804	0.793	1.34528e-22	MuSC 1	Atp1a2
Ckm	7.30053e-26	-0.309891	0.485	0.389	1.46011e-22	MuSC 1	Ckm
Gcnt2	8.61608e-26	-1.17452	0.526	0.535	1.72322e-22	MuSC 1	Gcnt2
Il17b	8.86749e-26	-0.98034	0.031	0.026	1.7735e-22	MuSC 1	Il17b
Mndal	1.12579e-25	-0.253707	0.487	0.491	2.25158e-22	MuSC 1	Mndal
Col8a1	1.24639e-25	-0.11277	0.747	0.675	2.49279e-22	MuSC 1	Col8a1
Gm17056	1.69743e-25	0.25756	0.651	0.547	3.39485e-22	MuSC 1	Gm17056
Htr7	1.73651e-25	-1.95344	0.368	0.383	3.47302e-22	MuSC 1	Htr7
Myom1	1.88713e-25	-0.222043	0.371	0.41	3.77426e-22	MuSC 1	Myom1
Abcg2	2.47543e-25	-0.11833	0.566	0.465	4.95086e-22	MuSC 1	Abcg2
Ogn	2.73828e-25	0.38717	0.849	0.798	5.47656e-22	MuSC 1	Ogn
Maged2	3.29882e-25	0.196299	0.635	0.533	6.59764e-22	MuSC 1	Maged2
Mbp	4.83038e-25	0.33155	0.34	0.4	9.66076e-22	MuSC 1	Mbp
Osr1	5.09547e-25	-0.46732	0.298	0.359	1.01909e-21	MuSC 1	Osr1
Arhgap20	6.30198e-25	0.244575	0.256	0.28	1.2604e-21	MuSC 1	Arhgap20
Pthlh	7.19418e-25	-1.6117	0.462	0.447	1.43884e-21	MuSC 1	Pthlh
Hpgds	9.88262e-25	1.49647	0.459	0.365	1.97652e-21	MuSC 1	Hpgds
Alox5ap	1.20108e-24	0.473521	0.514	0.382	2.40216e-21	MuSC 1	Alox5ap
Hlf	1.72148e-24	0.658944	0.226	0.206	3.44296e-21	MuSC 1	Hlf
Fstl1	1.85454e-24	0.345178	0.805	0.757	3.70907e-21	MuSC 1	Fstl1
Ndufa4l2	1.93696e-24	-0.77341	0.395	0.446	3.87392e-21	MuSC 1	Ndufa4l2
Shcbp1	2.26811e-24	-1.06489	0.332	0.399	4.53622e-21	MuSC 1	Shcbp1
Cd72	2.43976e-24	1.37212	0.402	0.263	4.87952e-21	MuSC 1	Cd72
Stk17b	2.47845e-24	-0.623504	0.471	0.522	4.9569e-21	MuSC 1	Stk17b
Hba-a2	2.64911e-24	-1.22872	0.63	0.561	5.29821e-21	MuSC 1	Hba-a2
Coch	2.69259e-24	0.981337	0.219	0.238	5.38519e-21	MuSC 1	Coch
Peg10	3.21437e-24	-0.195474	0.685	0.595	6.42873e-21	MuSC 1	Peg10
Slc39a14	3.57027e-24	-0.320453	0.524	0.603	7.14054e-21	MuSC 1	Slc39a14
Plpp3	3.76708e-24	0.323218	0.826	0.777	7.53417e-21	MuSC 1	Plpp3
Rac2	3.82805e-24	-0.79623	0.174	0.175	7.6561e-21	MuSC 1	Rac2
Calcrl	4.87353e-24	0.666803	0.267	0.294	9.74706e-21	MuSC 1	Calcrl
Rbp7	4.88244e-24	0.20988	0.245	0.284	9.76488e-21	MuSC 1	Rbp7
Zak	5.12037e-24	0.379915	0.569	0.473	1.02407e-20	MuSC 1	Zak
Emb	6.05669e-24	0.420812	0.518	0.432	1.21134e-20	MuSC 1	Emb
Fam107b	1.52073e-23	-0.362541	0.496	0.386	3.04147e-20	MuSC 1	Fam107b
Wfdc17	1.74849e-23	0.941419	0.642	0.554	3.49698e-20	MuSC 1	Wfdc17
Mxd3	3.11172e-23	-2.731	0.268	0.122	6.22343e-20	MuSC 1	Mxd3
Fam101b	3.32379e-23	0.2781	0.475	0.379	6.64757e-20	MuSC 1	Fam101b
Sema3g	3.39009e-23	-1.63758	0.397	0.299	6.78018e-20	MuSC 1	Sema3g
Crabp2	4.39945e-23	-0.424775	0.201	0.218	8.7989e-20	MuSC 1	Crabp2
Hist1h1b	5.03461e-23	-2.40262	0.564	0.556	1.00692e-19	MuSC 1	Hist1h1b
Ajap1	6.26608e-23	0.623676	0.296	0.148	1.25322e-19	MuSC 1	Ajap1
Clec4a2	9.69142e-23	0.388767	0.332	0.183	1.93828e-19	MuSC 1	Clec4a2
Lrrc17	1.10035e-22	0.270972	0.779	0.699	2.20071e-19	MuSC 1	Lrrc17
Mlip	1.4211e-22	0.134926	0.292	0.324	2.8422e-19	MuSC 1	Mlip
Smagp	1.48248e-22	0.172115	0.449	0.34	2.96497e-19	MuSC 1	Smagp
Plcb4	1.81667e-22	0.396232	0.79	0.733	3.63334e-19	MuSC 1	Plcb4
Gm13889	2.06631e-22	-0.730583	0.567	0.431	4.13262e-19	MuSC 1	Gm13889
Fzd8	2.33564e-22	-0.606175	0.525	0.412	4.67127e-19	MuSC 1	Fzd8
Nceh1	2.40419e-22	-0.167831	0.315	0.361	4.80838e-19	MuSC 1	Nceh1
Spi1	2.44593e-22	-0.491305	0.192	0.23	4.89187e-19	MuSC 1	Spi1
Cald1	2.58685e-22	0.178436	0.968	0.957	5.1737e-19	MuSC 1	Cald1
H2-DMb2	3.77286e-22	-2.83039	0.073	0.119	7.54572e-19	MuSC 1	H2-DMb2
Ccm2l	4.18905e-22	-0.80334	0.055	0.031	8.3781e-19	MuSC 1	Ccm2l
Slc1a5	4.23426e-22	-0.126419	0.38	0.429	8.46851e-19	MuSC 1	Slc1a5
Tnc	4.73519e-22	-1.84459	0.662	0.574	9.47039e-19	MuSC 1	Tnc
Mef2a	5.17119e-22	-0.211582	0.75	0.802	1.03424e-18	MuSC 1	Mef2a
Ramp2	5.21981e-22	0.27885	0.824	0.754	1.04396e-18	MuSC 1	Ramp2
Lair1	5.73484e-22	2.02384	0.345	0.227	1.14697e-18	MuSC 1	Lair1
Naalad2	6.17812e-22	0.446069	0.384	0.265	1.23562e-18	MuSC 1	Naalad2
Dusp6	1.15366e-21	-1.00236	0.586	0.576	2.30731e-18	MuSC 1	Dusp6
Arl4c	1.35022e-21	-0.903775	0.691	0.696	2.70045e-18	MuSC 1	Arl4c
Rhoh	1.42533e-21	-0.226081	0.265	0.324	2.85065e-18	MuSC 1	Rhoh
Smim5	1.54478e-21	-3.67878	0.295	0.321	3.08956e-18	MuSC 1	Smim5
Sln	1.55855e-21	-0.42018	0.278	0.287	3.1171e-18	MuSC 1	Sln
Ifi27l2a	2.36795e-21	-0.127942	0.683	0.59	4.73591e-18	MuSC 1	Ifi27l2a
Col5a3	2.50579e-21	0.340016	0.88	0.845	5.01157e-18	MuSC 1	Col5a3
Fam89a	3.02743e-21	0.661565	0.338	0.241	6.05487e-18	MuSC 1	Fam89a
Osmr	4.05175e-21	-0.650103	0.711	0.685	8.1035e-18	MuSC 1	Osmr
Brca1	4.22132e-21	-1.57006	0.292	0.309	8.44264e-18	MuSC 1	Brca1
Gpr50	4.74642e-21	-1.28318	0.434	0.334	9.49285e-18	MuSC 1	Gpr50
Nupr1	4.82726e-21	-0.317757	0.737	0.763	9.65451e-18	MuSC 1	Nupr1
Ttyh1	5.15272e-21	0.800975	0.514	0.411	1.03054e-17	MuSC 1	Ttyh1
Ctsd	5.55275e-21	0.350671	0.86	0.816	1.11055e-17	MuSC 1	Ctsd
Abi3bp	6.37841e-21	0.620318	0.666	0.637	1.27568e-17	MuSC 1	Abi3bp
Ccne1	7.21475e-21	-1.09334	0.276	0.339	1.44295e-17	MuSC 1	Ccne1
Clca3a1	9.67131e-21	0.865501	0.237	0.14	1.93426e-17	MuSC 1	Clca3a1
Lmnb2	1.15904e-20	-0.933463	0.369	0.416	2.31807e-17	MuSC 1	Lmnb2
C1s1	1.38719e-20	0.374314	0.288	0.318	2.77439e-17	MuSC 1	C1s1
Adamts4	1.57274e-20	-0.555544	0.668	0.578	3.14549e-17	MuSC 1	Adamts4
Uhrf1	1.60173e-20	-1.95638	0.477	0.399	3.20346e-17	MuSC 1	Uhrf1
Slc4a4	1.64785e-20	0.560923	0.255	0.268	3.2957e-17	MuSC 1	Slc4a4
Tagln2	1.86075e-20	-0.2904	0.896	0.908	3.72151e-17	MuSC 1	Tagln2
Eng	2.13614e-20	0.203354	0.409	0.313	4.27227e-17	MuSC 1	Eng
Mgl2	2.16627e-20	0.594016	0.7	0.683	4.33254e-17	MuSC 1	Mgl2
Spats2l	2.39593e-20	0.236649	0.916	0.89	4.79186e-17	MuSC 1	Spats2l
Apold1	2.4999e-20	-0.390422	0.48	0.364	4.99981e-17	MuSC 1	Apold1
Marcksl1	2.6335e-20	-0.636534	0.713	0.741	5.26699e-17	MuSC 1	Marcksl1
Myh4	3.08722e-20	0.629769	0.356	0.38	6.17443e-17	MuSC 1	Myh4
Pmp22	3.10739e-20	0.253699	0.894	0.873	6.21478e-17	MuSC 1	Pmp22
Slpi	3.13599e-20	0.584597	0.18	0.216	6.27198e-17	MuSC 1	Slpi
Rbpms	3.77625e-20	-0.192111	0.559	0.455	7.5525e-17	MuSC 1	Rbpms
Egfl8	4.57726e-20	1.08309	0.475	0.38	9.15452e-17	MuSC 1	Egfl8
Rasl11a	4.65477e-20	-1.1807	0.406	0.448	9.30954e-17	MuSC 1	Rasl11a
Sowahc	5.6636e-20	-0.373957	0.474	0.527	1.13272e-16	MuSC 1	Sowahc
AW112010	5.82623e-20	0.726702	0.47	0.409	1.16525e-16	MuSC 1	AW112010
Dctpp1	6.21635e-20	-0.442956	0.455	0.514	1.24327e-16	MuSC 1	Dctpp1
Clec14a	7.23851e-20	0.103586	0.348	0.228	1.4477e-16	MuSC 1	Clec14a
Plk1	7.57623e-20	-1.74877	0.4	0.286	1.51525e-16	MuSC 1	Plk1
Ncapg	8.09537e-20	-1.83951	0.213	0.219	1.61907e-16	MuSC 1	Ncapg
Rbp1	8.5376e-20	-0.380531	0.549	0.464	1.70752e-16	MuSC 1	Rbp1
Ncf4	8.9582e-20	0.299864	0.328	0.188	1.79164e-16	MuSC 1	Ncf4
Ldha	9.05037e-20	-0.40942	0.768	0.809	1.81007e-16	MuSC 1	Ldha
Arl6ip1	1.00081e-19	0.346968	0.784	0.763	2.00162e-16	MuSC 1	Arl6ip1
Igsf6	1.05209e-19	1.43345	0.182	0.187	2.10417e-16	MuSC 1	Igsf6
Fam105a	1.08211e-19	0.573816	0.525	0.46	2.16422e-16	MuSC 1	Fam105a
Cxcl10	1.08251e-19	-1.08643	0.372	0.396	2.16502e-16	MuSC 1	Cxcl10
Aldh1a3	1.30218e-19	-1.48251	0.401	0.28	2.60437e-16	MuSC 1	Aldh1a3
Ptpre	1.32316e-19	0.12907	0.703	0.655	2.64631e-16	MuSC 1	Ptpre
Stra6	1.42565e-19	0.491779	0.195	0.08	2.85131e-16	MuSC 1	Stra6
Bicd1	1.64659e-19	0.45653	0.502	0.425	3.29319e-16	MuSC 1	Bicd1
Gm26802	1.6993e-19	0.948396	0.452	0.362	3.3986e-16	MuSC 1	Gm26802
4732419C18Rik	1.84773e-19	0.972311	0.45	0.339	3.69546e-16	MuSC 1	4732419C18Rik
Mmp14	2.9739e-19	0.394786	0.694	0.63	5.9478e-16	MuSC 1	Mmp14
Scn4b	3.56066e-19	-1.42139	0.215	0.307	7.12131e-16	MuSC 1	Scn4b
Cyp1b1	4.40788e-19	-0.916353	0.036	0.021	8.81577e-16	MuSC 1	Cyp1b1
Flnc	5.68451e-19	-0.298196	0.636	0.729	1.1369e-15	MuSC 1	Flnc
Ptgds	6.5469e-19	-0.415494	0.244	0.285	1.30938e-15	MuSC 1	Ptgds
Atp1b1	6.6307e-19	-0.877387	0.569	0.467	1.32614e-15	MuSC 1	Atp1b1
Lamb2	7.48129e-19	0.647887	0.519	0.432	1.49626e-15	MuSC 1	Lamb2
Isg15	7.67091e-19	-0.224379	0.499	0.417	1.53418e-15	MuSC 1	Isg15
Klk14	8.66653e-19	1.46547	0.3	0.16	1.73331e-15	MuSC 1	Klk14
Cilp2	8.95768e-19	-0.434546	0.205	0.174	1.79154e-15	MuSC 1	Cilp2
Lrrc15	1.01133e-18	-1.09921	0.343	0.216	2.02266e-15	MuSC 1	Lrrc15
Tns1	1.11198e-18	0.359029	0.637	0.561	2.22397e-15	MuSC 1	Tns1
Ebf1	1.45947e-18	0.139264	0.72	0.688	2.91894e-15	MuSC 1	Ebf1
Btbd3	1.59051e-18	0.467562	0.502	0.416	3.18102e-15	MuSC 1	Btbd3
Ucp2	1.67304e-18	-0.577132	0.432	0.482	3.34608e-15	MuSC 1	Ucp2
Timp1	1.8308e-18	-1.27303	0.717	0.668	3.66159e-15	MuSC 1	Timp1
Mir143hg	2.02402e-18	1.25965	0.411	0.306	4.04803e-15	MuSC 1	Mir143hg
Dusp2	2.21526e-18	-1.91589	0.344	0.285	4.43052e-15	MuSC 1	Dusp2
Cdca3	2.54132e-18	-3.02409	0.39	0.275	5.08265e-15	MuSC 1	Cdca3
Akap12	2.64079e-18	0.361703	0.258	0.288	5.28157e-15	MuSC 1	Akap12
Hist1h1a	2.81135e-18	-1.44438	0.361	0.382	5.6227e-15	MuSC 1	Hist1h1a
Tm6sf1	2.8969e-18	0.13255	0.256	0.3	5.7938e-15	MuSC 1	Tm6sf1
Pmepa1	3.06134e-18	0.208435	0.906	0.905	6.12267e-15	MuSC 1	Pmepa1
Cst3	3.59528e-18	0.193965	0.952	0.947	7.19056e-15	MuSC 1	Cst3
Gda	3.63607e-18	-0.762465	0.171	0.209	7.27214e-15	MuSC 1	Gda
Ccdc80	4.9577e-18	0.317971	0.756	0.703	9.91541e-15	MuSC 1	Ccdc80
Cdc6	5.38341e-18	-1.12355	0.228	0.253	1.07668e-14	MuSC 1	Cdc6
Fcgr4	5.46553e-18	1.16196	0.209	0.135	1.09311e-14	MuSC 1	Fcgr4
Cenph	5.88964e-18	-1.38708	0.387	0.425	1.17793e-14	MuSC 1	Cenph
Dlgap5	5.95911e-18	-2.45799	0.303	0.192	1.19182e-14	MuSC 1	Dlgap5
2310022B05Rik	6.79471e-18	-0.293936	0.581	0.607	1.35894e-14	MuSC 1	2310022B05Rik
H2-D1	9.04233e-18	0.230465	0.899	0.88	1.80847e-14	MuSC 1	H2-D1
Tnnt2	9.27626e-18	-3.44966	0.483	0.376	1.85525e-14	MuSC 1	Tnnt2
Mybph	1.05562e-17	-1.08151	0.285	0.184	2.11125e-14	MuSC 1	Mybph
Mylk	1.26755e-17	0.598076	0.555	0.482	2.5351e-14	MuSC 1	Mylk
Gatm	1.36578e-17	-0.719936	0.444	0.35	2.73156e-14	MuSC 1	Gatm
Gbp9	1.37714e-17	-0.134482	0.314	0.318	2.75428e-14	MuSC 1	Gbp9
Gpr20	1.51651e-17	-0.707627	0.458	0.296	3.03302e-14	MuSC 1	Gpr20
Aplnr	1.56286e-17	-1.38408	0.4	0.388	3.12571e-14	MuSC 1	Aplnr
Nkd2	1.58294e-17	0.29341	0.399	0.307	3.16588e-14	MuSC 1	Nkd2
Cpxm1	1.83753e-17	0.581362	0.392	0.291	3.67507e-14	MuSC 1	Cpxm1
Scarb1	1.97007e-17	0.20583	0.284	0.318	3.94014e-14	MuSC 1	Scarb1
Daam2	2.0239e-17	0.591038	0.281	0.182	4.04781e-14	MuSC 1	Daam2
Hes6	2.25428e-17	-0.111697	0.721	0.614	4.50855e-14	MuSC 1	Hes6
Hcls1	2.29184e-17	1.14298	0.156	0.09	4.58368e-14	MuSC 1	Hcls1
Cmtm7	2.35038e-17	0.104523	0.635	0.549	4.70077e-14	MuSC 1	Cmtm7
Myb	2.6493e-17	-2.57124	0.135	0.112	5.29859e-14	MuSC 1	Myb
Hhip	2.9246e-17	-1.30815	0.31	0.298	5.84921e-14	MuSC 1	Hhip
H2-Ab1	3.26602e-17	0.741929	0.34	0.231	6.53204e-14	MuSC 1	H2-Ab1
1500015O10Rik	3.35805e-17	-1.12179	0.501	0.398	6.71609e-14	MuSC 1	1500015O10Rik
Trp53i11	3.68133e-17	-1.09164	0.494	0.524	7.36266e-14	MuSC 1	Trp53i11
Rasgrp2	3.7509e-17	0.595253	0.414	0.317	7.5018e-14	MuSC 1	Rasgrp2
Nop58	3.81409e-17	-0.292457	0.641	0.72	7.62818e-14	MuSC 1	Nop58
Cdh10	3.85245e-17	-0.642392	0.221	0.18	7.70489e-14	MuSC 1	Cdh10
Adam11	4.69924e-17	0.387968	0.347	0.237	9.39848e-14	MuSC 1	Adam11
Ryr3	4.91707e-17	0.994301	0.489	0.406	9.83415e-14	MuSC 1	Ryr3
Cxcl2	5.2108e-17	-1.03332	0.307	0.331	1.04216e-13	MuSC 1	Cxcl2
Tpx2	5.51014e-17	-2.08425	0.36	0.398	1.10203e-13	MuSC 1	Tpx2
Pdgfra	6.10514e-17	-1.37095	0.345	0.354	1.22103e-13	MuSC 1	Pdgfra
Npm1	6.94858e-17	-0.214525	0.991	0.994	1.38972e-13	MuSC 1	Npm1
Vit	7.44417e-17	2.48306	0.146	0.104	1.48883e-13	MuSC 1	Vit
Kif22	8.28673e-17	-0.941425	0.435	0.35	1.65735e-13	MuSC 1	Kif22
Tpd52	8.8073e-17	-0.300312	0.337	0.375	1.76146e-13	MuSC 1	Tpd52
Kif4	9.06249e-17	-1.66105	0.387	0.405	1.8125e-13	MuSC 1	Kif4
Lcorl	1.31204e-16	0.331957	0.464	0.52	2.62409e-13	MuSC 1	Lcorl
Slfn9	1.35678e-16	-0.528044	0.499	0.406	2.71357e-13	MuSC 1	Slfn9
Gfod2	1.42572e-16	-0.364074	0.414	0.452	2.85143e-13	MuSC 1	Gfod2
Piwil1	1.49693e-16	1.55596	0.003	0.063	2.99386e-13	MuSC 1	Piwil1
RP23-455C13.7	1.60533e-16	-0.41515	0.407	0.449	3.21066e-13	MuSC 1	RP23-455C13.7
Dhrs3	1.82366e-16	0.515954	0.574	0.51	3.64731e-13	MuSC 1	Dhrs3
Bub1b	2.52519e-16	-0.913773	0.471	0.36	5.05039e-13	MuSC 1	Bub1b
Wnt4	3.25841e-16	-0.485051	0.627	0.646	6.51682e-13	MuSC 1	Wnt4
Flnb	3.57858e-16	-0.89192	0.569	0.473	7.15717e-13	MuSC 1	Flnb
Chrdl2	4.18313e-16	0.254174	0.692	0.619	8.36626e-13	MuSC 1	Chrdl2
Iqsec3	4.77266e-16	0.32554	0.748	0.706	9.54532e-13	MuSC 1	Iqsec3
Dlc1	8.1489e-16	-0.262637	0.551	0.566	1.62978e-12	MuSC 1	Dlc1
Ccl19	8.7056e-16	0.42846	0.264	0.262	1.74112e-12	MuSC 1	Ccl19
Msc	8.85502e-16	0.253131	0.862	0.819	1.771e-12	MuSC 1	Msc
Adap2	9.55115e-16	0.508558	0.377	0.274	1.91023e-12	MuSC 1	Adap2
Fam129a	9.83195e-16	0.68473	0.525	0.456	1.96639e-12	MuSC 1	Fam129a
Nr4a3	9.90028e-16	-0.762533	0.422	0.452	1.98006e-12	MuSC 1	Nr4a3
Hmgb2	1.01124e-15	-0.877558	0.578	0.605	2.02249e-12	MuSC 1	Hmgb2
Pltp	1.13103e-15	0.364142	0.49	0.413	2.26206e-12	MuSC 1	Pltp
Dok7	1.23336e-15	-1.9384	0.399	0.306	2.46671e-12	MuSC 1	Dok7
Sox4	1.23886e-15	0.191106	0.881	0.84	2.47773e-12	MuSC 1	Sox4
Csrp2	1.24983e-15	-1.04697	0.42	0.46	2.49966e-12	MuSC 1	Csrp2
Adamts9	1.42922e-15	0.578116	0.588	0.537	2.85845e-12	MuSC 1	Adamts9
Hist1h3c	1.53772e-15	-5.06921	0.088	0.064	3.07545e-12	MuSC 1	Hist1h3c
Ccser2	1.82118e-15	-0.150983	0.558	0.611	3.64236e-12	MuSC 1	Ccser2
Kcnn4	1.86253e-15	-0.822668	0.253	0.173	3.72505e-12	MuSC 1	Kcnn4
Sdc1	1.94923e-15	-0.266822	0.554	0.466	3.89845e-12	MuSC 1	Sdc1
Chl1	2.0196e-15	-0.662801	0.509	0.371	4.03921e-12	MuSC 1	Chl1
Rasgrp3	2.26632e-15	1.89454	0.319	0.235	4.53264e-12	MuSC 1	Rasgrp3
Lgmn	2.35277e-15	0.296159	0.673	0.639	4.70554e-12	MuSC 1	Lgmn
Car8	2.44482e-15	-0.481634	0.307	0.38	4.88963e-12	MuSC 1	Car8
Ube2c	2.55916e-15	-2.694	0.46	0.378	5.11832e-12	MuSC 1	Ube2c
Cd44	2.57343e-15	-0.676047	0.709	0.71	5.14687e-12	MuSC 1	Cd44
Acta1	3.27188e-15	-0.641741	0.467	0.381	6.54377e-12	MuSC 1	Acta1
Gapdh	3.43163e-15	-0.193543	0.996	0.996	6.86326e-12	MuSC 1	Gapdh
Bambi	3.46267e-15	-1.46319	0.417	0.432	6.92533e-12	MuSC 1	Bambi
9530059O14Rik	3.47585e-15	0.436779	0.039	0.013	6.95169e-12	MuSC 1	9530059O14Rik
Mfap2	4.91044e-15	0.602396	0.501	0.419	9.82088e-12	MuSC 1	Mfap2
Cadm4	6.65061e-15	0.39404	0.326	0.364	1.33012e-11	MuSC 1	Cadm4
Myom2	9.88318e-15	-0.154831	0.118	0.133	1.97664e-11	MuSC 1	Myom2
Dnm3	1.01851e-14	0.473231	0.692	0.651	2.03703e-11	MuSC 1	Dnm3
Nkd1	1.27426e-14	-1.52402	0.398	0.323	2.54853e-11	MuSC 1	Nkd1
S1pr1	1.28576e-14	-0.206294	0.412	0.454	2.57152e-11	MuSC 1	S1pr1
Calr	1.31964e-14	0.245401	0.934	0.925	2.63928e-11	MuSC 1	Calr
Cracr2b	1.33004e-14	0.802463	0.42	0.339	2.66007e-11	MuSC 1	Cracr2b
Lix1	1.38869e-14	0.340407	0.551	0.474	2.77737e-11	MuSC 1	Lix1
Atf5	1.39025e-14	-0.245774	0.46	0.502	2.7805e-11	MuSC 1	Atf5
Nid1	1.41732e-14	0.175241	0.341	0.369	2.83464e-11	MuSC 1	Nid1
Matn2	1.8176e-14	0.204424	0.76	0.714	3.63521e-11	MuSC 1	Matn2
Fxyd5	2.29143e-14	-0.507408	0.444	0.357	4.58286e-11	MuSC 1	Fxyd5
C1qbp	2.36143e-14	-0.309344	0.727	0.771	4.72286e-11	MuSC 1	C1qbp
Fam107a	2.49921e-14	1.95561	0.02	0.008	4.99842e-11	MuSC 1	Fam107a
Gm26917	2.55999e-14	0.661469	0.614	0.591	5.11998e-11	MuSC 1	Gm26917
Mcf2l	2.57566e-14	-0.208236	0.175	0.151	5.15131e-11	MuSC 1	Mcf2l
Ablim1	2.60182e-14	-0.343017	0.633	0.552	5.20364e-11	MuSC 1	Ablim1
Gpx1	3.09991e-14	-0.366905	0.73	0.764	6.19982e-11	MuSC 1	Gpx1
Rras	3.11543e-14	-0.16847	0.654	0.707	6.23086e-11	MuSC 1	Rras
Pirb	3.55252e-14	2.20191	0.366	0.193	7.10504e-11	MuSC 1	Pirb
Gng11	3.86477e-14	0.290665	0.808	0.768	7.72954e-11	MuSC 1	Gng11
Cnn2	4.29951e-14	-0.343593	0.662	0.578	8.59903e-11	MuSC 1	Cnn2
Slc12a2	4.59442e-14	-0.253847	0.42	0.456	9.18884e-11	MuSC 1	Slc12a2
Pid1	4.72872e-14	0.530282	0.256	0.256	9.45745e-11	MuSC 1	Pid1
Idi1	4.76926e-14	-0.152054	0.329	0.363	9.53852e-11	MuSC 1	Idi1
Wnt11	5.26699e-14	-0.591019	0.235	0.246	1.0534e-10	MuSC 1	Wnt11
Vamp5	5.32785e-14	-0.267682	0.424	0.468	1.06557e-10	MuSC 1	Vamp5
Mcm3	5.96168e-14	-0.84053	0.499	0.517	1.19234e-10	MuSC 1	Mcm3
Cyp4b1	6.85983e-14	-0.651223	0.334	0.337	1.37197e-10	MuSC 1	Cyp4b1
Myl9	8.17392e-14	0.153322	0.503	0.415	1.63478e-10	MuSC 1	Myl9
Smc4	8.7563e-14	0.184187	0.699	0.624	1.75126e-10	MuSC 1	Smc4
Dst	9.90309e-14	0.253398	0.904	0.897	1.98062e-10	MuSC 1	Dst
Lima1	1.00463e-13	-0.169639	0.595	0.643	2.00926e-10	MuSC 1	Lima1
Sdcbp	1.02716e-13	-0.22472	0.637	0.682	2.05431e-10	MuSC 1	Sdcbp
Gbp2	1.10682e-13	0.34053	0.477	0.396	2.21363e-10	MuSC 1	Gbp2
Smpdl3a	1.27097e-13	0.162668	0.692	0.626	2.54194e-10	MuSC 1	Smpdl3a
Hba-a1	1.53906e-13	-0.497138	0.31	0.343	3.07812e-10	MuSC 1	Hba-a1
Chn2	1.6332e-13	-2.46959	0.445	0.363	3.26639e-10	MuSC 1	Chn2
Mpp6	1.64194e-13	-0.376248	0.555	0.58	3.28388e-10	MuSC 1	Mpp6
Ctla2b	2.03508e-13	-2.78367	0.009	0.074	4.07016e-10	MuSC 1	Ctla2b
Myh3	2.15909e-13	-3.33686	0.215	0.256	4.31819e-10	MuSC 1	Myh3
Lbp	2.46735e-13	0.517352	0.281	0.291	4.93471e-10	MuSC 1	Lbp
Olfml3	3.0577e-13	0.381354	0.648	0.585	6.1154e-10	MuSC 1	Olfml3
Mcam	3.08952e-13	0.432599	0.387	0.302	6.17905e-10	MuSC 1	Mcam
Ms4a6c	3.75968e-13	0.669034	0.379	0.295	7.51936e-10	MuSC 1	Ms4a6c
Spc25	3.86921e-13	-0.454727	0.494	0.417	7.73842e-10	MuSC 1	Spc25
Plekho1	4.15551e-13	-0.577625	0.372	0.416	8.31102e-10	MuSC 1	Plekho1
Msx1	4.46306e-13	-0.607144	0.366	0.386	8.92613e-10	MuSC 1	Msx1
Cd59a	4.67511e-13	0.181215	0.286	0.3	9.35022e-10	MuSC 1	Cd59a
Fst	5.58962e-13	-0.466311	0.514	0.431	1.11792e-09	MuSC 1	Fst
Dqx1	5.62588e-13	-0.48077	0.278	0.292	1.12518e-09	MuSC 1	Dqx1
Tmem176b	5.80033e-13	0.242278	0.849	0.827	1.16007e-09	MuSC 1	Tmem176b
Ppl	6.84139e-13	0.378866	0.366	0.397	1.36828e-09	MuSC 1	Ppl
Hmgb3	7.31636e-13	-0.519802	0.417	0.456	1.46327e-09	MuSC 1	Hmgb3
Xaf1	7.67697e-13	0.173181	0.365	0.413	1.53539e-09	MuSC 1	Xaf1
Hgf	8.45751e-13	0.464223	0.457	0.346	1.6915e-09	MuSC 1	Hgf
Gamt	9.45254e-13	-0.269907	0.683	0.573	1.89051e-09	MuSC 1	Gamt
Sox6	9.96294e-13	0.289121	0.236	0.258	1.99259e-09	MuSC 1	Sox6
Ltb	1.04506e-12	0.253816	0.301	0.208	2.09012e-09	MuSC 1	Ltb
Aebp1	1.11109e-12	-0.543027	0.245	0.289	2.22217e-09	MuSC 1	Aebp1
B430218F22Rik	1.16362e-12	-1.42788	0.048	0.056	2.32724e-09	MuSC 1	B430218F22Rik
Pglyrp1	1.38274e-12	1.05311	0.422	0.324	2.76548e-09	MuSC 1	Pglyrp1
Pcdh19	1.55193e-12	-0.646568	0.434	0.363	3.10386e-09	MuSC 1	Pcdh19
Ace	1.89776e-12	0.234544	0.312	0.327	3.79552e-09	MuSC 1	Ace
Sox17	1.96673e-12	-0.591743	0.388	0.285	3.93347e-09	MuSC 1	Sox17
Actc1	2.13481e-12	-4.21483	0.598	0.517	4.26961e-09	MuSC 1	Actc1
Cdca7	2.15406e-12	-0.47647	0.348	0.363	4.30812e-09	MuSC 1	Cdca7
Nasp	2.23104e-12	-0.35179	0.552	0.589	4.46209e-09	MuSC 1	Nasp
Tnfrsf13c	2.34523e-12	0.605793	0.345	0.307	4.69046e-09	MuSC 1	Tnfrsf13c
Lox	2.50415e-12	-0.351042	0.483	0.491	5.0083e-09	MuSC 1	Lox
Slc38a11	2.68377e-12	0.543369	0.49	0.421	5.36753e-09	MuSC 1	Slc38a11
Cytip	2.94159e-12	0.304545	0.291	0.199	5.88318e-09	MuSC 1	Cytip
Rad51ap1	3.22775e-12	-1.39459	0.433	0.468	6.4555e-09	MuSC 1	Rad51ap1
Rgs16	4.30961e-12	-1.19902	0.533	0.536	8.61922e-09	MuSC 1	Rgs16
Ccl6	4.71638e-12	0.834966	0.3	0.309	9.43275e-09	MuSC 1	Ccl6
Ncam2	4.99221e-12	-1.57054	0.452	0.357	9.98442e-09	MuSC 1	Ncam2
Gmnn	5.64954e-12	-1.49946	0.418	0.452	1.12991e-08	MuSC 1	Gmnn
Prima1	5.67796e-12	0.42283	0.355	0.373	1.13559e-08	MuSC 1	Prima1
Col6a1	7.18206e-12	0.23986	0.803	0.779	1.43641e-08	MuSC 1	Col6a1
Tnfsf9	7.76099e-12	-0.348536	0.434	0.348	1.5522e-08	MuSC 1	Tnfsf9
Rpl41	8.01126e-12	-0.152818	1	1	1.60225e-08	MuSC 1	Rpl41
Prnp	8.83352e-12	0.215899	0.438	0.487	1.7667e-08	MuSC 1	Prnp
Mest	1.03064e-11	-0.18166	0.727	0.626	2.06129e-08	MuSC 1	Mest
Hic1	1.30017e-11	-0.746642	0.42	0.437	2.60033e-08	MuSC 1	Hic1
St8sia4	1.37284e-11	1.11896	0.335	0.202	2.74569e-08	MuSC 1	St8sia4
Prr13	1.64562e-11	-0.869066	0.427	0.439	3.29125e-08	MuSC 1	Prr13
Svbp	1.97383e-11	-0.322552	0.622	0.66	3.94765e-08	MuSC 1	Svbp
Esyt2	2.26313e-11	0.103248	0.529	0.595	4.52627e-08	MuSC 1	Esyt2
H2afx	2.33388e-11	-0.651138	0.462	0.484	4.66775e-08	MuSC 1	H2afx
H2-K1	2.41652e-11	0.309967	0.76	0.741	4.83304e-08	MuSC 1	H2-K1
Otud1	2.82283e-11	-0.608147	0.614	0.617	5.64566e-08	MuSC 1	Otud1
Igfbp7	2.92792e-11	0.157255	0.834	0.78	5.85585e-08	MuSC 1	Igfbp7
Angpt1	3.03729e-11	0.600149	0.756	0.712	6.07457e-08	MuSC 1	Angpt1
Cenpe	3.19078e-11	-1.32103	0.477	0.396	6.38156e-08	MuSC 1	Cenpe
Ddx39	3.58487e-11	-0.530786	0.408	0.449	7.16974e-08	MuSC 1	Ddx39
Bcr	3.58539e-11	-0.110853	0.502	0.521	7.17078e-08	MuSC 1	Bcr
Man2a1	3.74945e-11	0.426366	0.522	0.452	7.4989e-08	MuSC 1	Man2a1
Susd5	3.86015e-11	0.426724	0.359	0.285	7.72029e-08	MuSC 1	Susd5
2810417H13Rik	3.93554e-11	-2.2169	0.476	0.398	7.87108e-08	MuSC 1	2810417H13Rik
Nudt4	4.23899e-11	-0.136324	0.517	0.581	8.47798e-08	MuSC 1	Nudt4
Steap4	4.43912e-11	0.656848	0.497	0.428	8.87824e-08	MuSC 1	Steap4
Macf1	5.07967e-11	0.34785	0.724	0.692	1.01593e-07	MuSC 1	Macf1
Vim	5.08762e-11	-0.301206	0.997	0.994	1.01752e-07	MuSC 1	Vim
Crispld2	5.66541e-11	0.783147	0.298	0.294	1.13308e-07	MuSC 1	Crispld2
Arhgef15	5.83259e-11	0.160667	0.32	0.326	1.16652e-07	MuSC 1	Arhgef15
Pak3	6.27818e-11	1.15901	0.348	0.224	1.25564e-07	MuSC 1	Pak3
Pkp4	7.89723e-11	0.199023	0.46	0.387	1.57945e-07	MuSC 1	Pkp4
Cenpa	8.12748e-11	-1.43208	0.591	0.52	1.6255e-07	MuSC 1	Cenpa
Cp	8.18665e-11	0.250876	0.756	0.706	1.63733e-07	MuSC 1	Cp
Kitl	1.04218e-10	-1.17872	0.536	0.568	2.08436e-07	MuSC 1	Kitl
Iqgap1	1.20243e-10	-0.143338	0.746	0.784	2.40485e-07	MuSC 1	Iqgap1
Fbln2	1.23163e-10	0.45878	0.465	0.398	2.46326e-07	MuSC 1	Fbln2
Cks2	1.3481e-10	-1.12143	0.621	0.54	2.69621e-07	MuSC 1	Cks2
Ncmap	1.40514e-10	-0.221772	0.445	0.474	2.81029e-07	MuSC 1	Ncmap
Tgfb2	1.60755e-10	0.109887	0.819	0.739	3.2151e-07	MuSC 1	Tgfb2
Timp3	1.66504e-10	-0.80101	0.507	0.535	3.33008e-07	MuSC 1	Timp3
Ldhb	1.68637e-10	0.172585	0.371	0.407	3.37274e-07	MuSC 1	Ldhb
Clec2d	1.83905e-10	0.434954	0.537	0.476	3.6781e-07	MuSC 1	Clec2d
Arc	2.03628e-10	-0.677316	0.316	0.329	4.07257e-07	MuSC 1	Arc
Gucy1a2	2.11306e-10	-0.114493	0.371	0.268	4.22611e-07	MuSC 1	Gucy1a2
Hist2h2bb.1	2.37294e-10	0.622279	0.323	0.328	4.74588e-07	MuSC 1	Hist2h2bb.1
Igf2	2.47471e-10	0.159749	0.852	0.828	4.94942e-07	MuSC 1	Igf2
Dpysl3	2.55401e-10	-0.215209	0.747	0.704	5.10801e-07	MuSC 1	Dpysl3
Timp4	2.61882e-10	0.387582	0.517	0.451	5.23765e-07	MuSC 1	Timp4
C1qtnf9	2.69245e-10	-0.863144	0.426	0.413	5.3849e-07	MuSC 1	C1qtnf9
Il34	3.12325e-10	-0.604487	0.288	0.283	6.2465e-07	MuSC 1	Il34
Daam1	3.17875e-10	0.415673	0.673	0.652	6.3575e-07	MuSC 1	Daam1
Sox10	3.60473e-10	-0.899001	0.433	0.441	7.20946e-07	MuSC 1	Sox10
Nusap1	4.36623e-10	-3.12989	0.241	0.291	8.73247e-07	MuSC 1	Nusap1
Car4	4.41087e-10	-0.438769	0.235	0.236	8.82173e-07	MuSC 1	Car4
Nrip2	4.65278e-10	0.618102	0.322	0.217	9.30556e-07	MuSC 1	Nrip2
Depdc1a	4.7815e-10	-2.45534	0.18	0.118	9.56299e-07	MuSC 1	Depdc1a
Dstn	5.15135e-10	0.145281	0.922	0.919	1.03027e-06	MuSC 1	Dstn
Pi16	5.24721e-10	-1.0016	0.31	0.322	1.04944e-06	MuSC 1	Pi16
Metrn	5.46959e-10	-0.458062	0.303	0.324	1.09392e-06	MuSC 1	Metrn
Kctd10	5.56875e-10	-0.311277	0.487	0.41	1.11375e-06	MuSC 1	Kctd10
2810474O19Rik	6.02753e-10	0.369872	0.685	0.663	1.20551e-06	MuSC 1	2810474O19Rik
Pdlim1	6.24192e-10	-0.327057	0.695	0.698	1.24838e-06	MuSC 1	Pdlim1
Edil3	7.42635e-10	-0.945777	0.628	0.565	1.48527e-06	MuSC 1	Edil3
Tcap	7.96964e-10	-0.534189	0.278	0.297	1.59393e-06	MuSC 1	Tcap
Csrp1	8.69014e-10	-0.221623	0.604	0.637	1.73803e-06	MuSC 1	Csrp1
Hcn1	9.56113e-10	2.21405	0.229	0.144	1.91223e-06	MuSC 1	Hcn1
Tnxb	1.0485e-09	0.464996	0.521	0.455	2.09701e-06	MuSC 1	Tnxb
Gimap1	1.18249e-09	-0.508938	0.541	0.516	2.36499e-06	MuSC 1	Gimap1
Emid1	1.30068e-09	0.509756	0.259	0.268	2.60135e-06	MuSC 1	Emid1
Dok2	1.44182e-09	0.693647	0.163	0.195	2.88365e-06	MuSC 1	Dok2
Cdca8	1.4548e-09	-3.01478	0.345	0.387	2.90959e-06	MuSC 1	Cdca8
Sh3bgrl3	1.55487e-09	-0.215691	0.625	0.652	3.10973e-06	MuSC 1	Sh3bgrl3
Abca8a	1.5793e-09	0.489229	0.58	0.534	3.1586e-06	MuSC 1	Abca8a
Flna	1.8201e-09	0.333412	0.59	0.551	3.6402e-06	MuSC 1	Flna
Myoz1	1.84959e-09	0.176252	0.437	0.363	3.69918e-06	MuSC 1	Myoz1
B2m	2.18112e-09	0.224846	0.841	0.838	4.36225e-06	MuSC 1	B2m
Sod3	2.41433e-09	-0.149173	0.616	0.627	4.82867e-06	MuSC 1	Sod3
Nexn	2.43106e-09	0.203607	0.644	0.577	4.86212e-06	MuSC 1	Nexn
Pcdh17	2.55434e-09	0.7607	0.407	0.444	5.10868e-06	MuSC 1	Pcdh17
Cap2	2.64384e-09	-0.15598	0.588	0.616	5.28767e-06	MuSC 1	Cap2
Klf5	3.01353e-09	-0.515926	0.613	0.506	6.02705e-06	MuSC 1	Klf5
Cldn22	3.05685e-09	-0.145675	0.025	0.013	6.11371e-06	MuSC 1	Cldn22
Pdlim2	3.26908e-09	0.32435	0.472	0.412	6.53816e-06	MuSC 1	Pdlim2
Fam49b	3.58313e-09	-0.447136	0.467	0.491	7.16627e-06	MuSC 1	Fam49b
Kank3	3.87096e-09	0.413783	0.465	0.42	7.74191e-06	MuSC 1	Kank3
Ncl	4.20323e-09	-0.232756	0.956	0.974	8.40646e-06	MuSC 1	Ncl
Myh8	4.22506e-09	-2.90143	0.179	0.169	8.45012e-06	MuSC 1	Myh8
Gja5	5.2658e-09	0.527232	0.076	0.198	1.05316e-05	MuSC 1	Gja5
Ly6h	6.03078e-09	-0.165815	0.598	0.519	1.20616e-05	MuSC 1	Ly6h
Cycs	6.27905e-09	-0.394982	0.692	0.727	1.25581e-05	MuSC 1	Cycs
Plek	6.62403e-09	0.222215	0.439	0.355	1.32481e-05	MuSC 1	Plek
Secisbp2l	7.23961e-09	0.510887	0.527	0.474	1.44792e-05	MuSC 1	Secisbp2l
Megf9	8.03726e-09	0.183723	0.277	0.28	1.60745e-05	MuSC 1	Megf9
Pax3	8.16049e-09	0.227298	0.377	0.404	1.6321e-05	MuSC 1	Pax3
Gfra2	1.09212e-08	-0.856543	0.422	0.337	2.18424e-05	MuSC 1	Gfra2
Pnmal2	1.09532e-08	0.186149	0.589	0.549	2.19064e-05	MuSC 1	Pnmal2
Sparcl1	1.11696e-08	-0.244322	0.576	0.524	2.23392e-05	MuSC 1	Sparcl1
Cstb	1.29864e-08	-0.31641	0.685	0.697	2.59728e-05	MuSC 1	Cstb
Mall	1.29913e-08	0.211647	0.428	0.413	2.59825e-05	MuSC 1	Mall
Gas6	1.30136e-08	0.268914	0.78	0.76	2.60272e-05	MuSC 1	Gas6
RP24-267C3.3	1.48315e-08	0.376943	0.474	0.51	2.96629e-05	MuSC 1	RP24-267C3.3
Gap43	1.50123e-08	0.262435	0.453	0.357	3.00245e-05	MuSC 1	Gap43
Rsad2	1.58811e-08	0.181371	0.428	0.364	3.17621e-05	MuSC 1	Rsad2
Igfbp5	1.59317e-08	0.129047	0.742	0.716	3.18634e-05	MuSC 1	Igfbp5
Unc5b	1.59598e-08	-1.10747	0.37	0.356	3.19196e-05	MuSC 1	Unc5b
Prg4	1.65978e-08	0.399061	0.271	0.271	3.31955e-05	MuSC 1	Prg4
Fstl3	1.66805e-08	-0.337176	0.552	0.473	3.3361e-05	MuSC 1	Fstl3
Il1b	1.82834e-08	1.46544	0.338	0.199	3.65667e-05	MuSC 1	Il1b
Elovl4	1.87109e-08	0.244279	0.468	0.496	3.74217e-05	MuSC 1	Elovl4
Ppp1r12c	1.92635e-08	-0.131975	0.53	0.566	3.85271e-05	MuSC 1	Ppp1r12c
Tnfaip2	2.02209e-08	-0.274782	0.665	0.616	4.04419e-05	MuSC 1	Tnfaip2
Hist1h1e	2.13208e-08	-0.178417	0.766	0.761	4.26416e-05	MuSC 1	Hist1h1e
Tacc3	2.21898e-08	-0.185046	0.454	0.395	4.43797e-05	MuSC 1	Tacc3
Gimap4	2.38092e-08	-0.392397	0.514	0.438	4.76184e-05	MuSC 1	Gimap4
Isyna1	2.43798e-08	-0.678578	0.522	0.45	4.87595e-05	MuSC 1	Isyna1
Arpc1b	2.50907e-08	-0.249314	0.732	0.751	5.01814e-05	MuSC 1	Arpc1b
C1qtnf7	2.53519e-08	0.150331	0.546	0.49	5.07037e-05	MuSC 1	C1qtnf7
Gstt1	2.70247e-08	0.212652	0.379	0.392	5.40494e-05	MuSC 1	Gstt1
Npr1	2.73035e-08	-0.932611	0.485	0.421	5.46069e-05	MuSC 1	Npr1
Cst6	2.82804e-08	-2.31154	0.31	0.268	5.65607e-05	MuSC 1	Cst6
Lockd	2.85804e-08	-0.151714	0.562	0.497	5.71609e-05	MuSC 1	Lockd
Gm12002	2.97811e-08	0.693532	0.341	0.333	5.95621e-05	MuSC 1	Gm12002
Mxd1	3.03456e-08	0.423275	0.572	0.516	6.06911e-05	MuSC 1	Mxd1
Tgm2	3.04152e-08	-0.241965	0.322	0.329	6.08304e-05	MuSC 1	Tgm2
Sfrp1	3.19521e-08	-0.432661	0.292	0.321	6.39041e-05	MuSC 1	Sfrp1
Scd2	3.44064e-08	0.403231	0.566	0.529	6.88128e-05	MuSC 1	Scd2
Itpkb	3.48258e-08	-0.24363	0.315	0.33	6.96516e-05	MuSC 1	Itpkb
Sgol1	3.49611e-08	-1.8202	0.439	0.343	6.99223e-05	MuSC 1	Sgol1
Gm13703	3.93151e-08	0.145447	0.46	0.501	7.86301e-05	MuSC 1	Gm13703
Tpi1	4.36544e-08	0.298932	0.703	0.674	8.73088e-05	MuSC 1	Tpi1
Lmo1	4.56457e-08	-1.0648	0.342	0.357	9.12914e-05	MuSC 1	Lmo1
Bin1	4.58224e-08	-0.250433	0.678	0.721	9.16449e-05	MuSC 1	Bin1
G0s2	4.70937e-08	0.206529	0.609	0.569	9.41875e-05	MuSC 1	G0s2
Lst1	5.40485e-08	0.571636	0.406	0.351	0.000108097	MuSC 1	Lst1
Trim59	5.63397e-08	-0.376457	0.494	0.507	0.000112679	MuSC 1	Trim59
Tmpo	5.90389e-08	-0.182147	0.591	0.63	0.000118078	MuSC 1	Tmpo
Cldn5	6.30627e-08	-0.334427	0.377	0.4	0.000126125	MuSC 1	Cldn5
Pdlim3	6.65021e-08	-0.232218	0.36	0.383	0.000133004	MuSC 1	Pdlim3
Cpxm2	7.14416e-08	-0.168489	0.353	0.332	0.000142883	MuSC 1	Cpxm2
Fgl2	9.99407e-08	-1.19193	0.418	0.341	0.000199881	MuSC 1	Fgl2
Rbpms2	1.05215e-07	-0.85726	0.439	0.417	0.00021043	MuSC 1	Rbpms2
Traf1	1.09444e-07	-1.54711	0.411	0.437	0.000218888	MuSC 1	Traf1
Adam23	1.10009e-07	0.315127	0.344	0.273	0.000220018	MuSC 1	Adam23
Ddx21	1.1444e-07	-0.221693	0.719	0.766	0.00022888	MuSC 1	Ddx21
Cspg4	1.14463e-07	-0.356139	0.33	0.365	0.000228926	MuSC 1	Cspg4
Ednra	1.1987e-07	0.250207	0.414	0.366	0.00023974	MuSC 1	Ednra
Lig1	1.25177e-07	-0.324435	0.509	0.449	0.000250354	MuSC 1	Lig1
Hn1	1.32182e-07	-0.55602	0.599	0.604	0.000264363	MuSC 1	Hn1
Foxd3	1.32505e-07	-1.48613	0.043	0.09	0.000265011	MuSC 1	Foxd3
Pfn1	1.41414e-07	-0.308574	0.907	0.916	0.000282828	MuSC 1	Pfn1
Myh9	1.43258e-07	0.231109	0.752	0.746	0.000286517	MuSC 1	Myh9
Lpl	1.46857e-07	0.397342	0.585	0.55	0.000293714	MuSC 1	Lpl
Cdkn1c	1.50772e-07	-1.97344	0.822	0.816	0.000301544	MuSC 1	Cdkn1c
Foxs1	1.53203e-07	-0.410716	0.375	0.316	0.000306407	MuSC 1	Foxs1
Slc6a6	1.60581e-07	-0.152393	0.79	0.804	0.000321163	MuSC 1	Slc6a6
Lrrc10b	1.67235e-07	1.21871	0.392	0.324	0.000334469	MuSC 1	Lrrc10b
Hist1h2ab	1.82455e-07	-2.42304	0.362	0.276	0.000364909	MuSC 1	Hist1h2ab
Lars2	2.07592e-07	0.456956	0.6	0.607	0.000415184	MuSC 1	Lars2
Unc45b	2.32994e-07	0.256165	0.441	0.449	0.000465987	MuSC 1	Unc45b
Areg	3.38939e-07	-2.54991	0.615	0.546	0.000677878	MuSC 1	Areg
Spc24	3.53739e-07	-0.795851	0.403	0.414	0.000707478	MuSC 1	Spc24
Cd163	3.7234e-07	-1.55287	0.494	0.408	0.000744679	MuSC 1	Cd163
Arhgap11a	4.42696e-07	-0.49171	0.507	0.444	0.000885392	MuSC 1	Arhgap11a
Slitrk3	5.0005e-07	-0.707442	0.022	0.099	0.0010001	MuSC 1	Slitrk3
Ralgps2	5.07195e-07	0.102809	0.584	0.524	0.00101439	MuSC 1	Ralgps2
Ackr1	5.09015e-07	-0.159832	0.531	0.492	0.00101803	MuSC 1	Ackr1
Car2	5.60852e-07	0.575846	0.485	0.433	0.0011217	MuSC 1	Car2
Csf1	6.03464e-07	-0.122161	0.347	0.368	0.00120693	MuSC 1	Csf1
Stmn1	7.49537e-07	-1.88737	0.68	0.676	0.00149907	MuSC 1	Stmn1
Ptn	7.70296e-07	-1.53324	0.677	0.634	0.00154059	MuSC 1	Ptn
Myof	8.0027e-07	-0.16313	0.783	0.756	0.00160054	MuSC 1	Myof
Adam15	9.12902e-07	-0.1616	0.324	0.326	0.0018258	MuSC 1	Adam15
Dut	9.7167e-07	-0.384563	0.543	0.559	0.00194334	MuSC 1	Dut
Jph2	9.8611e-07	-0.318863	0.698	0.605	0.00197222	MuSC 1	Jph2
Slc29a1	1.01475e-06	-0.194684	0.724	0.639	0.0020295	MuSC 1	Slc29a1
Ankrd12	1.0259e-06	0.442455	0.642	0.626	0.00205181	MuSC 1	Ankrd12
Nbl1	1.04092e-06	-0.104951	0.854	0.87	0.00208184	MuSC 1	Nbl1
Dab2	1.04724e-06	0.497902	0.382	0.394	0.00209449	MuSC 1	Dab2
Ifit1	1.24539e-06	-0.436519	0.414	0.349	0.00249079	MuSC 1	Ifit1
Mag	1.2706e-06	-0.430396	0.218	0.227	0.0025412	MuSC 1	Mag
Myo18b	1.36903e-06	-0.971184	0.379	0.274	0.00273805	MuSC 1	Myo18b
Adamts1	1.39517e-06	-0.326816	0.671	0.682	0.00279034	MuSC 1	Adamts1
Lrrn1	1.44865e-06	-0.208448	0.661	0.659	0.0028973	MuSC 1	Lrrn1
Lmod1	1.552e-06	-0.347854	0.432	0.384	0.00310401	MuSC 1	Lmod1
Hmox1	1.77127e-06	-0.128408	0.456	0.399	0.00354254	MuSC 1	Hmox1
Iffo1	1.98715e-06	-0.106527	0.644	0.688	0.00397429	MuSC 1	Iffo1
Slc22a1	2.52676e-06	0.163756	0.114	0.07	0.00505353	MuSC 1	Slc22a1
Stmn2	2.61142e-06	-0.977908	0.432	0.355	0.00522285	MuSC 1	Stmn2
Hist1h3b	2.62765e-06	-3.02287	0.026	0.049	0.00525531	MuSC 1	Hist1h3b
Fxyd3	2.91834e-06	-0.985548	0.546	0.464	0.00583668	MuSC 1	Fxyd3
Tmem8c	3.07873e-06	-4.08069	0.454	0.4	0.00615745	MuSC 1	Tmem8c
Thbs2	3.1685e-06	0.114116	0.325	0.315	0.006337	MuSC 1	Thbs2
Ranbp1	3.45615e-06	-0.277933	0.697	0.745	0.00691231	MuSC 1	Ranbp1
Pdlim7	3.53257e-06	-0.734097	0.61	0.609	0.00706513	MuSC 1	Pdlim7
Cog7	3.88797e-06	0.18545	0.428	0.45	0.00777595	MuSC 1	Cog7
Atp8b1	4.43813e-06	0.172854	0.362	0.292	0.00887626	MuSC 1	Atp8b1
Wnt16	4.85455e-06	0.714806	0.313	0.133	0.0097091	MuSC 1	Wnt16
Hdc	5.29949e-06	2.80451	0.252	0.213	0.010599	MuSC 1	Hdc
Cyb5r3	5.30709e-06	0.150796	0.793	0.755	0.0106142	MuSC 1	Cyb5r3
Akr1b8	5.39011e-06	-0.342106	0.673	0.62	0.0107802	MuSC 1	Akr1b8
Col27a1	5.54402e-06	-0.280673	0.707	0.67	0.011088	MuSC 1	Col27a1
H1fx	5.86493e-06	-0.430588	0.667	0.657	0.0117299	MuSC 1	H1fx
Tnfaip6	6.92726e-06	-0.749032	0.323	0.339	0.0138545	MuSC 1	Tnfaip6
Dmp1	6.98048e-06	-0.795658	0.345	0.254	0.013961	MuSC 1	Dmp1
Mgarp	7.16354e-06	0.556792	0.264	0.245	0.0143271	MuSC 1	Mgarp
Nppc	7.17603e-06	-0.345613	0.766	0.68	0.0143521	MuSC 1	Nppc
Plin2	7.24615e-06	0.18653	0.582	0.533	0.0144923	MuSC 1	Plin2
Mif	7.38202e-06	-0.305579	0.717	0.761	0.014764	MuSC 1	Mif
Cxcl5	7.87564e-06	-0.697852	0.256	0.218	0.0157513	MuSC 1	Cxcl5
Nme1	8.07492e-06	-0.425889	0.653	0.671	0.0161498	MuSC 1	Nme1
Tmsb10	8.16315e-06	-0.142395	0.989	0.981	0.0163263	MuSC 1	Tmsb10
Spon1	8.85035e-06	-0.25546	0.554	0.48	0.0177007	MuSC 1	Spon1
Tnfsf8	9.95178e-06	0.933186	0.245	0.142	0.0199036	MuSC 1	Tnfsf8
S100a16	9.98477e-06	-0.202985	0.743	0.783	0.0199695	MuSC 1	S100a16
Adh1	1.02782e-05	0.388207	0.333	0.317	0.0205565	MuSC 1	Adh1
Adora1	1.22984e-05	-1.44654	0.256	0.175	0.0245969	MuSC 1	Adora1
Lmo7	1.24132e-05	0.225279	0.462	0.414	0.0248264	MuSC 1	Lmo7
Sfrp2	1.24644e-05	0.518484	0.363	0.351	0.0249288	MuSC 1	Sfrp2
Cygb	1.29693e-05	-0.257665	0.431	0.439	0.0259386	MuSC 1	Cygb
S100a6	1.50225e-05	-0.137902	0.97	0.961	0.0300451	MuSC 1	S100a6
Gm13373	1.65632e-05	0.283072	0.272	0.214	0.0331265	MuSC 1	Gm13373
Luzp1	1.685e-05	-0.100357	0.564	0.589	0.0337001	MuSC 1	Luzp1
AI607873	1.85861e-05	0.202087	0.513	0.493	0.0371722	MuSC 1	AI607873
Stom	2.27356e-05	0.26197	0.317	0.255	0.0454711	MuSC 1	Stom
C2	2.42372e-05	0.136642	0.335	0.347	0.0484745	MuSC 1	C2
Myh11	2.43211e-05	-0.378691	0.451	0.393	0.0486423	MuSC 1	Myh11
Adam8	2.51668e-05	0.444933	0.457	0.392	0.0503335	MuSC 1	Adam8
Sned1	2.55169e-05	0.493593	0.578	0.546	0.0510339	MuSC 1	Sned1
Fndc1	2.73911e-05	0.346715	0.569	0.52	0.0547823	MuSC 1	Fndc1
Cdh11	2.73963e-05	0.135802	0.503	0.465	0.0547925	MuSC 1	Cdh11
Rasip1	3.00189e-05	0.24355	0.437	0.411	0.0600377	MuSC 1	Rasip1
Nfatc2	3.10629e-05	-1.05762	0.674	0.63	0.0621257	MuSC 1	Nfatc2
Sult1a1	3.7257e-05	-0.811626	0.244	0.233	0.0745139	MuSC 1	Sult1a1
Kif20b	3.98653e-05	-0.296992	0.387	0.33	0.0797306	MuSC 1	Kif20b
Lsm6	3.99128e-05	-0.203116	0.7	0.744	0.0798255	MuSC 1	Lsm6
Adm	4.08302e-05	-1.33302	0.511	0.5	0.0816603	MuSC 1	Adm
Rtn1	4.14469e-05	-0.130219	0.311	0.216	0.0828938	MuSC 1	Rtn1
Trf	4.17247e-05	0.468021	0.468	0.424	0.0834493	MuSC 1	Trf
Prss57	4.36954e-05	-0.435022	0.392	0.313	0.0873908	MuSC 1	Prss57
Fam198b	4.49626e-05	0.549689	0.345	0.264	0.0899251	MuSC 1	Fam198b
Lin7a	4.9176e-05	0.284603	0.707	0.668	0.0983519	MuSC 1	Lin7a
2700094K13Rik	5.31861e-05	-0.507742	0.495	0.5	0.106372	MuSC 1	2700094K13Rik
Loxl1	5.85223e-05	0.126675	0.804	0.762	0.117045	MuSC 1	Loxl1
9930111J21Rik2	5.97234e-05	-0.921502	0.578	0.443	0.119447	MuSC 1	9930111J21Rik2
Lrrc8c	6.03554e-05	-0.532082	0.486	0.459	0.120711	MuSC 1	Lrrc8c
Cnp	6.68619e-05	-0.321588	0.417	0.423	0.133724	MuSC 1	Cnp
Melk	6.7332e-05	-3.4041	0.135	0.153	0.134664	MuSC 1	Melk
Slc9a3r2	7.11112e-05	0.207371	0.513	0.458	0.142222	MuSC 1	Slc9a3r2
Pitpnc1	7.31489e-05	0.569569	0.455	0.411	0.146298	MuSC 1	Pitpnc1
Hspa12a	7.81048e-05	0.620136	0.389	0.41	0.15621	MuSC 1	Hspa12a
Egfl7	8.71611e-05	0.239732	0.444	0.39	0.174322	MuSC 1	Egfl7
Hexa	8.73878e-05	0.231234	0.704	0.674	0.174776	MuSC 1	Hexa
Aspa	8.74109e-05	0.629767	0.498	0.452	0.174822	MuSC 1	Aspa
Atp2a1	9.33121e-05	-0.404166	0.493	0.503	0.186624	MuSC 1	Atp2a1
Rasd1	9.46398e-05	-0.852592	0.29	0.289	0.18928	MuSC 1	Rasd1
Ran	0.000106556	-0.409927	0.816	0.836	0.213111	MuSC 1	Ran
Cd55	0.000113059	0.487409	0.378	0.382	0.226119	MuSC 1	Cd55
Nrn1	0.000115534	-0.622783	0.574	0.491	0.231068	MuSC 1	Nrn1
Hspa4l	0.000121839	-0.103782	0.65	0.599	0.243678	MuSC 1	Hspa4l
Unc13c	0.000122847	-0.522808	0.305	0.266	0.245695	MuSC 1	Unc13c
Gstm1	0.000123046	0.105077	0.848	0.827	0.246092	MuSC 1	Gstm1
Sirpa	0.000128101	0.121428	0.501	0.508	0.256203	MuSC 1	Sirpa
Mcm4	0.000128762	-0.36421	0.487	0.496	0.257523	MuSC 1	Mcm4
Kcna6	0.000132685	-0.467267	0.363	0.336	0.26537	MuSC 1	Kcna6
Gpnmb	0.000136985	-0.341971	0.622	0.581	0.27397	MuSC 1	Gpnmb
Ifitm3	0.000139425	-0.121692	0.903	0.931	0.278849	MuSC 1	Ifitm3
Sgol2a	0.000164335	-0.868999	0.344	0.361	0.32867	MuSC 1	Sgol2a
Man2b1	0.000165695	0.355707	0.506	0.469	0.331391	MuSC 1	Man2b1
Gdf15	0.000175087	-1.23859	0.511	0.49	0.350174	MuSC 1	Gdf15
Arid5b	0.000177118	-0.133494	0.844	0.839	0.354236	MuSC 1	Arid5b
Mafb	0.000185566	0.675079	0.533	0.52	0.371131	MuSC 1	Mafb
Tmem176a	0.000186729	0.292883	0.653	0.634	0.373457	MuSC 1	Tmem176a
Serpine2	0.000211112	0.249971	0.545	0.503	0.422224	MuSC 1	Serpine2
Vasp	0.000211928	-0.289076	0.617	0.553	0.423856	MuSC 1	Vasp
Ppp1r3a	0.000214528	0.534142	0.117	0.057	0.429055	MuSC 1	Ppp1r3a
Rasal2	0.000219304	0.315774	0.58	0.536	0.438608	MuSC 1	Rasal2
Myl4	0.000223971	-0.609455	0.529	0.479	0.447942	MuSC 1	Myl4
Tmem37	0.000226727	-0.887215	0.278	0.241	0.453455	MuSC 1	Tmem37
Myod1	0.000232056	-0.503057	0.532	0.533	0.464112	MuSC 1	Myod1
Arhgap29	0.000264015	0.206247	0.726	0.689	0.52803	MuSC 1	Arhgap29
Thy1	0.00026807	0.646648	0.279	0.262	0.536139	MuSC 1	Thy1
Tspan7	0.000280563	0.228197	0.441	0.448	0.561126	MuSC 1	Tspan7
Stat1	0.000284004	0.339249	0.505	0.463	0.568009	MuSC 1	Stat1
Plp1	0.000287771	0.34934	0.454	0.4	0.575543	MuSC 1	Plp1
Ezr	0.000289823	-0.383232	0.383	0.398	0.579646	MuSC 1	Ezr
Adgrl2	0.000299203	0.320259	0.624	0.603	0.598406	MuSC 1	Adgrl2
Hbb-bs	0.000304654	-0.569349	0.425	0.382	0.609309	MuSC 1	Hbb-bs
Cbfa2t3	0.000316101	0.419769	0.533	0.49	0.632203	MuSC 1	Cbfa2t3
Cenpm	0.000319278	-2.39756	0.384	0.399	0.638557	MuSC 1	Cenpm
Kcna2	0.000320489	0.546286	0.259	0.241	0.640978	MuSC 1	Kcna2
Adgrd1	0.000322806	-1.28456	0.177	0.087	0.645612	MuSC 1	Adgrd1
Adamtsl1	0.000341405	0.181506	0.588	0.628	0.682811	MuSC 1	Adamtsl1
Mllt4	0.000378583	0.413491	0.57	0.546	0.757166	MuSC 1	Mllt4
Tmsb4x	0.000385471	-0.190444	0.997	0.997	0.770942	MuSC 1	Tmsb4x
Clic4	0.000403663	-0.17976	0.638	0.639	0.807327	MuSC 1	Clic4
Cgnl1	0.000410759	0.1098	0.489	0.501	0.821517	MuSC 1	Cgnl1
Rbp4	0.000422577	-0.468081	0.251	0.199	0.845154	MuSC 1	Rbp4
2025-09-11	0.000431663	0.24015	0.783	0.771	0.863325	MuSC 1	2025-09-11
Ankle1	0.000434604	-0.315329	0.291	0.198	0.869209	MuSC 1	Ankle1
Aspn	0.000436554	-0.756679	0.334	0.338	0.873108	MuSC 1	Aspn
Knstrn	0.00046254	-1.54884	0.407	0.417	0.92508	MuSC 1	Knstrn
Mfge8	0.000469888	0.194363	0.688	0.66	0.939776	MuSC 1	Mfge8
Ddit4l	0.000475633	-1.55574	0.399	0.34	0.951265	MuSC 1	Ddit4l
Ly6e	0.000512724	0.207809	0.719	0.749	1	MuSC 1	Ly6e
Asf1b	0.00056944	-1.58122	0.362	0.338	1	MuSC 1	Asf1b
Psmb8	0.000607921	0.214824	0.415	0.374	1	MuSC 1	Psmb8
Samd9l	0.00062709	0.134669	0.494	0.449	1	MuSC 1	Samd9l
Gpc1	0.000647387	-0.181336	0.713	0.664	1	MuSC 1	Gpc1
Angptl4	0.000683922	0.18056	0.4	0.402	1	MuSC 1	Angptl4
Pde3a	0.000726337	0.272615	0.463	0.479	1	MuSC 1	Pde3a
Pdgfrb	0.000738543	-0.118976	0.466	0.469	1	MuSC 1	Pdgfrb
Fcgr2b	0.000739485	-0.944897	0.32	0.255	1	MuSC 1	Fcgr2b
Rap2a	0.000762751	0.218718	0.575	0.531	1	MuSC 1	Rap2a
Gfpt2	0.000771142	-1.83722	0.344	0.303	1	MuSC 1	Gfpt2
Cryab	0.000822777	-0.439755	0.89	0.881	1	MuSC 1	Cryab
Ptprt	0.000880891	-1.08723	0.002	0.014	1	MuSC 1	Ptprt
Pde5a	0.00089019	-0.119381	0.575	0.539	1	MuSC 1	Pde5a
Cdk6	0.000928508	-0.106355	0.748	0.726	1	MuSC 1	Cdk6
Xcr1	0.000976951	-2.44787	0.179	0.228	1	MuSC 1	Xcr1
Il1r2	0.000988237	0.503123	0.326	0.288	1	MuSC 1	Il1r2
Alcam	0.000992533	0.453597	0.298	0.26	1	MuSC 1	Alcam
Ppp1r14b	0.00101627	-0.130728	0.983	0.983	1	MuSC 1	Ppp1r14b
Whsc1	0.00101845	0.301009	0.494	0.451	1	MuSC 1	Whsc1
Zbp1	0.00101918	0.459117	0.362	0.349	1	MuSC 1	Zbp1
Mgll	0.00103514	0.513815	0.296	0.264	1	MuSC 1	Mgll
Calm1	0.00111861	-0.152156	0.901	0.906	1	MuSC 1	Calm1
Tmem106a	0.00123826	0.254392	0.377	0.36	1	MuSC 1	Tmem106a
Ly6k	0.00129248	0.680473	0.378	0.322	1	MuSC 1	Ly6k
Ackr4	0.00139618	1.07685	0.362	0.316	1	MuSC 1	Ackr4
Klhl40	0.00145813	-1.55941	0.325	0.327	1	MuSC 1	Klhl40
Mcm6	0.00150853	-0.609985	0.664	0.641	1	MuSC 1	Mcm6
Cmtm5	0.00153925	-0.891233	0.266	0.234	1	MuSC 1	Cmtm5
Zdbf2	0.0015885	0.116645	0.509	0.525	1	MuSC 1	Zdbf2
St8sia6	0.00163108	-1.66116	0.423	0.406	1	MuSC 1	St8sia6
Fbln1	0.00163463	-1.21972	0.424	0.447	1	MuSC 1	Fbln1
Slc6a13	0.00166978	1.08095	0.273	0.206	1	MuSC 1	Slc6a13
Ppp1r14a	0.00170674	0.284708	0.395	0.404	1	MuSC 1	Ppp1r14a
Elovl7	0.00172624	-0.490592	0.463	0.442	1	MuSC 1	Elovl7
Tnnc1	0.001752	-3.65242	0.209	0.22	1	MuSC 1	Tnnc1
Specc1	0.00176068	-0.680381	0.494	0.466	1	MuSC 1	Specc1
Hapln1	0.0017969	0.802043	0.05	0.018	1	MuSC 1	Hapln1
Bex1	0.00196408	-0.869942	0.301	0.31	1	MuSC 1	Bex1
Bche	0.00206718	0.648935	0.364	0.308	1	MuSC 1	Bche
Tnfrsf11a	0.00211116	0.379942	0.001	0.012	1	MuSC 1	Tnfrsf11a
Loxl2	0.00217995	0.388499	0.352	0.337	1	MuSC 1	Loxl2
Tk1	0.00221378	-1.68301	0.406	0.338	1	MuSC 1	Tk1
Dusp5	0.00228025	-2.15862	0.565	0.493	1	MuSC 1	Dusp5
Tbx3	0.00237184	-0.844434	0.459	0.441	1	MuSC 1	Tbx3
Il1r1	0.002456	0.457238	0.35	0.336	1	MuSC 1	Il1r1
Srl	0.00298793	-0.254925	0.467	0.475	1	MuSC 1	Srl
S100a4	0.00304848	-1.04479	0.681	0.644	1	MuSC 1	S100a4
Npnt	0.00352334	-0.551629	0.496	0.504	1	MuSC 1	Npnt
Gngt2	0.00356349	-0.167642	0.392	0.371	1	MuSC 1	Gngt2
Enpp2	0.00359808	0.314426	0.473	0.435	1	MuSC 1	Enpp2
Ska1	0.00364158	-3.70497	0.187	0.199	1	MuSC 1	Ska1
Ppp1r12b	0.00372171	0.606762	0.397	0.407	1	MuSC 1	Ppp1r12b
Eln	0.00384741	0.231406	0.277	0.202	1	MuSC 1	Eln
Igfbp4	0.00386788	0.334763	0.578	0.566	1	MuSC 1	Igfbp4
2200002D01Rik	0.00419282	-0.489254	0.146	0.106	1	MuSC 1	2200002D01Rik
Eno3	0.00436831	-1.69414	0.446	0.448	1	MuSC 1	Eno3
Thrsp	0.00438355	0.518024	0.406	0.394	1	MuSC 1	Thrsp
Fyb	0.00444342	0.100655	0.389	0.395	1	MuSC 1	Fyb
Pllp	0.00453047	0.639604	0.344	0.255	1	MuSC 1	Pllp
Acta2	0.00456746	-0.71072	0.793	0.775	1	MuSC 1	Acta2
Cpm	0.00459956	0.138205	0.28	0.283	1	MuSC 1	Cpm
Irf7	0.00470119	-0.675205	0.512	0.499	1	MuSC 1	Irf7
Adcy4	0.00480105	-0.256825	0.534	0.418	1	MuSC 1	Adcy4
Tmod1	0.00510648	-0.370021	0.54	0.531	1	MuSC 1	Tmod1
Htra1	0.00528394	0.411652	0.363	0.33	1	MuSC 1	Htra1
Cd300lg	0.00551016	0.103361	0.464	0.445	1	MuSC 1	Cd300lg
Cd24a	0.00561512	-0.574224	0.287	0.297	1	MuSC 1	Cd24a
Trabd2b	0.00608948	-0.207201	0.373	0.316	1	MuSC 1	Trabd2b
Mprip	0.0061849	0.122991	0.83	0.853	1	MuSC 1	Mprip
2025-09-04	0.00644607	-0.310921	0.545	0.54	1	MuSC 1	2025-09-04
Nop56	0.00674657	0.111978	0.595	0.586	1	MuSC 1	Nop56
Spg21	0.00697161	-0.234066	0.675	0.698	1	MuSC 1	Spg21
Hist1h4d	0.00699276	0.316548	0.486	0.45	1	MuSC 1	Hist1h4d
Igf1	0.007272	0.286417	0.488	0.452	1	MuSC 1	Igf1
Ckap2	0.00768148	-2.33156	0.485	0.464	1	MuSC 1	Ckap2
Phf11d	0.00857482	-0.547052	0.483	0.426	1	MuSC 1	Phf11d
Grik3	0.00861835	0.675406	0.199	0.162	1	MuSC 1	Grik3
Nes	0.00863777	-0.366584	0.458	0.4	1	MuSC 1	Nes
Rgcc	0.0089608	-1.2011	0.638	0.591	1	MuSC 1	Rgcc
Diaph3	0.00899254	-1.87489	0.416	0.37	1	MuSC 1	Diaph3
Ets1	0.00899352	-0.193051	0.4	0.401	1	MuSC 1	Ets1
H2-Q6	0.00902361	-0.724432	0.184	0.172	1	MuSC 1	H2-Q6
Drp2	0.00952269	0.250935	0.719	0.715	1	MuSC 1	Drp2
Gm26825	0.00960323	0.54621	0.271	0.224	1	MuSC 1	Gm26825
Smco3	0.00976971	-0.629341	0.449	0.379	1	MuSC 1	Smco3

## Sheet: Markers - MuSC 2
	p_val	avg_log2FC	pct.1	pct.2	p_val_adj	cluster	gene
Csrp2.1	5.31902e-169	4.98734	0.969	0.441	1.0638e-165	MuSC 2	Csrp2
Igfbp5.1	5.66941e-140	2.70125	0.988	0.716	1.13388e-136	MuSC 2	Igfbp5
Lrrc8c.1	3.3028e-85	3.28901	0.821	0.457	6.60559e-82	MuSC 2	Lrrc8c
Igfbp7.1	1.0663e-84	1.65105	0.985	0.787	2.1326e-81	MuSC 2	Igfbp7
Meg3.1	1.25627e-75	2.07258	0.981	0.811	2.51254e-72	MuSC 2	Meg3
Gbp4.1	1.57751e-74	4.57491	0.608	0.151	3.15501e-71	MuSC 2	Gbp4
Dsp	4.14214e-67	2.86525	0.731	0.325	8.28428e-64	MuSC 2	Dsp
Dmp1.1	7.02461e-64	3.01618	0.667	0.265	1.40492e-60	MuSC 2	Dmp1
Cyp26a1.1	7.12891e-61	3.72079	0.599	0.154	1.42578e-57	MuSC 2	Cyp26a1
1810041L15Rik.1	4.71478e-58	2.3511	0.66	0.319	9.42956e-55	MuSC 2	1810041L15Rik
Cldn11	5.22348e-56	7.4124	0.556	0.102	1.0447e-52	MuSC 2	Cldn11
Wnt10a.1	8.1672e-53	1.39588	0.722	0.376	1.63344e-49	MuSC 2	Wnt10a
Podn.1	2.84103e-52	4.99361	0.571	0.168	5.68206e-49	MuSC 2	Podn
Ptch1.1	3.16143e-51	2.13116	0.827	0.543	6.32287e-48	MuSC 2	Ptch1
Rps6ka1.1	8.26658e-50	4.40595	0.651	0.376	1.65332e-46	MuSC 2	Rps6ka1
Igf1.1	6.52769e-47	2.36807	0.809	0.452	1.30554e-43	MuSC 2	Igf1
Islr	1.23677e-46	1.2145	0.898	0.598	2.47353e-43	MuSC 2	Islr
Arc.1	2.51974e-46	2.84885	0.71	0.318	5.03948e-43	MuSC 2	Arc
Barx2	6.82689e-46	3.00784	0.728	0.421	1.36538e-42	MuSC 2	Barx2
Cp.1	2.60659e-45	1.13189	0.92	0.712	5.21318e-42	MuSC 2	Cp
Entpd1.1	2.46866e-44	3.43467	0.599	0.256	4.93731e-41	MuSC 2	Entpd1
Ace.1	1.47835e-42	2.40586	0.71	0.316	2.9567e-39	MuSC 2	Ace
C1qb.1	2.32013e-42	1.06603	0.852	0.597	4.64027e-39	MuSC 2	C1qb
Dbx1	6.74123e-42	3.35081	0.704	0.371	1.34825e-38	MuSC 2	Dbx1
Sparcl1.1	7.38387e-42	2.47946	0.796	0.53	1.47677e-38	MuSC 2	Sparcl1
Bdnf	1.01123e-41	0.903894	0.821	0.583	2.02245e-38	MuSC 2	Bdnf
Cenpa.1	3.73423e-41	-0.600314	0.815	0.529	7.46846e-38	MuSC 2	Cenpa
Dysf.1	1.88438e-40	0.814257	0.608	0.282	3.76875e-37	MuSC 2	Dysf
Hist1h3e	4.72098e-40	0.548214	0.756	0.442	9.44197e-37	MuSC 2	Hist1h3e
Thrsp.1	7.46927e-39	2.83833	0.722	0.39	1.49385e-35	MuSC 2	Thrsp
Tnnt1	1.25374e-38	1.95805	0.796	0.514	2.50748e-35	MuSC 2	Tnnt1
Hbegf.1	1.67116e-38	1.02705	0.836	0.568	3.34233e-35	MuSC 2	Hbegf
Adamts5.1	4.29774e-38	0.91869	0.978	0.861	8.59548e-35	MuSC 2	Adamts5
A630072M18Rik	4.53175e-38	1.03031	0.772	0.451	9.06351e-35	MuSC 2	A630072M18Rik
Ms4a7.1	4.60974e-38	-2.7538	0.157	0.343	9.21947e-35	MuSC 2	Ms4a7
Mbnl3.1	9.5225e-38	2.87288	0.664	0.39	1.9045e-34	MuSC 2	Mbnl3
Sema3e.1	2.80477e-36	0.377964	0.608	0.302	5.60955e-33	MuSC 2	Sema3e
H2-Eb1.1	5.24426e-36	1.13132	0.793	0.497	1.04885e-32	MuSC 2	H2-Eb1
Gpr50.1	9.12148e-36	0.601446	0.685	0.348	1.8243e-32	MuSC 2	Gpr50
Kif23.1	9.24321e-36	0.320472	0.642	0.382	1.84864e-32	MuSC 2	Kif23
Fxyd3.1	1.5045e-35	0.887112	0.744	0.475	3.00901e-32	MuSC 2	Fxyd3
Laptm5	1.90954e-35	1.64564	0.67	0.315	3.81908e-32	MuSC 2	Laptm5
Atad5	3.79832e-34	0.595037	0.765	0.447	7.59665e-31	MuSC 2	Atad5
Rgs3.1	5.22341e-34	1.33322	0.852	0.645	1.04468e-30	MuSC 2	Rgs3
Adam11.1	1.83121e-33	-2.14882	0.127	0.263	3.66242e-30	MuSC 2	Adam11
Kif1a.1	5.42924e-33	2.18314	0.09	0.278	1.08585e-29	MuSC 2	Kif1a
Hhip.1	6.28427e-33	6.18455	0.642	0.294	1.25685e-29	MuSC 2	Hhip
Clec12a.1	1.19318e-32	-1.59236	0.102	0.225	2.38635e-29	MuSC 2	Clec12a
Lypd2.1	7.25619e-32	1.93929	0.012	0.032	1.45124e-28	MuSC 2	Lypd2
Hist1h2ap.1	7.89633e-31	-0.850971	0.769	0.458	1.57927e-27	MuSC 2	Hist1h2ap
Fstl3.1	1.64952e-30	0.811274	0.775	0.484	3.29904e-27	MuSC 2	Fstl3
Gpc3.1	1.78267e-30	1.00442	0.914	0.737	3.56534e-27	MuSC 2	Gpc3
Col27a1.1	4.70035e-30	0.41313	0.87	0.673	9.40069e-27	MuSC 2	Col27a1
Itga4.1	6.04554e-30	1.46129	0.673	0.393	1.20911e-26	MuSC 2	Itga4
Kcnn4.1	7.87055e-30	-0.868195	0.077	0.192	1.57411e-26	MuSC 2	Kcnn4
Thbd	7.89965e-30	0.254474	0.824	0.524	1.57993e-26	MuSC 2	Thbd
Gm8369.1	1.03803e-29	1.81722	0.556	0.259	2.07607e-26	MuSC 2	Gm8369
Col5a3.1	1.91515e-29	-1.57271	0.858	0.852	3.83031e-26	MuSC 2	Col5a3
Stc1.1	5.90309e-29	1.21825	0.515	0.268	1.18062e-25	MuSC 2	Stc1
Ptprcap.1	7.21905e-29	1.10371	0.21	0.36	1.44381e-25	MuSC 2	Ptprcap
Adora1.1	8.87441e-29	0.204885	0.12	0.193	1.77488e-25	MuSC 2	Adora1
Diaph3.1	1.34796e-28	0.378125	0.66	0.373	2.69593e-25	MuSC 2	Diaph3
Rrad.1	2.98932e-28	1.51454	0.802	0.57	5.97864e-25	MuSC 2	Rrad
Serpine2.1	3.75762e-28	1.44608	0.765	0.507	7.51525e-25	MuSC 2	Serpine2
Angpt1.1	5.20106e-28	0.372074	0.923	0.717	1.04021e-24	MuSC 2	Angpt1
Adcy4.1	1.50955e-27	1.68681	0.676	0.437	3.0191e-24	MuSC 2	Adcy4
Arhgap6	1.51664e-27	0.889854	0.781	0.482	3.03329e-24	MuSC 2	Arhgap6
Lypd1	2.91164e-27	2.49621	0.093	0.19	5.82328e-24	MuSC 2	Lypd1
Plagl1.1	4.33332e-27	0.776457	0.969	0.843	8.66664e-24	MuSC 2	Plagl1
Mef2c.1	6.80995e-27	1.43132	0.698	0.455	1.36199e-23	MuSC 2	Mef2c
Tnfsf8.1	1.36008e-26	0.704893	0.108	0.164	2.72015e-23	MuSC 2	Tnfsf8
Mall.1	1.52004e-26	1.44297	0.627	0.412	3.04008e-23	MuSC 2	Mall
Col3a1.1	1.55316e-26	-0.731668	0.935	0.97	3.10633e-23	MuSC 2	Col3a1
Timp3.1	2.07442e-26	1.54163	0.784	0.524	4.14884e-23	MuSC 2	Timp3
Id1.1	2.54848e-26	0.932212	0.957	0.848	5.09697e-23	MuSC 2	Id1
Ncf2.1	2.67096e-26	2.46222	0.617	0.315	5.34191e-23	MuSC 2	Ncf2
Ctsc	4.86859e-26	1.0207	0.741	0.519	9.73718e-23	MuSC 2	Ctsc
Chaf1b	5.41508e-26	-0.221251	0.747	0.496	1.08302e-22	MuSC 2	Chaf1b
Rtn1.1	5.91155e-26	4.45797	0.525	0.229	1.18231e-22	MuSC 2	Rtn1
Abcc9.1	6.77243e-26	1.35478	0.679	0.398	1.35449e-22	MuSC 2	Abcc9
Kcne4.1	6.87487e-26	3.68324	0.599	0.24	1.37497e-22	MuSC 2	Kcne4
Ugt8a	2.01585e-25	1.61008	0.423	0.161	4.03171e-22	MuSC 2	Ugt8a
Mstn	2.14877e-25	3.00429	0.519	0.272	4.29755e-22	MuSC 2	Mstn
Pcp4l1.1	2.2465e-25	1.40342	0.728	0.464	4.493e-22	MuSC 2	Pcp4l1
Sptbn5.1	1.23871e-24	3.78807	0.071	0.13	2.47741e-21	MuSC 2	Sptbn5
Olfr78	4.47424e-24	2.68604	0.034	0.084	8.94847e-21	MuSC 2	Olfr78
Cd72.1	5.0654e-24	1.96855	0.562	0.286	1.01308e-20	MuSC 2	Cd72
Cadm2.1	6.17024e-24	-1.56098	0.194	0.29	1.23405e-20	MuSC 2	Cadm2
Mmp2.1	7.75017e-24	-1.22831	0.549	0.706	1.55003e-20	MuSC 2	Mmp2
Dusp5.1	1.09217e-23	0.468159	0.762	0.503	2.18434e-20	MuSC 2	Dusp5
Peli2.1	1.37407e-23	1.32513	0.735	0.545	2.74813e-20	MuSC 2	Peli2
Ptn.1	1.66032e-23	-0.348973	0.815	0.64	3.32063e-20	MuSC 2	Ptn
C1qtnf3	1.98624e-23	-1.57832	0.633	0.753	3.97248e-20	MuSC 2	C1qtnf3
Tgfb2.1	2.09775e-23	0.843181	0.917	0.752	4.19551e-20	MuSC 2	Tgfb2
Phf11d.1	3.386e-23	1.65643	0.636	0.433	6.77201e-20	MuSC 2	Phf11d
Hmgcs2.1	3.3862e-23	0.743727	0.546	0.307	6.7724e-20	MuSC 2	Hmgcs2
Pthlh.1	4.59951e-23	2.6431	0.651	0.446	9.19902e-20	MuSC 2	Pthlh
Pdgfra.1	5.17419e-23	1.53074	0.565	0.348	1.03484e-19	MuSC 2	Pdgfra
Mmp11.1	6.65246e-23	0.342769	0.775	0.516	1.33049e-19	MuSC 2	Mmp11
Dlgap5.1	6.95459e-23	-0.428804	0.438	0.21	1.39092e-19	MuSC 2	Dlgap5
Pkdcc	7.6994e-23	2.33268	0.608	0.315	1.53988e-19	MuSC 2	Pkdcc
S100b	1.57406e-22	-2.34397	0.343	0.435	3.14812e-19	MuSC 2	S100b
Klk14.1	1.64257e-22	-0.96441	0.154	0.189	3.28513e-19	MuSC 2	Klk14
Pecam1.1	2.0599e-22	-1.80137	0.29	0.461	4.1198e-19	MuSC 2	Pecam1
Kcnj10.1	2.50018e-22	5.33238	0.515	0.175	5.00036e-19	MuSC 2	Kcnj10
Ndn.1	3.55465e-22	1.42255	0.651	0.32	7.1093e-19	MuSC 2	Ndn
Cd93	7.62955e-22	-1.97587	0.164	0.285	1.52591e-18	MuSC 2	Cd93
Sparc.1	2.39621e-21	-0.489929	0.994	0.994	4.79243e-18	MuSC 2	Sparc
Cotl1.1	2.45871e-21	2.55279	0.583	0.244	4.91743e-18	MuSC 2	Cotl1
Myog	2.70737e-21	-5.37129	0.352	0.5	5.41475e-18	MuSC 2	Myog
Adamts1.1	3.28216e-21	0.722135	0.883	0.676	6.56433e-18	MuSC 2	Adamts1
Lef1.1	5.29595e-21	3.44796	0.494	0.276	1.05919e-17	MuSC 2	Lef1
Tmem171.1	5.73478e-21	5.42432	0.568	0.169	1.14696e-17	MuSC 2	Tmem171
Fermt3.1	8.1805e-21	0.896977	0.534	0.301	1.6361e-17	MuSC 2	Fermt3
Mpz	8.89824e-21	0.229041	0.833	0.614	1.77965e-17	MuSC 2	Mpz
Rasgef1a	8.96081e-21	1.02176	0.04	0.101	1.79216e-17	MuSC 2	Rasgef1a
Fndc5.1	1.60564e-20	-1.74284	0.336	0.462	3.21127e-17	MuSC 2	Fndc5
Adgrg1.1	2.54427e-20	0.116212	0.605	0.374	5.08854e-17	MuSC 2	Adgrg1
Bhlhe40.1	2.80375e-20	0.749265	0.914	0.732	5.60749e-17	MuSC 2	Bhlhe40
Gpnmb.1	3.55246e-20	0.366948	0.815	0.585	7.10492e-17	MuSC 2	Gpnmb
Gm973.1	3.66612e-20	5.10662	0.327	0.129	7.33223e-17	MuSC 2	Gm973
Cmtm5.1	3.84775e-20	-0.443053	0.127	0.243	7.6955e-17	MuSC 2	Cmtm5
Ect2.1	4.11865e-20	-2.93056	0.176	0.276	8.2373e-17	MuSC 2	Ect2
Lox.1	5.29982e-20	0.668352	0.738	0.484	1.05996e-16	MuSC 2	Lox
Ppp1r14a.1	5.36697e-20	-3.10162	0.241	0.405	1.07339e-16	MuSC 2	Ppp1r14a
Gstt1.1	6.00839e-20	1.37111	0.685	0.383	1.20168e-16	MuSC 2	Gstt1
Fgd5.1	7.219e-20	1.2389	0.222	0.307	1.4438e-16	MuSC 2	Fgd5
Fam178b.1	9.53432e-20	-1.67834	0.235	0.334	1.90686e-16	MuSC 2	Fam178b
Scg3.1	9.56147e-20	0.324883	0.173	0.28	1.91229e-16	MuSC 2	Scg3
Pamr1	9.69177e-20	6.56682	0.056	0.133	1.93835e-16	MuSC 2	Pamr1
Ptgds.1	1.2264e-19	2.5852	0.593	0.27	2.45279e-16	MuSC 2	Ptgds
Car8.1	1.48171e-19	1.64475	0.58	0.36	2.96341e-16	MuSC 2	Car8
Arhgdig.1	1.7734e-19	-2.89404	0.188	0.338	3.54679e-16	MuSC 2	Arhgdig
Cpm.1	2.8472e-19	2.60024	0.549	0.277	5.69439e-16	MuSC 2	Cpm
Mgst3.1	2.94983e-19	-1.77478	0.272	0.384	5.89967e-16	MuSC 2	Mgst3
Wfdc17.1	3.5428e-19	0.388749	0.79	0.568	7.08561e-16	MuSC 2	Wfdc17
Irf8	3.80597e-19	0.318334	0.213	0.265	7.61193e-16	MuSC 2	Irf8
Dlk1	4.27963e-19	6.64682	0.54	0.184	8.55927e-16	MuSC 2	Dlk1
Sostdc1.1	4.61454e-19	-0.188159	0.188	0.184	9.22907e-16	MuSC 2	Sostdc1
Bmp2.1	4.7332e-19	0.715453	0.738	0.506	9.4664e-16	MuSC 2	Bmp2
Foxd3.1	4.99736e-19	-1.86794	0.105	0.079	9.99472e-16	MuSC 2	Foxd3
Trdn.1	6.60355e-19	0.731566	0.608	0.332	1.32071e-15	MuSC 2	Trdn
Rasd1.1	8.61573e-19	-0.262531	0.222	0.291	1.72315e-15	MuSC 2	Rasd1
E2f8	8.66552e-19	-0.964652	0.488	0.264	1.7331e-15	MuSC 2	E2f8
Ckap2l	1.18297e-18	-1.28942	0.509	0.29	2.36594e-15	MuSC 2	Ckap2l
Ets2.1	1.19811e-18	0.699692	0.806	0.567	2.39622e-15	MuSC 2	Ets2
Fam81a.1	1.55527e-18	1.54285	0.475	0.239	3.11054e-15	MuSC 2	Fam81a
Dio2	1.64114e-18	-1.47413	0.29	0.412	3.28227e-15	MuSC 2	Dio2
Gpm6a.1	2.45108e-18	2.36019	0.191	0.22	4.90216e-15	MuSC 2	Gpm6a
Scg2.1	2.92861e-18	0.620802	0.633	0.416	5.85722e-15	MuSC 2	Scg2
Aqp1	3.14779e-18	0.614157	0.775	0.581	6.29559e-15	MuSC 2	Aqp1
Bmp4	5.40164e-18	0.705125	0.873	0.654	1.08033e-14	MuSC 2	Bmp4
Maff.1	6.33794e-18	0.93134	0.818	0.612	1.26759e-14	MuSC 2	Maff
Lyve1	6.9094e-18	-0.566173	0.031	0.042	1.38188e-14	MuSC 2	Lyve1
Syk.1	1.1004e-17	-0.11891	0.213	0.3	2.20081e-14	MuSC 2	Syk
Dbpht2.1	1.16735e-17	1.74298	0.611	0.376	2.3347e-14	MuSC 2	Dbpht2
Ntrk2.1	1.34279e-17	1.9586	0.537	0.279	2.68559e-14	MuSC 2	Ntrk2
Cdh5.1	1.4656e-17	-1.13244	0.451	0.528	2.9312e-14	MuSC 2	Cdh5
Tagln	1.50451e-17	1.23484	0.806	0.566	3.00902e-14	MuSC 2	Tagln
Srm	1.70778e-17	-1.40421	0.386	0.529	3.41557e-14	MuSC 2	Srm
Nfe2.1	1.85129e-17	1.99999	0.38	0.196	3.70259e-14	MuSC 2	Nfe2
C3.1	1.9488e-17	1.15126	0.623	0.356	3.8976e-14	MuSC 2	C3
Acp5	2.16314e-17	-1.11271	0.247	0.315	4.32628e-14	MuSC 2	Acp5
Uhrf1.1	2.23962e-17	-3.61522	0.281	0.418	4.47924e-14	MuSC 2	Uhrf1
Rpl39l.1	2.7352e-17	1.69603	0.448	0.199	5.47041e-14	MuSC 2	Rpl39l
Ccnb1.1	2.90536e-17	-0.830839	0.651	0.347	5.81073e-14	MuSC 2	Ccnb1
Tnfsf9.1	2.94456e-17	-3.10008	0.287	0.367	5.88913e-14	MuSC 2	Tnfsf9
Ablim1.1	3.47636e-17	1.76257	0.728	0.566	6.95273e-14	MuSC 2	Ablim1
Itpkb.1	3.8877e-17	0.882467	0.608	0.321	7.77539e-14	MuSC 2	Itpkb
Clec4a1	4.40648e-17	4.50354	0.377	0.127	8.81296e-14	MuSC 2	Clec4a1
Adgrl3.1	4.90515e-17	-1.21987	0.84	0.805	9.81029e-14	MuSC 2	Adgrl3
Gpr34.1	5.31085e-17	1.49722	0.63	0.348	1.06217e-13	MuSC 2	Gpr34
Angptl4.1	6.21039e-17	-2.09271	0.269	0.404	1.24208e-13	MuSC 2	Angptl4
Tm4sf1	7.00512e-17	0.616119	0.71	0.5	1.40102e-13	MuSC 2	Tm4sf1
Epsti1.1	8.48077e-17	-0.315472	0.133	0.206	1.69615e-13	MuSC 2	Epsti1
Xcr1.1	9.69334e-17	1.75249	0.435	0.213	1.93867e-13	MuSC 2	Xcr1
Stra6.1	1.00689e-16	5.88729	0.185	0.102	2.01378e-13	MuSC 2	Stra6
Hist1h1c.1	1.01509e-16	0.360905	0.852	0.713	2.03019e-13	MuSC 2	Hist1h1c
Gja1	1.23033e-16	0.540274	0.756	0.574	2.46065e-13	MuSC 2	Gja1
Sirpa.1	1.39005e-16	0.292325	0.747	0.501	2.7801e-13	MuSC 2	Sirpa
Grik3.1	1.7776e-16	0.527008	0.198	0.169	3.5552e-13	MuSC 2	Grik3
Dll4.1	1.80606e-16	1.24755	0.54	0.326	3.61212e-13	MuSC 2	Dll4
Pbk	1.82331e-16	-0.892669	0.438	0.224	3.64663e-13	MuSC 2	Pbk
Cxcl2.1	1.86638e-16	-2.01959	0.253	0.328	3.73277e-13	MuSC 2	Cxcl2
Rasgef1c	2.16693e-16	0.820332	0.512	0.252	4.33386e-13	MuSC 2	Rasgef1c
Lsp1.1	2.53107e-16	0.91871	0.762	0.543	5.06214e-13	MuSC 2	Lsp1
Hist1h2bb.1	2.70706e-16	1.4602	0.478	0.261	5.41413e-13	MuSC 2	Hist1h2bb
Cbr2.1	2.8681e-16	0.426953	0.66	0.404	5.73621e-13	MuSC 2	Cbr2
Syt13	3.9445e-16	4.53796	0.451	0.215	7.889e-13	MuSC 2	Syt13
Sox9.1	4.44444e-16	0.667364	0.895	0.767	8.88888e-13	MuSC 2	Sox9
2025-03-01	4.58799e-16	-0.745687	0.083	0.126	9.17599e-13	MuSC 2	2025-03-01
Mxd3.1	5.20161e-16	-0.393097	0.321	0.149	1.04032e-12	MuSC 2	Mxd3
Gas1.1	7.08471e-16	-0.558797	0.985	0.969	1.41694e-12	MuSC 2	Gas1
Ly86.1	7.35609e-16	1.23746	0.623	0.437	1.47122e-12	MuSC 2	Ly86
2810417H13Rik.1	8.45714e-16	-3.76917	0.321	0.416	1.69143e-12	MuSC 2	2810417H13Rik
9530059O14Rik.1	9.30919e-16	4.2043	0.006	0.019	1.86184e-12	MuSC 2	9530059O14Rik
Dclk1	1.18744e-15	0.305406	0.614	0.348	2.37487e-12	MuSC 2	Dclk1
Cracr2b.1	1.23802e-15	-0.584092	0.241	0.358	2.47605e-12	MuSC 2	Cracr2b
Anxa1.1	1.30635e-15	-0.787254	0.88	0.879	2.61269e-12	MuSC 2	Anxa1
Pdgfrb.1	1.48062e-15	0.334135	0.664	0.464	2.96124e-12	MuSC 2	Pdgfrb
Col1a1	1.76102e-15	-1.86315	0.704	0.71	3.52203e-12	MuSC 2	Col1a1
Dusp2.1	2.59373e-15	-0.759004	0.225	0.299	5.18745e-12	MuSC 2	Dusp2
Depdc1a.1	2.68394e-15	0.392164	0.364	0.126	5.36787e-12	MuSC 2	Depdc1a
Tmem106a.1	3.05495e-15	1.24836	0.58	0.359	6.10991e-12	MuSC 2	Tmem106a
Scn4b.1	3.10287e-15	2.34007	0.185	0.29	6.20574e-12	MuSC 2	Scn4b
Mnda	3.34682e-15	0.655686	0.778	0.587	6.69364e-12	MuSC 2	Mnda
Lsm6.1	3.6537e-15	0.501922	0.886	0.732	7.3074e-12	MuSC 2	Lsm6
Hk3.1	3.87901e-15	1.93136	0.071	0.165	7.75802e-12	MuSC 2	Hk3
Hspb1.1	4.21595e-15	0.763872	0.975	0.952	8.4319e-12	MuSC 2	Hspb1
Cep290	5.26848e-15	0.411547	0.744	0.502	1.0537e-11	MuSC 2	Cep290
Hpgds.1	5.66361e-15	0.33044	0.639	0.38	1.13272e-11	MuSC 2	Hpgds
Dlgap1	5.94221e-15	1.16891	0.611	0.393	1.18844e-11	MuSC 2	Dlgap1
Serpinb1a.1	6.05508e-15	-1.52566	0.355	0.438	1.21102e-11	MuSC 2	Serpinb1a
Tmem176b.1	6.89071e-15	0.511356	0.932	0.829	1.37814e-11	MuSC 2	Tmem176b
Tnfrsf12a.1	6.9132e-15	0.436732	0.932	0.774	1.38264e-11	MuSC 2	Tnfrsf12a
Ctla2a.1	7.37141e-15	-3.414	0.29	0.375	1.47428e-11	MuSC 2	Ctla2a
Nfkbid.1	7.85722e-15	1.85197	0.528	0.321	1.57144e-11	MuSC 2	Nfkbid
Kcnab1	8.04746e-15	0.990026	0.611	0.365	1.60949e-11	MuSC 2	Kcnab1
Iqgap3	1.14502e-14	-0.859049	0.077	0.163	2.29004e-11	MuSC 2	Iqgap3
Traf1.1	1.14715e-14	-2.15037	0.361	0.433	2.2943e-11	MuSC 2	Traf1
Cpxm1.1	1.2078e-14	0.225996	0.54	0.307	2.41561e-11	MuSC 2	Cpxm1
Atf3.1	1.24418e-14	0.63033	0.904	0.773	2.48836e-11	MuSC 2	Atf3
Nnat	1.48407e-14	1.7373	0.438	0.203	2.96814e-11	MuSC 2	Nnat
Gm13889.1	1.66501e-14	1.15645	0.664	0.455	3.33001e-11	MuSC 2	Gm13889
Cdc42ep3.1	1.77464e-14	0.199815	0.873	0.733	3.54927e-11	MuSC 2	Cdc42ep3
Arap2.1	2.02279e-14	-0.127121	0.185	0.242	4.04558e-11	MuSC 2	Arap2
Jsrp1	2.12585e-14	-1.10277	0.796	0.776	4.2517e-11	MuSC 2	Jsrp1
F11r	2.29472e-14	-3.9709	0.281	0.389	4.58945e-11	MuSC 2	F11r
Iigp1.1	3.04748e-14	0.566223	0.793	0.578	6.09496e-11	MuSC 2	Iigp1
Gimap6.1	3.916e-14	-2.18666	0.17	0.281	7.832e-11	MuSC 2	Gimap6
Wdfy4.1	4.93386e-14	1.61223	0.074	0.127	9.86771e-11	MuSC 2	Wdfy4
Cd55.1	5.07472e-14	-3.83034	0.312	0.383	1.01494e-10	MuSC 2	Cd55
Dok2.1	5.9541e-14	0.606852	0.154	0.189	1.19082e-10	MuSC 2	Dok2
Uaca.1	6.94657e-14	-0.143841	0.731	0.464	1.38931e-10	MuSC 2	Uaca
Rasip1.1	6.98118e-14	0.339853	0.66	0.412	1.39624e-10	MuSC 2	Rasip1
Casq2.1	7.64408e-14	1.96657	0.213	0.305	1.52882e-10	MuSC 2	Casq2
Hcls1.1	7.98205e-14	0.323882	0.028	0.105	1.59641e-10	MuSC 2	Hcls1
Prss23.1	8.76468e-14	-2.29031	0.324	0.422	1.75294e-10	MuSC 2	Prss23
Ncmap.1	8.90147e-14	-0.139169	0.694	0.464	1.78029e-10	MuSC 2	Ncmap
Jph2.1	9.07622e-14	-1.40009	0.627	0.624	1.81524e-10	MuSC 2	Jph2
Anxa2	1.00133e-13	-0.611321	0.907	0.943	2.00266e-10	MuSC 2	Anxa2
Ablim3.1	1.48975e-13	-0.288273	0.256	0.348	2.97951e-10	MuSC 2	Ablim3
Mfge8.1	1.5281e-13	0.433815	0.864	0.662	3.0562e-10	MuSC 2	Mfge8
Tnfrsf13b	1.73266e-13	3.4801	0.111	0.132	3.46532e-10	MuSC 2	Tnfrsf13b
Ctsk.1	2.00995e-13	-5.45946	0.241	0.281	4.0199e-10	MuSC 2	Ctsk
Junb.1	2.03676e-13	0.361079	0.994	0.95	4.07353e-10	MuSC 2	Junb
Vwa1	2.1314e-13	0.798054	0.753	0.539	4.2628e-10	MuSC 2	Vwa1
Ptx3	2.14623e-13	-0.156891	0.701	0.47	4.29246e-10	MuSC 2	Ptx3
Klk8.1	2.45744e-13	0.177004	0.352	0.428	4.91488e-10	MuSC 2	Klk8
Gja4.1	2.58582e-13	1.12281	0.599	0.397	5.17163e-10	MuSC 2	Gja4
C1s1.1	3.20536e-13	0.82664	0.559	0.307	6.41073e-10	MuSC 2	C1s1
Cdca3.1	3.25494e-13	-6.003	0.179	0.301	6.50988e-10	MuSC 2	Cdca3
Filip1l.1	3.35975e-13	-0.715324	0.778	0.813	6.7195e-10	MuSC 2	Filip1l
Prph.1	3.382e-13	-0.745886	0.269	0.352	6.764e-10	MuSC 2	Prph
Wnt6	4.27317e-13	0.171323	0.281	0.338	8.54633e-10	MuSC 2	Wnt6
AB124611.1	4.30625e-13	-0.413293	0.105	0.212	8.61249e-10	MuSC 2	AB124611
AI662270.1	4.34054e-13	0.253201	0.503	0.306	8.68107e-10	MuSC 2	AI662270
Hopx	4.40367e-13	1.06856	0.676	0.478	8.80734e-10	MuSC 2	Hopx
Egfl6.1	5.35242e-13	1.96378	0.154	0.2	1.07048e-09	MuSC 2	Egfl6
Chrna1	5.69854e-13	-1.20666	0.537	0.62	1.13971e-09	MuSC 2	Chrna1
Gdpd2.1	6.13341e-13	4.40503	0.105	0.012	1.22668e-09	MuSC 2	Gdpd2
Tpx2.1	7.18276e-13	-0.905777	0.62	0.385	1.43655e-09	MuSC 2	Tpx2
Hist1h1d.1	7.81757e-13	-0.746104	0.657	0.474	1.56351e-09	MuSC 2	Hist1h1d
Wfdc1	7.83845e-13	6.77083	0.318	0.034	1.56769e-09	MuSC 2	Wfdc1
Sdc1.1	8.26449e-13	-1.36688	0.395	0.486	1.6529e-09	MuSC 2	Sdc1
Csrp1.1	8.29706e-13	0.385298	0.84	0.626	1.65941e-09	MuSC 2	Csrp1
Map2k3.1	8.40744e-13	0.248319	0.765	0.539	1.68149e-09	MuSC 2	Map2k3
Pim3.1	9.25093e-13	0.244453	0.84	0.627	1.85019e-09	MuSC 2	Pim3
H2-DMb2.1	1.01035e-12	1.4717	0.108	0.11	2.0207e-09	MuSC 2	H2-DMb2
Cep55.1	1.07242e-12	-1.39873	0.469	0.242	2.14484e-09	MuSC 2	Cep55
Kit.1	1.07632e-12	0.983925	0.543	0.338	2.15264e-09	MuSC 2	Kit
Loxl2.1	1.08562e-12	1.14975	0.596	0.335	2.17124e-09	MuSC 2	Loxl2
Ptprr.1	1.19394e-12	1.73232	0.546	0.387	2.38787e-09	MuSC 2	Ptprr
Psap.1	1.36251e-12	-0.540156	0.88	0.88	2.72502e-09	MuSC 2	Psap
Gfra3	1.60678e-12	0.983254	0.09	0.107	3.21357e-09	MuSC 2	Gfra3
Fbln2.1	1.62286e-12	-1.27917	0.333	0.413	3.24571e-09	MuSC 2	Fbln2
Unc5b.1	1.65547e-12	0.677385	0.58	0.354	3.31093e-09	MuSC 2	Unc5b
Gucy1b3	1.67264e-12	-0.171237	0.667	0.443	3.34527e-09	MuSC 2	Gucy1b3
Dact1	1.69438e-12	-1.752	0.404	0.44	3.38875e-09	MuSC 2	Dact1
Hes1.1	1.79101e-12	0.521007	0.923	0.814	3.58201e-09	MuSC 2	Hes1
Gucy1a2.1	1.89702e-12	0.811563	0.272	0.289	3.79403e-09	MuSC 2	Gucy1a2
Col24a1.1	1.89919e-12	0.747681	0.716	0.518	3.79839e-09	MuSC 2	Col24a1
Rras.1	1.98214e-12	0.639822	0.858	0.693	3.96429e-09	MuSC 2	Rras
Efhd1.1	2.13785e-12	2.17642	0.204	0.222	4.27571e-09	MuSC 2	Efhd1
Gadd45b.1	2.14908e-12	0.656683	0.87	0.766	4.29815e-09	MuSC 2	Gadd45b
Nbl1.1	2.19304e-12	-0.573579	0.821	0.868	4.38609e-09	MuSC 2	Nbl1
Erbb3.1	2.21958e-12	-1.11368	0.182	0.256	4.43916e-09	MuSC 2	Erbb3
Prkcb	2.41207e-12	2.3582	0.123	0.173	4.82413e-09	MuSC 2	Prkcb
Tppp3.1	2.41607e-12	-1.42958	0.682	0.695	4.83213e-09	MuSC 2	Tppp3
Ccl7.1	2.43453e-12	0.670058	0.753	0.574	4.86905e-09	MuSC 2	Ccl7
Smad7.1	2.5527e-12	0.706912	0.824	0.667	5.10539e-09	MuSC 2	Smad7
Gimap1.1	2.66322e-12	0.170113	0.719	0.517	5.32643e-09	MuSC 2	Gimap1
Mgll.1	3.12404e-12	-4.39212	0.157	0.273	6.24808e-09	MuSC 2	Mgll
S100a8.1	3.17587e-12	-6.3773	0.083	0.176	6.35173e-09	MuSC 2	S100a8
Ets1.1	3.38104e-12	-0.533179	0.34	0.402	6.76207e-09	MuSC 2	Ets1
Grip2.1	3.5656e-12	4.194	0.463	0.307	7.1312e-09	MuSC 2	Grip2
Fcgr3.1	3.84301e-12	-1.90098	0.179	0.273	7.68602e-09	MuSC 2	Fcgr3
Gfra2.1	4.24053e-12	1.93924	0.543	0.351	8.48105e-09	MuSC 2	Gfra2
Mzb1.1	4.40302e-12	2.3033	0.216	0.093	8.80604e-09	MuSC 2	Mzb1
Ctla2b.1	4.6661e-12	1.24033	0.003	0.062	9.3322e-09	MuSC 2	Ctla2b
Rbp1.1	5.82428e-12	0.332984	0.701	0.477	1.16486e-08	MuSC 2	Rbp1
Rcan2	5.96171e-12	0.705098	0.756	0.561	1.19234e-08	MuSC 2	Rcan2
Fosb.1	6.16163e-12	0.313983	0.966	0.89	1.23233e-08	MuSC 2	Fosb
H2-DMb1.1	6.62291e-12	0.827038	0.093	0.208	1.32458e-08	MuSC 2	H2-DMb1
Pnp.1	7.29645e-12	0.168285	0.722	0.474	1.45929e-08	MuSC 2	Pnp
Cd300lg.1	7.43734e-12	2.21529	0.627	0.446	1.48747e-08	MuSC 2	Cd300lg
Tshz2	7.83076e-12	-1.20587	0.321	0.395	1.56615e-08	MuSC 2	Tshz2
Slitrk6.1	8.42934e-12	0.959122	0.025	0.086	1.68587e-08	MuSC 2	Slitrk6
Dpysl3.1	8.59711e-12	-1.31104	0.713	0.713	1.71942e-08	MuSC 2	Dpysl3
Aspn.1	8.89708e-12	-0.378749	0.269	0.339	1.77942e-08	MuSC 2	Aspn
Aplnr.1	9.22695e-12	0.179297	0.596	0.386	1.84539e-08	MuSC 2	Aplnr
Gpr88.1	9.28807e-12	1.16913	0.398	0.214	1.85761e-08	MuSC 2	Gpr88
Tie1.1	9.84389e-12	1.19949	0.5	0.283	1.96878e-08	MuSC 2	Tie1
Nrep.1	1.02906e-11	-1.47051	0.784	0.747	2.05813e-08	MuSC 2	Nrep
Tnc.1	1.0476e-11	-0.606849	0.784	0.588	2.09519e-08	MuSC 2	Tnc
Sipa1l1.1	1.09308e-11	0.209319	0.62	0.369	2.18616e-08	MuSC 2	Sipa1l1
Cdh10.1	1.24322e-11	1.83363	0.38	0.184	2.48643e-08	MuSC 2	Cdh10
Rdh12.1	1.62622e-11	1.70784	0.552	0.381	3.25244e-08	MuSC 2	Rdh12
Kif11.1	1.63687e-11	0.427724	0.593	0.407	3.27374e-08	MuSC 2	Kif11
St8sia4.1	1.70329e-11	1.00531	0.417	0.226	3.40657e-08	MuSC 2	St8sia4
Gnb4	1.8593e-11	-0.96273	0.639	0.678	3.7186e-08	MuSC 2	Gnb4
Wnt4.1	1.86505e-11	0.164161	0.806	0.639	3.7301e-08	MuSC 2	Wnt4
Asb2	1.86632e-11	2.05248	0.556	0.321	3.73263e-08	MuSC 2	Asb2
Tmem176a.1	1.87182e-11	0.545155	0.824	0.634	3.74364e-08	MuSC 2	Tmem176a
Csf3r.1	1.93134e-11	0.818392	0.127	0.109	3.86267e-08	MuSC 2	Csf3r
Mir143hg.1	1.99129e-11	-1.32175	0.247	0.329	3.98257e-08	MuSC 2	Mir143hg
Tuba1c.1	2.13742e-11	-0.543595	0.799	0.63	4.27484e-08	MuSC 2	Tuba1c
Ppp1r15a.1	2.14203e-11	0.428126	0.963	0.901	4.28406e-08	MuSC 2	Ppp1r15a
Tns3	2.16896e-11	1.14201	0.673	0.511	4.33791e-08	MuSC 2	Tns3
RP23-455C13.7.1	2.2224e-11	-1.00668	0.688	0.435	4.44479e-08	MuSC 2	RP23-455C13.7
Angptl1	2.31872e-11	0.824212	0.657	0.425	4.63744e-08	MuSC 2	Angptl1
Sbsn.1	2.33066e-11	-0.31432	0.873	0.684	4.66132e-08	MuSC 2	Sbsn
Irs2.1	2.52238e-11	0.543145	0.914	0.793	5.04476e-08	MuSC 2	Irs2
Cd248.1	2.65541e-11	-0.916217	0.201	0.254	5.31081e-08	MuSC 2	Cd248
Hmmr	3.61558e-11	-6.08068	0.247	0.286	7.23116e-08	MuSC 2	Hmmr
Neurl3.1	3.63217e-11	0.494719	0.519	0.312	7.26433e-08	MuSC 2	Neurl3
Zfp185.1	3.84898e-11	0.202181	0.29	0.347	7.69797e-08	MuSC 2	Zfp185
Prkag3	4.47248e-11	1.47751	0.173	0.146	8.94495e-08	MuSC 2	Prkag3
Gsn.1	4.52207e-11	-0.503394	0.963	0.956	9.04415e-08	MuSC 2	Gsn
Cxcl14.1	4.60741e-11	0.86088	0.512	0.266	9.21482e-08	MuSC 2	Cxcl14
Zbtb18	4.69608e-11	-1.26635	0.404	0.479	9.39216e-08	MuSC 2	Zbtb18
Myh8.1	5.24506e-11	-0.274927	0.16	0.171	1.04901e-07	MuSC 2	Myh8
Filip1.1	5.67991e-11	0.117534	0.793	0.653	1.13598e-07	MuSC 2	Filip1
Purb.1	5.70068e-11	-0.542592	0.926	0.935	1.14014e-07	MuSC 2	Purb
Btg1.1	7.17362e-11	0.360183	0.997	0.98	1.43472e-07	MuSC 2	Btg1
Ier2.1	7.70172e-11	0.331526	0.972	0.93	1.54034e-07	MuSC 2	Ier2
Myh4.1	8.05431e-11	0.16073	0.596	0.37	1.61086e-07	MuSC 2	Myh4
Ncam2.1	8.41546e-11	1.2863	0.537	0.373	1.68309e-07	MuSC 2	Ncam2
Emid1.1	8.53797e-11	2.01691	0.485	0.262	1.70759e-07	MuSC 2	Emid1
Fgf1.1	9.19671e-11	0.208026	0.21	0.3	1.83934e-07	MuSC 2	Fgf1
Cd38	1.07705e-10	0.955651	0.306	0.365	2.1541e-07	MuSC 2	Cd38
Gstm1.1	1.13561e-10	0.393058	0.954	0.828	2.27123e-07	MuSC 2	Gstm1
Mmp23	1.18271e-10	-1.25449	0.185	0.243	2.36542e-07	MuSC 2	Mmp23
Sept4.1	1.28287e-10	-1.17374	0.5	0.542	2.56574e-07	MuSC 2	2025-09-04
Krt19	1.28535e-10	2.3689	0.056	0.075	2.5707e-07	MuSC 2	Krt19
Ccl5.1	1.34816e-10	-1.85365	0.386	0.206	2.69631e-07	MuSC 2	Ccl5
Lgalsl.1	1.51933e-10	1.60015	0.478	0.22	3.03866e-07	MuSC 2	Lgalsl
Crabp2.1	1.64994e-10	1.10619	0.145	0.216	3.29989e-07	MuSC 2	Crabp2
Stk17b.1	1.67843e-10	0.276577	0.707	0.507	3.35686e-07	MuSC 2	Stk17b
Gadd45a.1	1.77914e-10	0.268175	0.932	0.84	3.55828e-07	MuSC 2	Gadd45a
Adam8.1	1.82787e-10	0.820953	0.549	0.403	3.65574e-07	MuSC 2	Adam8
Ltb4r1.1	1.90309e-10	3.11995	0.383	0.195	3.80617e-07	MuSC 2	Ltb4r1
Gpm6b	1.94325e-10	-1.68655	0.46	0.517	3.88649e-07	MuSC 2	Gpm6b
Susd5.1	1.99952e-10	-0.529015	0.515	0.296	3.99905e-07	MuSC 2	Susd5
St8sia6.1	2.00351e-10	4.62957	0.543	0.407	4.00702e-07	MuSC 2	St8sia6
Mlip.1	2.30131e-10	0.153325	0.549	0.312	4.60262e-07	MuSC 2	Mlip
Mal.1	2.34755e-10	0.555441	0.562	0.325	4.69511e-07	MuSC 2	Mal
Aspa.1	2.44972e-10	-0.913464	0.417	0.462	4.89944e-07	MuSC 2	Aspa
Gjb1.1	2.48476e-10	2.58079	0.448	0.255	4.96952e-07	MuSC 2	Gjb1
Tcf15.1	2.60217e-10	-0.519016	0.417	0.461	5.20433e-07	MuSC 2	Tcf15
Hba-a1.1	2.77022e-10	-4.42814	0.284	0.337	5.54044e-07	MuSC 2	Hba-a1
Tspan33.1	2.83195e-10	1.6601	0.512	0.325	5.6639e-07	MuSC 2	Tspan33
Ralgps2.1	2.89936e-10	-1.02165	0.451	0.538	5.79872e-07	MuSC 2	Ralgps2
Gpr160.1	3.06887e-10	0.92744	0.179	0.234	6.13774e-07	MuSC 2	Gpr160
Zak.1	3.59309e-10	-0.941069	0.426	0.494	7.18619e-07	MuSC 2	Zak
Ftl1.1	4.04119e-10	0.243345	0.991	0.967	8.08239e-07	MuSC 2	Ftl1
Rasgrp3.1	4.36456e-10	0.613154	0.216	0.253	8.72913e-07	MuSC 2	Rasgrp3
1810011H11Rik	4.67693e-10	2.64645	0.102	0.151	9.35385e-07	MuSC 2	1810011H11Rik
Tiparp.1	4.96629e-10	0.203792	0.873	0.694	9.93259e-07	MuSC 2	Tiparp
Car12	5.10158e-10	-3.34666	0.207	0.223	1.02032e-06	MuSC 2	Car12
Mark1.1	5.77057e-10	0.898135	0.269	0.242	1.15411e-06	MuSC 2	Mark1
Cdca5.1	6.51501e-10	-1.85686	0.231	0.297	1.303e-06	MuSC 2	Cdca5
Slitrk3.1	6.72767e-10	2.56272	0.253	0.08	1.34553e-06	MuSC 2	Slitrk3
Gm26532.1	6.9778e-10	0.566203	0.855	0.712	1.39556e-06	MuSC 2	Gm26532
Aldh1a3.1	7.1579e-10	3.02824	0.231	0.307	1.43158e-06	MuSC 2	Aldh1a3
Lrrc10b.1	7.17404e-10	0.822935	0.546	0.333	1.43481e-06	MuSC 2	Lrrc10b
Adamts9.1	7.74503e-10	0.241647	0.741	0.544	1.54901e-06	MuSC 2	Adamts9
Ifi47	7.86034e-10	0.415622	0.188	0.224	1.57207e-06	MuSC 2	Ifi47
Rnase4	7.89088e-10	-1.11939	0.401	0.479	1.57818e-06	MuSC 2	Rnase4
Atp1a3.1	8.27268e-10	4.36038	0.157	0.032	1.65454e-06	MuSC 2	Atp1a3
Spon2.1	8.4812e-10	-1.28605	0.302	0.394	1.69624e-06	MuSC 2	Spon2
Scn7a.1	8.83657e-10	-0.143622	0.784	0.541	1.76731e-06	MuSC 2	Scn7a
Btg2.1	9.38174e-10	0.244962	0.988	0.927	1.87635e-06	MuSC 2	Btg2
Tmx4	9.76143e-10	0.654804	0.75	0.557	1.95229e-06	MuSC 2	Tmx4
Plek2.1	1.05302e-09	0.113412	0.157	0.225	2.10604e-06	MuSC 2	Plek2
Npr1.1	1.08036e-09	2.1833	0.546	0.432	2.16073e-06	MuSC 2	Npr1
Fn1.1	1.09132e-09	0.425595	0.682	0.477	2.18264e-06	MuSC 2	Fn1
Crym.1	1.10204e-09	-1.72982	0.16	0.245	2.20408e-06	MuSC 2	Crym
Id3.1	1.13569e-09	0.198302	0.991	0.961	2.27137e-06	MuSC 2	Id3
Hvcn1.1	1.19066e-09	0.668668	0.466	0.277	2.38131e-06	MuSC 2	Hvcn1
Fbn2.1	1.44757e-09	1.32499	0.515	0.389	2.89515e-06	MuSC 2	Fbn2
Otud1.1	1.47488e-09	0.175088	0.809	0.612	2.94975e-06	MuSC 2	Otud1
Cdkn2a.1	1.48537e-09	-1.53683	0.769	0.675	2.97075e-06	MuSC 2	Cdkn2a
Cfh.1	1.52408e-09	-0.949275	0.892	0.834	3.04816e-06	MuSC 2	Cfh
Atp1b2.1	1.63554e-09	0.127891	0.349	0.366	3.27108e-06	MuSC 2	Atp1b2
Neto2.1	1.72903e-09	0.181215	0.423	0.247	3.45806e-06	MuSC 2	Neto2
Adgrd1.1	1.77877e-09	1.27016	0.04	0.107	3.55755e-06	MuSC 2	Adgrd1
Igfbp6.1	1.80067e-09	-2.02323	0.469	0.503	3.60134e-06	MuSC 2	Igfbp6
Flrt3	1.82902e-09	0.84383	0.716	0.609	3.65804e-06	MuSC 2	Flrt3
Ajap1.1	1.86215e-09	0.261443	0.13	0.179	3.72431e-06	MuSC 2	Ajap1
Slc1a2.1	2.03633e-09	2.20203	0.056	0.063	4.07266e-06	MuSC 2	Slc1a2
Gfap.1	2.04245e-09	0.918713	0.475	0.282	4.0849e-06	MuSC 2	Gfap
Nfkbia.1	2.08587e-09	0.386981	0.975	0.876	4.17174e-06	MuSC 2	Nfkbia
Esam.1	2.14131e-09	0.224322	0.654	0.443	4.28261e-06	MuSC 2	Esam
Itga9	2.32407e-09	1.34534	0.173	0.254	4.64813e-06	MuSC 2	Itga9
Lgals3	2.66737e-09	-2.14706	0.599	0.603	5.33475e-06	MuSC 2	Lgals3
Tnnc1.1	2.6949e-09	2.64493	0.247	0.217	5.3898e-06	MuSC 2	Tnnc1
Ddx39.1	2.72144e-09	-1.16503	0.386	0.441	5.44289e-06	MuSC 2	Ddx39
Art3.1	2.72502e-09	-1.906	0.318	0.365	5.45004e-06	MuSC 2	Art3
2810433D01Rik.1	2.84504e-09	1.99104	0.417	0.231	5.69007e-06	MuSC 2	2810433D01Rik
Nr4a3.1	2.8519e-09	0.914452	0.617	0.442	5.7038e-06	MuSC 2	Nr4a3
Sfrp1.1	2.99271e-09	0.544232	0.543	0.311	5.98541e-06	MuSC 2	Sfrp1
Hist1h2bh.1	3.46126e-09	5.44859	0.407	0.226	6.92252e-06	MuSC 2	Hist1h2bh
Tnnt2.1	3.59628e-09	-0.38881	0.364	0.399	7.19255e-06	MuSC 2	Tnnt2
Slc8a1.1	3.76132e-09	2.52035	0.475	0.304	7.52265e-06	MuSC 2	Slc8a1
Nr2f1.1	4.45075e-09	-0.173279	0.657	0.469	8.9015e-06	MuSC 2	Nr2f1
Ddit4.1	4.73349e-09	0.163989	0.944	0.805	9.46699e-06	MuSC 2	Ddit4
Myof.1	4.74e-09	-0.916609	0.809	0.761	9.48e-06	MuSC 2	Myof
Adap2.1	4.80605e-09	0.120664	0.265	0.296	9.6121e-06	MuSC 2	Adap2
Kcnj2.1	5.2023e-09	1.45745	0.272	0.099	1.04046e-05	MuSC 2	Kcnj2
Cox6a2	5.42014e-09	1.4412	0.278	0.272	1.08403e-05	MuSC 2	Cox6a2
Moxd1.1	5.45222e-09	4.12677	0.191	0.179	1.09044e-05	MuSC 2	Moxd1
Dnajb1.1	5.62158e-09	0.256583	0.91	0.793	1.12432e-05	MuSC 2	Dnajb1
Hist1h2ak.1	5.7983e-09	-2.07452	0.596	0.404	1.15966e-05	MuSC 2	Hist1h2ak
Mcm3.1	5.91613e-09	-0.261282	0.719	0.509	1.18323e-05	MuSC 2	Mcm3
Brca2.1	6.17868e-09	0.339596	0.59	0.379	1.23574e-05	MuSC 2	Brca2
Ddah1.1	6.26092e-09	-2.36873	0.333	0.408	1.25218e-05	MuSC 2	Ddah1
Pi16.1	6.29045e-09	0.990373	0.497	0.316	1.25809e-05	MuSC 2	Pi16
Apold1.1	6.72272e-09	-2.17708	0.315	0.39	1.34454e-05	MuSC 2	Apold1
Bcas1.1	6.88901e-09	-2.23834	0.552	0.566	1.3778e-05	MuSC 2	Bcas1
Efemp1	7.35666e-09	1.95965	0.306	0.331	1.47133e-05	MuSC 2	Efemp1
Pcsk1n.1	7.89423e-09	1.13046	0.133	0.176	1.57885e-05	MuSC 2	Pcsk1n
Tfrc	8.33453e-09	-0.787902	0.324	0.388	1.66691e-05	MuSC 2	Tfrc
Lix1.1	8.4849e-09	-1.06484	0.42	0.491	1.69698e-05	MuSC 2	Lix1
Rnd3	8.67662e-09	0.281586	0.914	0.755	1.73532e-05	MuSC 2	Rnd3
Slc22a1.1	8.7483e-09	3.42789	0.167	0.077	1.74966e-05	MuSC 2	Slc22a1
Fcer2a.1	8.79835e-09	1.36873	0.475	0.27	1.75967e-05	MuSC 2	Fcer2a
Cdc6.1	8.96997e-09	-3.13813	0.204	0.249	1.79399e-05	MuSC 2	Cdc6
9930111J21Rik2.1	9.74478e-09	0.745684	0.623	0.468	1.94896e-05	MuSC 2	9930111J21Rik2
Sdcbp.1	9.87146e-09	0.310739	0.858	0.669	1.97429e-05	MuSC 2	Sdcbp
Ackr1.1	1.00427e-08	-0.240333	0.63	0.498	2.00854e-05	MuSC 2	Ackr1
Cenpe.1	1.04267e-08	-1.08831	0.599	0.409	2.08534e-05	MuSC 2	Cenpe
Smco4	1.0854e-08	0.420783	0.685	0.485	2.17079e-05	MuSC 2	Smco4
Wnt16.1	1.12797e-08	1.4816	0.173	0.17	2.25594e-05	MuSC 2	Wnt16
Efnb3.1	1.13946e-08	1.85718	0.247	0.265	2.27891e-05	MuSC 2	Efnb3
Syngr1	1.14822e-08	1.52855	0.417	0.201	2.29644e-05	MuSC 2	Syngr1
Ifrd1.1	1.15848e-08	0.462246	0.975	0.902	2.31696e-05	MuSC 2	Ifrd1
Ly6a.1	1.20944e-08	1.06257	0.688	0.536	2.41887e-05	MuSC 2	Ly6a
Opcml.1	1.23614e-08	1.61545	0.324	0.391	2.47229e-05	MuSC 2	Opcml
Myocd.1	1.31918e-08	2.42316	0.133	0.147	2.63837e-05	MuSC 2	Myocd
2310022B05Rik.1	1.34289e-08	0.245519	0.75	0.599	2.68579e-05	MuSC 2	2310022B05Rik
H2-Q6.1	1.35429e-08	-0.633879	0.176	0.174	2.70858e-05	MuSC 2	H2-Q6
Ndrg1	1.45096e-08	0.28348	0.96	0.842	2.90193e-05	MuSC 2	Ndrg1
Ly6h.1	1.47082e-08	-0.28995	0.682	0.533	2.94164e-05	MuSC 2	Ly6h
Fjx1.1	1.53744e-08	1.95696	0.21	0.215	3.07489e-05	MuSC 2	Fjx1
Mafb.1	1.58823e-08	0.178623	0.753	0.518	3.17646e-05	MuSC 2	Mafb
Dbi	1.63713e-08	-0.54919	0.818	0.817	3.27427e-05	MuSC 2	Dbi
Tnnt3	1.65105e-08	-1.48958	0.355	0.408	3.30209e-05	MuSC 2	Tnnt3
Ldha.1	1.81061e-08	-0.763074	0.784	0.801	3.62123e-05	MuSC 2	Ldha
Tnni1.1	1.99199e-08	-0.870384	0.346	0.403	3.98398e-05	MuSC 2	Tnni1
Smpdl3a.1	2.05544e-08	0.270625	0.769	0.637	4.11088e-05	MuSC 2	Smpdl3a
F3.1	2.1039e-08	-0.454778	0.33	0.377	4.20781e-05	MuSC 2	F3
Bst2	2.12651e-08	-1.18822	0.574	0.605	4.25302e-05	MuSC 2	Bst2
Eya1	2.26332e-08	0.406459	0.667	0.47	4.52665e-05	MuSC 2	Eya1
Myl4.1	2.40219e-08	1.57043	0.664	0.486	4.80438e-05	MuSC 2	Myl4
Ppp1r14c	2.46571e-08	1.53636	0.593	0.384	4.93143e-05	MuSC 2	Ppp1r14c
Tmod2.1	2.56427e-08	0.764023	0.494	0.301	5.12854e-05	MuSC 2	Tmod2
Lhfpl2.1	2.58886e-08	0.179608	0.815	0.653	5.17772e-05	MuSC 2	Lhfpl2
Fam132b	2.68074e-08	-1.24438	0.512	0.524	5.36148e-05	MuSC 2	Fam132b
Fam198b.1	2.77158e-08	-3.83588	0.213	0.282	5.54317e-05	MuSC 2	Fam198b
Edil3.1	2.84004e-08	-1.13863	0.716	0.575	5.68007e-05	MuSC 2	Edil3
Rapgef3.1	2.89485e-08	1.01217	0.519	0.333	5.7897e-05	MuSC 2	Rapgef3
Fbxo32	2.92443e-08	0.109531	0.852	0.71	5.84886e-05	MuSC 2	Fbxo32
Cd163.1	3.06196e-08	0.126978	0.556	0.423	6.12392e-05	MuSC 2	Cd163
Kitl.1	3.13345e-08	0.616441	0.716	0.559	6.26689e-05	MuSC 2	Kitl
Des.1	3.1419e-08	0.408946	0.994	0.957	6.28379e-05	MuSC 2	Des
Hsph1.1	3.20894e-08	0.439718	0.914	0.784	6.41788e-05	MuSC 2	Hsph1
Serpinh1	3.23232e-08	-0.552722	0.948	0.923	6.46464e-05	MuSC 2	Serpinh1
Grb14	3.30885e-08	-0.200503	0.46	0.287	6.61771e-05	MuSC 2	Grb14
Gpr20.1	3.3136e-08	0.788401	0.478	0.327	6.62721e-05	MuSC 2	Gpr20
Fos.1	3.542e-08	0.244082	0.991	0.977	7.084e-05	MuSC 2	Fos
Smagp.1	4.00739e-08	1.17938	0.586	0.358	8.01478e-05	MuSC 2	Smagp
Hdc.1	4.07247e-08	1.98486	0.38	0.218	8.14495e-05	MuSC 2	Hdc
Ttn.1	4.24992e-08	-1.91712	0.698	0.734	8.49983e-05	MuSC 2	Ttn
Rap2a.1	4.75759e-08	0.328858	0.722	0.537	9.51518e-05	MuSC 2	Rap2a
Slfn2.1	4.76053e-08	2.43004	0.386	0.28	9.52106e-05	MuSC 2	Slfn2
Arhgap29.1	4.7723e-08	0.557678	0.827	0.694	9.5446e-05	MuSC 2	Arhgap29
Fabp5	5.21787e-08	-1.06786	0.639	0.657	0.000104357	MuSC 2	Fabp5
Foxc1	5.22291e-08	1.57781	0.534	0.356	0.000104458	MuSC 2	Foxc1
Stmn2.1	5.69783e-08	0.71221	0.306	0.372	0.000113957	MuSC 2	Stmn2
Ptp4a3.1	5.98597e-08	0.367402	0.657	0.436	0.000119719	MuSC 2	Ptp4a3
Rasgrp2.1	6.20047e-08	1.48076	0.515	0.333	0.000124009	MuSC 2	Rasgrp2
Cd300a	6.28428e-08	0.609664	0.21	0.2	0.000125686	MuSC 2	Cd300a
Zfp367	6.78257e-08	-1.29461	0.358	0.374	0.000135651	MuSC 2	Zfp367
Galnt16.1	6.86441e-08	0.693515	0.549	0.333	0.000137288	MuSC 2	Galnt16
Asf1b.1	7.06943e-08	-3.45372	0.296	0.344	0.000141389	MuSC 2	Asf1b
Col28a1.1	7.74169e-08	1.0744	0.25	0.317	0.000154834	MuSC 2	Col28a1
Pcdhb9.1	8.27293e-08	0.784439	0.531	0.292	0.000165459	MuSC 2	Pcdhb9
Cdh1.1	8.28137e-08	2.18817	0.056	0.116	0.000165627	MuSC 2	Cdh1
Ttyh1.1	8.48362e-08	-2.12024	0.423	0.432	0.000169672	MuSC 2	Ttyh1
Syne1.1	8.66301e-08	0.297225	0.784	0.616	0.00017326	MuSC 2	Syne1
Cd83	8.76672e-08	1.75101	0.475	0.253	0.000175334	MuSC 2	Cd83
Top2a.1	8.82933e-08	-2.35	0.373	0.431	0.000176587	MuSC 2	Top2a
Pdlim7.1	8.93303e-08	0.31309	0.765	0.606	0.000178661	MuSC 2	Pdlim7
Srl.1	8.93859e-08	0.345233	0.636	0.47	0.000178772	MuSC 2	Srl
Cd9.1	9.06131e-08	-0.377157	0.972	0.959	0.000181226	MuSC 2	Cd9
Tac4	9.10854e-08	-1.91424	0.213	0.192	0.000182171	MuSC 2	Tac4
Arpp21.1	9.15948e-08	-1.87836	0.664	0.654	0.00018319	MuSC 2	Arpp21
Nop56.1	9.19085e-08	-0.790054	0.512	0.589	0.000183817	MuSC 2	Nop56
Snhg18	9.60388e-08	0.426914	0.762	0.635	0.000192078	MuSC 2	Snhg18
Ctse.1	9.7797e-08	-0.331755	0.151	0.177	0.000195594	MuSC 2	Ctse
Utp14b	1.07938e-07	0.674936	0.611	0.407	0.000215875	MuSC 2	Utp14b
Chn2.1	1.1734e-07	-1.24212	0.33	0.381	0.000234681	MuSC 2	Chn2
Vcl	1.26019e-07	0.438228	0.744	0.581	0.000252037	MuSC 2	Vcl
Hk2.1	1.28742e-07	-0.354804	0.864	0.689	0.000257484	MuSC 2	Hk2
Tnfrsf11a.1	1.29736e-07	2.38313	0.009	0.01	0.000259473	MuSC 2	Tnfrsf11a
Fbln7.1	1.29902e-07	4.07322	0.441	0.289	0.000259803	MuSC 2	Fbln7
Arhgef26.1	1.30318e-07	-0.621504	0.466	0.497	0.000260635	MuSC 2	Arhgef26
Fzd2	1.31306e-07	0.303704	0.614	0.442	0.000262612	MuSC 2	Fzd2
Pim1.1	1.41023e-07	0.404394	0.855	0.753	0.000282046	MuSC 2	Pim1
Chst1.1	1.45377e-07	1.33052	0.253	0.183	0.000290755	MuSC 2	Chst1
Apoe.1	1.50244e-07	-0.550439	0.969	0.932	0.000300489	MuSC 2	Apoe
Ptpn7.1	1.6016e-07	1.46353	0.253	0.152	0.00032032	MuSC 2	Ptpn7
Kif14	1.61652e-07	-0.684839	0.188	0.102	0.000323304	MuSC 2	Kif14
Adgrg6.1	1.6414e-07	1.15798	0.191	0.184	0.00032828	MuSC 2	Adgrg6
Slc35f1.1	1.6466e-07	1.87572	0.435	0.264	0.00032932	MuSC 2	Slc35f1
Ly6k.1	1.69634e-07	-0.73068	0.318	0.334	0.000339268	MuSC 2	Ly6k
Dapk2	1.70151e-07	-0.239528	0.355	0.395	0.000340301	MuSC 2	Dapk2
Icam2.1	1.70996e-07	0.521922	0.315	0.314	0.000341993	MuSC 2	Icam2
Eva1a.1	1.74449e-07	0.887304	0.167	0.186	0.000348897	MuSC 2	Eva1a
Pear1	1.75662e-07	0.910189	0.67	0.46	0.000351325	MuSC 2	Pear1
Hist1h1b.1	1.7818e-07	-0.972765	0.701	0.554	0.000356361	MuSC 2	Hist1h1b
Apod.1	1.80881e-07	-0.317167	0.472	0.503	0.000361762	MuSC 2	Apod
Pdgfb.1	1.96677e-07	0.813576	0.654	0.498	0.000393355	MuSC 2	Pdgfb
Mgarp.1	1.97247e-07	-4.46876	0.201	0.25	0.000394494	MuSC 2	Mgarp
Col11a2.1	1.98265e-07	1.45912	0.444	0.277	0.00039653	MuSC 2	Col11a2
Reln.1	1.9942e-07	0.911585	0.188	0.187	0.000398839	MuSC 2	Reln
Gal	2.18851e-07	-0.695664	0.639	0.669	0.000437702	MuSC 2	Gal
Incenp	2.20295e-07	-1.40196	0.395	0.395	0.000440591	MuSC 2	Incenp
Crip1.1	2.22194e-07	-0.437171	0.972	0.98	0.000444389	MuSC 2	Crip1
Kif22.1	2.27038e-07	-0.748455	0.352	0.368	0.000454075	MuSC 2	Kif22
Ednra.1	2.28247e-07	1.39985	0.534	0.373	0.000456495	MuSC 2	Ednra
Hist1h2af.1	2.35957e-07	0.681607	0.056	0.036	0.000471914	MuSC 2	Hist1h2af
Fam83a	2.60814e-07	-0.387335	0.253	0.289	0.000521628	MuSC 2	Fam83a
Tmem182.1	2.6415e-07	1.11826	0.074	0.087	0.000528299	MuSC 2	Tmem182
Stmn4	2.64152e-07	4.2172	0.12	0.087	0.000528303	MuSC 2	Stmn4
Lmnb2.1	2.64458e-07	-1.37517	0.37	0.407	0.000528916	MuSC 2	Lmnb2
Serpinf1	2.95247e-07	-0.908082	0.562	0.599	0.000590494	MuSC 2	Serpinf1
Plac8.1	2.96041e-07	0.695128	0.238	0.253	0.000592082	MuSC 2	Plac8
Ggt5	3.16557e-07	-1.62699	0.333	0.368	0.000633114	MuSC 2	Ggt5
Ncapg.1	3.3255e-07	-0.961995	0.194	0.219	0.000665099	MuSC 2	Ncapg
Csmd1.1	3.37563e-07	-0.432582	0.886	0.686	0.000675126	MuSC 2	Csmd1
Man2a1.1	3.463e-07	-0.453404	0.398	0.468	0.000692599	MuSC 2	Man2a1
Lima1.1	3.75685e-07	-0.674191	0.574	0.634	0.000751371	MuSC 2	Lima1
Rasgef1b.1	3.82842e-07	0.191636	0.549	0.431	0.000765684	MuSC 2	Rasgef1b
Tmem204.1	4.49588e-07	0.699756	0.154	0.133	0.000899176	MuSC 2	Tmem204
Slc39a14.1	4.49707e-07	-1.5245	0.608	0.586	0.000899414	MuSC 2	Slc39a14
Kcnk3	4.5328e-07	1.56279	0.198	0.255	0.000906561	MuSC 2	Kcnk3
Fbln1.1	4.56723e-07	2.01216	0.568	0.44	0.000913446	MuSC 2	Fbln1
Dqx1.1	4.62601e-07	-2.58699	0.293	0.289	0.000925203	MuSC 2	Dqx1
Prkg2.1	4.64193e-07	-0.200276	0.401	0.295	0.000928385	MuSC 2	Prkg2
Col12a1	4.96624e-07	0.438972	0.481	0.558	0.000993249	MuSC 2	Col12a1
Tchh	5.0512e-07	2.22894	0.299	0.182	0.00101024	MuSC 2	Tchh
Cdkn3.1	5.94376e-07	-1.71291	0.457	0.309	0.00118875	MuSC 2	Cdkn3
Cenpk	6.25471e-07	-2.51199	0.238	0.246	0.00125094	MuSC 2	Cenpk
Peg10.1	6.51009e-07	0.159227	0.747	0.611	0.00130202	MuSC 2	Peg10
Sowahc.1	6.54979e-07	0.540812	0.691	0.513	0.00130996	MuSC 2	Sowahc
C1qa.1	6.55221e-07	-0.909688	0.5	0.523	0.00131044	MuSC 2	C1qa
Chl1.1	6.68793e-07	0.405234	0.568	0.396	0.00133759	MuSC 2	Chl1
B430218F22Rik.1	6.77773e-07	2.76377	0.071	0.054	0.00135555	MuSC 2	B430218F22Rik
Pcdh1.1	7.00594e-07	-2.91373	0.207	0.301	0.00140119	MuSC 2	Pcdh1
Il6	7.29243e-07	2.95816	0.491	0.319	0.00145849	MuSC 2	Il6
Isyna1.1	7.38081e-07	-0.31979	0.654	0.461	0.00147616	MuSC 2	Isyna1
Gm13861.1	7.63328e-07	0.626677	0.241	0.295	0.00152666	MuSC 2	Gm13861
Has2.1	7.70209e-07	-0.727608	0.623	0.472	0.00154042	MuSC 2	Has2
Gstm2	7.87158e-07	0.371776	0.682	0.496	0.00157432	MuSC 2	Gstm2
Pcdh17.1	7.97817e-07	0.331037	0.633	0.432	0.00159563	MuSC 2	Pcdh17
Tmsb4x.1	8.11613e-07	-0.367387	1	0.997	0.00162323	MuSC 2	Tmsb4x
Gm13403.1	8.11983e-07	0.694835	0.34	0.359	0.00162397	MuSC 2	Gm13403
Hist1h2bl	8.206e-07	1.60732	0.395	0.209	0.0016412	MuSC 2	Hist1h2bl
Mcm6.1	8.51318e-07	-0.427529	0.809	0.642	0.00170264	MuSC 2	Mcm6
Hexb.1	8.79793e-07	-0.432046	0.525	0.586	0.00175959	MuSC 2	Hexb
Stbd1	8.98965e-07	-0.416196	0.485	0.538	0.00179793	MuSC 2	Stbd1
Ms4a4d	9.11126e-07	-0.974966	0.219	0.233	0.00182225	MuSC 2	Ms4a4d
Phgdh	1.03391e-06	-1.08446	0.423	0.462	0.00206781	MuSC 2	Phgdh
Frmd4b	1.07611e-06	-0.992594	0.463	0.321	0.00215222	MuSC 2	Frmd4b
Dach1.1	1.08407e-06	-1.65812	0.593	0.372	0.00216813	MuSC 2	Dach1
Hic1.1	1.14372e-06	0.311714	0.633	0.429	0.00228744	MuSC 2	Hic1
Rxrg.1	1.14671e-06	2.15599	0.491	0.312	0.00229342	MuSC 2	Rxrg
Tnfrsf21	1.17276e-06	-4.19034	0.336	0.338	0.00234553	MuSC 2	Tnfrsf21
Siglecg.1	1.20911e-06	2.42013	0.269	0.051	0.00241822	MuSC 2	Siglecg
Agtr2.1	1.2118e-06	-1.30827	0.568	0.599	0.00242361	MuSC 2	Agtr2
Itgbl1.1	1.22469e-06	0.577898	0.349	0.372	0.00244938	MuSC 2	Itgbl1
Socs3.1	1.23308e-06	0.185717	0.963	0.887	0.00246615	MuSC 2	Socs3
Perp.1	1.28383e-06	3.06475	0.41	0.206	0.00256767	MuSC 2	Perp
Cobll1	1.28597e-06	-1.52556	0.42	0.431	0.00257195	MuSC 2	Cobll1
Gimap5.1	1.38156e-06	0.194115	0.438	0.443	0.00276312	MuSC 2	Gimap5
Sorbs2.1	1.4189e-06	-1.23074	0.707	0.653	0.0028378	MuSC 2	Sorbs2
Ube2c.1	1.43871e-06	-2.02322	0.38	0.395	0.00287743	MuSC 2	Ube2c
Lama4.1	1.45619e-06	-0.624475	0.38	0.4	0.00291239	MuSC 2	Lama4
Runx3.1	1.48034e-06	0.438356	0.139	0.213	0.00296068	MuSC 2	Runx3
Eps8.1	1.53896e-06	-0.607978	0.287	0.321	0.00307793	MuSC 2	Eps8
Ddn.1	1.6417e-06	3.79715	0.142	0.06	0.00328341	MuSC 2	Ddn
Fcer1g.1	1.6521e-06	-0.758222	0.318	0.345	0.0033042	MuSC 2	Fcer1g
Tmem8c.1	1.67558e-06	-2.93138	0.352	0.413	0.00335117	MuSC 2	Tmem8c
Lsmem1.1	1.70018e-06	-1.52375	0.454	0.462	0.00340036	MuSC 2	Lsmem1
Lpcat2	1.83149e-06	1.30524	0.485	0.298	0.00366297	MuSC 2	Lpcat2
Hspa1a.1	1.84396e-06	0.330507	0.963	0.933	0.00368792	MuSC 2	Hspa1a
Col11a1.1	1.85714e-06	-1.74844	0.13	0.166	0.00371427	MuSC 2	Col11a1
Rasgrf2.1	1.86754e-06	3.90747	0.336	0.174	0.00373509	MuSC 2	Rasgrf2
Dbn1	1.87545e-06	0.130942	0.747	0.596	0.0037509	MuSC 2	Dbn1
Npy	1.95566e-06	-0.328721	0.179	0.177	0.00391133	MuSC 2	Npy
Cdca8.1	1.97981e-06	-2.5585	0.346	0.379	0.00395963	MuSC 2	Cdca8
Zfp36.1	2.0417e-06	0.188865	0.914	0.789	0.00408341	MuSC 2	Zfp36
3632451O06Rik.1	2.04967e-06	-0.621097	0.778	0.578	0.00409934	MuSC 2	3632451O06Rik
Crispld2.1	2.14419e-06	0.122591	0.5	0.291	0.00428839	MuSC 2	Crispld2
Adamts4.1	2.19189e-06	-0.944623	0.596	0.597	0.00438378	MuSC 2	Adamts4
Ccdc80.1	2.36189e-06	0.404787	0.824	0.712	0.00472379	MuSC 2	Ccdc80
Gas2l3.1	2.48875e-06	-0.311562	0.265	0.241	0.0049775	MuSC 2	Gas2l3
Ly6c1	2.61947e-06	-0.199745	0.728	0.597	0.00523894	MuSC 2	Ly6c1
Tmem255b.1	2.64317e-06	1.65476	0.083	0.203	0.00528633	MuSC 2	Tmem255b
Gng11.1	2.78693e-06	0.251911	0.904	0.773	0.00557387	MuSC 2	Gng11
A330069E16Rik	2.79529e-06	0.497001	0.577	0.388	0.00559058	MuSC 2	A330069E16Rik
Fam49b.1	2.92973e-06	-1.14718	0.457	0.486	0.00585947	MuSC 2	Fam49b
Cox4i2	2.9447e-06	1.18562	0.583	0.384	0.0058894	MuSC 2	Cox4i2
Bag3.1	2.95088e-06	-0.257346	0.531	0.613	0.00590176	MuSC 2	Bag3
Ltc4s.1	2.9986e-06	-0.890254	0.157	0.19	0.00599719	MuSC 2	Ltc4s
Hist1h3f	3.17203e-06	-0.961531	0.244	0.288	0.00634405	MuSC 2	Hist1h3f
Spta1	3.53395e-06	2.56846	0.383	0.249	0.00706791	MuSC 2	Spta1
Il1b.1	3.57842e-06	-0.686173	0.358	0.225	0.00715683	MuSC 2	Il1b
Nrros	3.6726e-06	-0.155411	0.417	0.249	0.00734521	MuSC 2	Nrros
Ntng1.1	3.69784e-06	2.89964	0.269	0.172	0.00739569	MuSC 2	Ntng1
Adgrf5.1	3.71075e-06	-0.52357	0.654	0.489	0.0074215	MuSC 2	Adgrf5
Myh9.1	3.83082e-06	-0.47007	0.75	0.747	0.00766164	MuSC 2	Myh9
Ass1	3.99983e-06	1.18658	0.491	0.297	0.00799967	MuSC 2	Ass1
B4galt1	4.0916e-06	0.304133	0.673	0.495	0.00818321	MuSC 2	B4galt1
Spag5	4.13824e-06	-1.41583	0.256	0.288	0.00827648	MuSC 2	Spag5
Sncg.1	4.20075e-06	0.136045	0.296	0.299	0.00840149	MuSC 2	Sncg
Sh3glb1	4.20571e-06	-0.418322	0.981	0.971	0.00841142	MuSC 2	Sh3glb1
Kctd10.1	4.24713e-06	-0.594626	0.407	0.426	0.00849426	MuSC 2	Kctd10
Inmt.1	4.26555e-06	1.65483	0.225	0.082	0.0085311	MuSC 2	Inmt
Igsf6.1	4.48039e-06	1.04433	0.318	0.183	0.00896078	MuSC 2	Igsf6
Fndc1.1	4.70819e-06	0.556708	0.698	0.527	0.00941637	MuSC 2	Fndc1
Smim5.1	5.06142e-06	-2.8248	0.327	0.316	0.0101228	MuSC 2	Smim5
Col8a1.1	5.28469e-06	0.18373	0.802	0.687	0.0105694	MuSC 2	Col8a1
Lst1.1	5.54652e-06	0.855597	0.549	0.358	0.011093	MuSC 2	Lst1
Pkig.1	5.60596e-06	0.111042	0.852	0.72	0.0112119	MuSC 2	Pkig
Gm2115	5.75493e-06	1.81116	0.204	0.165	0.0115099	MuSC 2	Gm2115
Nupr1.1	5.76762e-06	0.308048	0.883	0.755	0.0115352	MuSC 2	Nupr1
Cspg4.1	6.27143e-06	-0.868079	0.349	0.358	0.0125429	MuSC 2	Cspg4
Thbs2.1	6.44642e-06	-0.884847	0.272	0.318	0.0128928	MuSC 2	Thbs2
Rtp4.1	6.53638e-06	0.101325	0.679	0.516	0.0130728	MuSC 2	Rtp4
Ncf4.1	6.54366e-06	1.99392	0.395	0.213	0.0130873	MuSC 2	Ncf4
Rbp7.1	6.59796e-06	-1.39592	0.25	0.277	0.0131959	MuSC 2	Rbp7
Lpl.1	6.75906e-06	-0.817943	0.556	0.557	0.0135181	MuSC 2	Lpl
Ifit1.1	7.43694e-06	-1.02636	0.54	0.359	0.0148739	MuSC 2	Ifit1
Bex1.1	8.3691e-06	0.934697	0.509	0.304	0.0167382	MuSC 2	Bex1
Fxyd2.1	8.40809e-06	1.4809	0.5	0.362	0.0168162	MuSC 2	Fxyd2
Fam105a.1	8.4635e-06	0.266552	0.645	0.47	0.016927	MuSC 2	Fam105a
Ccl21a.1	8.5178e-06	-0.24505	0.478	0.362	0.0170356	MuSC 2	Ccl21a
Cytip.1	8.5651e-06	1.58366	0.377	0.215	0.0171302	MuSC 2	Cytip
Gm26793	8.72931e-06	1.15458	0.432	0.29	0.0174586	MuSC 2	Gm26793
C2cd4b	8.87401e-06	-0.560282	0.522	0.326	0.017748	MuSC 2	C2cd4b
Ctgf.1	9.7638e-06	1.72531	0.559	0.387	0.0195276	MuSC 2	Ctgf
Ndnf.1	1.00719e-05	2.10487	0.429	0.278	0.0201438	MuSC 2	Ndnf
Tenm2.1	1.0471e-05	3.04542	0.167	0.101	0.0209419	MuSC 2	Tenm2
S100a11	1.05072e-05	-0.508166	0.84	0.865	0.0210144	MuSC 2	S100a11
Mpzl2.1	1.08756e-05	0.754269	0.238	0.175	0.0217512	MuSC 2	Mpzl2
Chp2.1	1.10589e-05	1.86578	0.349	0.386	0.0221179	MuSC 2	Chp2
Sned1.1	1.11004e-05	-0.227133	0.759	0.548	0.0222007	MuSC 2	Sned1
Lrrn1.1	1.11391e-05	0.272259	0.784	0.657	0.0222782	MuSC 2	Lrrn1
Nrxn1.1	1.13756e-05	-0.43775	0.377	0.379	0.0227512	MuSC 2	Nrxn1
Cnp.1	1.14212e-05	-1.41189	0.398	0.422	0.0228424	MuSC 2	Cnp
Pkib.1	1.14656e-05	0.861206	0.123	0.157	0.0229313	MuSC 2	Pkib
Ddit4l.1	1.14903e-05	0.294072	0.503	0.349	0.0229806	MuSC 2	Ddit4l
Ier3.1	1.1541e-05	0.12095	0.719	0.568	0.0230819	MuSC 2	Ier3
Tbx3.1	1.19736e-05	-0.330612	0.435	0.445	0.0239471	MuSC 2	Tbx3
Mt3	1.21368e-05	0.886305	0.512	0.337	0.0242737	MuSC 2	Mt3
Gngt2.1	1.25451e-05	0.444175	0.296	0.377	0.0250903	MuSC 2	Gngt2
Cenpf	1.26042e-05	-3.45025	0.312	0.332	0.0252085	MuSC 2	Cenpf
Ndc80	1.38039e-05	0.348702	0.278	0.17	0.0276077	MuSC 2	Ndc80
Esyt2.1	1.38099e-05	0.235679	0.747	0.578	0.0276198	MuSC 2	Esyt2
Nrip2.1	1.42173e-05	1.0517	0.38	0.235	0.0284346	MuSC 2	Nrip2
Btbd3.1	1.42204e-05	-0.350454	0.438	0.434	0.0284409	MuSC 2	Btbd3
Slc24a2.1	1.4347e-05	3.09287	0.395	0.163	0.0286939	MuSC 2	Slc24a2
Ppp1r3a.1	1.44305e-05	3.4771	0.105	0.069	0.0288609	MuSC 2	Ppp1r3a
Sfrp2.1	1.52222e-05	2.39711	0.367	0.353	0.0304444	MuSC 2	Sfrp2
Nuf2.1	1.60929e-05	-2.8148	0.04	0.116	0.0321859	MuSC 2	Nuf2
Itgb4	1.68241e-05	-0.333284	0.281	0.334	0.0336482	MuSC 2	Itgb4
Tmod1.1	1.70374e-05	-0.144609	0.731	0.529	0.0340747	MuSC 2	Tmod1
Vsnl1.1	1.9993e-05	2.6845	0.463	0.303	0.039986	MuSC 2	Vsnl1
Luzp1.1	2.00525e-05	0.209987	0.759	0.58	0.040105	MuSC 2	Luzp1
Arhgap19.1	2.23879e-05	-1.30028	0.216	0.262	0.0447758	MuSC 2	Arhgap19
Ccnd1	2.24837e-05	-0.938363	0.58	0.579	0.0449675	MuSC 2	Ccnd1
S100a10	2.26275e-05	-0.406879	0.991	0.968	0.045255	MuSC 2	S100a10
H2-K1.1	2.26869e-05	-0.516667	0.731	0.745	0.0453739	MuSC 2	H2-K1
Ptpn6.1	2.3006e-05	0.792594	0.17	0.189	0.0460121	MuSC 2	Ptpn6
Irf7.1	2.44363e-05	-1.11835	0.694	0.498	0.0488726	MuSC 2	Irf7
Stxbp6	2.48878e-05	0.267945	0.34	0.354	0.0497756	MuSC 2	Stxbp6
Mxd1.1	2.62177e-05	-0.733108	0.509	0.528	0.0524354	MuSC 2	Mxd1
Plp1.1	2.65339e-05	-0.658806	0.38	0.411	0.0530677	MuSC 2	Plp1
Shox2	2.67183e-05	0.219771	0.679	0.465	0.0534366	MuSC 2	Shox2
Grrp1.1	2.84161e-05	-0.200054	0.457	0.458	0.0568321	MuSC 2	Grrp1
Snhg11	2.92205e-05	0.320549	0.435	0.275	0.058441	MuSC 2	Snhg11
Cacna1c.1	3.04127e-05	-1.10471	0.256	0.265	0.0608255	MuSC 2	Cacna1c
Cxcl16	3.19889e-05	0.373681	0.58	0.412	0.0639777	MuSC 2	Cxcl16
Cycs.1	3.23382e-05	-0.724054	0.71	0.72	0.0646764	MuSC 2	Cycs
Lmcd1.1	3.2356e-05	0.86945	0.531	0.356	0.0647119	MuSC 2	Lmcd1
Ifi44.1	3.24702e-05	-0.478296	0.494	0.342	0.0649404	MuSC 2	Ifi44
Endod1	3.25785e-05	0.587525	0.534	0.351	0.0651571	MuSC 2	Endod1
Podxl.1	3.26997e-05	0.325787	0.608	0.442	0.0653994	MuSC 2	Podxl
Plcb4.1	3.33188e-05	-0.4731	0.704	0.746	0.0666377	MuSC 2	Plcb4
Cd24a.1	3.33214e-05	2.99415	0.488	0.291	0.0666428	MuSC 2	Cd24a
Pla1a	3.37209e-05	-0.135206	0.531	0.349	0.0674417	MuSC 2	Pla1a
Nnmt.1	3.37626e-05	-0.889242	0.87	0.641	0.0675253	MuSC 2	Nnmt
Epas1.1	3.44547e-05	-1.44902	0.497	0.492	0.0689094	MuSC 2	Epas1
Nhs	3.48651e-05	0.93319	0.623	0.455	0.0697301	MuSC 2	Nhs
Dcn	3.59993e-05	2.41892	0.506	0.327	0.0719985	MuSC 2	Dcn
Nusap1.1	3.63033e-05	-0.985374	0.426	0.278	0.0726067	MuSC 2	Nusap1
Marveld1	3.68819e-05	-0.136328	0.429	0.442	0.0737637	MuSC 2	Marveld1
Sik2	3.71494e-05	-0.624116	0.46	0.456	0.0742989	MuSC 2	Sik2
Pttg1.1	3.75572e-05	-1.20369	0.463	0.471	0.0751144	MuSC 2	Pttg1
Ramp2.1	3.77959e-05	-0.580227	0.781	0.769	0.0755918	MuSC 2	Ramp2
Tacc3.1	3.98267e-05	-1.31056	0.414	0.407	0.0796535	MuSC 2	Tacc3
Npm1.1	4.07853e-05	-0.273727	0.994	0.993	0.0815706	MuSC 2	Npm1
Tnf	4.1719e-05	1.27499	0.383	0.217	0.0834381	MuSC 2	Tnf
Racgap1	4.36529e-05	-1.54464	0.534	0.357	0.0873058	MuSC 2	Racgap1
Arhgap30.1	4.37398e-05	1.29759	0.083	0.128	0.0874796	MuSC 2	Arhgap30
AW112010.1	4.42732e-05	-1.21149	0.605	0.418	0.0885465	MuSC 2	AW112010
Ryr3.1	4.44262e-05	-2.62737	0.429	0.423	0.0888524	MuSC 2	Ryr3
Plk4	4.46483e-05	-1.12024	0.386	0.366	0.0892967	MuSC 2	Plk4
Has1.1	4.59403e-05	-0.896643	0.83	0.618	0.0918806	MuSC 2	Has1
Gpc1.1	4.66823e-05	0.219915	0.799	0.671	0.0933646	MuSC 2	Gpc1
Cyp1b1.1	4.80782e-05	2.28843	0.022	0.024	0.0961563	MuSC 2	Cyp1b1
Unc45b.1	4.81361e-05	-0.297734	0.648	0.443	0.0962723	MuSC 2	Unc45b
Klf4.1	4.89738e-05	0.283074	0.901	0.796	0.0979477	MuSC 2	Klf4
Cpe.1	4.93802e-05	-0.58625	0.358	0.384	0.0987603	MuSC 2	Cpe
Gcnt2.1	4.99219e-05	0.639373	0.673	0.53	0.0998438	MuSC 2	Gcnt2
Plaur.1	5.01015e-05	-0.19368	0.593	0.408	0.100203	MuSC 2	Plaur
S100a4.1	5.0716e-05	-1.74217	0.657	0.651	0.101432	MuSC 2	S100a4
H2-Aa.1	5.54812e-05	-0.566522	0.608	0.444	0.110962	MuSC 2	H2-Aa
Hs3st1.1	5.80589e-05	-1.14273	0.281	0.218	0.116118	MuSC 2	Hs3st1
Nr4a2.1	5.91833e-05	0.843867	0.667	0.541	0.118367	MuSC 2	Nr4a2
Cd68.1	5.97921e-05	-0.20682	0.537	0.388	0.119584	MuSC 2	Cd68
Cystm1	6.15331e-05	-0.68549	0.275	0.26	0.123066	MuSC 2	Cystm1
Msx1.1	6.3362e-05	-0.383567	0.383	0.382	0.126724	MuSC 2	Msx1
Thbs1	6.3367e-05	0.217645	0.719	0.564	0.126734	MuSC 2	Thbs1
Hist1h2bn.1	6.36106e-05	-0.226218	0.383	0.25	0.127221	MuSC 2	Hist1h2bn
Rfc3	6.38283e-05	-0.385107	0.426	0.44	0.127657	MuSC 2	Rfc3
Hist1h3c.1	6.46192e-05	-1.48029	0.096	0.068	0.129238	MuSC 2	Hist1h3c
Sema5a	6.69606e-05	1.00667	0.59	0.425	0.133921	MuSC 2	Sema5a
Ptpn18.1	6.79992e-05	-0.814054	0.534	0.359	0.135998	MuSC 2	Ptpn18
Cldn15.1	6.8364e-05	1.00763	0.457	0.302	0.136728	MuSC 2	Cldn15
Dhrs2	6.90156e-05	2.48562	0.176	0.09	0.138031	MuSC 2	Dhrs2
Tusc5.1	7.01951e-05	1.32439	0.213	0.202	0.14039	MuSC 2	Tusc5
Spi1.1	7.16051e-05	1.06145	0.392	0.219	0.14321	MuSC 2	Spi1
Adh1.1	7.18691e-05	-0.861615	0.534	0.316	0.143738	MuSC 2	Adh1
Slc36a2.1	7.65058e-05	0.892703	0.173	0.185	0.153012	MuSC 2	Slc36a2
Ncf1.1	7.82329e-05	1.3519	0.222	0.247	0.156466	MuSC 2	Ncf1
Tspan7.1	8.3339e-05	0.166611	0.651	0.442	0.166678	MuSC 2	Tspan7
Txn1.1	8.63884e-05	-0.484568	0.901	0.857	0.172777	MuSC 2	Txn1
Slc6a6.1	8.80226e-05	-0.519554	0.787	0.802	0.176045	MuSC 2	Slc6a6
Dst.1	8.88135e-05	-0.370736	0.914	0.898	0.177627	MuSC 2	Dst
Cilp2.1	9.05183e-05	0.857648	0.17	0.181	0.181037	MuSC 2	Cilp2
Parm1	9.18163e-05	1.72559	0.441	0.269	0.183633	MuSC 2	Parm1
Slfn5.1	9.39575e-05	0.255143	0.552	0.385	0.187915	MuSC 2	Slfn5
Spint2	9.61327e-05	-0.742732	0.25	0.288	0.192265	MuSC 2	Spint2
Synpo2.1	9.7317e-05	1.39964	0.549	0.392	0.194634	MuSC 2	Synpo2
Rgs7bp	9.89489e-05	1.40505	0.367	0.354	0.197898	MuSC 2	Rgs7bp
Egr1.1	9.96761e-05	0.105415	0.991	0.97	0.199352	MuSC 2	Egr1
Fstl1.1	0.000102101	0.228823	0.861	0.765	0.204202	MuSC 2	Fstl1
Cdca2.1	0.00010599	-0.254121	0.259	0.311	0.211979	MuSC 2	Cdca2
Mthfd2.1	0.000106388	-0.675418	0.642	0.453	0.212777	MuSC 2	Mthfd2
Lmo7.1	0.00010787	-0.839766	0.451	0.424	0.215739	MuSC 2	Lmo7
Tnfaip8l2.1	0.000107925	0.315781	0.12	0.142	0.21585	MuSC 2	Tnfaip8l2
Dhfr	0.000108792	0.123004	0.608	0.458	0.217584	MuSC 2	Dhfr
Slc6a13.1	0.00010889	-3.56903	0.191	0.22	0.217779	MuSC 2	Slc6a13
Gjc3	0.000111164	-0.798214	0.373	0.379	0.222329	MuSC 2	Gjc3
Ctsb.1	0.000113242	-0.35857	0.895	0.872	0.226485	MuSC 2	Ctsb
Ezr.1	0.000115693	-0.641296	0.574	0.391	0.231387	MuSC 2	Ezr
Pcolce2.1	0.000119256	0.334759	0.623	0.454	0.238511	MuSC 2	Pcolce2
Foxs1.1	0.000130164	2.00225	0.497	0.325	0.260329	MuSC 2	Foxs1
Kcnj8	0.000131331	1.20175	0.565	0.397	0.262662	MuSC 2	Kcnj8
Cpne8.1	0.000132833	0.14879	0.265	0.273	0.265665	MuSC 2	Cpne8
Lamb2.1	0.000134399	0.423158	0.611	0.447	0.268798	MuSC 2	Lamb2
Socs1.1	0.000136733	-0.104617	0.673	0.507	0.273466	MuSC 2	Socs1
Klhl40.1	0.000140516	-1.41695	0.293	0.327	0.281031	MuSC 2	Klhl40
Jun.1	0.000143091	0.128618	1	0.989	0.286181	MuSC 2	Jun
Ptprb	0.000143131	1.26814	0.66	0.473	0.286261	MuSC 2	Ptprb
Fzd8.1	0.000144769	1.17886	0.568	0.433	0.289537	MuSC 2	Fzd8
Lims2.1	0.000145909	-2.36504	0.485	0.441	0.291818	MuSC 2	Lims2
Smco3.1	0.000149122	2.20209	0.546	0.39	0.298244	MuSC 2	Smco3
Rsad2.1	0.000151655	-0.650576	0.386	0.377	0.303311	MuSC 2	Rsad2
Vtn	0.0001549	-1.19622	0.463	0.452	0.309799	MuSC 2	Vtn
Homer2.1	0.000156025	-0.171481	0.269	0.285	0.31205	MuSC 2	Homer2
Selplg.1	0.000157951	0.621972	0.41	0.264	0.315902	MuSC 2	Selplg
Nek2.1	0.000159016	0.66316	0.13	0.029	0.318032	MuSC 2	Nek2
Pnmal2.1	0.000161198	-0.575326	0.528	0.558	0.322397	MuSC 2	Pnmal2
Pla2r1	0.000168858	-0.47084	0.457	0.446	0.337715	MuSC 2	Pla2r1
Fam150b.1	0.00017309	2.35425	0.13	0.112	0.34618	MuSC 2	Fam150b
Xylt1.1	0.000184903	-0.283958	0.534	0.404	0.369805	MuSC 2	Xylt1
Cldn19	0.000186095	1.39624	0.37	0.265	0.37219	MuSC 2	Cldn19
Lmod1.1	0.000190554	0.363391	0.599	0.39	0.381108	MuSC 2	Lmod1
Shcbp1.1	0.00019136	-1.3252	0.367	0.386	0.382721	MuSC 2	Shcbp1
Prr13.1	0.000191837	-0.479786	0.435	0.436	0.383674	MuSC 2	Prr13
Unc13c.1	0.000195801	3.22325	0.435	0.271	0.391602	MuSC 2	Unc13c
Adm.1	0.000201975	1.5663	0.599	0.501	0.403949	MuSC 2	Adm
Mcam.1	0.000205674	-1.2395	0.33	0.319	0.411348	MuSC 2	Mcam
Casp4	0.000207639	-0.206521	0.651	0.512	0.415277	MuSC 2	Casp4
Stab1.1	0.000213243	0.603642	0.593	0.398	0.426487	MuSC 2	Stab1
Atp2a1.1	0.000219814	-0.29077	0.67	0.498	0.439628	MuSC 2	Atp2a1
Hist1h4h.1	0.000222585	-0.52037	0.34	0.318	0.44517	MuSC 2	Hist1h4h
Plvap.1	0.000224222	0.484648	0.444	0.44	0.448444	MuSC 2	Plvap
Otop1.1	0.000224685	4.2838	0.204	0.122	0.449371	MuSC 2	Otop1
Ran.1	0.000227968	-0.582682	0.864	0.832	0.455937	MuSC 2	Ran
Klhl41	0.000235462	-0.41452	0.349	0.216	0.470924	MuSC 2	Klhl41
Trpm3.1	0.000235562	0.368103	0.315	0.324	0.471123	MuSC 2	Trpm3
Myh3.1	0.000236264	-2.0857	0.228	0.248	0.472528	MuSC 2	Myh3
Add3	0.000242876	0.347559	0.605	0.408	0.485752	MuSC 2	Add3
2810405F17Rik	0.000243593	-1.17186	0.306	0.314	0.487185	MuSC 2	2810405F17Rik
Sema3d.1	0.000261437	-1.42256	0.506	0.481	0.522874	MuSC 2	Sema3d
Mllt4.1	0.000262076	0.169847	0.722	0.547	0.524152	MuSC 2	Mllt4
Gfpt2.1	0.000266501	-1.06188	0.355	0.31	0.533002	MuSC 2	Gfpt2
Prkch.1	0.000266588	-0.549201	0.306	0.329	0.533175	MuSC 2	Prkch
Ntrk3.1	0.000268936	2.00156	0.123	0.136	0.537872	MuSC 2	Ntrk3
Tpm1	0.000269875	0.130377	0.864	0.753	0.539751	MuSC 2	Tpm1
Pltp.1	0.000271372	0.445141	0.58	0.426	0.542743	MuSC 2	Pltp
Il17ra	0.000280929	-0.682395	0.738	0.719	0.561859	MuSC 2	Il17ra
Plekha4.1	0.000288428	0.415201	0.549	0.393	0.576855	MuSC 2	Plekha4
Dnajb4.1	0.000288528	0.195803	0.824	0.69	0.577055	MuSC 2	Dnajb4
H2afz	0.000288632	-0.58476	0.895	0.886	0.577264	MuSC 2	H2afz
Col16a1	0.000290244	-0.579461	0.222	0.23	0.580487	MuSC 2	Col16a1
Kcnb1.1	0.000290855	0.958602	0.574	0.428	0.581709	MuSC 2	Kcnb1
Rgs2	0.00029248	-1.39746	0.395	0.402	0.584959	MuSC 2	Rgs2
Eng.1	0.000292765	0.175383	0.346	0.332	0.585531	MuSC 2	Eng
Ctsh	0.000293346	-0.606486	0.722	0.538	0.586692	MuSC 2	Ctsh
Dscc1.1	0.000301659	-1.37819	0.238	0.292	0.603319	MuSC 2	Dscc1
Rab27b.1	0.000308507	1.09225	0.565	0.496	0.617014	MuSC 2	Rab27b
Hgf.1	0.000311435	-1.85324	0.392	0.368	0.622869	MuSC 2	Hgf
Pglyrp1.1	0.000318471	-0.426348	0.494	0.341	0.636942	MuSC 2	Pglyrp1
Rhoh.1	0.000319138	0.787171	0.491	0.308	0.638276	MuSC 2	Rhoh
Wisp2.1	0.000321499	-0.767772	0.799	0.724	0.642999	MuSC 2	Wisp2
Gap43.1	0.00033068	-0.160372	0.358	0.378	0.661359	MuSC 2	Gap43
Lgi2.1	0.000331575	-0.222228	0.102	0.14	0.66315	MuSC 2	Lgi2
Birc5	0.000342693	-1.70821	0.398	0.4	0.685386	MuSC 2	Birc5
Ccdc85a.1	0.000358564	0.896526	0.42	0.298	0.717128	MuSC 2	Ccdc85a
Idi1.1	0.000360299	0.381186	0.537	0.352	0.720599	MuSC 2	Idi1
Sema7a.1	0.000364736	-1.55709	0.383	0.42	0.729472	MuSC 2	Sema7a
Pitpnc1.1	0.000368062	0.188174	0.59	0.417	0.736123	MuSC 2	Pitpnc1
Arhgap11a.1	0.000387703	0.103184	0.596	0.455	0.775405	MuSC 2	Arhgap11a
1200007C13Rik.1	0.0003924	-0.464588	0.688	0.521	0.7848	MuSC 2	1200007C13Rik
Csf2ra.1	0.000393363	-0.577041	0.429	0.409	0.786726	MuSC 2	Csf2ra
Dnaja1.1	0.000394438	0.320037	0.957	0.913	0.788877	MuSC 2	Dnaja1
Plekho1.1	0.000397464	0.79621	0.559	0.404	0.794929	MuSC 2	Plekho1
C1qtnf7.1	0.000399364	0.294753	0.654	0.498	0.798728	MuSC 2	C1qtnf7
Abcg2.1	0.000401524	-0.457761	0.494	0.486	0.803048	MuSC 2	Abcg2
Slc11a1	0.00041537	0.622951	0.531	0.385	0.83074	MuSC 2	Slc11a1
Actn3	0.000419052	0.161587	0.744	0.574	0.838103	MuSC 2	Actn3
Slc38a11.1	0.000419721	0.883058	0.614	0.432	0.839443	MuSC 2	Slc38a11
Kif20b.1	0.000420882	-0.48432	0.503	0.338	0.841765	MuSC 2	Kif20b
Ppp1r14b.1	0.000434404	-0.26669	1	0.983	0.868808	MuSC 2	Ppp1r14b
Fmo2.1	0.000437316	2.62301	0.318	0.333	0.874631	MuSC 2	Fmo2
Lcorl.1	0.000451872	-0.100121	0.645	0.505	0.903744	MuSC 2	Lcorl
Mybph.1	0.000463016	1.61819	0.312	0.203	0.926031	MuSC 2	Mybph
Col15a1.1	0.000467548	-0.80887	0.664	0.637	0.935097	MuSC 2	Col15a1
Mcm7	0.000476421	-0.105682	0.719	0.547	0.952842	MuSC 2	Mcm7
Egr2.1	0.000488163	0.167603	0.756	0.614	0.976325	MuSC 2	Egr2
Neu1.1	0.000491943	-0.654276	0.407	0.391	0.983886	MuSC 2	Neu1
Pydc3.1	0.000495361	4.19832	0.167	0.077	0.990723	MuSC 2	Pydc3
BC028528.1	0.000517237	-0.355978	0.336	0.248	1	MuSC 2	BC028528
Cadm1	0.000517975	-0.273224	0.364	0.368	1	MuSC 2	Cadm1
Ednrb.1	0.000520252	-0.299324	0.636	0.518	1	MuSC 2	Ednrb
Nhp2	0.000523066	-0.642099	0.614	0.609	1	MuSC 2	Nhp2
Nts.1	0.000528962	1.07303	0.287	0.159	1	MuSC 2	Nts
Scarb1.1	0.000533323	0.682843	0.478	0.307	1	MuSC 2	Scarb1
Fbxl22	0.000537969	-4.08434	0.302	0.294	1	MuSC 2	Fbxl22
Mb	0.000539388	2.19945	0.312	0.241	1	MuSC 2	Mb
Gldn.1	0.000547729	2.50691	0.093	0.072	1	MuSC 2	Gldn
Nrp1.1	0.000555479	-0.685423	0.756	0.697	1	MuSC 2	Nrp1
Inpp5d.1	0.000556464	0.842823	0.173	0.211	1	MuSC 2	Inpp5d
1700086L19Rik.1	0.00056704	0.374078	0.571	0.424	1	MuSC 2	1700086L19Rik
Mylpf.1	0.000572954	-1.43226	0.481	0.469	1	MuSC 2	Mylpf
Igfbp4.1	0.000574383	-0.511984	0.568	0.569	1	MuSC 2	Igfbp4
Ifi27l2a.1	0.00057959	-0.769985	0.772	0.606	1	MuSC 2	Ifi27l2a
H2-Q7	0.000591301	-0.557513	0.401	0.387	1	MuSC 2	H2-Q7
Ms4a1.1	0.000631385	2.1046	0.355	0.247	1	MuSC 2	Ms4a1
Dhrs3.1	0.000635027	0.658661	0.648	0.521	1	MuSC 2	Dhrs3
Pou2f2	0.000667703	0.39898	0.043	0.083	1	MuSC 2	Pou2f2
Sqle	0.000673449	0.256045	0.528	0.365	1	MuSC 2	Sqle
Pou3f1	0.000704617	-0.908701	0.716	0.527	1	MuSC 2	Pou3f1
Gmnn.1	0.000717375	-2.27058	0.62	0.441	1	MuSC 2	Gmnn
Trp53i11.1	0.000726915	-0.375775	0.673	0.515	1	MuSC 2	Trp53i11
Twist1.1	0.000733805	2.37243	0.373	0.385	1	MuSC 2	Twist1
Gm4951.1	0.000747246	0.580903	0.265	0.274	1	MuSC 2	Gm4951
Clu.1	0.000758506	-0.515847	0.488	0.305	1	MuSC 2	Clu
Il2rg.1	0.000785338	-0.186727	0.42	0.294	1	MuSC 2	Il2rg
Trib2.1	0.000794586	3.59351	0.512	0.418	1	MuSC 2	Trib2
Vat1	0.0008195	0.55852	0.63	0.482	1	MuSC 2	Vat1
Hspa4l.1	0.000843923	0.331625	0.719	0.607	1	MuSC 2	Hspa4l
Ccl2	0.000852321	-2.1627	0.475	0.448	1	MuSC 2	Ccl2
Dkk2.1	0.000852757	-1.34193	0.608	0.547	1	MuSC 2	Dkk2
Mbp.1	0.000855621	-0.761231	0.404	0.387	1	MuSC 2	Mbp
Mansc4.1	0.000865302	2.39603	0.238	0.223	1	MuSC 2	Mansc4
Mndal.1	0.00086695	0.168054	0.593	0.488	1	MuSC 2	Mndal
Ctss	0.000869602	0.294868	0.682	0.538	1	MuSC 2	Ctss
Ppp1r12a	0.000877553	0.191914	0.784	0.643	1	MuSC 2	Ppp1r12a
Mdk	0.000910342	0.264769	0.654	0.474	1	MuSC 2	Mdk
Gm28653.1	0.000922814	-0.738141	0.41	0.441	1	MuSC 2	Gm28653
Tns1.1	0.000923831	-0.103302	0.738	0.573	1	MuSC 2	Tns1
8430408G22Rik.1	0.000945747	0.221705	0.364	0.345	1	MuSC 2	8430408G22Rik
Cyp4f18.1	0.000950768	1.54738	0.185	0.147	1	MuSC 2	Cyp4f18
Fcgr4.1	0.000963666	1.94434	0.16	0.15	1	MuSC 2	Fcgr4
Apol10b.1	0.000976512	-1.54076	0.17	0.166	1	MuSC 2	Apol10b
Tyms	0.00101776	-0.585777	0.432	0.426	1	MuSC 2	Tyms
Sox7.1	0.00103189	0.59201	0.269	0.237	1	MuSC 2	Sox7
Mcf2l.1	0.00103346	1.08562	0.151	0.156	1	MuSC 2	Mcf2l
Myzap	0.00106882	-1.14114	0.441	0.422	1	MuSC 2	Myzap
Col6a2	0.00107254	0.136266	0.704	0.532	1	MuSC 2	Col6a2
Smpx.1	0.00108813	1.81713	0.392	0.261	1	MuSC 2	Smpx
Anxa3	0.00111804	-0.990054	0.685	0.476	1	MuSC 2	Anxa3
Metrn.1	0.00113125	-1.00546	0.352	0.319	1	MuSC 2	Metrn
Rassf4	0.00113782	-0.913425	0.525	0.423	1	MuSC 2	Rassf4
Tgfbi	0.00114617	-1.7824	0.429	0.4	1	MuSC 2	Tgfbi
Lamb1.1	0.00115469	-1.00164	0.704	0.673	1	MuSC 2	Lamb1
Cenph.1	0.0011894	-0.651376	0.404	0.417	1	MuSC 2	Cenph
Spaca6	0.00120674	0.331068	0.664	0.531	1	MuSC 2	Spaca6
Murc.1	0.00122783	-2.00325	0.494	0.493	1	MuSC 2	Murc
Pld3	0.00123167	-0.138956	0.775	0.602	1	MuSC 2	Pld3
Sox5.1	0.00125082	-1.09702	0.463	0.444	1	MuSC 2	Sox5
B2m.1	0.00128731	-0.361787	0.877	0.838	1	MuSC 2	B2m
Kif2c.1	0.00128795	-1.52053	0.377	0.266	1	MuSC 2	Kif2c
Dcx.1	0.00128936	0.386275	0.861	0.722	1	MuSC 2	Dcx
Hells.1	0.00131262	-1.55601	0.605	0.437	1	MuSC 2	Hells
Pde1a	0.00132705	-0.167633	0.441	0.421	1	MuSC 2	Pde1a
4833403J16Rik.1	0.00134493	2.52306	0	0.014	1	MuSC 2	4833403J16Rik
Ppm1l	0.0013678	-0.250102	0.59	0.421	1	MuSC 2	Ppm1l
Cdkn1a.1	0.00137738	-0.383824	0.802	0.776	1	MuSC 2	Cdkn1a
Cited1.1	0.00138897	-0.519285	0.633	0.513	1	MuSC 2	Cited1
Ltb.1	0.00141641	0.517118	0.222	0.227	1	MuSC 2	Ltb
Socs2.1	0.00142781	-0.351486	0.957	0.895	1	MuSC 2	Socs2
Galnt6.1	0.00149752	-0.120998	0.528	0.408	1	MuSC 2	Galnt6
Nab1	0.00150346	0.296266	0.679	0.531	1	MuSC 2	Nab1
Creg2.1	0.00151729	1.68084	0.185	0.161	1	MuSC 2	Creg2
4930523C07Rik.1	0.00151736	0.786203	0.602	0.483	1	MuSC 2	4930523C07Rik
Dnm3.1	0.0015211	-0.840611	0.688	0.659	1	MuSC 2	Dnm3
Pmepa1.1	0.0015331	-0.2799	0.938	0.905	1	MuSC 2	Pmepa1
Col14a1.1	0.00153959	-1.0619	0.432	0.282	1	MuSC 2	Col14a1
Tnni2	0.0015716	-0.787412	0.441	0.413	1	MuSC 2	Tnni2
Pip5k1b.1	0.00157227	0.97757	0.287	0.302	1	MuSC 2	Pip5k1b
Pdlim3.1	0.00159924	-1.85264	0.389	0.378	1	MuSC 2	Pdlim3
Tnmd.1	0.00160432	1.39027	0.33	0.225	1	MuSC 2	Tnmd
Cd34	0.00163014	0.226955	0.775	0.627	1	MuSC 2	Cd34
Clec1a.1	0.00163968	0.911992	0.13	0.148	1	MuSC 2	Clec1a
Gm26870	0.00164227	1.45907	0.34	0.316	1	MuSC 2	Gm26870
Phf11b	0.00164362	1.91245	0.142	0.135	1	MuSC 2	Phf11b
Aebp1.1	0.00168009	0.514715	0.29	0.28	1	MuSC 2	Aebp1
Hsp90aa1.1	0.00170656	-0.222061	0.951	0.951	1	MuSC 2	Hsp90aa1
2310043L19Rik.1	0.00172928	-0.880865	0.29	0.314	1	MuSC 2	2310043L19Rik
Errfi1.1	0.00174145	-0.395486	0.957	0.915	1	MuSC 2	Errfi1
Palld	0.00181163	0.218023	0.735	0.597	1	MuSC 2	Palld
Tagln2.1	0.00184023	0.106193	0.972	0.904	1	MuSC 2	Tagln2
S100a16.1	0.00185142	0.203678	0.886	0.772	1	MuSC 2	S100a16
Comp.1	0.00190586	0.437	0.417	0.289	1	MuSC 2	Comp
Msc.1	0.00191498	-0.534326	0.87	0.827	1	MuSC 2	Msc
Rgs4	0.00194793	-1.48666	0.481	0.464	1	MuSC 2	Rgs4
Pex5l.1	0.00198572	1.09291	0.216	0.204	1	MuSC 2	Pex5l
Nov.1	0.00200423	0.427071	0.466	0.308	1	MuSC 2	Nov
Cygb.1	0.00204208	0.204725	0.438	0.438	1	MuSC 2	Cygb
Cyp51	0.00211208	-0.580254	0.42	0.385	1	MuSC 2	Cyp51
Hist3h2ba.1	0.00213375	0.830481	0.466	0.324	1	MuSC 2	Hist3h2ba
Atp1b1.1	0.0021494	1.20727	0.611	0.485	1	MuSC 2	Atp1b1
Htr7.1	0.0022269	0.987633	0.389	0.38	1	MuSC 2	Htr7
Fxyd5.1	0.00227163	-0.114765	0.389	0.374	1	MuSC 2	Fxyd5
Arap3	0.00230399	1.19532	0.358	0.376	1	MuSC 2	Arap3
Kcnq1ot1.1	0.00231181	-0.709027	0.664	0.675	1	MuSC 2	Kcnq1ot1
Cenpm.1	0.00241063	-2.81886	0.549	0.393	1	MuSC 2	Cenpm
Gpr183.1	0.00243162	1.43206	0.383	0.276	1	MuSC 2	Gpr183
Adamts2.1	0.00245492	-0.620005	0.744	0.62	1	MuSC 2	Adamts2
Hist1h2bc	0.00246792	0.261519	0.784	0.675	1	MuSC 2	Hist1h2bc
Gata2.1	0.00247443	-0.793853	0.623	0.483	1	MuSC 2	Gata2
Vim.1	0.00248019	-0.34791	0.997	0.995	1	MuSC 2	Vim
Inhba.1	0.00248198	1.09821	0.451	0.325	1	MuSC 2	Inhba
Gm3336	0.00253197	-1.26744	0.608	0.457	1	MuSC 2	Gm3336
Tm6sf1.1	0.00274112	-2.1669	0.346	0.29	1	MuSC 2	Tm6sf1
Il33.1	0.00284235	-3.31008	0.222	0.241	1	MuSC 2	Il33
Gucy1a3.1	0.00290583	0.75088	0.546	0.395	1	MuSC 2	Gucy1a3
Xkr5.1	0.00291393	1.12682	0.003	0.01	1	MuSC 2	Xkr5
2700094K13Rik.1	0.00301159	-0.789461	0.509	0.499	1	MuSC 2	2700094K13Rik
Htr2b.1	0.00303908	1.32629	0.417	0.286	1	MuSC 2	Htr2b
Retnla	0.00305022	0.248458	0.623	0.531	1	MuSC 2	Retnla
Gm12695.1	0.00312036	1.16445	0.096	0.144	1	MuSC 2	Gm12695
Hist2h2bb.1.1	0.00313728	-1.14884	0.343	0.327	1	MuSC 2	Hist2h2bb.1
Npnt.1	0.003174	-0.477982	0.664	0.499	1	MuSC 2	Npnt
Cxcl9.1	0.00318163	-0.984153	0.469	0.341	1	MuSC 2	Cxcl9
2900052N01Rik.1	0.00318944	4.64337	0.056	0.102	1	MuSC 2	2900052N01Rik
Sdf2l1.1	0.00324832	-1.26111	0.762	0.676	1	MuSC 2	Sdf2l1
Dctpp1.1	0.00328869	-0.853419	0.509	0.501	1	MuSC 2	Dctpp1
Olfml3.1	0.00336791	-0.456706	0.605	0.598	1	MuSC 2	Olfml3
Dock2.1	0.00342923	1.26977	0.241	0.203	1	MuSC 2	Dock2
Plscr2.1	0.00360129	0.464188	0.549	0.421	1	MuSC 2	Plscr2
Sox4.1	0.00360323	0.192195	0.914	0.847	1	MuSC 2	Sox4
Lgi4	0.00367267	-0.356997	0.577	0.404	1	MuSC 2	Lgi4
Rbm24	0.00368958	-1.34237	0.636	0.599	1	MuSC 2	Rbm24
Myoc.1	0.00370558	-1.05459	0.525	0.36	1	MuSC 2	Myoc
H2-M9.1	0.0038182	0.695243	0.367	0.349	1	MuSC 2	H2-M9
Clec4a2.1	0.00384768	1.11298	0.222	0.213	1	MuSC 2	Clec4a2
Vstm2a.1	0.00390759	-0.406238	0.886	0.69	1	MuSC 2	Vstm2a
Atp8b1.1	0.00391748	-0.752174	0.355	0.306	1	MuSC 2	Atp8b1
Fzd1.1	0.00393554	-0.11861	0.586	0.432	1	MuSC 2	Fzd1
Sln.1	0.0039488	3.75593	0.466	0.282	1	MuSC 2	Sln
Gamt.1	0.00400901	-0.904317	0.623	0.595	1	MuSC 2	Gamt
Ccnd2.1	0.0040277	-0.388925	0.435	0.414	1	MuSC 2	Ccnd2
Lgals1	0.00414077	-0.686885	0.969	0.934	1	MuSC 2	Lgals1
Jam2.1	0.00415427	0.542644	0.608	0.453	1	MuSC 2	Jam2
Grik2.1	0.00419121	1.74662	0.426	0.283	1	MuSC 2	Grik2
Tex14.1	0.00420681	-0.58999	0.386	0.238	1	MuSC 2	Tex14
Mif.1	0.00447374	-0.46543	0.778	0.752	1	MuSC 2	Mif
Fmo1	0.0045196	-0.14636	0.614	0.471	1	MuSC 2	Fmo1
Hlf.1	0.0045712	1.66468	0.383	0.207	1	MuSC 2	Hlf
Secisbp2l.1	0.00462036	-0.246913	0.478	0.485	1	MuSC 2	Secisbp2l
Il1r1.1	0.00471031	-0.229083	0.506	0.336	1	MuSC 2	Il1r1
Cbfa2t3.1	0.00471218	0.324443	0.63	0.497	1	MuSC 2	Cbfa2t3
Csf2rb.1	0.0047726	-1.21561	0.306	0.301	1	MuSC 2	Csf2rb
Plekha7	0.00481049	0.578204	0.463	0.307	1	MuSC 2	Plekha7
C2.1	0.00487186	-1.24316	0.506	0.341	1	MuSC 2	C2
Tinagl1	0.00496443	0.358464	0.543	0.397	1	MuSC 2	Tinagl1
Kif4.1	0.00497164	-1.77136	0.401	0.401	1	MuSC 2	Kif4
Hmgcs1	0.00504195	-0.1839	0.426	0.402	1	MuSC 2	Hmgcs1
Adgre1.1	0.00515483	0.755086	0.235	0.233	1	MuSC 2	Adgre1
Foxd1	0.00521936	4.76721	0.08	0.097	1	MuSC 2	Foxd1
Ccl6.1	0.00524731	1.02082	0.454	0.304	1	MuSC 2	Ccl6
Slc9a3r2.1	0.00534184	-0.237429	0.623	0.466	1	MuSC 2	Slc9a3r2
Sfrp5.1	0.00545713	-0.129998	0.426	0.321	1	MuSC 2	Sfrp5
Itih5.1	0.00551207	-0.2812	0.954	0.941	1	MuSC 2	Itih5
Cyp26b1.1	0.00553925	0.131082	0.201	0.202	1	MuSC 2	Cyp26b1
Id2.1	0.00556628	-0.764606	0.849	0.777	1	MuSC 2	Id2
Clic5.1	0.00581401	-0.194914	0.407	0.381	1	MuSC 2	Clic5
Bex2.1	0.00585843	1.89122	0.284	0.238	1	MuSC 2	Bex2
Tpi1.1	0.00594866	-0.503275	0.71	0.679	1	MuSC 2	Tpi1
Ppl.1	0.00604337	-1.46767	0.398	0.391	1	MuSC 2	Ppl
Stmn1.1	0.00616151	-1.8752	0.679	0.676	1	MuSC 2	Stmn1
Setd8.1	0.00620555	-0.227259	0.654	0.496	1	MuSC 2	Setd8
Gng2	0.00625102	0.230491	0.756	0.662	1	MuSC 2	Gng2
Gpr37l1.1	0.00642599	-0.226685	0.315	0.319	1	MuSC 2	Gpr37l1
Spg21.1	0.00642831	-0.580337	0.707	0.693	1	MuSC 2	Spg21
Syn3	0.00650216	1.19091	0.327	0.308	1	MuSC 2	Syn3
Plpp3.1	0.00663083	-0.395705	0.802	0.787	1	MuSC 2	Plpp3
Myh1	0.00679848	-0.288993	0.645	0.515	1	MuSC 2	Myh1
Cox8b	0.00683721	0.479425	0.506	0.386	1	MuSC 2	Cox8b
Kdr.1	0.00697472	0.175401	0.404	0.363	1	MuSC 2	Kdr
Vcan.1	0.00698547	-0.642127	0.753	0.607	1	MuSC 2	Vcan
Synm.1	0.00699872	0.747449	0.503	0.333	1	MuSC 2	Synm
Abca8a.1	0.00704024	-0.452711	0.565	0.543	1	MuSC 2	Abca8a
Pappa.1	0.00707669	-0.546877	0.895	0.692	1	MuSC 2	Pappa
Ung	0.00708851	-1.07518	0.549	0.411	1	MuSC 2	Ung
Sgol2a.1	0.00727955	-2.87303	0.392	0.357	1	MuSC 2	Sgol2a
Ankrd1.1	0.0073044	0.231837	0.833	0.701	1	MuSC 2	Ankrd1
Kcnk13.1	0.00743315	0.288449	0.312	0.292	1	MuSC 2	Kcnk13
Cml3.1	0.00749921	3.45064	0.022	0.022	1	MuSC 2	Cml3
Cnn2.1	0.0076524	-0.152866	0.731	0.593	1	MuSC 2	Cnn2
Ecscr	0.00770302	-0.799871	0.395	0.378	1	MuSC 2	Ecscr
Sbspon.1	0.00779101	0.437992	0.583	0.423	1	MuSC 2	Sbspon
Ptpre.1	0.00793426	-1.11266	0.784	0.662	1	MuSC 2	Ptpre
Ramp1.1	0.00803023	0.320596	0.515	0.362	1	MuSC 2	Ramp1
Sfrp4.1	0.00805692	1.07227	0.38	0.351	1	MuSC 2	Sfrp4
Lockd.1	0.00809346	-0.623742	0.676	0.507	1	MuSC 2	Lockd
Itga6	0.0080954	1.3451	0.318	0.289	1	MuSC 2	Itga6
Lyz1.1	0.00821158	0.359334	0.173	0.138	1	MuSC 2	Lyz1
2600014E21Rik.1	0.00833362	2.96045	0.083	0.052	1	MuSC 2	2600014E21Rik
Nrp2.1	0.00853436	-0.546306	0.627	0.488	1	MuSC 2	Nrp2
Prom1.1	0.00856184	-0.420772	0.34	0.31	1	MuSC 2	Prom1
Ptprt.1	0.00868109	2.82487	0.012	0.012	1	MuSC 2	Ptprt
Sox18.1	0.00868598	0.207279	0.577	0.455	1	MuSC 2	Sox18
Clec10a.1	0.00886199	1.79204	0.293	0.188	1	MuSC 2	Clec10a
Col1a2.1	0.00890715	-0.166281	0.957	0.883	1	MuSC 2	Col1a2
Col18a1	0.00909542	-0.600999	0.59	0.586	1	MuSC 2	Col18a1
Ifit3	0.00914901	-1.5431	0.494	0.347	1	MuSC 2	Ifit3
Serpina3n	0.00915156	-1.05503	0.809	0.632	1	MuSC 2	Serpina3n
Ldhb.1	0.00925254	0.251932	0.543	0.397	1	MuSC 2	Ldhb
Cdk6.1	0.00925731	0.13145	0.83	0.728	1	MuSC 2	Cdk6
Myl1.1	0.00929478	-0.721526	0.528	0.521	1	MuSC 2	Myl1
Dusp15.1	0.00950282	2.11903	0.244	0.094	1	MuSC 2	Dusp15
Arhgap20.1	0.00961639	-4.55465	0.29	0.275	1	MuSC 2	Arhgap20
Osr1.1	0.00967871	-1.36627	0.38	0.346	1	MuSC 2	Osr1
Fam129a.1	0.0097326	-0.282249	0.5	0.469	1	MuSC 2	Fam129a
Lum	0.00988994	-0.335672	0.367	0.209	1	MuSC 2	Lum

## Sheet: Markers - MuSC 3
	p_val	avg_log2FC	pct.1	pct.2	p_val_adj	cluster	gene
Nr4a1.1	0	2.43585	0.781	0.416	0	MuSC 3	Nr4a1
Nfkbid.2	0	-0.563628	0.491	0.126	0	MuSC 3	Nfkbid
Grip2.2	0	-0.840338	0.476	0.112	0	MuSC 3	Grip2
Gria4.1	0	1.8533	0.423	0.09	0	MuSC 3	Gria4
Slc8a1.2	0	0.794654	0.456	0.13	0	MuSC 3	Slc8a1
Efemp1.1	0	0.235915	0.478	0.153	0	MuSC 3	Efemp1
Agt.1	0	0.509438	0.48	0.176	0	MuSC 3	Agt
Itga4.2	0	-0.74051	0.535	0.234	0	MuSC 3	Itga4
Zfp36.2	0	1.95687	0.927	0.629	0	MuSC 3	Zfp36
Maff.2	0	1.86198	0.748	0.457	0	MuSC 3	Maff
Has1.2	0	1.69486	0.751	0.468	0	MuSC 3	Has1
Ifi44.2	0	-2.61156	0.47	0.194	0	MuSC 3	Ifi44
Egr2.2	0	2.03806	0.738	0.471	0	MuSC 3	Egr2
Ier3.2	0	2.04597	0.692	0.426	0	MuSC 3	Ier3
Cebpb.1	0	2.13336	0.953	0.699	0	MuSC 3	Cebpb
Klf2.1	0	1.45998	0.772	0.521	0	MuSC 3	Klf2
Cxcl1.1	0	1.73554	0.788	0.54	0	MuSC 3	Cxcl1
Bhlhe40.2	0	1.57528	0.848	0.6	0	MuSC 3	Bhlhe40
Nfkbiz.1	0	1.78689	0.706	0.463	0	MuSC 3	Nfkbiz
Gamt.2	0	-1.67964	0.487	0.727	0	MuSC 3	Gamt
Atf3.2	0	1.99217	0.88	0.649	0	MuSC 3	Atf3
Klf4.2	0	2.00413	0.903	0.673	0	MuSC 3	Klf4
Slitrk1.1	0	0.128461	0.281	0.053	0	MuSC 3	Slitrk1
Sat1.1	0	1.6557	0.886	0.662	0	MuSC 3	Sat1
Gm26532.2	0	1.65922	0.813	0.597	0	MuSC 3	Gm26532
Socs3.2	0	1.94877	0.985	0.772	0	MuSC 3	Socs3
Fosb.2	0	1.97199	0.988	0.776	0	MuSC 3	Fosb
Gem.1	0	1.32991	0.849	0.637	0	MuSC 3	Gem
Nfil3.1	0	1.72643	0.836	0.627	0	MuSC 3	Nfil3
Dnajb1.2	0	1.98169	0.886	0.685	0	MuSC 3	Dnajb1
Trib1.1	0	1.70438	0.889	0.708	0	MuSC 3	Trib1
Irs2.2	0	1.32042	0.877	0.698	0	MuSC 3	Irs2
Dusp1.1	0	1.75871	0.968	0.79	0	MuSC 3	Dusp1
C77370.1	0	-1.54421	0.272	0.439	0	MuSC 3	C77370
Btnl9.1	0	-3.20373	0.129	0.294	0	MuSC 3	Btnl9
Klf6.1	0	1.23969	0.907	0.745	0	MuSC 3	Klf6
Ppp1r15a.2	0	1.52549	0.976	0.814	0	MuSC 3	Ppp1r15a
Cyr61.1	0	1.45186	0.901	0.752	0	MuSC 3	Cyr61
Btg2.2	0	2.13642	0.995	0.848	0	MuSC 3	Btg2
Id1.2	0	1.34399	0.914	0.773	0	MuSC 3	Id1
Nfkbia.2	0	1.20983	0.942	0.802	0	MuSC 3	Nfkbia
Gadd45a.2	0	1.44547	0.905	0.766	0	MuSC 3	Gadd45a
Ier2.2	0	1.89857	0.991	0.859	0	MuSC 3	Ier2
H2-DMb1.2	0	-1.31636	0.147	0.277	0	MuSC 3	H2-DMb1
Errfi1.2	0	1.43792	0.968	0.854	0	MuSC 3	Errfi1
Junb.2	0	2.05191	0.999	0.892	0	MuSC 3	Junb
Ifrd1.2	0	0.971194	0.949	0.849	0	MuSC 3	Ifrd1
Sdc4.1	0	1.10475	0.978	0.882	0	MuSC 3	Sdc4
Hspa1b.1	0	1.47089	0.983	0.895	0	MuSC 3	Hspa1b
Hspa1a.2	0	1.56865	0.974	0.886	0	MuSC 3	Hspa1a
Egr1.2	0	1.81801	1	0.936	0	MuSC 3	Egr1
Ttn.2	0	-2.83964	0.705	0.768	0	MuSC 3	Ttn
Lgals1.1	0	-1.54208	0.907	0.969	0	MuSC 3	Lgals1
Id3.2	0	1.5743	0.989	0.928	0	MuSC 3	Id3
Pfn1.1	0	-1.03277	0.887	0.946	0	MuSC 3	Pfn1
Serpinh1.1	0	-0.899147	0.898	0.955	0	MuSC 3	Serpinh1
Ubc.1	0	1.72505	0.998	0.944	0	MuSC 3	Ubc
Fos.2	0	1.99944	1	0.949	0	MuSC 3	Fos
Cdkn1c.1	0	-3.67618	0.795	0.844	0	MuSC 3	Cdkn1c
Mt1.1	0	1.78227	0.973	0.924	0	MuSC 3	Mt1
Zfp36l1.1	0	0.976268	0.985	0.941	0	MuSC 3	Zfp36l1
Ddn.2	0	1.65549	0.081	0.039	0	MuSC 3	Ddn
Gas1.2	0	0.698906	0.988	0.947	0	MuSC 3	Gas1
Hspb1.2	0	1.42203	0.965	0.937	0	MuSC 3	Hspb1
Btg1.2	0	0.828758	0.993	0.966	0	MuSC 3	Btg1
Col1a2.2	0	-1.48862	0.872	0.898	0	MuSC 3	Col1a2
Jun.2	0	1.66452	1	0.976	0	MuSC 3	Jun
Sh3glb1.1	0	-0.827551	0.961	0.983	0	MuSC 3	Sh3glb1
Jund.1	0	1.75175	1	0.982	0	MuSC 3	Jund
Tmsb10.1	0	-0.977377	0.976	0.992	0	MuSC 3	Tmsb10
Itm2a.1	0	-0.879166	0.953	0.967	0	MuSC 3	Itm2a
Ppp1r14b.2	0	-0.674162	0.979	0.989	0	MuSC 3	Ppp1r14b
Gapdh.1	0	-0.57573	0.994	0.997	0	MuSC 3	Gapdh
Rpl41.1	0	-0.478787	1	1	0	MuSC 3	Rpl41
Serpine1.1	1.65746e-303	1.71512	0.762	0.572	3.31492e-300	MuSC 3	Serpine1
Chac1.1	1.00724e-301	0.2714	0.474	0.163	2.01448e-298	MuSC 3	Chac1
Mest.1	4.44132e-300	-1.59515	0.558	0.754	8.88264e-297	MuSC 3	Mest
Htr7.2	5.32709e-300	0.651074	0.494	0.242	1.06542e-296	MuSC 3	Htr7
Nppc.1	1.96257e-298	1.42339	0.785	0.592	3.92514e-295	MuSC 3	Nppc
Capn6.1	8.0207e-298	-1.25331	0.766	0.838	1.60414e-294	MuSC 3	Capn6
Klhl6.1	1.11125e-297	1.2139	0.405	0.115	2.22249e-294	MuSC 3	Klhl6
Mall.2	1.37962e-296	0.171046	0.54	0.267	2.75923e-293	MuSC 3	Mall
Rps6ka1.2	3.88239e-296	-0.89407	0.501	0.237	7.76477e-293	MuSC 3	Rps6ka1
Pdgfb.2	1.97616e-295	-0.627821	0.629	0.348	3.95233e-292	MuSC 3	Pdgfb
Dll4.2	2.13203e-293	0.622952	0.479	0.152	4.26406e-290	MuSC 3	Dll4
F3.2	5.17665e-292	0.38532	0.508	0.218	1.03533e-288	MuSC 3	F3
Tmem255b.2	5.37093e-291	-0.786834	0.139	0.275	1.07419e-287	MuSC 3	Tmem255b
Col28a1.2	1.33626e-289	-1.30898	0.444	0.16	2.67251e-286	MuSC 3	Col28a1
Lcp1.1	3.76419e-289	0.367546	0.523	0.252	7.52839e-286	MuSC 3	Lcp1
Hk2.2	4.78634e-289	1.01841	0.76	0.611	9.57269e-286	MuSC 3	Hk2
Mmp16.1	1.32958e-284	-0.574311	0.49	0.218	2.65916e-281	MuSC 3	Mmp16
Mt2.1	6.06758e-284	1.05278	0.944	0.876	1.21352e-280	MuSC 3	Mt2
Ifi205.1	1.33985e-282	-0.441024	0.52	0.269	2.67969e-279	MuSC 3	Ifi205
Sox2.1	6.52612e-282	-1.17973	0.438	0.144	1.30522e-278	MuSC 3	Sox2
Gimap6.2	9.34194e-281	-4.05456	0.218	0.353	1.86839e-277	MuSC 3	Gimap6
Gbp4.2	9.9201e-280	-3.55089	0.137	0.189	1.98402e-276	MuSC 3	Gbp4
Postn.1	4.98411e-277	-3.35117	0.68	0.705	9.96823e-274	MuSC 3	Postn
Hmgcs2.2	1.24746e-276	-0.578531	0.435	0.164	2.49492e-273	MuSC 3	Hmgcs2
Bcam.1	1.87165e-275	-1.19099	0.604	0.739	3.74329e-272	MuSC 3	Bcam
Xkr5.2	2.53614e-275	-3.54098	0.006	0.015	5.07228e-272	MuSC 3	Xkr5
Rapgef3.2	8.67103e-275	1.90066	0.471	0.175	1.73421e-271	MuSC 3	Rapgef3
1200007C13Rik.2	6.58095e-273	2.45307	0.629	0.397	1.31619e-269	MuSC 3	1200007C13Rik
Mical2.1	2.86493e-271	-2.23402	0.469	0.602	5.72986e-268	MuSC 3	Mical2
Spats2l.1	8.62698e-271	-0.890998	0.872	0.924	1.7254e-267	MuSC 3	Spats2l
Iqgap3.1	6.41062e-270	-6.01164	0.073	0.267	1.28212e-266	MuSC 3	Iqgap3
S100a10.1	1.27655e-267	-0.72292	0.959	0.978	2.55311e-264	MuSC 3	S100a10
Medag	1.91443e-267	0.841061	0.93	0.825	3.82886e-264	MuSC 3	Medag
Crispld1.1	1.53019e-266	-1.20702	0.028	0.191	3.06038e-263	MuSC 3	Crispld1
Gpr34.2	2.68769e-266	1.76391	0.481	0.2	5.37537e-263	MuSC 3	Gpr34
Osmr.1	8.21769e-266	0.908082	0.763	0.602	1.64354e-262	MuSC 3	Osmr
E2f8.1	2.81909e-265	-3.41594	0.375	0.139	5.63818e-262	MuSC 3	E2f8
Gpc1.2	4.87227e-265	-1.2666	0.612	0.748	9.74454e-262	MuSC 3	Gpc1
Pthlh.2	9.02019e-263	0.708554	0.553	0.326	1.80404e-259	MuSC 3	Pthlh
Npr1.2	1.78451e-262	0.891566	0.546	0.3	3.56902e-259	MuSC 3	Npr1
S100a6.1	1.82811e-262	-1.09341	0.952	0.976	3.65621e-259	MuSC 3	S100a6
Clec10a.2	3.9427e-261	-1.01459	0.156	0.232	7.88539e-258	MuSC 3	Clec10a
Pim1.2	8.35291e-258	0.972162	0.823	0.672	1.67058e-254	MuSC 3	Pim1
Rhob.1	9.16537e-257	0.977878	0.878	0.781	1.83307e-253	MuSC 3	Rhob
Zbtb18.1	1.24118e-256	-1.32821	0.393	0.579	2.48236e-253	MuSC 3	Zbtb18
Arhgap30.2	2.54023e-255	-2.28772	0.096	0.166	5.08046e-252	MuSC 3	Arhgap30
Gstm1.2	1.20114e-251	0.674976	0.897	0.751	2.40228e-248	MuSC 3	Gstm1
Shisa8.1	1.38648e-251	-0.193066	0.301	0.113	2.77297e-248	MuSC 3	Shisa8
C3.2	9.85603e-251	0.731871	0.491	0.205	1.97121e-247	MuSC 3	C3
Myocd.2	2.45075e-250	-0.365566	0.083	0.224	4.90151e-247	MuSC 3	Myocd
Gm8369.2	1.86338e-249	0.893727	0.378	0.13	3.72676e-246	MuSC 3	Gm8369
Plek2.2	1.77418e-248	-2.44171	0.17	0.288	3.54836e-245	MuSC 3	Plek2
Fgf1.2	2.34292e-248	-1.3717	0.239	0.37	4.68584e-245	MuSC 3	Fgf1
Ptprr.2	3.96803e-248	-0.927217	0.501	0.256	7.93605e-245	MuSC 3	Ptprr
Slc1a1.1	1.55127e-245	-1.58647	0.065	0.256	3.10253e-242	MuSC 3	Slc1a1
Pkib.2	2.57974e-244	0.410629	0.114	0.207	5.15947e-241	MuSC 3	Pkib
Gpr160.2	2.65921e-244	-1.79502	0.188	0.288	5.31841e-241	MuSC 3	Gpr160
Tiparp.2	4.77014e-242	1.18076	0.793	0.581	9.54027e-239	MuSC 3	Tiparp
Il17ra.1	1.91093e-240	0.985112	0.804	0.616	3.82185e-237	MuSC 3	Il17ra
Kit.2	1.22923e-238	-1.02585	0.448	0.214	2.45846e-235	MuSC 3	Kit
Lrrc32.1	1.13635e-237	0.390885	0.513	0.234	2.2727e-234	MuSC 3	Lrrc32
Tnmd.2	5.82988e-237	2.74357	0.341	0.091	1.16598e-233	MuSC 3	Tnmd
S100a11.1	1.79365e-236	-0.966831	0.832	0.904	3.5873e-233	MuSC 3	S100a11
Npm1.2	6.56244e-236	-0.544842	0.992	0.994	1.31249e-232	MuSC 3	Npm1
Wfdc1.1	2.27506e-235	-5.98616	0.015	0.07	4.55011e-232	MuSC 3	Wfdc1
Gm26522.1	2.43725e-235	-2.45556	0.314	0.448	4.87449e-232	MuSC 3	Gm26522
Slc26a10.1	1.32719e-234	0.683626	0.3	0.12	2.65438e-231	MuSC 3	Slc26a10
St8sia6.2	3.8027e-232	-0.399012	0.519	0.278	7.60541e-229	MuSC 3	St8sia6
C1qtnf3.1	3.69873e-231	-1.25002	0.696	0.816	7.39746e-228	MuSC 3	C1qtnf3
Tpm2	3.21289e-228	-1.42381	0.642	0.735	6.42578e-225	MuSC 3	Tpm2
Ackr1.2	1.50932e-227	0.263359	0.604	0.376	3.01863e-224	MuSC 3	Ackr1
Wnt4.2	3.65421e-227	1.1899	0.724	0.543	7.30841e-224	MuSC 3	Wnt4
Ran.2	1.18846e-225	-1.11115	0.797	0.875	2.37691e-222	MuSC 3	Ran
Abcb1a	3.01453e-225	0.182309	0.57	0.342	6.02907e-222	MuSC 3	Abcb1a
Sept7.1	7.29184e-223	-0.551393	0.888	0.948	1.45837e-219	MuSC 3	2025-09-07
Esco2.1	9.51407e-222	-3.92628	0.177	0.309	1.90281e-218	MuSC 3	Esco2
Pcdh1.2	1.86605e-220	-2.6327	0.231	0.381	3.73209e-217	MuSC 3	Pcdh1
Eno1	5.57925e-220	-1.15814	0.677	0.794	1.11585e-216	MuSC 3	Eno1
Apoe.2	8.51792e-220	0.476082	0.971	0.887	1.70358e-216	MuSC 3	Apoe
Hsph1.2	3.51299e-219	1.12705	0.85	0.711	7.02597e-216	MuSC 3	Hsph1
Sox4.2	7.42671e-219	-0.680944	0.801	0.906	1.48534e-215	MuSC 3	Sox4
Scn4b.2	6.20492e-215	2.50362	0.416	0.133	1.24098e-211	MuSC 3	Scn4b
9930111J21Rik2.2	4.86616e-214	0.617388	0.568	0.354	9.73233e-211	MuSC 3	9930111J21Rik2
Maged2.1	2.81675e-212	-1.14107	0.476	0.648	5.63351e-209	MuSC 3	Maged2
Gimap4.1	2.95168e-212	-0.205759	0.569	0.315	5.90337e-209	MuSC 3	Gimap4
Kcnq1ot1.2	2.96486e-211	-1.21527	0.605	0.76	5.92972e-208	MuSC 3	Kcnq1ot1
Fosl1.1	9.83088e-210	-2.42824	0.643	0.411	1.96618e-206	MuSC 3	Fosl1
Calr.1	3.15129e-208	-0.672307	0.906	0.952	6.30258e-205	MuSC 3	Calr
Cdca5.2	3.25599e-205	-2.68833	0.396	0.174	6.51198e-202	MuSC 3	Cdca5
Vim.2	3.9428e-202	-0.706102	0.994	0.995	7.8856e-199	MuSC 3	Vim
Sod3.1	7.19644e-201	0.822431	0.72	0.51	1.43929e-197	MuSC 3	Sod3
Wisp1.1	3.5267e-200	-1.3889	0.456	0.591	7.0534e-197	MuSC 3	Wisp1
Ntrk3.2	2.03779e-199	-0.871664	0.119	0.156	4.07559e-196	MuSC 3	Ntrk3
Nes.1	4.67676e-199	-1.58525	0.323	0.519	9.35352e-196	MuSC 3	Nes
Fabp7.1	3.49616e-198	-2.17874	0.224	0.333	6.99232e-195	MuSC 3	Fabp7
Ctss.1	4.13392e-197	-0.479358	0.646	0.415	8.26784e-194	MuSC 3	Ctss
Myc.1	4.20621e-197	1.21021	0.709	0.517	8.41243e-194	MuSC 3	Myc
Kif11.2	1.63969e-196	-1.49561	0.531	0.266	3.27938e-193	MuSC 3	Kif11
Gpc3.2	3.78017e-196	-1.86369	0.748	0.731	7.56033e-193	MuSC 3	Gpc3
Ankrd1.2	5.27189e-196	1.10176	0.8	0.588	1.05438e-192	MuSC 3	Ankrd1
Hist1h3c.2	8.60212e-196	-5.19088	0.022	0.125	1.72042e-192	MuSC 3	Hist1h3c
Tmem88.1	8.99122e-194	-1.28042	0.256	0.373	1.79824e-190	MuSC 3	Tmem88
Lamb1.2	1.00268e-193	-1.41246	0.646	0.708	2.00536e-190	MuSC 3	Lamb1
Pdgfra.2	6.08199e-193	-0.90005	0.457	0.225	1.2164e-189	MuSC 3	Pdgfra
Dpysl3.2	9.82266e-193	-1.12174	0.685	0.746	1.96453e-189	MuSC 3	Dpysl3
Rgs7bp.1	2.96356e-192	0.688836	0.453	0.235	5.92712e-189	MuSC 3	Rgs7bp
Aurkb.1	8.48213e-192	-6.25054	0.167	0.285	1.69643e-188	MuSC 3	Aurkb
Ctla2a.2	1.64859e-191	-0.45367	0.484	0.239	3.29717e-188	MuSC 3	Ctla2a
Fcer2a.2	6.15403e-191	1.68262	0.392	0.131	1.23081e-187	MuSC 3	Fcer2a
Ccl7.2	6.77038e-191	-0.644517	0.67	0.466	1.35408e-187	MuSC 3	Ccl7
Hbegf.2	4.52768e-187	0.666105	0.656	0.473	9.05536e-184	MuSC 3	Hbegf
Cald1.1	5.59948e-187	-0.604856	0.948	0.972	1.1199e-183	MuSC 3	Cald1
Tsc22d1	4.36239e-186	-0.917912	0.803	0.829	8.72479e-183	MuSC 3	Tsc22d1
Inpp5d.2	5.92493e-186	-0.595912	0.309	0.091	1.18499e-182	MuSC 3	Inpp5d
D430041D05Rik.1	1.11302e-185	-3.5768	0.185	0.368	2.22603e-182	MuSC 3	D430041D05Rik
Igfbp2.1	3.4498e-185	-2.77812	0.257	0.38	6.8996e-182	MuSC 3	Igfbp2
Chrna1.1	6.9978e-185	-1.15377	0.549	0.702	1.39956e-181	MuSC 3	Chrna1
Nr4a2.2	1.4948e-184	1.05172	0.625	0.445	2.98959e-181	MuSC 3	Nr4a2
Sfrp4.2	3.15145e-184	1.01546	0.469	0.211	6.3029e-181	MuSC 3	Sfrp4
Gm26669.1	4.16735e-184	1.03709	0.755	0.615	8.3347e-181	MuSC 3	Gm26669
Sgk1.1	5.69019e-184	0.96948	0.883	0.764	1.13804e-180	MuSC 3	Sgk1
Tnni1.2	5.94384e-184	-3.99265	0.351	0.464	1.18877e-180	MuSC 3	Tnni1
Cdca3.2	2.4936e-183	-5.78617	0.233	0.378	4.98721e-180	MuSC 3	Cdca3
Apln.1	3.80957e-183	-1.92431	0.16	0.29	7.61914e-180	MuSC 3	Apln
Cfh.2	1.50478e-182	0.484751	0.906	0.749	3.00956e-179	MuSC 3	Cfh
Gpr37l1.2	1.03001e-181	-1.00949	0.273	0.375	2.06002e-178	MuSC 3	Gpr37l1
Neto2.2	3.94417e-181	-1.23186	0.348	0.134	7.88834e-178	MuSC 3	Neto2
Sdf2l1.2	4.19115e-181	-0.969869	0.664	0.693	8.3823e-178	MuSC 3	Sdf2l1
Tpm1.1	4.63613e-181	-1.19919	0.712	0.807	9.27226e-178	MuSC 3	Tpm1
Vsnl1.2	1.03995e-180	-0.475894	0.405	0.186	2.0799e-177	MuSC 3	Vsnl1
Tnfrsf13b.1	1.47675e-180	-1.52037	0.102	0.168	2.9535e-177	MuSC 3	Tnfrsf13b
Prkg2.2	2.17506e-178	-3.8735	0.223	0.386	4.35013e-175	MuSC 3	Prkg2
2900052N01Rik.2	2.30614e-178	0.632613	0.167	0.022	4.61229e-175	MuSC 3	2900052N01Rik
Kif26a.1	2.07473e-177	-0.983099	0.443	0.217	4.14946e-174	MuSC 3	Kif26a
Cacng1	2.40081e-177	-1.51462	0.681	0.713	4.80161e-174	MuSC 3	Cacng1
Chst1.2	9.35688e-175	-1.74046	0.116	0.266	1.87138e-171	MuSC 3	Chst1
H2-Eb1.2	1.29772e-174	-0.499083	0.607	0.377	2.59544e-171	MuSC 3	H2-Eb1
8430408G22Rik.2	1.83038e-172	-1.23195	0.311	0.386	3.66077e-169	MuSC 3	8430408G22Rik
Pi16.2	1.84581e-172	0.396463	0.418	0.202	3.69162e-169	MuSC 3	Pi16
Fermt3.2	5.06797e-172	-0.455693	0.412	0.178	1.01359e-168	MuSC 3	Fermt3
Gas6.1	8.68163e-172	0.544725	0.853	0.657	1.73633e-168	MuSC 3	Gas6
Tmsb4x.2	3.57087e-170	-0.54222	0.997	0.997	7.14175e-167	MuSC 3	Tmsb4x
Plagl1.2	4.71686e-170	-1.0003	0.84	0.853	9.43371e-167	MuSC 3	Plagl1
Bcl6b.1	6.72578e-170	-0.6971	0.232	0.315	1.34516e-166	MuSC 3	Bcl6b
Igfbp3.1	1.75798e-168	-2.29691	0.697	0.687	3.51597e-165	MuSC 3	Igfbp3
Hist1h1d.2	3.54185e-168	-1.51169	0.563	0.374	7.08371e-165	MuSC 3	Hist1h1d
Podn.2	9.92027e-168	-1.82868	0.155	0.203	1.98405e-164	MuSC 3	Podn
Clic1	3.67959e-167	-0.934179	0.744	0.821	7.35919e-164	MuSC 3	Clic1
Troap.1	2.01176e-166	-5.0948	0.024	0.138	4.02351e-163	MuSC 3	Troap
Il2rg.2	1.02302e-165	-1.20957	0.387	0.188	2.04605e-162	MuSC 3	Il2rg
Gadd45b.2	1.47231e-165	0.822057	0.826	0.698	2.94462e-162	MuSC 3	Gadd45b
Fam64a.1	3.13335e-165	-3.07497	0.385	0.155	6.2667e-162	MuSC 3	Fam64a
Gimap1.2	2.57868e-164	-0.447191	0.615	0.408	5.15736e-161	MuSC 3	Gimap1
Car8.2	4.11525e-164	-1.61599	0.469	0.239	8.2305e-161	MuSC 3	Car8
Tuba1c.2	5.61794e-164	-0.68111	0.728	0.52	1.12359e-160	MuSC 3	Tuba1c
Abracl	3.24112e-163	-1.165	0.606	0.712	6.48223e-160	MuSC 3	Abracl
Ogn.1	4.69883e-163	0.527394	0.888	0.713	9.39767e-160	MuSC 3	Ogn
Edn1.1	4.80206e-163	1.48285	0.615	0.438	9.60413e-160	MuSC 3	Edn1
Dock2.2	2.46016e-161	-1.51806	0.307	0.079	4.92031e-158	MuSC 3	Dock2
Islr.1	3.86361e-161	-1.21436	0.536	0.685	7.72722e-158	MuSC 3	Islr
Neurl3.2	6.57702e-161	0.272062	0.435	0.174	1.3154e-157	MuSC 3	Neurl3
Col6a3.1	2.7447e-160	-2.52687	0.594	0.621	5.48939e-157	MuSC 3	Col6a3
Lrrc17.1	1.04747e-159	-0.758542	0.662	0.78	2.09494e-156	MuSC 3	Lrrc17
Efnb2.1	7.39449e-159	0.257265	0.705	0.553	1.4789e-155	MuSC 3	Efnb2
Ccdc85a.2	3.551e-158	-1.18206	0.38	0.205	7.10201e-155	MuSC 3	Ccdc85a
Il33.2	5.64819e-158	-3.62723	0.209	0.279	1.12964e-154	MuSC 3	Il33
Lix1.2	7.40399e-156	-0.999753	0.416	0.579	1.4808e-152	MuSC 3	Lix1
Shox2.1	2.06647e-155	-0.144672	0.567	0.353	4.13293e-152	MuSC 3	Shox2
Txnip	2.328e-154	0.597954	0.943	0.873	4.65601e-151	MuSC 3	Txnip
Tnnt2.2	1.99887e-153	-4.91493	0.349	0.456	3.99775e-150	MuSC 3	Tnnt2
Nme1.1	1.31436e-151	-1.14545	0.617	0.728	2.62871e-148	MuSC 3	Nme1
Eif5a.1	3.64492e-151	-0.76219	0.923	0.95	7.28985e-148	MuSC 3	Eif5a
Esm1.1	7.49744e-151	-3.42664	0.574	0.327	1.49949e-147	MuSC 3	Esm1
Bin1.1	1.15122e-150	-1.07717	0.677	0.754	2.30245e-147	MuSC 3	Bin1
Crip1.2	6.09019e-149	-0.597919	0.978	0.983	1.21804e-145	MuSC 3	Crip1
C2cd4b.1	4.49692e-147	1.02601	0.438	0.199	8.99384e-144	MuSC 3	C2cd4b
Tnfrsf11a.2	2.15819e-146	-0.67665	0.015	0.003	4.31639e-143	MuSC 3	Tnfrsf11a
Ryr2.1	2.62506e-146	1.62342	0.375	0.106	5.25013e-143	MuSC 3	Ryr2
Alas2.1	3.54083e-145	-0.88753	0.034	0.117	7.08167e-142	MuSC 3	Alas2
Ccm2l.1	1.60059e-144	-0.51462	0.031	0.041	3.20117e-141	MuSC 3	Ccm2l
3632451O06Rik.2	6.2341e-144	-0.12974	0.667	0.48	1.24682e-140	MuSC 3	3632451O06Rik
Ahnak2.1	6.98344e-144	-1.33552	0.648	0.675	1.39669e-140	MuSC 3	Ahnak2
Ranbp1.1	1.29466e-143	-0.937607	0.695	0.784	2.58932e-140	MuSC 3	Ranbp1
Acta2.1	1.10771e-142	-1.50412	0.744	0.82	2.21541e-139	MuSC 3	Acta2
Cyb5r3.1	1.86286e-142	-0.717115	0.722	0.811	3.72571e-139	MuSC 3	Cyb5r3
Mpeg1.1	2.93592e-142	0.263392	0.497	0.266	5.87183e-139	MuSC 3	Mpeg1
Hells.2	1.70919e-141	-1.75092	0.539	0.321	3.41838e-138	MuSC 3	Hells
Rxrg.2	1.87191e-141	0.142023	0.421	0.188	3.74382e-138	MuSC 3	Rxrg
Slc25a5.1	3.50293e-141	-0.754847	0.815	0.876	7.00587e-138	MuSC 3	Slc25a5
Gm4951.2	1.75075e-140	-3.14407	0.242	0.312	3.5015e-137	MuSC 3	Gm4951
Phgdh.1	8.27593e-140	-1.29215	0.398	0.536	1.65519e-136	MuSC 3	Phgdh
Filip1.2	2.13924e-139	0.470572	0.711	0.588	4.27847e-136	MuSC 3	Filip1
Mif.2	2.90747e-139	-0.913089	0.712	0.8	5.81494e-136	MuSC 3	Mif
Neat1	5.32746e-139	0.600285	0.96	0.926	1.06549e-135	MuSC 3	Neat1
Sox10.1	1.03192e-138	-0.412707	0.534	0.325	2.06384e-135	MuSC 3	Sox10
Sdc1.2	1.04026e-138	-1.22577	0.43	0.549	2.08052e-135	MuSC 3	Sdc1
Arap3.1	1.20544e-138	-1.71307	0.465	0.268	2.41087e-135	MuSC 3	Arap3
Hn1.1	8.97032e-138	-1.31961	0.558	0.656	1.79406e-134	MuSC 3	Hn1
2810433D01Rik.2	3.50547e-137	-0.837792	0.293	0.164	7.01093e-134	MuSC 3	2810433D01Rik
Bmp4.1	7.10959e-137	0.660097	0.748	0.55	1.42192e-133	MuSC 3	Bmp4
Wdfy4.2	8.04418e-137	-0.906291	0.079	0.183	1.60884e-133	MuSC 3	Wdfy4
B4galt1.1	9.63325e-137	-1.08642	0.456	0.549	1.92665e-133	MuSC 3	B4galt1
Moxd1.2	7.18002e-136	-2.56943	0.116	0.255	1.436e-132	MuSC 3	Moxd1
4833403J16Rik.2	9.57316e-136	-3.31957	0.001	0.029	1.91463e-132	MuSC 3	4833403J16Rik
Slit3	9.39498e-135	0.129417	0.438	0.223	1.879e-131	MuSC 3	Slit3
Filip1l.2	4.01513e-134	0.477494	0.86	0.755	8.03026e-131	MuSC 3	Filip1l
Chrdl2.1	9.4182e-134	0.828658	0.706	0.548	1.88364e-130	MuSC 3	Chrdl2
Smtn	1.04404e-133	-1.01968	0.359	0.481	2.08807e-130	MuSC 3	Smtn
Vcan.2	1.65894e-133	-1.74809	0.598	0.623	3.31787e-130	MuSC 3	Vcan
Tnfrsf13c.1	2.27376e-133	-1.70194	0.385	0.23	4.54752e-130	MuSC 3	Tnfrsf13c
Nfe2.2	2.99921e-133	-1.91459	0.238	0.154	5.99842e-130	MuSC 3	Nfe2
Ralgps2.2	4.98672e-133	-1.22533	0.483	0.6	9.97344e-130	MuSC 3	Ralgps2
Has2.2	8.45675e-133	-1.49966	0.567	0.365	1.69135e-129	MuSC 3	Has2
Anxa2.1	4.80712e-132	-0.563437	0.937	0.948	9.61425e-129	MuSC 3	Anxa2
Nhp2.1	6.9388e-132	-0.915906	0.549	0.682	1.38776e-128	MuSC 3	Nhp2
Foxd3.2	1.08026e-131	-1.84175	0.1	0.056	2.16051e-128	MuSC 3	Foxd3
Tnfaip3.1	1.29882e-131	1.00147	0.548	0.351	2.59763e-128	MuSC 3	Tnfaip3
Cdh2.1	5.44855e-131	-1.0009	0.747	0.734	1.08971e-127	MuSC 3	Cdh2
Lgals3.1	2.40617e-130	-1.6799	0.567	0.646	4.81234e-127	MuSC 3	Lgals3
Lmnb1	3.0149e-130	-1.55889	0.451	0.548	6.0298e-127	MuSC 3	Lmnb1
Irf4.1	7.1524e-130	0.469007	0.158	0.153	1.43048e-126	MuSC 3	Irf4
Dnajb4.2	7.4566e-130	0.744279	0.761	0.609	1.49132e-126	MuSC 3	Dnajb4
Vmn1r181.1	1.66932e-129	-2.30918	0.066	0.2	3.33864e-126	MuSC 3	Vmn1r181
L1cam.1	1.80853e-129	0.241859	0.433	0.202	3.61705e-126	MuSC 3	L1cam
Ajap1.2	5.29458e-129	-2.32123	0.148	0.215	1.05892e-125	MuSC 3	Ajap1
Sema3e.2	5.92649e-129	-1.0618	0.399	0.199	1.1853e-125	MuSC 3	Sema3e
Csmd1.2	6.71453e-129	0.392857	0.772	0.59	1.34291e-125	MuSC 3	Csmd1
Basp1.1	9.39791e-129	-2.5232	0.611	0.616	1.87958e-125	MuSC 3	Basp1
Rad51ap2	1.10981e-128	-0.431558	0.46	0.254	2.21962e-125	MuSC 3	Rad51ap2
Col1a1.1	1.20601e-128	-1.39722	0.699	0.724	2.41202e-125	MuSC 3	Col1a1
Cited1.2	1.45454e-128	-2.53428	0.494	0.541	2.90909e-125	MuSC 3	Cited1
Dcx.2	1.90607e-128	-1.43929	0.745	0.701	3.81214e-125	MuSC 3	Dcx
Tpi1.2	2.37136e-128	-0.934654	0.644	0.723	4.74271e-125	MuSC 3	Tpi1
Cd34.1	3.07995e-128	0.699923	0.713	0.53	6.1599e-125	MuSC 3	Cd34
Tubb5.1	1.48652e-127	-0.894409	0.854	0.887	2.97305e-124	MuSC 3	Tubb5
Fgd5.2	1.58233e-127	-0.387321	0.277	0.339	3.16467e-124	MuSC 3	Fgd5
Manf	4.52177e-127	-0.726135	0.812	0.857	9.04354e-124	MuSC 3	Manf
Hist1h1b.2	5.00954e-127	-1.96904	0.64	0.458	1.00191e-123	MuSC 3	Hist1h1b
F830016B08Rik.1	2.18336e-126	-1.86888	0.25	0.362	4.36673e-123	MuSC 3	F830016B08Rik
Trpm3.2	9.96601e-126	-1.78001	0.294	0.36	1.9932e-122	MuSC 3	Trpm3
Sulf2.1	1.57301e-125	-2.96936	0.121	0.229	3.14603e-122	MuSC 3	Sulf2
Dbn1.1	1.61038e-124	-1.39178	0.564	0.64	3.22076e-121	MuSC 3	Dbn1
Sox7.2	2.26638e-124	0.400477	0.35	0.102	4.53277e-121	MuSC 3	Sox7
Pcp4l1.2	2.85099e-124	0.219572	0.561	0.36	5.70199e-121	MuSC 3	Pcp4l1
Meox2.1	7.76484e-124	-0.104839	0.479	0.261	1.55297e-120	MuSC 3	Meox2
Gdnf.1	8.87945e-124	-0.688003	0.308	0.4	1.77589e-120	MuSC 3	Gdnf
Pkig.2	9.69141e-124	-1.09342	0.704	0.746	1.93828e-120	MuSC 3	Pkig
Ckb	1.38135e-123	-1.44395	0.514	0.605	2.76269e-120	MuSC 3	Ckb
Lbh	5.99736e-123	-1.11007	0.52	0.607	1.19947e-119	MuSC 3	Lbh
Calm1.1	1.36621e-122	-0.559537	0.886	0.928	2.73242e-119	MuSC 3	Calm1
Rasgef1c.1	2.12092e-122	-0.626019	0.35	0.144	4.24184e-119	MuSC 3	Rasgef1c
Cadm3	2.20175e-122	0.204279	0.685	0.513	4.4035e-119	MuSC 3	Cadm3
Ccl21a.2	2.59132e-122	-5.12733	0.338	0.397	5.18264e-119	MuSC 3	Ccl21a
Wee1.1	3.7914e-122	0.809547	0.731	0.61	7.58279e-119	MuSC 3	Wee1
Hpgd.1	1.25043e-121	-3.56686	0.144	0.242	2.50085e-118	MuSC 3	Hpgd
Clec2d.1	1.47671e-121	-0.703692	0.431	0.559	2.95342e-118	MuSC 3	Clec2d
Smad7.2	1.81469e-121	0.677939	0.745	0.579	3.62938e-118	MuSC 3	Smad7
Rasl11a.1	2.06015e-121	1.03707	0.528	0.331	4.1203e-118	MuSC 3	Rasl11a
Slc2a1.1	2.45729e-121	0.338246	0.654	0.489	4.91459e-118	MuSC 3	Slc2a1
Myzap.1	2.51204e-121	-2.19477	0.384	0.469	5.02408e-118	MuSC 3	Myzap
Ndufa4l2.1	2.23521e-120	-0.212821	0.525	0.328	4.47042e-117	MuSC 3	Ndufa4l2
Kif18b.1	1.40867e-119	-2.6829	0.217	0.306	2.81734e-116	MuSC 3	Kif18b
Smc2	5.76236e-119	-1.19518	0.4	0.505	1.15247e-115	MuSC 3	Smc2
Nt5dc2	5.79787e-119	-1.86201	0.457	0.535	1.15957e-115	MuSC 3	Nt5dc2
Rgcc.1	6.31001e-119	0.542521	0.669	0.518	1.262e-115	MuSC 3	Rgcc
Pdlim7.2	2.42828e-118	-1.09409	0.569	0.659	4.85655e-115	MuSC 3	Pdlim7
Smco3.2	9.11949e-118	1.03403	0.477	0.292	1.8239e-114	MuSC 3	Smco3
Mfap4.1	1.21479e-117	-1.34021	0.482	0.563	2.42957e-114	MuSC 3	Mfap4
Hist3h2ba.2	2.83685e-117	0.396277	0.422	0.212	5.67369e-114	MuSC 3	Hist3h2ba
Gpx1.1	4.41653e-117	-0.798826	0.736	0.782	8.83305e-114	MuSC 3	Gpx1
Nrn1.1	5.83609e-117	-0.183196	0.587	0.413	1.16722e-113	MuSC 3	Nrn1
Cycs.2	9.60582e-117	-1.02781	0.689	0.757	1.92116e-113	MuSC 3	Cycs
Gpsm3.1	1.09056e-116	-1.24537	0.323	0.429	2.18112e-113	MuSC 3	Gpsm3
Abcc9.2	1.63073e-116	0.465844	0.493	0.294	3.26145e-113	MuSC 3	Abcc9
Rpl39l.2	2.66613e-116	-0.386749	0.193	0.216	5.33227e-113	MuSC 3	Rpl39l
Cdca2.2	1.26238e-115	-2.85	0.402	0.2	2.52475e-112	MuSC 3	Cdca2
Lin7a.1	1.59527e-115	0.542558	0.753	0.584	3.19055e-112	MuSC 3	Lin7a
Adamts1.2	1.65335e-115	0.880305	0.743	0.604	3.30669e-112	MuSC 3	Adamts1
Pim3.2	8.51283e-115	0.919156	0.699	0.551	1.70257e-111	MuSC 3	Pim3
Flna.1	1.94776e-114	-0.708276	0.497	0.634	3.89552e-111	MuSC 3	Flna
Atp1b2.2	3.60554e-114	0.387278	0.458	0.254	7.21109e-111	MuSC 3	Atp1b2
Mdk.1	9.94674e-114	-0.91243	0.416	0.551	1.98935e-110	MuSC 3	Mdk
Gjb1.2	1.24337e-113	-1.47315	0.333	0.17	2.48673e-110	MuSC 3	Gjb1
Hes1.2	2.22438e-113	0.6872	0.856	0.767	4.44876e-110	MuSC 3	Hes1
Gatm.1	4.13607e-113	-2.09498	0.328	0.419	8.27214e-110	MuSC 3	Gatm
Tyms.1	5.04015e-113	-1.26105	0.385	0.476	1.00803e-109	MuSC 3	Tyms
Fam132b.1	8.59728e-113	0.901754	0.61	0.419	1.71946e-109	MuSC 3	Fam132b
Col18a1.1	7.31367e-112	-1.00739	0.543	0.638	1.46273e-108	MuSC 3	Col18a1
Casq2.2	1.33125e-111	-1.39892	0.393	0.196	2.66251e-108	MuSC 3	Casq2
Casp4.1	1.44669e-111	0.809639	0.592	0.423	2.89337e-108	MuSC 3	Casp4
Hrc	2.69164e-111	-1.38287	0.148	0.164	5.38329e-108	MuSC 3	Hrc
Slc29a1.1	2.74164e-111	-0.954153	0.616	0.707	5.48327e-108	MuSC 3	Slc29a1
Vit.1	5.3514e-111	-2.90925	0.134	0.086	1.07028e-107	MuSC 3	Vit
Bex2.2	1.34791e-110	-0.614896	0.208	0.276	2.69581e-107	MuSC 3	Bex2
Fn1.2	4.22384e-110	-1.35062	0.449	0.52	8.44767e-107	MuSC 3	Fn1
Chil1.1	5.68143e-110	-2.32448	0.171	0.194	1.13629e-106	MuSC 3	Chil1
Murc.2	1.36246e-109	-3.35397	0.474	0.515	2.72491e-106	MuSC 3	Murc
Ifi203.1	1.7854e-109	-1.87031	0.121	0.241	3.5708e-106	MuSC 3	Ifi203
C1qc.1	2.0197e-109	-2.05119	0.353	0.438	4.03941e-106	MuSC 3	C1qc
Stc1.2	2.7259e-109	-2.76326	0.21	0.349	5.4518e-106	MuSC 3	Stc1
Ptprt.2	3.14474e-109	2.9706	0.02	0.002	6.28947e-106	MuSC 3	Ptprt
Galnt6.2	3.71242e-109	-2.05956	0.395	0.43	7.42484e-106	MuSC 3	Galnt6
Arl4d.1	3.50506e-108	1.1823	0.59	0.437	7.01011e-105	MuSC 3	Arl4d
Slc38a11.2	5.66592e-108	-0.315557	0.53	0.322	1.13318e-104	MuSC 3	Slc38a11
Ifi30.1	9.82351e-108	-1.03301	0.394	0.473	1.9647e-104	MuSC 3	Ifi30
Tnc.2	2.13706e-106	-3.51899	0.586	0.6	4.27411e-103	MuSC 3	Tnc
Cldn11.1	5.84586e-106	-2.78245	0.132	0.086	1.16917e-102	MuSC 3	Cldn11
Nrk.1	4.30117e-105	-1.98116	0.539	0.554	8.60234e-102	MuSC 3	Nrk
Ecm2.1	4.7056e-105	0.564221	0.566	0.384	9.4112e-102	MuSC 3	Ecm2
Fbn2.2	4.80228e-105	-1.44476	0.358	0.432	9.60455e-102	MuSC 3	Fbn2
Vasp.1	4.93969e-105	-1.13046	0.531	0.609	9.87938e-102	MuSC 3	Vasp
Slc37a2	2.94254e-104	1.07128	0.331	0.133	5.88509e-101	MuSC 3	Slc37a2
1810011H11Rik.1	3.6802e-104	1.98907	0.121	0.185	7.3604e-101	MuSC 3	1810011H11Rik
Kif23.2	5.37588e-104	-3.81324	0.471	0.286	1.07518e-100	MuSC 3	Kif23
Mmp14.1	1.56914e-103	-0.850741	0.609	0.683	3.13828e-100	MuSC 3	Mmp14
Kcna6.1	1.90382e-103	-0.256184	0.422	0.245	3.80763e-100	MuSC 3	Kcna6
Iqsec3.1	9.58562e-103	-0.919186	0.7	0.733	1.91712e-99	MuSC 3	Iqsec3
Adgrd1.2	1.17174e-102	-2.41754	0.066	0.153	2.34349e-99	MuSC 3	Adgrd1
Myl6	2.2042e-102	-0.436253	0.916	0.938	4.40839e-99	MuSC 3	Myl6
Amica1.1	2.54082e-102	-1.23272	0.332	0.118	5.08163e-99	MuSC 3	Amica1
Bag3.2	3.28942e-102	1.08422	0.67	0.539	6.57884e-99	MuSC 3	Bag3
Ccnb1.2	4.79801e-102	-3.02417	0.439	0.25	9.59602e-99	MuSC 3	Ccnb1
Pnmal2.2	6.94268e-102	-0.864169	0.509	0.616	1.38854e-98	MuSC 3	Pnmal2
Socs2.2	1.09557e-100	0.572459	0.915	0.874	2.19115e-97	MuSC 3	Socs2
Dysf.2	2.12246e-100	-1.32604	0.363	0.198	4.24492e-97	MuSC 3	Dysf
Rasgef1a.1	4.0301e-100	-3.1882	0.094	0.107	8.06021e-97	MuSC 3	Rasgef1a
C1qbp.1	4.47982e-100	-0.663609	0.728	0.803	8.95964e-97	MuSC 3	C1qbp
Ms4a1.2	4.48817e-100	0.20589	0.322	0.16	8.97633e-97	MuSC 3	Ms4a1
Gfra3.1	6.02263e-100	-2.15653	0.121	0.089	1.20453e-96	MuSC 3	Gfra3
Crabp1.1	6.49205e-100	2.28576	0.014	0.028	1.29841e-96	MuSC 3	Crabp1
Mstn.1	2.53028e-99	-4.3061	0.37	0.166	5.06057e-96	MuSC 3	Mstn
Ctla2b.2	6.68037e-99	0.981978	0.096	0.019	1.33607e-95	MuSC 3	Ctla2b
Dlgap5.2	6.85377e-99	-4.14868	0.184	0.252	1.37075e-95	MuSC 3	Dlgap5
Ly6c1.1	1.50879e-98	-0.355964	0.679	0.504	3.01759e-95	MuSC 3	Ly6c1
Depdc1a.2	4.19476e-98	-4.08155	0.104	0.163	8.38952e-95	MuSC 3	Depdc1a
Gas2l3.2	8.71916e-98	-2.5652	0.237	0.247	1.74383e-94	MuSC 3	Gas2l3
Prkch.2	1.20275e-97	-1.54826	0.404	0.237	2.40551e-94	MuSC 3	Prkch
Aif1l	1.35319e-97	-1.7014	0.289	0.379	2.70639e-94	MuSC 3	Aif1l
Ets2.2	1.77019e-97	0.594932	0.645	0.483	3.54038e-94	MuSC 3	Ets2
Ncoa7.1	1.99391e-97	0.783632	0.685	0.52	3.98783e-94	MuSC 3	Ncoa7
Arap2.2	2.98773e-97	-1.31435	0.228	0.256	5.97546e-94	MuSC 3	Arap2
Runx1.1	3.91736e-97	0.409944	0.931	0.875	7.83471e-94	MuSC 3	Runx1
Fam81a.2	4.49121e-97	-1.50415	0.224	0.267	8.98242e-94	MuSC 3	Fam81a
Tmem182.2	2.55364e-96	-3.66394	0.093	0.079	5.10729e-93	MuSC 3	Tmem182
Kif4.2	1.4358e-95	-2.07345	0.494	0.289	2.8716e-92	MuSC 3	Kif4
Adcy4.2	1.98989e-95	-0.456936	0.515	0.354	3.97977e-92	MuSC 3	Adcy4
H2afz.1	2.1189e-95	-0.891017	0.866	0.91	4.23779e-92	MuSC 3	H2afz
Areg.1	2.22224e-95	-1.5442	0.627	0.479	4.44447e-92	MuSC 3	Areg
Ptx3.1	4.36349e-95	-0.105905	0.552	0.381	8.72697e-92	MuSC 3	Ptx3
Pla2g7	4.91064e-95	-0.493774	0.451	0.271	9.82127e-92	MuSC 3	Pla2g7
Runx3.2	1.50683e-94	-3.23798	0.276	0.133	3.01365e-91	MuSC 3	Runx3
Smc4.1	1.14988e-93	-0.764051	0.6	0.687	2.29976e-90	MuSC 3	Smc4
Crtac1.1	1.93247e-93	-3.06766	0.001	0.04	3.86494e-90	MuSC 3	Crtac1
Ccnd1.1	3.17001e-93	-1.02759	0.538	0.628	6.34003e-90	MuSC 3	Ccnd1
Enpep.1	3.6137e-93	-0.686953	0.403	0.211	7.22739e-90	MuSC 3	Enpep
Apbb1ip.1	3.92519e-93	-1.2367	0.573	0.587	7.85037e-90	MuSC 3	Apbb1ip
Plpp3.2	2.57874e-92	0.446481	0.838	0.726	5.15748e-89	MuSC 3	Plpp3
Aplnr.2	3.17632e-92	0.302244	0.467	0.297	6.35263e-89	MuSC 3	Aplnr
Neu1.2	4.71798e-92	-1.29538	0.358	0.431	9.43596e-89	MuSC 3	Neu1
H2-M9.2	9.39981e-92	-1.14586	0.333	0.369	1.87996e-88	MuSC 3	H2-M9
Cnr1.1	1.56656e-91	-2.87575	0.289	0.373	3.13312e-88	MuSC 3	Cnr1
Gm13861.2	2.04227e-91	-0.755118	0.374	0.197	4.08455e-88	MuSC 3	Gm13861
Prph.2	2.19317e-91	-1.7424	0.319	0.388	4.38634e-88	MuSC 3	Prph
Tfrc.1	3.17646e-91	-1.22734	0.357	0.422	6.35293e-88	MuSC 3	Tfrc
Cd68.2	5.53337e-91	0.133181	0.479	0.284	1.10667e-87	MuSC 3	Cd68
Id2.2	7.44583e-91	0.723097	0.834	0.711	1.48917e-87	MuSC 3	Id2
Rec114.1	1.05683e-90	-1.44502	0.1	0.162	2.11367e-87	MuSC 3	Rec114
Upp1.1	1.34328e-90	-1.68234	0.689	0.647	2.68656e-87	MuSC 3	Upp1
Hspa5.1	1.51907e-90	0.553291	0.981	0.969	3.03813e-87	MuSC 3	Hspa5
Angptl7.1	4.33534e-90	-0.700532	0.188	0.223	8.67067e-87	MuSC 3	Angptl7
Dock10.1	2.54291e-89	-1.16797	0.653	0.628	5.08582e-86	MuSC 3	Dock10
Dbi.1	2.87579e-89	-0.495301	0.79	0.849	5.75158e-86	MuSC 3	Dbi
Gdpd2.2	4.00062e-89	-0.712229	0.009	0.02	8.00124e-86	MuSC 3	Gdpd2
Kcnk13.2	1.03957e-88	-2.72215	0.274	0.315	2.07914e-85	MuSC 3	Kcnk13
Cav1.1	3.16423e-87	-0.441521	0.853	0.907	6.32846e-84	MuSC 3	Cav1
Dhh.1	3.88031e-87	-2.63169	0.252	0.34	7.76061e-84	MuSC 3	Dhh
Kcnb1.2	4.95394e-87	0.341539	0.52	0.325	9.90788e-84	MuSC 3	Kcnb1
Cdkn2a.2	9.90535e-87	-0.96314	0.688	0.664	1.98107e-83	MuSC 3	Cdkn2a
Ldha.2	1.87573e-86	-0.755572	0.783	0.822	3.75147e-83	MuSC 3	Ldha
Clca3a1.1	1.89227e-86	-0.930798	0.155	0.167	3.78454e-83	MuSC 3	Clca3a1
Cd44.1	2.2627e-86	-1.07411	0.686	0.738	4.52539e-83	MuSC 3	Cd44
Adm.2	4.7008e-86	0.864042	0.573	0.417	9.40159e-83	MuSC 3	Adm
Lyz1.2	5.87259e-86	-1.10169	0.123	0.157	1.17452e-82	MuSC 3	Lyz1
Fgf9	8.71492e-86	0.728143	0.12	0.103	1.74298e-82	MuSC 3	Fgf9
Lypd2.2	1.38256e-85	-2.5265	0.026	0.038	2.76511e-82	MuSC 3	Lypd2
Mgst3.2	3.94468e-85	-0.868574	0.35	0.42	7.88935e-82	MuSC 3	Mgst3
Gm28653.2	1.8654e-84	-2.98759	0.425	0.46	3.7308e-81	MuSC 3	Gm28653
Scg2.2	2.41647e-84	0.593212	0.506	0.316	4.83294e-81	MuSC 3	Scg2
Mmp11.2	2.74393e-84	-1.08298	0.502	0.543	5.48785e-81	MuSC 3	Mmp11
Ociad2	3.11951e-84	-1.36063	0.575	0.595	6.23902e-81	MuSC 3	Ociad2
Nupr1.2	3.8407e-84	0.371146	0.822	0.68	7.6814e-81	MuSC 3	Nupr1
Sned1.2	4.07803e-84	0.552119	0.621	0.471	8.15606e-81	MuSC 3	Sned1
Pip5k1b.2	7.3147e-84	0.417358	0.279	0.329	1.46294e-80	MuSC 3	Pip5k1b
Lmnb2.2	8.63891e-84	-1.67799	0.368	0.453	1.72778e-80	MuSC 3	Lmnb2
Ednrb.2	9.06037e-84	-0.394112	0.602	0.423	1.81207e-80	MuSC 3	Ednrb
Cdh19.1	1.38257e-83	-0.510872	0.35	0.171	2.76513e-80	MuSC 3	Cdh19
Ccl2.1	5.63919e-83	-0.652156	0.525	0.356	1.12784e-79	MuSC 3	Ccl2
Aspm.1	7.92848e-83	-2.87915	0.355	0.215	1.5857e-79	MuSC 3	Aspm
Id4.1	8.16134e-83	0.83119	0.449	0.26	1.63227e-79	MuSC 3	Id4
Cenph.2	1.70364e-82	-2.17096	0.498	0.319	3.40728e-79	MuSC 3	Cenph
Spg21.2	1.81775e-82	-0.849265	0.66	0.733	3.6355e-79	MuSC 3	Spg21
Cp.2	2.37974e-82	0.426328	0.786	0.632	4.75949e-79	MuSC 3	Cp
Scube2	2.81914e-82	-0.216565	0.541	0.361	5.63827e-79	MuSC 3	Scube2
Hal.1	3.61454e-82	-0.337181	0.278	0.122	7.22908e-79	MuSC 3	Hal
Sfrp5.2	3.73447e-82	0.265977	0.403	0.227	7.46894e-79	MuSC 3	Sfrp5
Cstb.1	4.05402e-82	-0.622054	0.658	0.738	8.10804e-79	MuSC 3	Cstb
Efnb3.2	5.11004e-82	-1.53896	0.235	0.301	1.02201e-78	MuSC 3	Efnb3
S100a4.2	9.55235e-82	-1.52195	0.643	0.662	1.91047e-78	MuSC 3	S100a4
Sema3c.1	1.30409e-81	-1.92983	0.411	0.456	2.60817e-78	MuSC 3	Sema3c
Selplg.2	2.12582e-81	-2.64506	0.227	0.314	4.25164e-78	MuSC 3	Selplg
Pou2f2.1	2.43585e-81	-4.89914	0.09	0.072	4.8717e-78	MuSC 3	Pou2f2
Purb.2	2.64177e-81	-0.536043	0.933	0.937	5.28354e-78	MuSC 3	Purb
Pln.1	2.73592e-81	0.247025	0.474	0.289	5.47184e-78	MuSC 3	Pln
Timp1.1	3.13338e-81	-2.4466	0.69	0.664	6.26676e-78	MuSC 3	Timp1
1810011O10Rik.1	4.37271e-81	0.614938	0.726	0.581	8.74542e-78	MuSC 3	1810011O10Rik
C1qtnf9.1	5.77132e-81	-0.230424	0.486	0.33	1.15426e-77	MuSC 3	C1qtnf9
Tnni2.1	1.23015e-80	-1.61512	0.388	0.443	2.4603e-77	MuSC 3	Tnni2
Pydc3.2	1.53942e-80	-0.639619	0.112	0.039	3.07884e-77	MuSC 3	Pydc3
Flt1	3.06598e-80	-0.703658	0.595	0.418	6.13195e-77	MuSC 3	Flt1
Scd2.1	3.28792e-80	-0.705634	0.491	0.592	6.57585e-77	MuSC 3	Scd2
Cd40.1	4.82479e-80	-0.769785	0.234	0.078	9.64958e-77	MuSC 3	Cd40
Matn2.1	6.03476e-80	-0.713615	0.712	0.737	1.20695e-76	MuSC 3	Matn2
Myof.2	3.91703e-79	-0.841966	0.766	0.756	7.83406e-76	MuSC 3	Myof
Thbs4.1	7.6855e-79	-0.182306	0.352	0.209	1.5371e-75	MuSC 3	Thbs4
1500009L16Rik.1	1.45169e-78	-1.11518	0.464	0.302	2.90339e-75	MuSC 3	1500009L16Rik
Ptp4a3.2	2.14986e-78	-0.774842	0.409	0.479	4.29972e-75	MuSC 3	Ptp4a3
Rrad.2	2.74594e-78	-0.296213	0.645	0.491	5.49188e-75	MuSC 3	Rrad
Ramp2.2	3.15711e-78	-0.543439	0.733	0.812	6.31422e-75	MuSC 3	Ramp2
Cmah.1	6.68779e-78	-0.297153	0.519	0.323	1.33756e-74	MuSC 3	Cmah
Adamtsl1.1	7.73239e-78	0.467325	0.68	0.548	1.54648e-74	MuSC 3	Adamtsl1
Mgl2.1	9.46999e-78	-0.518309	0.677	0.698	1.894e-74	MuSC 3	Mgl2
Atp1b1.2	1.31895e-77	-1.16745	0.463	0.518	2.6379e-74	MuSC 3	Atp1b1
Gdf15.1	1.42833e-77	1.06804	0.561	0.414	2.85667e-74	MuSC 3	Gdf15
Ndrg1.1	2.02707e-77	0.339009	0.89	0.789	4.05414e-74	MuSC 3	Ndrg1
Adra2a	2.3125e-77	-0.327484	0.441	0.26	4.625e-74	MuSC 3	Adra2a
Opcml.2	2.44279e-77	-0.293685	0.469	0.295	4.88557e-74	MuSC 3	Opcml
Ucn2	7.4026e-77	-1.40208	0.075	0.063	1.48052e-73	MuSC 3	Ucn2
Dclk1.1	2.83345e-76	-1.1983	0.319	0.394	5.6669e-73	MuSC 3	Dclk1
Klk8.2	2.27939e-75	-1.85171	0.412	0.444	4.55878e-72	MuSC 3	Klk8
Angptl4.2	2.66971e-75	-0.943895	0.349	0.465	5.33943e-72	MuSC 3	Angptl4
Mme	3.34558e-75	-1.07738	0.536	0.544	6.69116e-72	MuSC 3	Mme
Arhgdig.2	3.73363e-75	-2.95738	0.309	0.367	7.46725e-72	MuSC 3	Arhgdig
Mcm7.1	1.35567e-74	-0.782944	0.516	0.591	2.71135e-71	MuSC 3	Mcm7
Syk.2	3.50873e-74	-0.688944	0.38	0.201	7.01746e-71	MuSC 3	Syk
Endod1.1	4.02811e-74	-0.556833	0.328	0.386	8.05621e-71	MuSC 3	Endod1
Pex5l.2	6.54563e-74	-2.09683	0.167	0.25	1.30913e-70	MuSC 3	Pex5l
Srm.1	7.69449e-74	-0.766533	0.488	0.573	1.5389e-70	MuSC 3	Srm
Tmem252.1	8.06247e-74	-1.94152	0.247	0.258	1.61249e-70	MuSC 3	Tmem252
Nhs.1	8.28567e-74	0.645422	0.528	0.375	1.65713e-70	MuSC 3	Nhs
Aurka.1	1.93136e-73	-5.38743	0.175	0.179	3.86271e-70	MuSC 3	Aurka
B430218F22Rik.2	2.24387e-73	-3.89128	0.049	0.06	4.48773e-70	MuSC 3	B430218F22Rik
Atp2a1.2	3.94703e-73	-1.50408	0.472	0.536	7.89407e-70	MuSC 3	Atp2a1
Lhfpl2.2	7.85386e-73	-0.591525	0.643	0.673	1.57077e-69	MuSC 3	Lhfpl2
Ptn.2	9.04363e-73	-2.82961	0.663	0.619	1.80873e-69	MuSC 3	Ptn
Fstl1.2	9.56483e-73	-0.45774	0.726	0.816	1.91297e-69	MuSC 3	Fstl1
Txk	1.10801e-72	-2.77766	0.107	0.13	2.21602e-69	MuSC 3	Txk
Wisp2.2	1.629e-72	0.301074	0.785	0.654	3.25799e-69	MuSC 3	Wisp2
Traf1.2	2.02407e-72	-1.54523	0.508	0.341	4.04815e-69	MuSC 3	Traf1
Slfn2.2	2.46504e-72	-2.00424	0.261	0.307	4.93008e-69	MuSC 3	Slfn2
Lmcd1.2	3.31618e-72	-0.374189	0.338	0.386	6.63237e-69	MuSC 3	Lmcd1
Lpar1	5.26855e-72	0.430304	0.782	0.653	1.05371e-68	MuSC 3	Lpar1
Ier5.1	6.96677e-72	0.257742	0.748	0.618	1.39335e-68	MuSC 3	Ier5
Serpinf1.1	7.84639e-72	-0.760047	0.576	0.626	1.56928e-68	MuSC 3	Serpinf1
Cdca7.1	9.65687e-72	-1.47574	0.329	0.397	1.93137e-68	MuSC 3	Cdca7
Ccna2.1	1.55522e-71	-3.15306	0.447	0.298	3.11044e-68	MuSC 3	Ccna2
Nop56.2	5.21873e-71	-0.804951	0.552	0.631	1.04375e-67	MuSC 3	Nop56
Tnnt1.1	1.23909e-70	-0.493001	0.466	0.583	2.47818e-67	MuSC 3	Tnnt1
Sox8	1.28021e-70	-1.04385	0.328	0.403	2.56041e-67	MuSC 3	Sox8
Pbk.1	1.32883e-70	-4.51124	0.282	0.163	2.65766e-67	MuSC 3	Pbk
Mndal.2	2.43225e-70	-0.892758	0.552	0.416	4.8645e-67	MuSC 3	Mndal
Myh9.2	7.42691e-70	-0.44762	0.709	0.793	1.48538e-66	MuSC 3	Myh9
Tenm2.2	7.60766e-70	-2.08895	0.109	0.095	1.52153e-66	MuSC 3	Tenm2
Akr1b8.1	2.49817e-69	-1.16557	0.628	0.635	4.99634e-66	MuSC 3	Akr1b8
Plk2.1	2.60891e-69	0.27473	0.771	0.671	5.21782e-66	MuSC 3	Plk2
Spon1.1	3.67734e-69	-0.607861	0.568	0.408	7.35468e-66	MuSC 3	Spon1
Svil	7.33534e-69	-1.54098	0.559	0.576	1.46707e-65	MuSC 3	Svil
Rgs17.1	8.9661e-69	-1.62037	0.702	0.632	1.79322e-65	MuSC 3	Rgs17
Adgrl3.2	1.54762e-68	-0.57602	0.807	0.804	3.09524e-65	MuSC 3	Adgrl3
Kif2c.2	1.70405e-68	-4.4378	0.338	0.184	3.40811e-65	MuSC 3	Kif2c
Il17b.1	1.74636e-68	-3.51493	0.008	0.05	3.49272e-65	MuSC 3	Il17b
Clic5.2	1.94053e-68	-1.95322	0.387	0.375	3.88105e-65	MuSC 3	Clic5
Whsc1.1	2.3112e-68	-0.719071	0.427	0.498	4.6224e-65	MuSC 3	Whsc1
Prx	2.32122e-68	-0.188968	0.323	0.379	4.64244e-65	MuSC 3	Prx
Iffo1.1	2.91844e-68	-0.666807	0.647	0.718	5.83689e-65	MuSC 3	Iffo1
Inhba.2	3.50458e-68	-0.761704	0.303	0.356	7.00915e-65	MuSC 3	Inhba
2700094K13Rik.2	7.59365e-68	-1.14982	0.467	0.538	1.51873e-64	MuSC 3	2700094K13Rik
Ucp2.1	1.11227e-67	-0.694426	0.427	0.525	2.22454e-64	MuSC 3	Ucp2
Crabp2.2	1.718e-67	1.5878	0.286	0.128	3.436e-64	MuSC 3	Crabp2
Kctd12	2.43206e-67	0.519151	0.512	0.356	4.86413e-64	MuSC 3	Kctd12
Bdnf.1	3.09598e-67	0.26374	0.641	0.523	6.19197e-64	MuSC 3	Bdnf
Gpr88.2	3.58245e-67	1.8813	0.317	0.097	7.1649e-64	MuSC 3	Gpr88
Ndn.2	5.05733e-67	-0.416917	0.3	0.359	1.01147e-63	MuSC 3	Ndn
Col6a2.1	8.09597e-67	-0.5209	0.489	0.59	1.61919e-63	MuSC 3	Col6a2
Nhsl2	1.01496e-66	-1.77974	0.501	0.512	2.02991e-63	MuSC 3	Nhsl2
Ncmap.2	1.033e-66	0.42541	0.534	0.389	2.066e-63	MuSC 3	Ncmap
S100a8.2	1.22384e-66	-5.68222	0.154	0.199	2.44769e-63	MuSC 3	S100a8
Ect2.2	1.48188e-66	-3.18929	0.252	0.301	2.96377e-63	MuSC 3	Ect2
Fzd1.2	1.50043e-66	0.642374	0.505	0.351	3.00086e-63	MuSC 3	Fzd1
Hpgds.2	2.21999e-66	-1.33948	0.37	0.403	4.43998e-63	MuSC 3	Hpgds
Sox9.2	2.65455e-66	0.355775	0.822	0.707	5.3091e-63	MuSC 3	Sox9
Chl1.2	3.03316e-66	-0.910041	0.462	0.325	6.06632e-63	MuSC 3	Chl1
Mfap2.1	3.30341e-66	-0.925717	0.424	0.452	6.60682e-63	MuSC 3	Mfap2
Csrp2.2	5.05377e-66	-1.7517	0.421	0.489	1.01075e-62	MuSC 3	Csrp2
C4b.1	7.24808e-66	0.748695	0.391	0.218	1.44962e-62	MuSC 3	C4b
Cdc20.1	8.86254e-66	-3.1089	0.304	0.349	1.77251e-62	MuSC 3	Cdc20
Fli1	1.15761e-65	-0.821663	0.421	0.247	2.31522e-62	MuSC 3	Fli1
Ctse.2	1.19575e-65	-2.73499	0.265	0.071	2.3915e-62	MuSC 3	Ctse
Dach1.2	1.74992e-65	0.580291	0.448	0.291	3.49984e-62	MuSC 3	Dach1
Snhg18.1	2.09352e-65	-0.864447	0.636	0.639	4.18704e-62	MuSC 3	Snhg18
Bmp2.2	3.58261e-65	0.903215	0.566	0.443	7.16522e-62	MuSC 3	Bmp2
Hist1h2ae.1	4.55401e-65	-2.77303	0.481	0.502	9.10803e-62	MuSC 3	Hist1h2ae
Gm13403.2	7.37864e-65	-2.12535	0.362	0.353	1.47573e-61	MuSC 3	Gm13403
Tmem119.1	1.04077e-64	-1.81826	0.496	0.515	2.08154e-61	MuSC 3	Tmem119
Col8a1.2	1.1461e-64	-0.952882	0.686	0.694	2.29221e-61	MuSC 3	Col8a1
Hmgn2.1	2.55929e-64	-0.763631	0.559	0.637	5.11858e-61	MuSC 3	Hmgn2
Marcksl1.1	2.87743e-64	-0.813589	0.73	0.742	5.75487e-61	MuSC 3	Marcksl1
Alox12.1	3.61529e-64	0.846862	0.24	0.112	7.23059e-61	MuSC 3	Alox12
Emp1.1	3.79464e-64	0.829857	0.729	0.622	7.58928e-61	MuSC 3	Emp1
Mansc4.2	4.42453e-64	-1.70432	0.206	0.244	8.84906e-61	MuSC 3	Mansc4
Fgf7.1	4.99662e-64	-1.35864	0.363	0.209	9.99324e-61	MuSC 3	Fgf7
Stmn1.2	5.07284e-64	-2.80694	0.685	0.666	1.01457e-60	MuSC 3	Stmn1
Cxcl2.2	7.24053e-64	-1.7905	0.395	0.243	1.44811e-60	MuSC 3	Cxcl2
Ctnnbip1	9.31223e-64	-0.77782	0.523	0.579	1.86245e-60	MuSC 3	Ctnnbip1
Utp14b.1	1.32646e-63	-0.517855	0.381	0.447	2.65291e-60	MuSC 3	Utp14b
Dtl.1	1.84282e-63	-0.740469	0.645	0.503	3.68563e-60	MuSC 3	Dtl
Adora1.2	2.66141e-63	-1.60878	0.176	0.209	5.32281e-60	MuSC 3	Adora1
Gas7.1	2.96203e-63	0.187942	0.451	0.276	5.92406e-60	MuSC 3	Gas7
Nexn.1	4.77845e-63	-0.463154	0.55	0.64	9.5569e-60	MuSC 3	Nexn
Tpm4	7.29205e-63	-0.479533	0.826	0.855	1.45841e-59	MuSC 3	Tpm4
Lmna.1	1.0716e-62	-0.381602	0.933	0.943	2.1432e-59	MuSC 3	Lmna
Was.1	2.17411e-62	-0.792193	0.281	0.108	4.34822e-59	MuSC 3	Was
Hcls1.2	2.32536e-62	-1.60125	0.078	0.133	4.65072e-59	MuSC 3	Hcls1
Ncf2.2	2.52197e-62	0.324397	0.387	0.241	5.04394e-59	MuSC 3	Ncf2
Pmaip1	3.24474e-62	-0.384299	0.605	0.482	6.48948e-59	MuSC 3	Pmaip1
Cd9.2	3.68793e-62	-0.319304	0.949	0.971	7.37586e-59	MuSC 3	Cd9
Adgre1.2	3.80694e-62	0.670219	0.301	0.15	7.61389e-59	MuSC 3	Adgre1
Slc39a14.2	3.95461e-62	0.678825	0.646	0.515	7.90923e-59	MuSC 3	Slc39a14
Sept11.1	6.23245e-62	-0.455018	0.753	0.798	1.24649e-58	MuSC 3	2025-09-11
Tubb3.1	8.81431e-62	-2.46155	0.431	0.454	1.76286e-58	MuSC 3	Tubb3
Rbp1.2	1.01511e-61	-1.46689	0.467	0.499	2.03022e-58	MuSC 3	Rbp1
Efhd1.2	1.04597e-61	-3.52424	0.222	0.221	2.09193e-58	MuSC 3	Efhd1
Dhcr24	1.29619e-61	0.870136	0.566	0.417	2.59238e-58	MuSC 3	Dhcr24
Hist1h2bl.1	1.4231e-61	-4.51048	0.254	0.163	2.84621e-58	MuSC 3	Hist1h2bl
Nov.2	1.49506e-61	-1.93687	0.301	0.323	2.99012e-58	MuSC 3	Nov
Cox8b.1	1.64209e-61	-0.6934	0.462	0.299	3.28418e-58	MuSC 3	Cox8b
Sparc.2	1.76244e-61	-0.235958	0.996	0.992	3.52488e-58	MuSC 3	Sparc
Col14a1.2	3.53909e-61	-2.79272	0.264	0.309	7.07818e-58	MuSC 3	Col14a1
Nr2f1.2	3.83525e-61	-1.12121	0.456	0.493	7.6705e-58	MuSC 3	Nr2f1
Dio2.1	4.23854e-61	-0.652615	0.382	0.442	8.47708e-58	MuSC 3	Dio2
Man2a1.2	4.63918e-61	-0.474865	0.423	0.518	9.27835e-58	MuSC 3	Man2a1
Pnp.2	1.16598e-60	0.794612	0.55	0.392	2.33196e-57	MuSC 3	Pnp
Itgb8.1	1.44298e-60	-0.750475	0.538	0.548	2.88597e-57	MuSC 3	Itgb8
Aqp7.1	1.53607e-60	-0.981815	0.238	0.274	3.07214e-57	MuSC 3	Aqp7
Cd248.2	1.97423e-60	-0.624348	0.24	0.269	3.94846e-57	MuSC 3	Cd248
Ccrl2.1	2.90915e-60	1.10185	0.477	0.326	5.8183e-57	MuSC 3	Ccrl2
Hist1h2bb.2	7.95456e-60	-1.46945	0.351	0.161	1.59091e-56	MuSC 3	Hist1h2bb
Neb	8.60712e-60	-1.59305	0.449	0.491	1.72142e-56	MuSC 3	Neb
Gjc3.1	1.35817e-59	-0.229217	0.452	0.292	2.71634e-56	MuSC 3	Gjc3
Cadm2.2	1.66214e-59	-0.354118	0.281	0.297	3.32428e-56	MuSC 3	Cadm2
Hist1h4d.1	2.09826e-59	-0.338318	0.42	0.501	4.19653e-56	MuSC 3	Hist1h4d
Txn1.2	2.09988e-59	-0.577531	0.851	0.866	4.19977e-56	MuSC 3	Txn1
Ddit4.2	2.89901e-59	0.489861	0.842	0.766	5.79803e-56	MuSC 3	Ddit4
Csf2rb.2	2.96457e-59	-0.356138	0.293	0.311	5.92913e-56	MuSC 3	Csf2rb
Sct.1	4.48433e-59	-4.40116	0.083	0.072	8.96867e-56	MuSC 3	Sct
Cmtm7.1	1.52755e-58	-0.628453	0.547	0.591	3.0551e-55	MuSC 3	Cmtm7
Chrng.1	1.63465e-58	-3.02075	0.465	0.482	3.26929e-55	MuSC 3	Chrng
Ceacam1.1	1.75847e-58	0.768789	0.397	0.217	3.51695e-55	MuSC 3	Ceacam1
Cdk6.2	2.04421e-58	-0.695029	0.738	0.721	4.08842e-55	MuSC 3	Cdk6
Dqx1.2	3.05671e-58	-0.213101	0.348	0.219	6.11343e-55	MuSC 3	Dqx1
Eno3.1	4.63928e-58	-2.59114	0.43	0.468	9.27855e-55	MuSC 3	Eno3
Pamr1.1	6.33389e-58	-0.208567	0.129	0.134	1.26678e-54	MuSC 3	Pamr1
3830403N18Rik.1	9.95887e-58	-0.458915	0.568	0.4	1.99177e-54	MuSC 3	3830403N18Rik
Tgfb2.2	1.01016e-57	-0.400065	0.734	0.782	2.02033e-54	MuSC 3	Tgfb2
Abcg2.2	1.23961e-57	-0.929568	0.474	0.5	2.47922e-54	MuSC 3	Abcg2
Atp1a3.2	1.81208e-57	-4.97439	0.006	0.069	3.62416e-54	MuSC 3	Atp1a3
Vwa1.1	3.6275e-57	0.616028	0.613	0.459	7.255e-54	MuSC 3	Vwa1
Macf1.1	8.59545e-57	-0.449206	0.662	0.743	1.71909e-53	MuSC 3	Macf1
Psmb8.1	9.26712e-57	-0.270962	0.357	0.413	1.85342e-53	MuSC 3	Psmb8
Ifitm1	1.0356e-56	-0.516107	0.485	0.33	2.07121e-53	MuSC 3	Ifitm1
Ncf1.2	2.25193e-56	-1.18813	0.234	0.261	4.50386e-53	MuSC 3	Ncf1
Klhl23.1	2.49148e-56	-0.77577	0.376	0.416	4.98295e-53	MuSC 3	Klhl23
Icam2.2	2.51912e-56	-1.07652	0.29	0.343	5.03823e-53	MuSC 3	Icam2
Cytip.2	3.50946e-56	-0.69459	0.221	0.215	7.01892e-53	MuSC 3	Cytip
Wfdc17.2	2.96103e-55	-0.627346	0.638	0.493	5.92206e-52	MuSC 3	Wfdc17
Setd8.2	3.02075e-55	-0.773351	0.467	0.537	6.04149e-52	MuSC 3	Setd8
Hist1h2ab.1	3.99941e-55	-3.32632	0.282	0.308	7.99881e-52	MuSC 3	Hist1h2ab
Cdkn1a.2	5.31251e-55	0.353347	0.808	0.738	1.0625e-51	MuSC 3	Cdkn1a
Acox3	6.92104e-55	0.449869	0.569	0.427	1.38421e-51	MuSC 3	Acox3
Zfp185.2	8.15364e-55	-1.57046	0.351	0.34	1.63073e-51	MuSC 3	Zfp185
Hk3.2	2.17431e-54	-0.695871	0.213	0.102	4.34861e-51	MuSC 3	Hk3
Atp2a2	2.59234e-54	-0.485035	0.596	0.681	5.18467e-51	MuSC 3	Atp2a2
Cks1b	2.65124e-54	-1.07188	0.367	0.425	5.30248e-51	MuSC 3	Cks1b
Pkdcc.1	2.81488e-54	-0.721047	0.305	0.34	5.62976e-51	MuSC 3	Pkdcc
Hmha1	4.27339e-54	-0.626198	0.353	0.202	8.54679e-51	MuSC 3	Hmha1
Mef2c.2	4.37083e-54	-1.47662	0.447	0.476	8.74166e-51	MuSC 3	Mef2c
Arpc1b.1	6.05903e-54	-0.647991	0.738	0.758	1.21181e-50	MuSC 3	Arpc1b
Chaf1b.1	6.67704e-54	-1.98933	0.565	0.425	1.33541e-50	MuSC 3	Chaf1b
Inppl1	8.37746e-54	-1.04853	0.451	0.496	1.67549e-50	MuSC 3	Inppl1
Tnfaip8.1	9.0391e-54	-1.90198	0.385	0.418	1.80782e-50	MuSC 3	Tnfaip8
Gbp7.1	9.51537e-54	-0.493416	0.475	0.537	1.90307e-50	MuSC 3	Gbp7
Gm12688.1	1.15583e-53	-0.954813	0.323	0.328	2.31165e-50	MuSC 3	Gm12688
Col11a1.2	1.30835e-53	-1.57051	0.16	0.172	2.61671e-50	MuSC 3	Col11a1
Nrip2.2	3.20381e-53	-1.40622	0.222	0.258	6.40762e-50	MuSC 3	Nrip2
Palld.1	3.49621e-53	-0.435602	0.568	0.639	6.99242e-50	MuSC 3	Palld
Prkag3.1	3.91251e-53	-1.6765	0.133	0.163	7.82502e-50	MuSC 3	Prkag3
Emcn.1	4.19133e-53	-1.40526	0.4	0.418	8.38266e-50	MuSC 3	Emcn
Mis18bp1.1	6.45321e-53	-3.33457	0.3	0.322	1.29064e-49	MuSC 3	Mis18bp1
Scn3a.1	1.09741e-52	-4.069	0.338	0.385	2.19481e-49	MuSC 3	Scn3a
Spp1.1	1.5447e-52	-3.21173	0.432	0.45	3.0894e-49	MuSC 3	Spp1
Hist1h2ai.1	2.57037e-52	-6.11344	0.033	0.101	5.14074e-49	MuSC 3	Hist1h2ai
Sox11	2.64974e-52	-0.572885	0.529	0.586	5.29948e-49	MuSC 3	Sox11
She.1	5.2322e-52	0.291513	0.443	0.306	1.04644e-48	MuSC 3	She
Jam2.2	7.95683e-52	-0.944614	0.446	0.468	1.59137e-48	MuSC 3	Jam2
Ano1.1	1.15739e-51	-1.39516	0.275	0.33	2.31478e-48	MuSC 3	Ano1
Ppa1.1	1.73623e-51	-1.42094	0.476	0.514	3.47246e-48	MuSC 3	Ppa1
Cpxm1.2	2.08076e-51	-1.21882	0.288	0.34	4.16153e-48	MuSC 3	Cpxm1
Smco4.1	2.56749e-51	-0.970791	0.47	0.512	5.13499e-48	MuSC 3	Smco4
Otud1.2	4.10571e-51	0.61097	0.668	0.554	8.21142e-48	MuSC 3	Otud1
Gm12002.1	4.25469e-51	-0.319465	0.412	0.242	8.50939e-48	MuSC 3	Gm12002
Arpp21.2	4.27626e-51	-2.08993	0.677	0.627	8.55252e-48	MuSC 3	Arpp21
Ctsd.1	5.31969e-51	-0.357941	0.806	0.848	1.06394e-47	MuSC 3	Ctsd
Hspe1.1	6.15828e-51	-0.309695	0.946	0.952	1.23166e-47	MuSC 3	Hspe1
Xaf1.1	8.92373e-51	-0.631744	0.377	0.434	1.78475e-47	MuSC 3	Xaf1
Pkp4.1	8.93089e-51	-0.139464	0.376	0.432	1.78618e-47	MuSC 3	Pkp4
Clspn	1.03442e-50	-0.49114	0.619	0.487	2.06884e-47	MuSC 3	Clspn
Mcm5	1.60788e-50	-1.68056	0.354	0.394	3.21577e-47	MuSC 3	Mcm5
Actn3.1	2.77149e-50	-0.601657	0.546	0.615	5.54298e-47	MuSC 3	Actn3
Hes6.1	3.30829e-50	-0.533083	0.619	0.657	6.61658e-47	MuSC 3	Hes6
Gpnmb.2	3.8329e-50	0.629663	0.635	0.535	7.66579e-47	MuSC 3	Gpnmb
Prss23.2	4.0814e-50	-1.32683	0.404	0.44	8.1628e-47	MuSC 3	Prss23
Fbxo32.1	4.24856e-50	0.30716	0.758	0.657	8.49712e-47	MuSC 3	Fbxo32
Phlda1.1	5.45223e-50	0.502418	0.81	0.702	1.09045e-46	MuSC 3	Phlda1
Klhl41.1	5.79332e-50	-6.61389	0.209	0.231	1.15866e-46	MuSC 3	Klhl41
Lat2.1	9.18501e-50	-0.474195	0.281	0.311	1.837e-46	MuSC 3	Lat2
Inpp4b.1	9.18861e-50	-0.973049	0.533	0.372	1.83772e-46	MuSC 3	Inpp4b
Gngt2.2	9.82422e-50	-0.55957	0.443	0.295	1.96484e-46	MuSC 3	Gngt2
2200002D01Rik.1	1.52037e-49	-4.32007	0.125	0.101	3.04074e-46	MuSC 3	2200002D01Rik
Gucy1a3.2	1.74656e-49	-0.5587	0.462	0.32	3.49313e-46	MuSC 3	Gucy1a3
Car12.1	1.96316e-49	0.472775	0.224	0.222	3.92632e-46	MuSC 3	Car12
Phf11b.1	2.15082e-49	-1.46307	0.135	0.137	4.30164e-46	MuSC 3	Phf11b
Cnn2.2	2.46413e-49	-0.865229	0.587	0.605	4.92826e-46	MuSC 3	Cnn2
Ms4a7.2	3.3198e-49	-1.45317	0.319	0.363	6.63959e-46	MuSC 3	Ms4a7
Meox1	5.96949e-49	-1.69107	0.416	0.263	1.1939e-45	MuSC 3	Meox1
Melk.1	7.45505e-49	-7.05188	0.156	0.141	1.49101e-45	MuSC 3	Melk
Lgmn.1	1.52059e-48	-0.558958	0.633	0.661	3.04119e-45	MuSC 3	Lgmn
Smoc2	2.39429e-48	-1.34081	0.158	0.151	4.78858e-45	MuSC 3	Smoc2
Tppp3.2	3.37576e-48	0.467706	0.744	0.636	6.75152e-45	MuSC 3	Tppp3
Cks2.1	4.5634e-48	-1.78758	0.551	0.562	9.1268e-45	MuSC 3	Cks2
Zak.2	8.05282e-48	-0.413899	0.468	0.522	1.61056e-44	MuSC 3	Zak
Loxl1.1	9.943e-48	-0.385605	0.744	0.802	1.9886e-44	MuSC 3	Loxl1
Tex14.2	1.49085e-47	-1.45213	0.32	0.145	2.9817e-44	MuSC 3	Tex14
Dok7.1	1.49134e-47	-3.42306	0.307	0.348	2.98268e-44	MuSC 3	Dok7
Col3a1.2	1.73668e-47	-0.345709	0.972	0.967	3.47336e-44	MuSC 3	Col3a1
S100a16.2	1.9655e-47	-0.513286	0.752	0.802	3.93101e-44	MuSC 3	S100a16
Ddx39.2	2.14713e-47	-1.17981	0.42	0.464	4.29425e-44	MuSC 3	Ddx39
Tgfb1	2.47369e-47	-1.00424	0.622	0.62	4.94738e-44	MuSC 3	Tgfb1
Fndc1.2	3.96267e-47	-0.562049	0.502	0.565	7.92533e-44	MuSC 3	Fndc1
Cdk15.1	7.25813e-47	-1.23166	0.325	0.141	1.45163e-43	MuSC 3	Cdk15
Sema7a.2	9.01228e-47	-2.81479	0.413	0.428	1.80246e-43	MuSC 3	Sema7a
Pla2r1.1	1.31493e-46	-0.153911	0.515	0.363	2.62986e-43	MuSC 3	Pla2r1
Mbnl3.2	1.40129e-46	-1.4638	0.373	0.422	2.80257e-43	MuSC 3	Mbnl3
Msx1.2	1.53322e-46	-0.133763	0.439	0.312	3.06643e-43	MuSC 3	Msx1
Cldn1	1.83437e-46	0.705153	0.184	0.16	3.66874e-43	MuSC 3	Cldn1
Nnmt.2	2.69224e-46	0.214534	0.696	0.584	5.38449e-43	MuSC 3	Nnmt
Cyp26b1.2	3.09133e-46	-1.10794	0.19	0.216	6.18265e-43	MuSC 3	Cyp26b1
Siglecg.2	3.12217e-46	-2.1166	0.072	0.034	6.24434e-43	MuSC 3	Siglecg
Btbd17.1	3.95445e-46	-3.17406	0.556	0.549	7.90889e-43	MuSC 3	Btbd17
Fibin.1	6.64086e-46	-0.613463	0.838	0.813	1.32817e-42	MuSC 3	Fibin
Cdkn3.2	8.86774e-46	-4.27608	0.379	0.231	1.77355e-42	MuSC 3	Cdkn3
Vtn.1	1.00354e-45	0.643605	0.525	0.364	2.00708e-42	MuSC 3	Vtn
Arhgap6.1	1.02971e-45	0.574518	0.548	0.415	2.05942e-42	MuSC 3	Arhgap6
Angpt2	1.03451e-45	-0.240333	0.411	0.279	2.06902e-42	MuSC 3	Angpt2
Myom1.1	2.22641e-45	0.359084	0.461	0.331	4.45283e-42	MuSC 3	Myom1
Hmgb3.1	3.15815e-45	-1.05838	0.427	0.474	6.3163e-42	MuSC 3	Hmgb3
Nap1l5	4.80615e-45	1.27604	0.468	0.276	9.61231e-42	MuSC 3	Nap1l5
Unc45b.2	4.88556e-45	0.447708	0.515	0.365	9.77111e-42	MuSC 3	Unc45b
Hs3st1.2	5.84539e-45	0.354029	0.24	0.194	1.16908e-41	MuSC 3	Hs3st1
9530059O14Rik.2	5.96222e-45	1.42264	0.016	0.021	1.19244e-41	MuSC 3	9530059O14Rik
Tuba1b.1	8.19517e-45	-0.670325	0.701	0.732	1.63903e-41	MuSC 3	Tuba1b
Hoxb4.1	9.33079e-45	0.251911	0.352	0.198	1.86616e-41	MuSC 3	Hoxb4
Nfatc2.1	1.06658e-44	1.00909	0.676	0.594	2.13315e-41	MuSC 3	Nfatc2
Plekhb1.1	1.15002e-44	0.549987	0.198	0.183	2.30005e-41	MuSC 3	Plekhb1
Svbp.1	1.57887e-44	-0.759286	0.632	0.675	3.15775e-41	MuSC 3	Svbp
6030408B16Rik.1	1.94577e-44	-2.72615	0.259	0.269	3.89154e-41	MuSC 3	6030408B16Rik
Myod1.1	2.29701e-44	-1.02445	0.52	0.548	4.59402e-41	MuSC 3	Myod1
Cldn10.1	2.3742e-44	0.572778	0.391	0.207	4.74841e-41	MuSC 3	Cldn10
H2-Ab1.1	2.64695e-44	-0.562476	0.251	0.258	5.2939e-41	MuSC 3	H2-Ab1
Hist1h2ap.2	2.90523e-44	-2.62279	0.532	0.382	5.81047e-41	MuSC 3	Hist1h2ap
Pde1a.1	3.92478e-44	-0.676407	0.408	0.436	7.84955e-41	MuSC 3	Pde1a
Pdgfa	8.86085e-44	-0.340967	0.859	0.88	1.77217e-40	MuSC 3	Pdgfa
Slc24a2.2	9.6744e-44	-0.165362	0.167	0.168	1.93488e-40	MuSC 3	Slc24a2
Dlc1.1	1.06612e-43	0.300774	0.613	0.503	2.13223e-40	MuSC 3	Dlc1
Abi3.1	1.10886e-43	-0.838262	0.371	0.355	2.21772e-40	MuSC 3	Abi3
Kif15.1	2.94961e-43	-2.57463	0.364	0.215	5.89921e-40	MuSC 3	Kif15
Gpm6b.1	3.98744e-43	-0.409005	0.491	0.546	7.97489e-40	MuSC 3	Gpm6b
Lmo7.2	4.61982e-43	-0.283897	0.494	0.339	9.23965e-40	MuSC 3	Lmo7
Sowahc.2	6.01942e-43	0.80881	0.57	0.451	1.20388e-39	MuSC 3	Sowahc
Gfpt2.2	6.36752e-43	1.6578	0.312	0.31	1.2735e-39	MuSC 3	Gfpt2
Cxcl13.1	8.36495e-43	-0.949351	0.385	0.408	1.67299e-39	MuSC 3	Cxcl13
Elovl4.1	2.06878e-42	0.794557	0.538	0.434	4.13756e-39	MuSC 3	Elovl4
Rnd3.1	3.04946e-42	0.487227	0.795	0.714	6.09893e-39	MuSC 3	Rnd3
Dctpp1.2	3.26549e-42	-1.0025	0.484	0.523	6.53098e-39	MuSC 3	Dctpp1
Fam124a	3.50005e-42	0.836236	0.53	0.404	7.00011e-39	MuSC 3	Fam124a
Fjx1.2	3.82932e-42	0.125866	0.322	0.086	7.65863e-39	MuSC 3	Fjx1
Cited2	4.38938e-42	0.353209	0.849	0.752	8.77876e-39	MuSC 3	Cited2
Myo1f.1	6.69002e-42	-0.344968	0.314	0.12	1.338e-38	MuSC 3	Myo1f
RP23-455C13.7.2	1.81382e-41	-1.69066	0.428	0.455	3.62764e-38	MuSC 3	RP23-455C13.7
Cdh1.2	2.21927e-41	-0.52155	0.148	0.076	4.43855e-38	MuSC 3	Cdh1
Man2b1.1	4.31457e-41	-0.71413	0.468	0.486	8.62914e-38	MuSC 3	Man2b1
Bche.1	4.56697e-41	-0.370381	0.311	0.331	9.13393e-38	MuSC 3	Bche
Thsd7a.1	4.68155e-41	0.340077	0.347	0.359	9.3631e-38	MuSC 3	Thsd7a
Mcm2.1	5.42404e-41	-1.51857	0.611	0.443	1.08481e-37	MuSC 3	Mcm2
Chrdl1	5.52488e-41	-0.963846	0.459	0.304	1.10498e-37	MuSC 3	Chrdl1
Ddah1.2	8.2655e-41	-1.05329	0.463	0.337	1.6531e-37	MuSC 3	Ddah1
Piwil1.1	1.48395e-40	0.221202	0.088	0.007	2.96789e-37	MuSC 3	Piwil1
Tshz2.1	1.87856e-40	1.05762	0.464	0.309	3.75713e-37	MuSC 3	Tshz2
Fcgr3.2	2.1518e-40	-1.27801	0.279	0.262	4.30361e-37	MuSC 3	Fcgr3
Actb.1	2.26908e-40	-0.252143	1	1	4.53817e-37	MuSC 3	Actb
Tnxb.1	2.9244e-40	0.780266	0.529	0.396	5.84879e-37	MuSC 3	Tnxb
Tspan13	3.54137e-40	-1.15783	0.513	0.529	7.08273e-37	MuSC 3	Tspan13
Sema5a.1	3.56886e-40	-0.135648	0.494	0.348	7.13772e-37	MuSC 3	Sema5a
Mgp.1	3.67185e-40	-1.54396	0.72	0.657	7.34369e-37	MuSC 3	Mgp
Arhgef15.1	5.42201e-40	-0.319981	0.39	0.246	1.0844e-36	MuSC 3	Arhgef15
Ccl11	5.91165e-40	0.267738	0.495	0.351	1.18233e-36	MuSC 3	Ccl11
Cacna1c.2	6.75523e-40	-0.394324	0.267	0.263	1.35105e-36	MuSC 3	Cacna1c
Gimap5.2	8.31277e-40	-0.5425	0.521	0.348	1.66255e-36	MuSC 3	Gimap5
Ly6e.1	8.47119e-40	-0.547148	0.736	0.751	1.69424e-36	MuSC 3	Ly6e
Pawr	1.10378e-39	0.295836	0.49	0.38	2.20757e-36	MuSC 3	Pawr
Nop58.1	1.62196e-39	-0.565693	0.683	0.728	3.24392e-36	MuSC 3	Nop58
Myh2	2.77783e-39	-0.443788	0.132	0.118	5.55566e-36	MuSC 3	Myh2
Clec3b.1	3.15669e-39	1.8259	0.273	0.15	6.31339e-36	MuSC 3	Clec3b
Gmfg	3.81211e-39	-0.426394	0.523	0.396	7.62421e-36	MuSC 3	Gmfg
Atp1a2.1	5.40212e-39	0.236368	0.826	0.758	1.08042e-35	MuSC 3	Atp1a2
Chchd10.1	5.46358e-39	-1.90094	0.447	0.473	1.09272e-35	MuSC 3	Chchd10
Rad51ap1.1	5.59119e-39	-1.88558	0.529	0.378	1.11824e-35	MuSC 3	Rad51ap1
Ctsb.2	7.52576e-39	-0.300944	0.852	0.897	1.50515e-35	MuSC 3	Ctsb
Slc35f1.2	1.06208e-38	-2.24121	0.241	0.301	2.12415e-35	MuSC 3	Slc35f1
Hhip.2	2.32117e-38	-1.76456	0.37	0.217	4.64233e-35	MuSC 3	Hhip
Peli2.2	2.38819e-38	-0.557469	0.609	0.477	4.77639e-35	MuSC 3	Peli2
Ccl6.2	2.48431e-38	-0.943058	0.36	0.244	4.96862e-35	MuSC 3	Ccl6
Tmod1.2	2.90049e-38	-1.67725	0.539	0.526	5.80097e-35	MuSC 3	Tmod1
Adamts2.2	4.28677e-38	-1.45613	0.64	0.6	8.57353e-35	MuSC 3	Adamts2
Thy1.1	5.64148e-38	0.43407	0.263	0.269	1.1283e-34	MuSC 3	Thy1
Diaph3.2	5.68775e-38	-2.65421	0.371	0.389	1.13755e-34	MuSC 3	Diaph3
Rtbdn.1	6.28536e-38	-2.472	0.35	0.336	1.25707e-34	MuSC 3	Rtbdn
Cd300lg.2	1.07245e-37	-0.73856	0.51	0.376	2.14491e-34	MuSC 3	Cd300lg
Isg15.1	1.30232e-37	-1.78109	0.425	0.444	2.60464e-34	MuSC 3	Isg15
Kdr.2	1.42899e-37	-1.02583	0.361	0.367	2.85798e-34	MuSC 3	Kdr
Ezr.2	2.00334e-37	-1.01104	0.381	0.411	4.00668e-34	MuSC 3	Ezr
Alad	2.65639e-37	-0.568005	0.363	0.413	5.31278e-34	MuSC 3	Alad
Cystm1.1	2.68042e-37	0.330048	0.264	0.256	5.36083e-34	MuSC 3	Cystm1
Tyrobp	4.96877e-37	-0.889169	0.504	0.366	9.93754e-34	MuSC 3	Tyrobp
Clec1a.2	6.70033e-37	0.660024	0.224	0.056	1.34007e-33	MuSC 3	Clec1a
Igfbp5.2	6.98539e-37	-0.669204	0.7	0.747	1.39708e-33	MuSC 3	Igfbp5
Ly86.2	7.02678e-37	-0.784317	0.511	0.355	1.40536e-33	MuSC 3	Ly86
Dbx1.1	7.39005e-37	-0.22615	0.377	0.378	1.47801e-33	MuSC 3	Dbx1
Peg10.2	8.83142e-37	-0.754203	0.619	0.607	1.76628e-33	MuSC 3	Peg10
Myl4.2	8.92532e-37	-1.33944	0.485	0.494	1.78506e-33	MuSC 3	Myl4
Gjc1	1.06679e-36	-0.738803	0.627	0.627	2.13357e-33	MuSC 3	Gjc1
Npy1r.1	1.11426e-36	-0.838746	0.422	0.443	2.22852e-33	MuSC 3	Npy1r
Gm3336.1	1.67355e-36	-2.14533	0.532	0.374	3.3471e-33	MuSC 3	Gm3336
Adam8.2	1.79399e-36	-0.641822	0.463	0.337	3.58798e-33	MuSC 3	Adam8
Gm26793.1	2.44972e-36	-0.631239	0.358	0.214	4.89944e-33	MuSC 3	Gm26793
Arl6ip1.1	3.44619e-36	-0.454684	0.753	0.786	6.89239e-33	MuSC 3	Arl6ip1
Ecscr.1	3.90623e-36	-0.861013	0.431	0.315	7.81247e-33	MuSC 3	Ecscr
Hmga2.1	1.09286e-35	-2.4983	0.611	0.586	2.18572e-32	MuSC 3	Hmga2
2025-09-03	1.17826e-35	-1.42521	0.166	0.065	2.35651e-32	MuSC 3	2025-09-03
Nkd1.1	1.94197e-35	-0.984328	0.406	0.258	3.88395e-32	MuSC 3	Nkd1
Cpne8.2	2.23205e-35	-1.44956	0.268	0.278	4.46411e-32	MuSC 3	Cpne8
Fam49b.2	2.33919e-35	-0.975765	0.476	0.498	4.67838e-32	MuSC 3	Fam49b
Npy.1	3.23331e-35	0.418486	0.205	0.144	6.46662e-32	MuSC 3	Npy
Hba-a1.2	3.47582e-35	-0.402464	0.4	0.259	6.95165e-32	MuSC 3	Hba-a1
Kif20b.2	4.35613e-35	-0.952083	0.335	0.349	8.71226e-32	MuSC 3	Kif20b
Abi3bp.1	4.67781e-35	0.220851	0.697	0.577	9.35562e-32	MuSC 3	Abi3bp
Fxyd2.2	6.10617e-35	-0.572641	0.349	0.385	1.22123e-31	MuSC 3	Fxyd2
Plcb4.2	6.42383e-35	-0.36374	0.732	0.76	1.28477e-31	MuSC 3	Plcb4
Tgfb1i1	8.71092e-35	-0.389694	0.431	0.463	1.74218e-31	MuSC 3	Tgfb1i1
Grik2.2	8.75728e-35	-2.80602	0.311	0.256	1.75146e-31	MuSC 3	Grik2
Lrrc15.1	9.76611e-35	-0.736603	0.244	0.24	1.95322e-31	MuSC 3	Lrrc15
Abca8a.2	1.04999e-34	0.485444	0.596	0.481	2.09997e-31	MuSC 3	Abca8a
Timp4.1	1.22674e-34	-0.525283	0.522	0.395	2.45347e-31	MuSC 3	Timp4
Limch1	1.25008e-34	-0.951952	0.538	0.386	2.50016e-31	MuSC 3	Limch1
Eln.1	1.43128e-34	-0.126988	0.212	0.224	2.86255e-31	MuSC 3	Eln
Bicd1.1	2.32703e-34	-0.700292	0.436	0.446	4.65407e-31	MuSC 3	Bicd1
Plvap.2	2.44455e-34	-1.6438	0.437	0.444	4.88909e-31	MuSC 3	Plvap
Ebf2	4.1992e-34	-1.7171	0.152	0.17	8.3984e-31	MuSC 3	Ebf2
Adamts5.2	4.65286e-34	0.166239	0.892	0.829	9.30571e-31	MuSC 3	Adamts5
Lsm6.2	6.78814e-34	-0.494574	0.716	0.758	1.35763e-30	MuSC 3	Lsm6
Tubb2b.1	9.0898e-34	-0.378112	0.809	0.841	1.81796e-30	MuSC 3	Tubb2b
Npnt.2	9.14333e-34	-1.42907	0.568	0.423	1.82867e-30	MuSC 3	Npnt
Ass1.1	1.25681e-33	-0.904293	0.287	0.317	2.51362e-30	MuSC 3	Ass1
Ifi27l2a.2	1.47463e-33	-0.762539	0.664	0.544	2.94926e-30	MuSC 3	Ifi27l2a
Vat1.1	1.63026e-33	-0.598881	0.468	0.506	3.26052e-30	MuSC 3	Vat1
Kcna2.1	1.68753e-33	-1.33361	0.253	0.234	3.37505e-30	MuSC 3	Kcna2
Sec11c	2.71665e-33	-0.760167	0.561	0.587	5.4333e-30	MuSC 3	Sec11c
Grik3.2	3.24259e-33	0.363864	0.184	0.151	6.48518e-30	MuSC 3	Grik3
Fcna.1	3.56834e-33	-3.12231	0.384	0.263	7.13667e-30	MuSC 3	Fcna
Tcap.1	3.61812e-33	-0.184531	0.358	0.214	7.23623e-30	MuSC 3	Tcap
F11r.1	4.1074e-33	-0.63288	0.45	0.311	8.2148e-30	MuSC 3	F11r
Bgn	4.52478e-33	-0.284629	0.826	0.845	9.04956e-30	MuSC 3	Bgn
Hspa4l.2	5.88636e-33	-0.395491	0.601	0.62	1.17727e-29	MuSC 3	Hspa4l
Osgin1.1	6.54482e-33	1.30838	0.487	0.363	1.30896e-29	MuSC 3	Osgin1
St8sia4.2	6.90322e-33	-1.22159	0.235	0.223	1.38064e-29	MuSC 3	St8sia4
Ncl.1	9.47663e-33	-0.431895	0.968	0.972	1.89533e-29	MuSC 3	Ncl
H19	1.32273e-32	-1.01394	0.746	0.714	2.64546e-29	MuSC 3	H19
Fabp5.1	1.47701e-32	-1.38916	0.682	0.626	2.95403e-29	MuSC 3	Fabp5
Lepr	1.90454e-32	-0.198912	0.306	0.31	3.80909e-29	MuSC 3	Lepr
Mxd3.2	1.9821e-32	-3.9748	0.108	0.205	3.9642e-29	MuSC 3	Mxd3
Igf1.2	2.37867e-32	-0.545505	0.434	0.49	4.75734e-29	MuSC 3	Igf1
Ezh2	2.37995e-32	-0.634061	0.51	0.538	4.75991e-29	MuSC 3	Ezh2
Syngr1.1	2.42961e-32	-0.586842	0.19	0.224	4.85922e-29	MuSC 3	Syngr1
Lgals7.1	2.83829e-32	-3.51502	0.246	0.27	5.67659e-29	MuSC 3	Lgals7
Ptpn7.2	2.96861e-32	-1.56444	0.17	0.134	5.93723e-29	MuSC 3	Ptpn7
Racgap1.1	2.9819e-32	-2.96231	0.351	0.373	5.9638e-29	MuSC 3	Racgap1
Des.2	3.38026e-32	0.176153	0.965	0.95	6.76052e-29	MuSC 3	Des
Cldn5.1	4.24572e-32	-0.98558	0.46	0.317	8.49145e-29	MuSC 3	Cldn5
Pgm2l1	6.15792e-32	0.440843	0.498	0.372	1.23158e-28	MuSC 3	Pgm2l1
Etv1	6.73907e-32	-0.807305	0.41	0.42	1.34781e-28	MuSC 3	Etv1
Lpar4.1	7.07555e-32	-0.386785	0.636	0.685	1.41511e-28	MuSC 3	Lpar4
Thbs1.1	7.59179e-32	0.117774	0.615	0.508	1.51836e-28	MuSC 3	Thbs1
Reln.2	7.9123e-32	-2.05492	0.183	0.193	1.58246e-28	MuSC 3	Reln
Slc22a1.2	9.27397e-32	-2.92564	0.053	0.11	1.85479e-28	MuSC 3	Slc22a1
Pvalb.1	9.41553e-32	-1.57008	0.375	0.378	1.88311e-28	MuSC 3	Pvalb
Luzp1.2	1.20206e-31	-0.344112	0.564	0.607	2.40413e-28	MuSC 3	Luzp1
Ccdc3.1	1.22724e-31	-0.948869	0.252	0.228	2.45448e-28	MuSC 3	Ccdc3
Cpxm2.1	1.81081e-31	0.755543	0.404	0.256	3.62161e-28	MuSC 3	Cpxm2
Ablim1.2	2.2564e-31	-0.332298	0.639	0.485	4.5128e-28	MuSC 3	Ablim1
Hist1h2af.2	2.35372e-31	-5.21634	0.013	0.065	4.70744e-28	MuSC 3	Hist1h2af
Spaca6.1	2.40719e-31	0.699816	0.582	0.477	4.81438e-28	MuSC 3	Spaca6
Lef1.2	2.43182e-31	-3.03849	0.242	0.326	4.86365e-28	MuSC 3	Lef1
Tpd52.1	2.66879e-31	-0.330171	0.349	0.389	5.33758e-28	MuSC 3	Tpd52
Sipa1l1.2	3.34974e-31	0.298203	0.437	0.298	6.69949e-28	MuSC 3	Sipa1l1
Clu.2	3.81346e-31	0.409776	0.376	0.228	7.62693e-28	MuSC 3	Clu
Kcnj2.2	6.55875e-31	-1.47407	0.098	0.107	1.31175e-27	MuSC 3	Kcnj2
Mir143hg.2	7.07736e-31	-0.478138	0.33	0.325	1.41547e-27	MuSC 3	Mir143hg
Hspd1.1	7.77282e-31	-0.509404	0.874	0.867	1.55456e-27	MuSC 3	Hspd1
Gna14.1	7.8792e-31	-1.20165	0.025	0.032	1.57584e-27	MuSC 3	Gna14
Bex1.2	1.05365e-30	-0.260505	0.303	0.314	2.1073e-27	MuSC 3	Bex1
Ntrk2.2	1.05755e-30	0.206509	0.352	0.203	2.11511e-27	MuSC 3	Ntrk2
Tnfrsf11b.1	2.32618e-30	-0.368252	0.399	0.3	4.65237e-27	MuSC 3	Tnfrsf11b
Klhl4	2.95836e-30	-1.2282	0	0.013	5.91671e-27	MuSC 3	Klhl4
Nceh1.1	3.78931e-30	0.523765	0.413	0.277	7.57861e-27	MuSC 3	Nceh1
Pllp.1	7.29149e-30	0.284359	0.323	0.214	1.4583e-26	MuSC 3	Pllp
Slc7a11.1	8.29832e-30	-0.290631	0.296	0.257	1.65966e-26	MuSC 3	Slc7a11
Dusp5.2	8.40276e-30	1.03074	0.55	0.457	1.68055e-26	MuSC 3	Dusp5
Pou3f1.1	9.84053e-30	-0.64296	0.586	0.464	1.96811e-26	MuSC 3	Pou3f1
H2-Q4.1	1.39038e-29	1.103	0.521	0.402	2.78076e-26	MuSC 3	H2-Q4
Htr2b.2	1.56906e-29	-1.79647	0.352	0.213	3.13811e-26	MuSC 3	Htr2b
Kif1a.2	1.68191e-29	0.449629	0.332	0.205	3.36381e-26	MuSC 3	Kif1a
Retnla.1	1.92645e-29	-0.503972	0.596	0.458	3.8529e-26	MuSC 3	Retnla
Stap1	2.26917e-29	-1.23768	0.19	0.16	4.53835e-26	MuSC 3	Stap1
Itgb3.1	3.20644e-29	-0.991639	0.325	0.324	6.41288e-26	MuSC 3	Itgb3
Ddx21.1	3.21922e-29	-0.491739	0.738	0.779	6.43843e-26	MuSC 3	Ddx21
Lrrc8c.2	3.3347e-29	-0.933255	0.513	0.405	6.6694e-26	MuSC 3	Lrrc8c
Cotl1.2	3.57196e-29	-0.566216	0.253	0.249	7.14393e-26	MuSC 3	Cotl1
Lamb2.2	3.64055e-29	-0.177974	0.436	0.467	7.2811e-26	MuSC 3	Lamb2
Ptprcap.2	4.45264e-29	-1.05086	0.401	0.304	8.90528e-26	MuSC 3	Ptprcap
Fkbp11.1	5.32297e-29	-1.18179	0.519	0.509	1.06459e-25	MuSC 3	Fkbp11
Mb.1	5.77901e-29	-0.79268	0.244	0.24	1.1558e-25	MuSC 3	Mb
Samd4	6.05887e-29	0.357439	0.706	0.612	1.21177e-25	MuSC 3	Samd4
Cdc6.2	6.42208e-29	-3.149	0.304	0.18	1.28442e-25	MuSC 3	Cdc6
Cd8b1.1	7.23409e-29	2.17322	0.127	0.06	1.44682e-25	MuSC 3	Cd8b1
Actn1.1	8.25957e-29	-0.338187	0.553	0.603	1.65191e-25	MuSC 3	Actn1
Ebf1.1	1.01283e-28	-0.29196	0.758	0.618	2.02566e-25	MuSC 3	Ebf1
Epb41l2	1.02269e-28	-0.411707	0.599	0.632	2.04538e-25	MuSC 3	Epb41l2
Clec14a.1	1.18568e-28	0.160306	0.259	0.246	2.37137e-25	MuSC 3	Clec14a
Kalrn.1	1.47345e-28	-0.966779	0.4	0.4	2.9469e-25	MuSC 3	Kalrn
Megf9.1	1.48306e-28	-0.107299	0.276	0.284	2.96612e-25	MuSC 3	Megf9
Hp	1.51685e-28	-0.801463	0.281	0.138	3.03371e-25	MuSC 3	Hp
Myct1.1	1.60085e-28	-0.183425	0.587	0.459	3.20171e-25	MuSC 3	Myct1
Aif1	1.67653e-28	-0.722442	0.369	0.264	3.35307e-25	MuSC 3	Aif1
Chn2.2	1.76854e-28	-4.22206	0.441	0.305	3.53708e-25	MuSC 3	Chn2
Kif21a	1.76868e-28	-0.417872	0.574	0.581	3.53736e-25	MuSC 3	Kif21a
Agtr2.2	1.98502e-28	-1.91718	0.623	0.568	3.97004e-25	MuSC 3	Agtr2
Ptgds.2	2.5342e-28	-0.313194	0.272	0.282	5.0684e-25	MuSC 3	Ptgds
Myh4.2	2.71319e-28	-0.269605	0.44	0.296	5.42638e-25	MuSC 3	Myh4
Psap.2	2.73783e-28	-0.241026	0.863	0.9	5.47566e-25	MuSC 3	Psap
Rassf4.1	2.95093e-28	-1.79872	0.477	0.362	5.90187e-25	MuSC 3	Rassf4
H2-DMb2.2	3.05416e-28	-0.154608	0.137	0.076	6.10832e-25	MuSC 3	H2-DMb2
Gsn.2	3.192e-28	0.143996	0.964	0.947	6.384e-25	MuSC 3	Gsn
Spint2.1	3.27639e-28	-2.49221	0.28	0.295	6.55278e-25	MuSC 3	Spint2
Ltbp2.1	3.33921e-28	-1.67532	0.383	0.438	6.67842e-25	MuSC 3	Ltbp2
Pafah1b3.1	4.44451e-28	-1.53224	0.502	0.493	8.88903e-25	MuSC 3	Pafah1b3
Nrp1.2	4.47254e-28	-0.872811	0.722	0.67	8.94509e-25	MuSC 3	Nrp1
Cpe.2	5.48955e-28	-1.42072	0.376	0.391	1.09791e-24	MuSC 3	Cpe
Dscc1.2	6.43089e-28	-2.33478	0.338	0.236	1.28618e-24	MuSC 3	Dscc1
Susd5.2	8.96595e-28	-0.759994	0.298	0.303	1.79319e-24	MuSC 3	Susd5
Podnl1.1	9.03711e-28	-1.93886	0.366	0.372	1.80742e-24	MuSC 3	Podnl1
Cspg5.1	1.5495e-27	-1.18038	0.353	0.38	3.099e-24	MuSC 3	Cspg5
Irf1.1	1.70524e-27	0.91198	0.519	0.411	3.41048e-24	MuSC 3	Irf1
Tusc5.2	1.71951e-27	-0.601978	0.263	0.128	3.43902e-24	MuSC 3	Tusc5
Col6a1.1	1.88374e-27	-0.314822	0.76	0.812	3.76747e-24	MuSC 3	Col6a1
Sptbn5.2	1.92826e-27	0.676768	0.105	0.157	3.85653e-24	MuSC 3	Sptbn5
Cd38.1	2.69277e-27	-0.594942	0.42	0.296	5.38555e-24	MuSC 3	Cd38
Pecam1.2	3.69849e-27	-0.582915	0.517	0.385	7.39699e-24	MuSC 3	Pecam1
Slitrk3.2	3.91972e-27	-0.955286	0.127	0.03	7.83944e-24	MuSC 3	Slitrk3
Slc6a6.2	4.30736e-27	-0.333544	0.794	0.81	8.61471e-24	MuSC 3	Slc6a6
Vcl.1	4.823e-27	-0.43909	0.573	0.598	9.646e-24	MuSC 3	Vcl
Hmgcs1.1	1.13831e-26	-0.200171	0.384	0.425	2.27662e-23	MuSC 3	Hmgcs1
Rasa4	1.18603e-26	-0.451847	0.513	0.395	2.37206e-23	MuSC 3	Rasa4
Tnfrsf12a.2	1.28141e-26	-0.274829	0.816	0.73	2.56282e-23	MuSC 3	Tnfrsf12a
Itgbl1.2	1.35729e-26	-0.183347	0.421	0.312	2.71457e-23	MuSC 3	Itgbl1
Gbp2.1	2.05474e-26	-0.436452	0.407	0.42	4.10948e-23	MuSC 3	Gbp2
Rasgef1b.2	2.16135e-26	-0.355476	0.436	0.43	4.3227e-23	MuSC 3	Rasgef1b
Plp1.2	2.62219e-26	-0.339356	0.406	0.417	5.24438e-23	MuSC 3	Plp1
Myo18b.1	4.1846e-26	-4.22979	0.336	0.247	8.3692e-23	MuSC 3	Myo18b
Oaf.1	4.61576e-26	-0.325332	0.323	0.348	9.23152e-23	MuSC 3	Oaf
Nrp2.2	5.1904e-26	-1.16411	0.492	0.49	1.03808e-22	MuSC 3	Nrp2
Slc11a1.1	5.72531e-26	-0.841027	0.435	0.332	1.14506e-22	MuSC 3	Slc11a1
Lst1.2	5.76459e-26	-0.110725	0.424	0.287	1.15292e-22	MuSC 3	Lst1
Zfp503.1	5.77914e-26	0.647377	0.515	0.414	1.15583e-22	MuSC 3	Zfp503
Tmem86a	6.68078e-26	-0.113374	0.538	0.422	1.33616e-22	MuSC 3	Tmem86a
Lyn	6.80662e-26	-1.26326	0.347	0.356	1.36132e-22	MuSC 3	Lyn
Adgrg1.2	7.57588e-26	-1.59296	0.373	0.385	1.51518e-22	MuSC 3	Adgrg1
Pappa.2	8.80155e-26	-0.292364	0.763	0.614	1.76031e-22	MuSC 3	Pappa
Bst2.1	1.206e-25	-0.915359	0.603	0.607	2.412e-22	MuSC 3	Bst2
Plce1	1.34196e-25	0.376082	0.503	0.387	2.68391e-22	MuSC 3	Plce1
Lig1.1	1.4388e-25	-0.944304	0.457	0.467	2.87759e-22	MuSC 3	Lig1
Ifi47.1	1.49987e-25	-1.74642	0.226	0.22	2.99975e-22	MuSC 3	Ifi47
Creg2.2	1.87963e-25	1.66317	0.208	0.104	3.75925e-22	MuSC 3	Creg2
Rtp4.2	1.94745e-25	-0.790034	0.574	0.454	3.89489e-22	MuSC 3	Rtp4
Cep55.2	2.3186e-25	-2.8365	0.307	0.173	4.6372e-22	MuSC 3	Cep55
2810417H13Rik.2	3.61732e-25	-3.94648	0.408	0.421	7.23464e-22	MuSC 3	2810417H13Rik
Ptrf	3.68943e-25	-0.213627	0.745	0.796	7.37887e-22	MuSC 3	Ptrf
Csf1.1	3.9766e-25	-0.654436	0.359	0.369	7.9532e-22	MuSC 3	Csf1
Ifi204.1	4.89407e-25	-1.28254	0.58	0.533	9.78814e-22	MuSC 3	Ifi204
Hist1h3b.1	5.85982e-25	-5.04664	0.031	0.06	1.17196e-21	MuSC 3	Hist1h3b
Nrros.1	6.50053e-25	-0.887725	0.256	0.248	1.30011e-21	MuSC 3	Nrros
Nrep.2	6.51387e-25	-0.277484	0.731	0.768	1.30277e-21	MuSC 3	Nrep
Unc5b.2	7.87159e-25	0.472005	0.405	0.302	1.57432e-21	MuSC 3	Unc5b
Edil3.2	8.35037e-25	-2.31394	0.596	0.556	1.67007e-21	MuSC 3	Edil3
Zbp1.1	1.09586e-24	-1.56892	0.344	0.361	2.19173e-21	MuSC 3	Zbp1
Sirpa.2	1.16484e-24	0.183029	0.555	0.447	2.32969e-21	MuSC 3	Sirpa
B2m.2	1.32397e-24	-0.299537	0.829	0.85	2.64794e-21	MuSC 3	B2m
Col4a2.1	1.33542e-24	-0.450196	0.788	0.79	2.67084e-21	MuSC 3	Col4a2
Ankle1.1	1.46372e-24	-2.96113	0.218	0.216	2.92743e-21	MuSC 3	Ankle1
Tac4.1	1.68376e-24	0.450589	0.229	0.147	3.36752e-21	MuSC 3	Tac4
Adgrf5.2	2.45656e-24	-0.805982	0.5	0.484	4.91312e-21	MuSC 3	Adgrf5
Gmnn.2	2.67325e-24	-1.85144	0.498	0.381	5.34651e-21	MuSC 3	Gmnn
Klhl40.2	2.89673e-24	-2.31882	0.369	0.275	5.79346e-21	MuSC 3	Klhl40
Tmpo.1	3.00757e-24	-0.363766	0.603	0.645	6.01514e-21	MuSC 3	Tmpo
Cobll1.1	3.13564e-24	0.458818	0.48	0.371	6.27129e-21	MuSC 3	Cobll1
Lox.2	3.7027e-24	-0.393634	0.538	0.43	7.40539e-21	MuSC 3	Lox
Stat1.1	3.84655e-24	-0.545406	0.463	0.482	7.69311e-21	MuSC 3	Stat1
Pglyrp1.2	4.13476e-24	-1.07654	0.344	0.346	8.26951e-21	MuSC 3	Pglyrp1
Synpo2.2	4.7279e-24	0.30015	0.448	0.331	9.4558e-21	MuSC 3	Synpo2
Crim1.1	5.06635e-24	0.127943	0.446	0.475	1.01327e-20	MuSC 3	Crim1
Egfl6.2	5.28141e-24	-1.14164	0.244	0.145	1.05628e-20	MuSC 3	Egfl6
Slco1c1.1	5.53959e-24	1.19947	0.279	0.13	1.10792e-20	MuSC 3	Slco1c1
Ctgf.2	5.69762e-24	0.509154	0.447	0.322	1.13952e-20	MuSC 3	Ctgf
Car3.1	5.82963e-24	-1.08444	0.311	0.327	1.16593e-20	MuSC 3	Car3
Cyp4f18.2	5.94056e-24	-2.13862	0.165	0.126	1.18811e-20	MuSC 3	Cyp4f18
Igfbp4.2	7.31188e-24	0.34916	0.612	0.517	1.46238e-20	MuSC 3	Igfbp4
Capg	8.22265e-24	-0.403233	0.671	0.668	1.64453e-20	MuSC 3	Capg
Hlf.2	8.2243e-24	0.160155	0.225	0.193	1.64486e-20	MuSC 3	Hlf
Cdh5.2	1.54464e-23	-0.807404	0.538	0.513	3.08927e-20	MuSC 3	Cdh5
Galnt16.2	1.62522e-23	0.293216	0.395	0.268	3.25044e-20	MuSC 3	Galnt16
Tnnc2.1	2.04731e-23	-1.68639	0.322	0.332	4.09462e-20	MuSC 3	Tnnc2
Ctsc.1	2.42459e-23	-0.917805	0.585	0.449	4.84918e-20	MuSC 3	Ctsc
Igfbp6.2	2.78713e-23	-1.16109	0.508	0.496	5.57426e-20	MuSC 3	Igfbp6
Atad5.1	2.78978e-23	-0.63096	0.45	0.457	5.57956e-20	MuSC 3	Atad5
Ets1.2	2.86453e-23	-0.609378	0.397	0.406	5.72905e-20	MuSC 3	Ets1
Hic1.2	4.11959e-23	0.722338	0.485	0.371	8.23918e-20	MuSC 3	Hic1
Cd14.1	4.40429e-23	-0.341	0.333	0.312	8.80859e-20	MuSC 3	Cd14
Ptgis.1	4.90954e-23	-0.211298	0.152	0.179	9.81908e-20	MuSC 3	Ptgis
Clec4a2.2	5.64749e-23	-0.335079	0.22	0.205	1.1295e-19	MuSC 3	Clec4a2
Ppp1r14c.1	5.81687e-23	-1.36831	0.382	0.395	1.16337e-19	MuSC 3	Ppp1r14c
Trdn.2	9.0785e-23	-0.728796	0.4	0.261	1.8157e-19	MuSC 3	Trdn
Ltc4s.2	9.24077e-23	-3.68843	0.176	0.206	1.84815e-19	MuSC 3	Ltc4s
Dhrs2.1	9.26863e-23	3.01197	0.112	0.066	1.85373e-19	MuSC 3	Dhrs2
Myl1.2	1.02667e-22	-1.77325	0.527	0.513	2.05333e-19	MuSC 3	Myl1
Olfr558.1	1.06162e-22	-1.00356	0.331	0.292	2.12324e-19	MuSC 3	Olfr558
Ptprb.1	1.12846e-22	-0.603926	0.534	0.408	2.25692e-19	MuSC 3	Ptprb
Sh3bgrl3.1	1.14377e-22	-0.467315	0.641	0.652	2.28753e-19	MuSC 3	Sh3bgrl3
Fmn2	1.16139e-22	-1.50232	0.188	0.155	2.32277e-19	MuSC 3	Fmn2
Mmrn2	1.30838e-22	-0.721099	0.459	0.342	2.61677e-19	MuSC 3	Mmrn2
Slfn9.1	1.39532e-22	-1.81274	0.426	0.425	2.79064e-19	MuSC 3	Slfn9
Itgb4.1	1.62337e-22	-1.27471	0.385	0.269	3.24673e-19	MuSC 3	Itgb4
Ncf4.2	3.06643e-22	-1.20876	0.209	0.226	6.13287e-19	MuSC 3	Ncf4
Alox5ap.1	3.59171e-22	-0.195996	0.453	0.357	7.18342e-19	MuSC 3	Alox5ap
Arid5b.1	3.83623e-22	0.289053	0.87	0.804	7.67246e-19	MuSC 3	Arid5b
Sox6.1	4.00723e-22	-0.24433	0.265	0.239	8.01447e-19	MuSC 3	Sox6
Cep128.1	5.53695e-22	0.145999	0.844	0.785	1.10739e-18	MuSC 3	Cep128
Pak3.1	8.09807e-22	-2.01345	0.232	0.269	1.61961e-18	MuSC 3	Pak3
1700086L19Rik.2	1.09276e-21	1.64963	0.482	0.36	2.18551e-18	MuSC 3	1700086L19Rik
Kctd10.2	1.1483e-21	-0.554891	0.42	0.433	2.2966e-18	MuSC 3	Kctd10
Kcna1.1	1.56525e-21	-1.77144	0.328	0.332	3.13049e-18	MuSC 3	Kcna1
Trp53i11.2	1.96436e-21	-1.34431	0.575	0.448	3.92872e-18	MuSC 3	Trp53i11
Cyp51.1	1.9769e-21	-0.131121	0.379	0.392	3.95381e-18	MuSC 3	Cyp51
C2.2	2.13658e-21	0.321109	0.402	0.275	4.27316e-18	MuSC 3	C2
2810405F17Rik.1	2.47444e-21	1.13329	0.323	0.303	4.94888e-18	MuSC 3	2810405F17Rik
Mylk.1	3.06768e-21	-0.236007	0.491	0.504	6.13536e-18	MuSC 3	Mylk
Odc1.1	3.19765e-21	0.395234	0.646	0.567	6.39531e-18	MuSC 3	Odc1
Clec12a.2	5.32195e-21	-1.29805	0.237	0.205	1.06439e-17	MuSC 3	Clec12a
Tnnt3.1	6.71947e-21	-1.23967	0.464	0.338	1.34389e-17	MuSC 3	Tnnt3
Klf7	7.15401e-21	0.325848	0.721	0.657	1.4308e-17	MuSC 3	Klf7
Fdps	7.4027e-21	-0.255457	0.433	0.459	1.48054e-17	MuSC 3	Fdps
Acp5.1	1.15406e-20	-0.806142	0.305	0.325	2.30811e-17	MuSC 3	Acp5
Bambi.1	1.18351e-20	1.73804	0.469	0.381	2.36703e-17	MuSC 3	Bambi
Nid1.1	1.2716e-20	-0.271979	0.353	0.376	2.54321e-17	MuSC 3	Nid1
Rtn1.2	1.418e-20	-0.787091	0.263	0.202	2.836e-17	MuSC 3	Rtn1
Sox17.1	1.51086e-20	-0.711215	0.299	0.314	3.02171e-17	MuSC 3	Sox17
Egfl7.1	1.54006e-20	-0.53887	0.453	0.338	3.08013e-17	MuSC 3	Egfl7
Mcm3.2	2.25857e-20	-0.954356	0.565	0.451	4.51715e-17	MuSC 3	Mcm3
Clec4a1.1	2.8162e-20	1.22967	0.171	0.084	5.6324e-17	MuSC 3	Clec4a1
C1qb.2	3.10783e-20	-0.828381	0.666	0.524	6.21566e-17	MuSC 3	C1qb
Ccl5.2	3.6198e-20	-2.30328	0.227	0.187	7.2396e-17	MuSC 3	Ccl5
Dst.2	3.80629e-20	-0.23112	0.891	0.908	7.61258e-17	MuSC 3	Dst
AI662270.2	4.08082e-20	-2.5238	0.353	0.257	8.16164e-17	MuSC 3	AI662270
C1qtnf7.2	4.09111e-20	0.504811	0.554	0.437	8.18221e-17	MuSC 3	C1qtnf7
Gbp3	4.18638e-20	-0.710154	0.474	0.48	8.37276e-17	MuSC 3	Gbp3
Cmtm5.2	5.57059e-20	-1.80805	0.234	0.248	1.11412e-16	MuSC 3	Cmtm5
Ldb2.1	6.8322e-20	-0.251969	0.314	0.293	1.36644e-16	MuSC 3	Ldb2
Barx2.1	7.3601e-20	-1.61877	0.43	0.424	1.47202e-16	MuSC 3	Barx2
Ackr4.1	7.57031e-20	-0.298058	0.385	0.254	1.51406e-16	MuSC 3	Ackr4
Rbm24.1	7.7917e-20	-1.25354	0.602	0.596	1.55834e-16	MuSC 3	Rbm24
Tacc3.2	8.43554e-20	-0.639322	0.406	0.409	1.68711e-16	MuSC 3	Tacc3
Mllt4.2	1.14629e-19	-0.172709	0.536	0.569	2.29258e-16	MuSC 3	Mllt4
Anxa3.1	1.14771e-19	-0.407378	0.53	0.421	2.29542e-16	MuSC 3	Anxa3
Cst6.1	1.26785e-19	-3.22343	0.267	0.287	2.5357e-16	MuSC 3	Cst6
Otop1.2	1.36332e-19	-2.35857	0.085	0.171	2.72663e-16	MuSC 3	Otop1
Plaur.2	1.65105e-19	-0.841645	0.464	0.349	3.30211e-16	MuSC 3	Plaur
Lrg1.1	1.89615e-19	-1.46427	0.58	0.423	3.7923e-16	MuSC 3	Lrg1
Tnfaip2.1	1.94817e-19	-0.194521	0.683	0.558	3.89634e-16	MuSC 3	Tnfaip2
Tmem8c.2	2.44336e-19	-5.18598	0.417	0.405	4.88672e-16	MuSC 3	Tmem8c
Tagln2.2	2.47743e-19	-0.320079	0.907	0.904	4.95485e-16	MuSC 3	Tagln2
Cdc25c	2.76515e-19	-4.8517	0.056	0.115	5.5303e-16	MuSC 3	Cdc25c
Chka.1	3.08018e-19	0.368686	0.559	0.458	6.16036e-16	MuSC 3	Chka
Eps8.2	4.54197e-19	-1.52271	0.321	0.318	9.08393e-16	MuSC 3	Eps8
Col27a1.2	1.12713e-18	-1.27763	0.711	0.637	2.25427e-15	MuSC 3	Col27a1
Ramp1.2	1.13959e-18	-0.524192	0.37	0.36	2.27919e-15	MuSC 3	Ramp1
Fam178b.2	1.40955e-18	-0.897737	0.317	0.35	2.8191e-15	MuSC 3	Fam178b
Fam150b.2	1.42834e-18	-0.110721	0.12	0.102	2.85669e-15	MuSC 3	Fam150b
Maf	1.45458e-18	-0.210783	0.644	0.523	2.90916e-15	MuSC 3	Maf
Secisbp2l.2	1.81407e-18	-0.1558	0.474	0.498	3.62813e-15	MuSC 3	Secisbp2l
Ugt8a.1	2.56255e-18	1.58496	0.217	0.105	5.1251e-15	MuSC 3	Ugt8a
Adcy5	2.7945e-18	-1.92075	0.323	0.262	5.58901e-15	MuSC 3	Adcy5
Snca	2.79967e-18	-1.28928	0.179	0.167	5.59933e-15	MuSC 3	Snca
Kif20a.1	2.82607e-18	-2.76252	0.399	0.287	5.65215e-15	MuSC 3	Kif20a
Abcg1.1	3.04691e-18	-0.787256	0.439	0.419	6.09381e-15	MuSC 3	Abcg1
Pde3a.1	3.6914e-18	0.556004	0.516	0.427	7.38279e-15	MuSC 3	Pde3a
Art3.2	3.80169e-18	-0.26697	0.366	0.362	7.60338e-15	MuSC 3	Art3
Nkain4	4.58271e-18	-0.988272	0.371	0.248	9.16542e-15	MuSC 3	Nkain4
Btbd3.2	4.63038e-18	-0.227433	0.433	0.434	9.26076e-15	MuSC 3	Btbd3
C130074G19Rik.1	6.11367e-18	-0.220265	0.202	0.164	1.22273e-14	MuSC 3	C130074G19Rik
Dusp15.2	6.43816e-18	-0.379506	0.115	0.075	1.28763e-14	MuSC 3	Dusp15
Mcf2l.2	7.81119e-18	-0.230081	0.182	0.125	1.56224e-14	MuSC 3	Mcf2l
Fbln1.2	1.2709e-17	-1.10897	0.502	0.369	2.54179e-14	MuSC 3	Fbln1
A330069E16Rik.1	1.34605e-17	0.350331	0.444	0.33	2.69209e-14	MuSC 3	A330069E16Rik
Plscr2.2	1.45241e-17	-0.777506	0.431	0.415	2.90482e-14	MuSC 3	Plscr2
Tmem100	1.77221e-17	0.162521	0.252	0.22	3.54441e-14	MuSC 3	Tmem100
Vax2os.1	1.86677e-17	0.170329	0.177	0.186	3.73354e-14	MuSC 3	Vax2os
Adgrl4.1	2.35887e-17	-0.59986	0.551	0.455	4.71775e-14	MuSC 3	Adgrl4
Nr4a3.2	2.88478e-17	1.04659	0.488	0.394	5.76956e-14	MuSC 3	Nr4a3
Zfp367.1	2.97666e-17	-0.651409	0.376	0.372	5.95331e-14	MuSC 3	Zfp367
Cxcl9.2	3.35696e-17	-3.48604	0.398	0.278	6.71391e-14	MuSC 3	Cxcl9
Cyp1b1.2	3.42451e-17	-0.724172	0.024	0.024	6.84901e-14	MuSC 3	Cyp1b1
Angptl1.1	4.20636e-17	0.484387	0.481	0.368	8.41273e-14	MuSC 3	Angptl1
Fam198b.2	5.08968e-17	-0.468251	0.285	0.275	1.01794e-13	MuSC 3	Fam198b
Dbpht2.2	5.16289e-17	0.98982	0.443	0.307	1.03258e-13	MuSC 3	Dbpht2
4732419C18Rik.1	5.4355e-17	-0.129852	0.372	0.349	1.0871e-13	MuSC 3	4732419C18Rik
Cd72.2	5.70174e-17	-1.78769	0.302	0.279	1.14035e-13	MuSC 3	Cd72
Fcer1g.2	6.42552e-17	-1.09335	0.347	0.342	1.2851e-13	MuSC 3	Fcer1g
Elovl7.1	9.64031e-17	-1.79584	0.463	0.425	1.92806e-13	MuSC 3	Elovl7
Srl.2	1.13764e-16	-1.02067	0.523	0.414	2.27527e-13	MuSC 3	Srl
Cyp4b1.1	1.19617e-16	-0.1432	0.384	0.279	2.39233e-13	MuSC 3	Cyp4b1
Cpm.2	1.31962e-16	-1.1	0.296	0.266	2.63925e-13	MuSC 3	Cpm
Ska1.1	1.63222e-16	-4.20032	0.2	0.192	3.26445e-13	MuSC 3	Ska1
Elk3	1.91562e-16	-0.458926	0.492	0.487	3.83125e-13	MuSC 3	Elk3
Hist1h3i	2.42121e-16	-1.27583	0.406	0.316	4.84243e-13	MuSC 3	Hist1h3i
Ace2.1	2.64256e-16	0.512789	0.059	0.097	5.28512e-13	MuSC 3	Ace2
Mef2a.1	3.35694e-16	-0.317906	0.794	0.787	6.71389e-13	MuSC 3	Mef2a
Fbln5.1	3.73661e-16	0.231343	0.216	0.172	7.47322e-13	MuSC 3	Fbln5
Tmem106a.2	4.44818e-16	-0.224055	0.405	0.313	8.89636e-13	MuSC 3	Tmem106a
Prom1.2	4.9221e-16	-1.59444	0.314	0.306	9.84419e-13	MuSC 3	Prom1
Ube2c.2	5.08897e-16	-4.18726	0.397	0.392	1.01779e-12	MuSC 3	Ube2c
Ccnd2.2	5.19235e-16	-1.24262	0.422	0.406	1.03847e-12	MuSC 3	Ccnd2
Lsamp.1	5.37769e-16	-1.10261	0.522	0.46	1.07554e-12	MuSC 3	Lsamp
Stbd1.1	5.78299e-16	-0.4096	0.539	0.534	1.1566e-12	MuSC 3	Stbd1
Myh1.1	6.85509e-16	-0.471967	0.567	0.459	1.37102e-12	MuSC 3	Myh1
Mcm6.2	8.45977e-16	-1.16468	0.658	0.631	1.69195e-12	MuSC 3	Mcm6
Atad2.1	8.57196e-16	-0.187436	0.519	0.418	1.71439e-12	MuSC 3	Atad2
Iqgap1.1	1.02648e-15	-0.244311	0.773	0.78	2.05296e-12	MuSC 3	Iqgap1
Oasl2	1.16258e-15	-1.21671	0.455	0.45	2.32515e-12	MuSC 3	Oasl2
Ncam2.2	1.42553e-15	-0.722812	0.429	0.313	2.85107e-12	MuSC 3	Ncam2
Daam2.1	1.51834e-15	-1.08823	0.213	0.19	3.03668e-12	MuSC 3	Daam2
Hexa.1	1.56867e-15	-0.408044	0.683	0.676	3.13734e-12	MuSC 3	Hexa
Procr.1	2.00816e-15	-0.564584	0.533	0.424	4.01633e-12	MuSC 3	Procr
Parp14.1	2.22e-15	-0.276763	0.513	0.522	4.43999e-12	MuSC 3	Parp14
Tgm2.1	2.44011e-15	-0.254734	0.327	0.329	4.88021e-12	MuSC 3	Tgm2
Ifit1.2	2.52115e-15	-2.44438	0.372	0.35	5.04231e-12	MuSC 3	Ifit1
Dstn.1	2.89125e-15	-0.120813	0.91	0.932	5.7825e-12	MuSC 3	Dstn
Tchh.1	3.07399e-15	-0.524826	0.201	0.164	6.14799e-12	MuSC 3	Tchh
Gm26917.1	3.29898e-15	-0.381842	0.59	0.602	6.59796e-12	MuSC 3	Gm26917
Ppp1r3a.2	3.36409e-15	-2.20613	0.066	0.073	6.72819e-12	MuSC 3	Ppp1r3a
Ptpn18.2	3.51649e-15	-0.822935	0.371	0.352	7.03297e-12	MuSC 3	Ptpn18
Il1b.2	3.87643e-15	-1.08883	0.207	0.254	7.75286e-12	MuSC 3	Il1b
Csf3r.2	5.53433e-15	-2.44038	0.088	0.136	1.10687e-11	MuSC 3	Csf3r
Ntng1.2	5.90207e-15	-1.43469	0.177	0.169	1.18041e-11	MuSC 3	Ntng1
Gucy1b3.1	6.19722e-15	-0.444702	0.496	0.389	1.23944e-11	MuSC 3	Gucy1b3
Grrp1.2	6.38311e-15	-1.24995	0.482	0.428	1.27662e-11	MuSC 3	Grrp1
Klf5.1	6.48879e-15	-0.391975	0.571	0.477	1.29776e-11	MuSC 3	Klf5
Dpp4	6.63192e-15	-1.47515	0.237	0.276	1.32638e-11	MuSC 3	Dpp4
Lpl.2	8.67769e-15	0.223246	0.596	0.51	1.73554e-11	MuSC 3	Lpl
Stom.1	8.92311e-15	-0.337363	0.275	0.259	1.78462e-11	MuSC 3	Stom
Plk1.1	9.81605e-15	-2.73562	0.307	0.313	1.96321e-11	MuSC 3	Plk1
Arhgef26.2	1.02021e-14	-0.298928	0.497	0.496	2.04041e-11	MuSC 3	Arhgef26
Irf8.1	1.03489e-14	0.209688	0.278	0.248	2.06977e-11	MuSC 3	Irf8
Myo1b	1.16103e-14	-0.594379	0.49	0.483	2.32206e-11	MuSC 3	Myo1b
Fam89a.1	1.3957e-14	-1.39155	0.28	0.239	2.79141e-11	MuSC 3	Fam89a
Spag5.1	1.90635e-14	-2.13239	0.349	0.213	3.81269e-11	MuSC 3	Spag5
Ccne1.1	1.99125e-14	-2.02456	0.367	0.276	3.98251e-11	MuSC 3	Ccne1
Gpm6a.2	2.54416e-14	-0.122185	0.254	0.177	5.08832e-11	MuSC 3	Gpm6a
Dut.1	2.63114e-14	-0.622267	0.554	0.557	5.26229e-11	MuSC 3	Dut
Rbpms2.1	2.76477e-14	-1.31102	0.419	0.425	5.52954e-11	MuSC 3	Rbpms2
Glipr1.1	4.12424e-14	-2.71013	0.308	0.309	8.24849e-11	MuSC 3	Glipr1
Hist1h1a.1	4.27326e-14	-1.40426	0.426	0.319	8.54652e-11	MuSC 3	Hist1h1a
Fmo2.2	4.42549e-14	-1.14724	0.388	0.267	8.85098e-11	MuSC 3	Fmo2
Phf11d.2	4.58129e-14	-1.32522	0.495	0.369	9.16257e-11	MuSC 3	Phf11d
Tnfrsf21.1	5.76715e-14	-0.453035	0.347	0.326	1.15343e-10	MuSC 3	Tnfrsf21
Sbspon.2	5.95793e-14	-0.479006	0.47	0.373	1.19159e-10	MuSC 3	Sbspon
Pi15	6.10579e-14	-1.29323	0.13	0.152	1.22116e-10	MuSC 3	Pi15
H1fx.1	6.19183e-14	-0.39829	0.709	0.599	1.23837e-10	MuSC 3	H1fx
Dlgap1.1	6.32489e-14	-0.572839	0.434	0.353	1.26498e-10	MuSC 3	Dlgap1
Hist1h2an.1	6.62643e-14	-2.55607	0.327	0.299	1.32529e-10	MuSC 3	Hist1h2an
Cyp26a1.2	7.14222e-14	-0.629869	0.187	0.134	1.42844e-10	MuSC 3	Cyp26a1
Slpi.1	8.51259e-14	-2.98437	0.268	0.137	1.70252e-10	MuSC 3	Slpi
Prc1	8.96941e-14	-2.52116	0.42	0.403	1.79388e-10	MuSC 3	Prc1
Tm4sf1.1	9.88412e-14	-1.2769	0.558	0.44	1.97682e-10	MuSC 3	Tm4sf1
Actg1.1	1.07799e-13	-0.161693	0.993	0.992	2.15598e-10	MuSC 3	Actg1
Car2.1	1.21491e-13	-1.93233	0.454	0.432	2.42983e-10	MuSC 3	Car2
Uaca.2	1.43228e-13	0.108469	0.513	0.417	2.86456e-10	MuSC 3	Uaca
Gap43.2	1.44448e-13	-1.05394	0.421	0.324	2.88895e-10	MuSC 3	Gap43
Asb2.1	1.50572e-13	-0.166728	0.337	0.313	3.01144e-10	MuSC 3	Asb2
Cck.1	1.9166e-13	-3.55793	0.422	0.371	3.8332e-10	MuSC 3	Cck
Slitrk6.2	2.3343e-13	-0.733274	0.11	0.055	4.66859e-10	MuSC 3	Slitrk6
Spc25.1	2.38181e-13	-1.58559	0.44	0.423	4.76362e-10	MuSC 3	Spc25
Parm1.1	2.52761e-13	-1.45992	0.3	0.24	5.05523e-10	MuSC 3	Parm1
Gata2.2	3.51e-13	-0.471961	0.532	0.43	7.02e-10	MuSC 3	Gata2
Tesc	4.2002e-13	-0.976562	0.535	0.392	8.4004e-10	MuSC 3	Tesc
Mustn1	4.54244e-13	-0.947919	0.498	0.393	9.08488e-10	MuSC 3	Mustn1
Itga1.1	4.77754e-13	-0.33738	0.579	0.456	9.55508e-10	MuSC 3	Itga1
Plin2.1	5.50736e-13	-0.591056	0.552	0.532	1.10147e-09	MuSC 3	Plin2
Asap2.1	7.13771e-13	-0.235177	0.401	0.39	1.42754e-09	MuSC 3	Asap2
Ckap2.1	7.16344e-13	-2.55535	0.511	0.417	1.43269e-09	MuSC 3	Ckap2
Prnp.1	7.18986e-13	0.200071	0.519	0.427	1.43797e-09	MuSC 3	Prnp
Slc12a2.1	8.57136e-13	-0.390196	0.448	0.45	1.71427e-09	MuSC 3	Slc12a2
Lyve1.1	8.98718e-13	-3.69388	0.05	0.032	1.79744e-09	MuSC 3	Lyve1
Fam107a.1	9.84912e-13	-0.285586	0.009	0.013	1.96982e-09	MuSC 3	Fam107a
Myl10	1.02925e-12	-2.56677	0.204	0.172	2.0585e-09	MuSC 3	Myl10
Nek2.2	1.05682e-12	-5.28986	0.012	0.054	2.11365e-09	MuSC 3	Nek2
Camk2b.1	1.07515e-12	-0.414758	0.372	0.279	2.1503e-09	MuSC 3	Camk2b
Arhgap19.2	1.07866e-12	-0.291416	0.307	0.206	2.15732e-09	MuSC 3	Arhgap19
Fblim1	1.11722e-12	-0.928977	0.231	0.162	2.23444e-09	MuSC 3	Fblim1
Gm13373.1	1.16807e-12	1.07002	0.269	0.174	2.33613e-09	MuSC 3	Gm13373
Fgl2.1	1.25587e-12	-0.201371	0.367	0.345	2.51175e-09	MuSC 3	Fgl2
2310043L19Rik.2	1.25595e-12	-3.28112	0.354	0.265	2.5119e-09	MuSC 3	2310043L19Rik
Rrm2	1.2977e-12	-1.40937	0.691	0.58	2.5954e-09	MuSC 3	Rrm2
Ttyh1.2	1.48145e-12	0.408684	0.486	0.367	2.96291e-09	MuSC 3	Ttyh1
Luzp2.1	1.98205e-12	-1.14489	0.498	0.398	3.9641e-09	MuSC 3	Luzp2
Srgn	2.91841e-12	0.207933	0.259	0.225	5.83682e-09	MuSC 3	Srgn
Scx.1	3.07198e-12	-0.428397	0.359	0.354	6.14395e-09	MuSC 3	Scx
Tspan2	3.2278e-12	-1.46999	0.334	0.332	6.4556e-09	MuSC 3	Tspan2
Kcne4.2	3.2971e-12	0.599571	0.281	0.206	6.59421e-09	MuSC 3	Kcne4
Fgr	3.45724e-12	2.20552	0.123	0.056	6.91448e-09	MuSC 3	Fgr
Nkapl	4.34547e-12	0.262087	0.418	0.316	8.69094e-09	MuSC 3	Nkapl
Mylpf.2	5.05827e-12	-1.70108	0.482	0.455	1.01165e-08	MuSC 3	Mylpf
Ablim3.2	5.1615e-12	-2.00894	0.338	0.357	1.0323e-08	MuSC 3	Ablim3
Dnm3.2	6.88464e-12	0.209391	0.688	0.626	1.37693e-08	MuSC 3	Dnm3
Srpx.1	7.14242e-12	-1.04495	0.487	0.454	1.42848e-08	MuSC 3	Srpx
Plekha4.2	7.23169e-12	-0.803872	0.407	0.382	1.44634e-08	MuSC 3	Plekha4
Pls3	7.27449e-12	-0.352964	0.493	0.499	1.4549e-08	MuSC 3	Pls3
Hist2h2bb.1.2	8.18638e-12	-0.764707	0.375	0.269	1.63728e-08	MuSC 3	Hist2h2bb.1
Pdzph1	9.36624e-12	-0.19134	0.025	0.011	1.87325e-08	MuSC 3	Pdzph1
Pirb.1	9.39595e-12	-1.46569	0.233	0.223	1.87919e-08	MuSC 3	Pirb
Tgfbi.1	9.44454e-12	0.558585	0.445	0.348	1.88891e-08	MuSC 3	Tgfbi
Nab1.1	9.60015e-12	-0.10854	0.525	0.544	1.92003e-08	MuSC 3	Nab1
Gpr20.2	1.07393e-11	-0.461883	0.336	0.322	2.14787e-08	MuSC 3	Gpr20
Eng.2	1.09877e-11	-0.266055	0.34	0.323	2.19754e-08	MuSC 3	Eng
Higd1b.1	1.13427e-11	-1.27933	0.383	0.401	2.26855e-08	MuSC 3	Higd1b
Pid1.1	1.35772e-11	0.532102	0.279	0.228	2.71545e-08	MuSC 3	Pid1
Hacd4.1	1.421e-11	-1.01108	0.632	0.559	2.842e-08	MuSC 3	Hacd4
Spon2.2	1.44675e-11	-1.79138	0.4	0.383	2.89349e-08	MuSC 3	Spon2
Cd93.1	1.60004e-11	-1.3828	0.301	0.262	3.20007e-08	MuSC 3	Cd93
Col11a2.2	1.69606e-11	0.328304	0.326	0.225	3.39212e-08	MuSC 3	Col11a2
2600014E21Rik.2	2.92385e-11	-0.301939	0.042	0.066	5.84769e-08	MuSC 3	2600014E21Rik
Ctsk.2	3.04626e-11	-1.587	0.283	0.277	6.09251e-08	MuSC 3	Ctsk
Cd52.1	3.17521e-11	-1.8289	0.274	0.27	6.35043e-08	MuSC 3	Cd52
Hmmr.1	3.31054e-11	-4.14748	0.31	0.256	6.62108e-08	MuSC 3	Hmmr
Cdca8.2	3.5433e-11	-2.79582	0.425	0.323	7.0866e-08	MuSC 3	Cdca8
Mpp6.1	3.61761e-11	-0.588459	0.577	0.572	7.23522e-08	MuSC 3	Mpp6
Atp8a1	3.66408e-11	0.347	0.367	0.274	7.32816e-08	MuSC 3	Atp8a1
Pitpnc1.2	4.86083e-11	0.196681	0.423	0.418	9.72165e-08	MuSC 3	Pitpnc1
Cenpe.2	6.21341e-11	-2.70516	0.419	0.405	1.24268e-07	MuSC 3	Cenpe
Incenp.1	7.0563e-11	-0.947862	0.404	0.384	1.41126e-07	MuSC 3	Incenp
Specc1.1	9.04191e-11	-0.631045	0.511	0.425	1.80838e-07	MuSC 3	Specc1
Csf2ra.2	9.32361e-11	0.241159	0.451	0.36	1.86472e-07	MuSC 3	Csf2ra
Top2a.2	9.42722e-11	-4.0088	0.434	0.424	1.88544e-07	MuSC 3	Top2a
Fmod	1.17741e-10	0.179669	0.292	0.168	2.35483e-07	MuSC 3	Fmod
Ccser2.1	1.2461e-10	-0.268006	0.602	0.598	2.4922e-07	MuSC 3	Ccser2
Plac8.2	1.25092e-10	-2.40883	0.277	0.223	2.50184e-07	MuSC 3	Plac8
Pcolce2.2	2.01507e-10	0.363492	0.494	0.412	4.03014e-07	MuSC 3	Pcolce2
Il1rap	2.42113e-10	0.341253	0.429	0.34	4.84226e-07	MuSC 3	Il1rap
Dmpk.1	2.78716e-10	-0.281936	0.592	0.589	5.57432e-07	MuSC 3	Dmpk
Rasip1.2	2.87398e-10	-0.340975	0.46	0.364	5.74795e-07	MuSC 3	Rasip1
Slc28a2	3.17174e-10	0.120765	0.082	0.051	6.34349e-07	MuSC 3	Slc28a2
Plekho1.2	3.25009e-10	-1.12391	0.419	0.392	6.50017e-07	MuSC 3	Plekho1
Wnt10a.2	3.54934e-10	-2.53622	0.381	0.386	7.09868e-07	MuSC 3	Wnt10a
Uhrf1.2	3.65758e-10	-3.80956	0.427	0.4	7.31516e-07	MuSC 3	Uhrf1
Rgs5	3.65804e-10	-0.376305	0.533	0.435	7.31609e-07	MuSC 3	Rgs5
Tshr.1	3.75428e-10	0.768113	0.272	0.165	7.50856e-07	MuSC 3	Tshr
Alcam.1	4.13116e-10	0.360286	0.286	0.246	8.26233e-07	MuSC 3	Alcam
Fam46a	4.26539e-10	-0.134269	0.656	0.556	8.53077e-07	MuSC 3	Fam46a
Csrp1.2	4.39529e-10	-0.297202	0.635	0.624	8.79059e-07	MuSC 3	Csrp1
Cd83.1	5.16697e-10	-0.684561	0.263	0.249	1.03339e-06	MuSC 3	Cd83
Tmem176b.2	5.17917e-10	0.107469	0.852	0.806	1.03583e-06	MuSC 3	Tmem176b
Actg2	5.34693e-10	-1.63521	0.226	0.222	1.06939e-06	MuSC 3	Actg2
Ppp1r12a.1	5.75353e-10	-0.143058	0.634	0.659	1.15071e-06	MuSC 3	Ppp1r12a
Lypd1.1	6.91495e-10	-1.60794	0.204	0.169	1.38299e-06	MuSC 3	Lypd1
Robo4.1	7.03439e-10	-3.04379	0.3	0.307	1.40688e-06	MuSC 3	Robo4
Dhrs3.2	7.61192e-10	0.142466	0.563	0.476	1.52238e-06	MuSC 3	Dhrs3
Mrvi1	8.12025e-10	-0.74624	0.321	0.216	1.62405e-06	MuSC 3	Mrvi1
Fst.1	8.24431e-10	-0.422363	0.492	0.395	1.64886e-06	MuSC 3	Fst
Akap12.1	9.41671e-10	0.538557	0.303	0.257	1.88334e-06	MuSC 3	Akap12
Myoc.2	9.85062e-10	0.859741	0.39	0.331	1.97012e-06	MuSC 3	Myoc
Itga9.1	1.00123e-09	-1.37451	0.275	0.225	2.00246e-06	MuSC 3	Itga9
Fzd8.2	1.00731e-09	0.378409	0.44	0.431	2.01462e-06	MuSC 3	Fzd8
Ccnb2.1	1.09982e-09	-4.19102	0.438	0.412	2.19964e-06	MuSC 3	Ccnb2
Ephx3	1.10805e-09	-0.438242	0.357	0.277	2.2161e-06	MuSC 3	Ephx3
Usp18.1	1.36804e-09	-1.4834	0.532	0.465	2.73608e-06	MuSC 3	Usp18
Col15a1.2	1.441e-09	-0.410927	0.632	0.644	2.88201e-06	MuSC 3	Col15a1
Podxl.2	1.60454e-09	-1.07578	0.462	0.426	3.20909e-06	MuSC 3	Podxl
Xcr1.2	1.60857e-09	1.53673	0.288	0.132	3.21714e-06	MuSC 3	Xcr1
Dusp2.2	1.79102e-09	0.937492	0.321	0.269	3.58203e-06	MuSC 3	Dusp2
Prex2	1.85778e-09	0.580211	0.479	0.412	3.71555e-06	MuSC 3	Prex2
Epha4	2.0004e-09	0.411331	0.353	0.345	4.00079e-06	MuSC 3	Epha4
Ly6h.2	2.00254e-09	-1.70466	0.55	0.518	4.00508e-06	MuSC 3	Ly6h
Fam83a.1	2.1134e-09	0.292749	0.33	0.238	4.2268e-06	MuSC 3	Fam83a
Sox5.2	2.20716e-09	0.221007	0.483	0.397	4.41432e-06	MuSC 3	Sox5
Vstm2a.2	2.27777e-09	-0.313189	0.758	0.616	4.55555e-06	MuSC 3	Vstm2a
Mprip.1	2.35243e-09	-0.140077	0.844	0.853	4.70486e-06	MuSC 3	Mprip
Tnfsf8.2	2.3908e-09	-0.145864	0.19	0.13	4.7816e-06	MuSC 3	Tnfsf8
Wscd2.1	2.87236e-09	0.403945	0.161	0.125	5.74473e-06	MuSC 3	Wscd2
Dnaja1.2	3.60999e-09	0.320947	0.912	0.916	7.21998e-06	MuSC 3	Dnaja1
Slmap	4.41558e-09	-0.246748	0.495	0.491	8.83117e-06	MuSC 3	Slmap
Lair1.1	4.72591e-09	-1.10953	0.277	0.219	9.45183e-06	MuSC 3	Lair1
Nr2f2.1	4.89263e-09	-0.472114	0.74	0.68	9.78526e-06	MuSC 3	Nr2f2
Tkt	5.19441e-09	-0.31804	0.356	0.332	1.03888e-05	MuSC 3	Tkt
Rsad2.2	6.06555e-09	-1.54202	0.388	0.364	1.21311e-05	MuSC 3	Rsad2
H2-Aa.2	6.25456e-09	-1.51425	0.456	0.438	1.25091e-05	MuSC 3	H2-Aa
Wnt6.1	6.46154e-09	-1.20018	0.343	0.33	1.29231e-05	MuSC 3	Wnt6
Bub1.1	6.95208e-09	-6.92359	0.158	0.18	1.39042e-05	MuSC 3	Bub1
Slc9a3r2.2	7.01325e-09	-0.110805	0.51	0.42	1.40265e-05	MuSC 3	Slc9a3r2
Gsg2	7.13523e-09	-2.2189	0.262	0.185	1.42705e-05	MuSC 3	Gsg2
Tmem45a	7.51256e-09	0.482566	0.263	0.211	1.50251e-05	MuSC 3	Tmem45a
Shcbp1.2	8.9116e-09	-0.947738	0.43	0.332	1.78232e-05	MuSC 3	Shcbp1
Flnb.1	9.70089e-09	-1.87567	0.508	0.476	1.94018e-05	MuSC 3	Flnb
Chp2.2	1.28216e-08	-1.73729	0.44	0.319	2.56433e-05	MuSC 3	Chp2
Slc1a2.2	1.35015e-08	-2.66741	0.051	0.078	2.7003e-05	MuSC 3	Slc1a2
Ly6k.2	1.35655e-08	0.32904	0.351	0.312	2.71309e-05	MuSC 3	Ly6k
Kcnab1.1	1.41046e-08	-0.556581	0.388	0.348	2.82092e-05	MuSC 3	Kcnab1
Ppl.2	1.54414e-08	0.742714	0.434	0.338	3.08828e-05	MuSC 3	Ppl
Hist1h3f.1	1.68857e-08	-0.900147	0.3	0.271	3.37715e-05	MuSC 3	Hist1h3f
Adap2.2	1.69018e-08	-0.582471	0.345	0.235	3.38035e-05	MuSC 3	Adap2
Nrxn1.2	2.72162e-08	-0.388243	0.419	0.331	5.44323e-05	MuSC 3	Nrxn1
Serpine2.2	3.88516e-08	-0.507066	0.519	0.503	7.77033e-05	MuSC 3	Serpine2
Dgkb	4.02405e-08	-1.88816	0.266	0.148	8.04809e-05	MuSC 3	Dgkb
Bst1.1	4.91342e-08	-1.98105	0.307	0.31	9.82684e-05	MuSC 3	Bst1
Kank4.1	5.18818e-08	-1.03649	0.5	0.36	0.000103764	MuSC 3	Kank4
Mpzl2.2	5.19348e-08	1.79531	0.23	0.11	0.00010387	MuSC 3	Mpzl2
Kcnk3.1	5.26288e-08	0.210038	0.296	0.204	0.000105258	MuSC 3	Kcnk3
Rdh10	5.79009e-08	-0.400617	0.497	0.409	0.000115802	MuSC 3	Rdh10
Ckm.1	5.90699e-08	-1.09014	0.456	0.353	0.00011814	MuSC 3	Ckm
Anln	6.18422e-08	-3.55237	0.312	0.285	0.000123684	MuSC 3	Anln
Ncapg.2	6.32777e-08	-2.84213	0.252	0.177	0.000126555	MuSC 3	Ncapg
Cryab.1	7.16372e-08	0.117551	0.875	0.893	0.000143274	MuSC 3	Cryab
Smim5.2	7.65663e-08	-3.4258	0.355	0.269	0.000153133	MuSC 3	Smim5
Mnda.1	8.74622e-08	-0.940921	0.614	0.564	0.000174924	MuSC 3	Mnda
AY036118.1	8.85718e-08	-0.137486	0.706	0.727	0.000177144	MuSC 3	AY036118
Dkk2.2	9.01116e-08	-0.789613	0.606	0.48	0.000180223	MuSC 3	Dkk2
Dok2.2	9.09382e-08	-1.06261	0.235	0.132	0.000181876	MuSC 3	Dok2
Tubb4b.1	9.28264e-08	0.324546	0.69	0.637	0.000185653	MuSC 3	Tubb4b
Hsp90aa1.2	1.00492e-07	0.155003	0.949	0.953	0.000200984	MuSC 3	Hsp90aa1
Msmo1	1.01455e-07	-0.104664	0.385	0.368	0.00020291	MuSC 3	Msmo1
Ildr2.1	1.06059e-07	-0.926438	0.487	0.428	0.000212118	MuSC 3	Ildr2
Clec11a	1.06786e-07	0.16656	0.358	0.29	0.000213573	MuSC 3	Clec11a
Myoz1.1	1.17619e-07	-0.847963	0.393	0.361	0.000235238	MuSC 3	Myoz1
Col24a1.2	1.18878e-07	-0.909179	0.56	0.476	0.000237756	MuSC 3	Col24a1
Ldhb.2	1.2279e-07	-0.189518	0.401	0.398	0.00024558	MuSC 3	Ldhb
Sncg.2	1.25924e-07	-1.54947	0.307	0.29	0.000251847	MuSC 3	Sncg
Kcna5.1	1.2704e-07	-0.428972	0.486	0.364	0.000254079	MuSC 3	Kcna5
Gm12840	1.57353e-07	0.353553	0.564	0.488	0.000314705	MuSC 3	Gm12840
Ankrd12.1	1.60392e-07	-0.126998	0.621	0.639	0.000320783	MuSC 3	Ankrd12
Pgam2.1	1.7725e-07	-1.67596	0.403	0.372	0.0003545	MuSC 3	Pgam2
Cd79a	1.7983e-07	0.506889	0.522	0.44	0.000359661	MuSC 3	Cd79a
Sqle.1	1.83217e-07	-0.144981	0.376	0.359	0.000366434	MuSC 3	Sqle
Hist1h2ak.2	1.91781e-07	-3.39078	0.419	0.393	0.000383562	MuSC 3	Hist1h2ak
Pttg1.2	2.3262e-07	-1.46187	0.485	0.454	0.00046524	MuSC 3	Pttg1
Fcgr2b.1	2.40773e-07	-1.24523	0.273	0.263	0.000481547	MuSC 3	Fcgr2b
Eva1a.2	2.47536e-07	1.21091	0.263	0.092	0.000495072	MuSC 3	Eva1a
Plat.1	2.51754e-07	-0.290698	0.53	0.506	0.000503508	MuSC 3	Plat
Tpx2.2	2.68155e-07	-2.20098	0.434	0.337	0.000536311	MuSC 3	Tpx2
Colec11	2.73143e-07	-0.792688	0.405	0.315	0.000546286	MuSC 3	Colec11
Rab27b.2	2.93348e-07	-1.59179	0.518	0.473	0.000586696	MuSC 3	Rab27b
Foxc1.1	3.07278e-07	0.218557	0.414	0.294	0.000614556	MuSC 3	Foxc1
Ptgs1.1	3.40975e-07	0.459179	0.333	0.273	0.00068195	MuSC 3	Ptgs1
Acta1.1	3.4641e-07	-1.90463	0.408	0.388	0.00069282	MuSC 3	Acta1
Adam23.1	3.86279e-07	-1.31486	0.31	0.262	0.000772559	MuSC 3	Adam23
Nasp.1	4.18603e-07	-0.296985	0.588	0.573	0.000837207	MuSC 3	Nasp
Cmtm8.1	4.27829e-07	-1.13051	0.459	0.425	0.000855658	MuSC 3	Cmtm8
Gng2.1	4.73347e-07	-0.976519	0.697	0.624	0.000946694	MuSC 3	Gng2
Perp.2	4.80588e-07	-0.603766	0.271	0.138	0.000961175	MuSC 3	Perp
Sparcl1.2	5.45861e-07	-0.90126	0.59	0.469	0.00109172	MuSC 3	Sparcl1
Cttnbp2	5.68853e-07	0.111789	0.308	0.186	0.00113771	MuSC 3	Cttnbp2
Homer2.2	5.7632e-07	-1.19902	0.301	0.266	0.00115264	MuSC 3	Homer2
Myl9.1	7.23126e-07	-0.592044	0.442	0.423	0.00144625	MuSC 3	Myl9
Chd3	7.30135e-07	-0.296481	0.431	0.417	0.00146027	MuSC 3	Chd3
Selenbp1.1	7.68355e-07	0.322086	0.431	0.351	0.00153671	MuSC 3	Selenbp1
Gm26772.1	7.93505e-07	-0.972753	0.467	0.359	0.00158701	MuSC 3	Gm26772
Emb.1	9.21239e-07	0.230416	0.458	0.439	0.00184248	MuSC 3	Emb
Anxa1.2	1.03512e-06	-0.192379	0.882	0.876	0.00207024	MuSC 3	Anxa1
Prima1.1	1.05449e-06	0.179175	0.414	0.315	0.00210897	MuSC 3	Prima1
Actc1.1	1.44162e-06	-5.38573	0.559	0.504	0.00288325	MuSC 3	Actc1
Fam102b.1	1.77874e-06	-0.215507	0.509	0.484	0.00355749	MuSC 3	Fam102b
Car4.1	1.87904e-06	-0.676976	0.245	0.224	0.00375808	MuSC 3	Car4
Pcdhb7	2.16059e-06	-0.211536	0.35	0.308	0.00432118	MuSC 3	Pcdhb7
Asf1b.2	2.17146e-06	-2.24375	0.385	0.293	0.00434292	MuSC 3	Asf1b
Tinagl1.1	2.19507e-06	-0.728449	0.437	0.356	0.00439014	MuSC 3	Tinagl1
Plk4.1	2.347e-06	-0.985522	0.38	0.35	0.00469401	MuSC 3	Plk4
Socs1.2	2.40847e-06	0.652284	0.534	0.482	0.00481693	MuSC 3	Socs1
Rbp7.2	2.42056e-06	0.275575	0.324	0.218	0.00484112	MuSC 3	Rbp7
Spi1.2	2.56501e-06	-0.511623	0.243	0.197	0.00513002	MuSC 3	Spi1
Rab7b.1	2.84601e-06	-0.341581	0.545	0.497	0.00569203	MuSC 3	Rab7b
Fbxl22.1	3.11269e-06	-1.83326	0.286	0.304	0.00622538	MuSC 3	Fbxl22
Tnnc1.2	3.13837e-06	-1.86149	0.253	0.176	0.00627674	MuSC 3	Tnnc1
Epsti1.2	3.15397e-06	-1.05204	0.224	0.181	0.00630794	MuSC 3	Epsti1
Cox4i2.1	3.34798e-06	-0.455364	0.427	0.341	0.00669595	MuSC 3	Cox4i2
Arhgdib.1	3.3984e-06	-0.968344	0.449	0.413	0.0067968	MuSC 3	Arhgdib
Mylk4.1	3.51534e-06	-5.16557	0.256	0.118	0.00703068	MuSC 3	Mylk4
Rtn4rl1	3.55064e-06	-4.97319	0.195	0.172	0.00710129	MuSC 3	Rtn4rl1
Aldh1a3.2	3.6147e-06	-0.259468	0.346	0.256	0.00722939	MuSC 3	Aldh1a3
A630072M18Rik.1	4.02741e-06	-0.137377	0.469	0.444	0.00805481	MuSC 3	A630072M18Rik
Ly6a.2	4.39632e-06	-1.02575	0.588	0.481	0.00879263	MuSC 3	Ly6a
Arhgap20.2	4.40283e-06	0.901073	0.303	0.242	0.00880567	MuSC 3	Arhgap20
Lpp	4.49371e-06	0.147683	0.735	0.716	0.00898742	MuSC 3	Lpp
Hdc.2	4.55961e-06	-2.55076	0.26	0.174	0.00911923	MuSC 3	Hdc
Kcnk1.1	4.56369e-06	1.21625	0.256	0.142	0.00912738	MuSC 3	Kcnk1
Brca1.1	5.14206e-06	-1.83555	0.339	0.265	0.0102841	MuSC 3	Brca1
Lgi2.2	5.26807e-06	-0.884511	0.166	0.107	0.0105361	MuSC 3	Lgi2
Pcna.1	5.33189e-06	-0.281145	0.375	0.358	0.0106638	MuSC 3	Pcna
Abca1.1	5.37024e-06	-0.191064	0.695	0.581	0.0107405	MuSC 3	Abca1
Cdk1.1	5.71193e-06	-2.55457	0.502	0.468	0.0114239	MuSC 3	Cdk1
Peak1.1	6.39379e-06	-0.253767	0.706	0.656	0.0127876	MuSC 3	Peak1
Prrx1	6.68221e-06	-0.133987	0.757	0.759	0.0133644	MuSC 3	Prrx1
Gm13889.2	7.22623e-06	0.258016	0.468	0.449	0.0144525	MuSC 3	Gm13889
Aebp1.2	7.29493e-06	-1.40401	0.296	0.26	0.0145899	MuSC 3	Aebp1
Tmem171.2	9.53906e-06	-1.22354	0.192	0.159	0.0190781	MuSC 3	Tmem171
Gbp9.1	9.89137e-06	-0.996039	0.346	0.284	0.0197827	MuSC 3	Gbp9
Myadm	9.91431e-06	0.186804	0.567	0.607	0.0198286	MuSC 3	Myadm
Ifit3b.1	1.12117e-05	-2.37172	0.232	0.183	0.0224235	MuSC 3	Ifit3b
Cyba	1.15337e-05	-0.242384	0.615	0.601	0.0230674	MuSC 3	Cyba
Arl4c.1	1.2661e-05	-0.730136	0.711	0.676	0.0253219	MuSC 3	Arl4c
Gpr183.2	1.28131e-05	-1.19348	0.307	0.243	0.0256262	MuSC 3	Gpr183
Myb.1	1.32992e-05	-2.34135	0.088	0.151	0.0265984	MuSC 3	Myb
Igsf6.2	1.3308e-05	-1.77475	0.209	0.158	0.0266159	MuSC 3	Igsf6
Gda.1	1.36632e-05	-0.91627	0.248	0.145	0.0273263	MuSC 3	Gda
Dcn.1	1.37152e-05	-0.556266	0.369	0.283	0.0274304	MuSC 3	Dcn
Gm17056.1	1.38191e-05	0.27796	0.599	0.532	0.0276382	MuSC 3	Gm17056
Rnd1.1	1.46415e-05	-0.83864	0.281	0.198	0.029283	MuSC 3	Rnd1
Col6a5.1	1.49786e-05	-1.82862	0.297	0.303	0.0299573	MuSC 3	Col6a5
Slc6a13.2	1.60753e-05	-1.89063	0.25	0.183	0.0321506	MuSC 3	Slc6a13
Hist2h2ac	1.8556e-05	-0.164494	0.37	0.337	0.0371119	MuSC 3	Hist2h2ac
Hgf.2	1.89798e-05	-0.339908	0.381	0.354	0.0379595	MuSC 3	Hgf
Aoc3.1	2.10728e-05	-0.957052	0.42	0.353	0.0421456	MuSC 3	Aoc3
Ppp1r14a.2	2.6249e-05	0.540954	0.438	0.359	0.0524981	MuSC 3	Ppp1r14a
Trim59.1	2.64773e-05	-0.648021	0.545	0.456	0.0529546	MuSC 3	Trim59
Msrb3	2.65211e-05	0.264292	0.441	0.368	0.0530421	MuSC 3	Msrb3
Gm10709	2.68286e-05	0.276502	0.427	0.344	0.0536572	MuSC 3	Gm10709
Nrarp.1	2.69365e-05	-0.207222	0.507	0.433	0.0538731	MuSC 3	Nrarp
Dmp1.2	2.94305e-05	-3.06229	0.269	0.278	0.058861	MuSC 3	Dmp1
Entpd1.2	3.57974e-05	-2.2153	0.284	0.237	0.0715949	MuSC 3	Entpd1
Kitl.2	3.65227e-05	-1.43872	0.612	0.501	0.0730454	MuSC 3	Kitl
Gm10260	3.78909e-05	0.724399	0.404	0.317	0.0757817	MuSC 3	Gm10260
Acsbg1.1	4.5198e-05	-1.12688	0.414	0.329	0.090396	MuSC 3	Acsbg1
Popdc3.1	5.04102e-05	-0.479	0.752	0.702	0.10082	MuSC 3	Popdc3
Snhg11.1	5.36424e-05	0.23034	0.322	0.225	0.107285	MuSC 3	Snhg11
Ms4a4d.1	5.40048e-05	0.852487	0.273	0.186	0.10801	MuSC 3	Ms4a4d
Stab1.2	5.5001e-05	-1.97357	0.424	0.376	0.110002	MuSC 3	Stab1
Sostdc1.2	5.58223e-05	-1.96546	0.241	0.115	0.111645	MuSC 3	Sostdc1
Lcorl.2	5.75691e-05	-0.105127	0.545	0.464	0.115138	MuSC 3	Lcorl
Stmn2.2	6.0915e-05	-0.948954	0.413	0.32	0.12183	MuSC 3	Stmn2
Jsrp1.1	6.13091e-05	-0.166144	0.779	0.774	0.122618	MuSC 3	Jsrp1
Hbb-bt	6.1387e-05	-0.758873	0.375	0.297	0.122774	MuSC 3	Hbb-bt
Mgarp.2	6.46388e-05	0.671877	0.276	0.216	0.129278	MuSC 3	Mgarp
Pltp.2	7.12497e-05	-0.545017	0.47	0.379	0.142499	MuSC 3	Pltp
Brca2.2	7.52077e-05	-0.328019	0.418	0.341	0.150415	MuSC 3	Brca2
Tns3.1	7.71078e-05	-0.586189	0.533	0.492	0.154216	MuSC 3	Tns3
Rap2a.2	8.28616e-05	-0.294723	0.555	0.523	0.165723	MuSC 3	Rap2a
Cd300a.1	8.6371e-05	-0.959012	0.242	0.15	0.172742	MuSC 3	Cd300a
Tmem37.1	8.7057e-05	-0.95628	0.278	0.214	0.174114	MuSC 3	Tmem37
Col12a1.1	8.74237e-05	-0.290971	0.571	0.539	0.174847	MuSC 3	Col12a1
Mmp23.1	9.19031e-05	-1.86116	0.278	0.198	0.183806	MuSC 3	Mmp23
Synm.2	9.21672e-05	-0.282869	0.384	0.279	0.184334	MuSC 3	Synm
Itga6.1	9.276e-05	-1.35065	0.32	0.253	0.18552	MuSC 3	Itga6
Kank3.1	9.99185e-05	-0.411428	0.469	0.382	0.199837	MuSC 3	Kank3
Sdcbp.2	0.000103342	-0.186972	0.683	0.661	0.206685	MuSC 3	Sdcbp
Dkk3.1	0.000108796	-1.79892	0.468	0.371	0.217593	MuSC 3	Dkk3
C3ar1	0.000112141	-0.844241	0.3	0.241	0.224283	MuSC 3	C3ar1
Dapk2.1	0.000121239	-0.351146	0.4	0.387	0.242478	MuSC 3	Dapk2
Tnfaip6.1	0.000121754	0.923915	0.39	0.27	0.243507	MuSC 3	Tnfaip6
Fxyd5.2	0.000136118	-0.739721	0.389	0.358	0.272236	MuSC 3	Fxyd5
Rgs16.1	0.000136771	-0.904783	0.545	0.524	0.273541	MuSC 3	Rgs16
Nudt4.1	0.000148264	0.288085	0.586	0.545	0.296528	MuSC 3	Nudt4
Myh11.1	0.000153291	-0.464856	0.444	0.358	0.306581	MuSC 3	Myh11
Rgs4.1	0.000171047	0.609158	0.491	0.433	0.342094	MuSC 3	Rgs4
Coch.1	0.000171847	0.239798	0.281	0.177	0.343694	MuSC 3	Coch
Kif22.2	0.000176277	-1.86816	0.38	0.352	0.352554	MuSC 3	Kif22
Fam105a.2	0.000204885	-0.377714	0.525	0.411	0.409769	MuSC 3	Fam105a
Ccdc34	0.000206294	-0.286115	0.63	0.603	0.412589	MuSC 3	Ccdc34
Vps8	0.000206554	-0.226837	0.524	0.444	0.413109	MuSC 3	Vps8
Rfc3.1	0.000225	-0.6367	0.454	0.422	0.45	MuSC 3	Rfc3
Wnt11.1	0.000236233	0.276158	0.294	0.182	0.472466	MuSC 3	Wnt11
Ccdc80.2	0.000237549	-0.310809	0.733	0.691	0.475098	MuSC 3	Ccdc80
Crispld2.2	0.000239186	0.346799	0.318	0.268	0.478373	MuSC 3	Crispld2
Cxcl14.2	0.000245725	-0.107717	0.319	0.213	0.491451	MuSC 3	Cxcl14
Tbx3.2	0.00024851	0.356818	0.454	0.435	0.497021	MuSC 3	Tbx3
Chst13	0.00025063	-3.03074	0.097	0.171	0.501261	MuSC 3	Chst13
Gm26825.1	0.000251128	-0.243958	0.25	0.215	0.502256	MuSC 3	Gm26825
Smpx.2	0.000261425	-1.36062	0.279	0.244	0.52285	MuSC 3	Smpx
Coro1a.1	0.000300271	-0.544738	0.438	0.362	0.600543	MuSC 3	Coro1a
Fam107b.1	0.00030311	-0.992098	0.421	0.394	0.606221	MuSC 3	Fam107b
Erbb3.2	0.000318317	-1.29726	0.261	0.246	0.636633	MuSC 3	Erbb3
Tk1.1	0.000321295	-2.71634	0.38	0.318	0.64259	MuSC 3	Tk1
Smagp.2	0.000365735	-0.840539	0.382	0.339	0.731469	MuSC 3	Smagp
Cenpf.1	0.000383496	-4.36551	0.364	0.294	0.766991	MuSC 3	Cenpf
Laptm5.1	0.000385818	-0.859516	0.361	0.276	0.771637	MuSC 3	Laptm5
Rhoh.2	0.000404554	0.787827	0.338	0.28	0.809109	MuSC 3	Rhoh
Tcf15.2	0.000405278	-1.31065	0.484	0.431	0.810556	MuSC 3	Tcf15
Cml3.2	0.000426254	-0.953703	0.019	0.026	0.852509	MuSC 3	Cml3
Rac2.1	0.000444868	-1.94017	0.199	0.146	0.889737	MuSC 3	Rac2
Alpl.1	0.00045572	0.204195	0.272	0.177	0.911439	MuSC 3	Alpl
Rasal2.1	0.000493051	-0.222599	0.559	0.529	0.986101	MuSC 3	Rasal2
Fbn1.1	0.0005043	-0.214568	0.692	0.676	1	MuSC 3	Fbn1
Grb14.1	0.000524628	-0.249267	0.331	0.242	1	MuSC 3	Grb14
Gnb4.1	0.000567643	-0.20061	0.714	0.634	1	MuSC 3	Gnb4
Cd59a.1	0.000571354	-0.232807	0.303	0.291	1	MuSC 3	Cd59a
Ptprz1.1	0.000601045	-0.110544	0.555	0.545	1	MuSC 3	Ptprz1
Sgol1.1	0.000646064	-2.42325	0.393	0.327	1	MuSC 3	Sgol1
Adamts4.2	0.000660836	-0.114913	0.614	0.575	1	MuSC 3	Adamts4
Cadm4.1	0.000671786	0.234911	0.393	0.311	1	MuSC 3	Cadm4
Gadd45g.1	0.000703896	-0.226067	0.723	0.67	1	MuSC 3	Gadd45g
Gpr50.2	0.000708738	-1.9921	0.401	0.299	1	MuSC 3	Gpr50
BC028528.2	0.000749541	-0.802614	0.265	0.23	1	MuSC 3	BC028528
Slc4a4.1	0.000809646	0.485386	0.28	0.248	1	MuSC 3	Slc4a4
Cdh10.2	0.000832066	-0.570001	0.211	0.161	1	MuSC 3	Cdh10
Pmepa1.2	0.000845413	-0.159665	0.906	0.904	1	MuSC 3	Pmepa1
Ggt5.1	0.000975185	-0.313844	0.401	0.327	1	MuSC 3	Ggt5
Frmd4b.1	0.00121493	-2.13134	0.347	0.296	1	MuSC 3	Frmd4b
Rnf17.1	0.00121502	-1.18156	0.063	0.051	1	MuSC 3	Rnf17
Cadm1.1	0.00121861	-0.24605	0.386	0.346	1	MuSC 3	Cadm1
Cenpk.1	0.00123497	-1.83329	0.256	0.234	1	MuSC 3	Cenpk
Add3.1	0.00123965	0.353798	0.417	0.406	1	MuSC 3	Add3
Prr13.2	0.0012507	-0.740316	0.47	0.396	1	MuSC 3	Prr13
Knstrn.1	0.00134364	-2.19489	0.452	0.371	1	MuSC 3	Knstrn
Tm6sf1.2	0.00136243	-1.06954	0.303	0.276	1	MuSC 3	Tm6sf1
Acap1.1	0.00136735	-2.09632	0.468	0.369	1	MuSC 3	Acap1
Aspn.2	0.00142664	-1.14921	0.373	0.294	1	MuSC 3	Aspn
Frmd3.1	0.0014625	-1.20198	0.438	0.342	1	MuSC 3	Frmd3
Csrp3	0.00152938	-1.10619	0.151	0.073	1	MuSC 3	Csrp3
Dhfr.1	0.00162061	-0.495584	0.497	0.419	1	MuSC 3	Dhfr
Gm42418.1	0.00166709	0.454917	0.997	0.999	1	MuSC 3	Gm42418
Mfap5.1	0.00172291	-0.945547	0.379	0.35	1	MuSC 3	Mfap5
Pdlim5	0.00174068	-0.240491	0.412	0.383	1	MuSC 3	Pdlim5
Gm12695.2	0.00177499	-3.04794	0.14	0.148	1	MuSC 3	Gm12695
Gja5.1	0.00184252	0.677062	0.257	0.07	1	MuSC 3	Gja5
Fgf18	0.00187375	-2.15803	0.151	0.121	1	MuSC 3	Fgf18
Lbp.1	0.00193247	0.40551	0.315	0.257	1	MuSC 3	Lbp
Il6.1	0.00196107	-0.666687	0.367	0.27	1	MuSC 3	Il6
Rgs10	0.00221169	-0.414248	0.492	0.417	1	MuSC 3	Rgs10
Cnn1.1	0.00225777	-0.989185	0.429	0.368	1	MuSC 3	Cnn1
Iigp1.2	0.00255692	-2.05208	0.625	0.531	1	MuSC 3	Iigp1
Mcm4.1	0.00267076	-0.147173	0.504	0.481	1	MuSC 3	Mcm4
Cenpm.2	0.00271582	-2.99148	0.415	0.374	1	MuSC 3	Cenpm
Bcas1.2	0.00275156	-1.41096	0.606	0.517	1	MuSC 3	Bcas1
Marveld1.1	0.00279791	-0.48657	0.457	0.422	1	MuSC 3	Marveld1
RP24-267C3.3.1	0.00291673	-0.460389	0.539	0.458	1	MuSC 3	RP24-267C3.3
Hapln1.1	0.00303244	-1.66154	0.001	0.053	1	MuSC 3	Hapln1
Pde5a.1	0.00316012	-0.486998	0.571	0.517	1	MuSC 3	Pde5a
Ifitm3.1	0.00332148	-0.283307	0.931	0.918	1	MuSC 3	Ifitm3
Egfl8.1	0.00358322	-0.569518	0.416	0.38	1	MuSC 3	Egfl8
Foxs1.2	0.00372075	-1.09658	0.347	0.306	1	MuSC 3	Foxs1
Cdh4.1	0.00406565	0.870327	0.309	0.192	1	MuSC 3	Cdh4
Gfap.2	0.004378	-0.64082	0.308	0.26	1	MuSC 3	Gfap
Gpihbp1.1	0.00447659	-0.727403	0.468	0.432	1	MuSC 3	Gpihbp1
Ctsh.1	0.00454617	-0.232292	0.579	0.496	1	MuSC 3	Ctsh
Gm13703.1	0.00475507	0.36065	0.509	0.472	1	MuSC 3	Gm13703
Scg3.2	0.00500539	-1.5182	0.314	0.234	1	MuSC 3	Scg3
Plekha7.1	0.00501279	-0.12415	0.344	0.271	1	MuSC 3	Plekha7
Mybph.2	0.00505934	-3.48929	0.214	0.195	1	MuSC 3	Mybph
Akap6	0.00515805	-2.22367	0.473	0.398	1	MuSC 3	Akap6
Slc1a5.1	0.00516969	-0.963763	0.437	0.396	1	MuSC 3	Slc1a5
Nkd2.1	0.00558916	-1.03674	0.376	0.266	1	MuSC 3	Nkd2
Cgnl1.1	0.00562881	-0.853485	0.537	0.452	1	MuSC 3	Cgnl1
Ube2s.1	0.00577878	-0.139785	0.847	0.798	1	MuSC 3	Ube2s
Vwf.1	0.00581374	-0.286976	0.424	0.361	1	MuSC 3	Vwf
Gstm2.1	0.00587022	0.158089	0.531	0.462	1	MuSC 3	Gstm2
Cep290.1	0.00602072	-0.183932	0.541	0.467	1	MuSC 3	Cep290
Tmx4.1	0.00626309	0.652904	0.574	0.545	1	MuSC 3	Tmx4
Scarb1.2	0.00642312	-0.564204	0.344	0.27	1	MuSC 3	Scarb1
Cd24a.2	0.00676435	-0.608834	0.34	0.24	1	MuSC 3	Cd24a
Sema3d.2	0.00680301	-0.264157	0.514	0.441	1	MuSC 3	Sema3d
Tspan7.2	0.00740343	0.274517	0.474	0.413	1	MuSC 3	Tspan7
Mfge8.2	0.00778382	-0.142454	0.705	0.618	1	MuSC 3	Mfge8
Dpp6.1	0.00799657	-0.80299	0.606	0.539	1	MuSC 3	Dpp6
Hmgb2.1	0.00829892	-0.817184	0.613	0.583	1	MuSC 3	Hmgb2
Lrrn1.2	0.00845841	-0.557407	0.679	0.636	1	MuSC 3	Lrrn1
Khdrbs3	0.00849189	-0.336657	0.73	0.684	1	MuSC 3	Khdrbs3
Cyyr1.1	0.00933338	-1.52763	0.37	0.292	1	MuSC 3	Cyyr1

## Sheet: Markers - Cycling progenitor
	p_val	avg_log2FC	pct.1	pct.2	p_val_adj	cluster	gene
Gas1.3	0	-2.454	0.698	0.986	0	Cycling progenitor	Gas1
Nme1.2	0	2.61105	0.936	0.651	0	Cycling progenitor	Nme1
Cycs.3	0	2.39752	0.948	0.706	0	Cycling progenitor	Cycs
Ranbp1.2	0	2.28276	0.949	0.722	0	Cycling progenitor	Ranbp1
Ran.3	0	2.54372	0.972	0.824	0	Cycling progenitor	Ran
Pfn1.2	0	1.80065	0.982	0.91	0	Cycling progenitor	Pfn1
Eif5a.2	0	2.06348	0.994	0.932	0	Cycling progenitor	Eif5a
S100a6.2	0	2.08886	0.995	0.961	0	Cycling progenitor	S100a6
Slc25a5.2	1.08431e-302	1.76502	0.966	0.835	2.16863e-299	Cycling progenitor	Slc25a5
Hspd1.2	3.72097e-288	1.96508	0.973	0.864	7.44194e-285	Cycling progenitor	Hspd1
Actb.2	3.40912e-285	1.06356	1	1	6.81823e-282	Cycling progenitor	Actb
Jund.2	4.27734e-271	-2.00131	0.933	0.996	8.55468e-268	Cycling progenitor	Jund
Tuba1b.2	3.66425e-265	2.19923	0.914	0.703	7.3285e-262	Cycling progenitor	Tuba1b
Fos.3	2.82109e-264	-2.41461	0.922	0.98	5.64218e-261	Cycling progenitor	Fos
Lgals1.2	7.50304e-264	2.27414	0.965	0.933	1.50061e-260	Cycling progenitor	Lgals1
Egr1.3	1.38104e-262	-2.08124	0.879	0.976	2.76208e-259	Cycling progenitor	Egr1
Mif.3	7.16091e-252	2.15601	0.933	0.741	1.43218e-248	Cycling progenitor	Mif
Jun.3	7.76498e-251	-2.05433	0.948	0.991	1.553e-247	Cycling progenitor	Jun
Ldha.3	2.12775e-250	1.81291	0.942	0.792	4.2555e-247	Cycling progenitor	Ldha
Npm1.3	7.227e-247	1.23398	0.996	0.993	1.4454e-243	Cycling progenitor	Npm1
Calm1.2	1.1974e-245	1.46864	0.977	0.901	2.3948e-242	Cycling progenitor	Calm1
Btg2.3	7.68964e-244	-2.52548	0.76	0.938	1.53793e-240	Cycling progenitor	Btg2
Tmsb10.2	1.96705e-239	1.66476	0.991	0.982	3.9341e-236	Cycling progenitor	Tmsb10
Txnip.1	5.92824e-236	-2.10734	0.668	0.926	1.18565e-232	Cycling progenitor	Txnip
Ddx39.3	5.65746e-234	2.90054	0.801	0.418	1.13149e-230	Cycling progenitor	Ddx39
S100a10.2	1.68416e-233	1.3786	0.995	0.966	3.36831e-230	Cycling progenitor	S100a10
Zfp36l1.2	4.67863e-232	-1.6196	0.852	0.972	9.35726e-229	Cycling progenitor	Zfp36l1
Ncl.2	2.55157e-230	1.70945	0.993	0.969	5.10313e-227	Cycling progenitor	Ncl
Hspe1.2	1.55849e-224	1.29971	0.978	0.947	3.11698e-221	Cycling progenitor	Hspe1
Txn1.3	6.51463e-224	1.8259	0.934	0.853	1.30293e-220	Cycling progenitor	Txn1
Vim.3	8.58413e-224	1.23495	0.995	0.995	1.71683e-220	Cycling progenitor	Vim
Ppa1.2	1.05226e-219	2.86826	0.804	0.474	2.10453e-216	Cycling progenitor	Ppa1
Fosb.3	1.1135e-218	-2.44451	0.697	0.904	2.227e-215	Cycling progenitor	Fosb
Tubb5.2	2.43144e-217	1.9921	0.931	0.865	4.86288e-214	Cycling progenitor	Tubb5
Btg1.3	3.75385e-216	-1.38757	0.926	0.984	7.50769e-213	Cycling progenitor	Btg1
Apoe.3	3.12389e-215	-1.83541	0.771	0.943	6.24777e-212	Cycling progenitor	Apoe
Arpc1b.2	4.95803e-215	1.94652	0.898	0.738	9.91606e-212	Cycling progenitor	Arpc1b
C1qbp.2	3.55409e-212	1.66461	0.926	0.752	7.10817e-209	Cycling progenitor	C1qbp
Rpl41.2	2.54607e-211	0.771602	1	1	5.09215e-208	Cycling progenitor	Rpl41
Nhp2.2	2.30159e-208	2.11886	0.861	0.594	4.60319e-205	Cycling progenitor	Nhp2
Actg1.2	4.27442e-202	1.00216	0.997	0.992	8.54885e-199	Cycling progenitor	Actg1
Eno1.1	2.80011e-199	2.11535	0.877	0.721	5.60021e-196	Cycling progenitor	Eno1
Itih5.2	2.97448e-199	-1.63901	0.75	0.953	5.94895e-196	Cycling progenitor	Itih5
Socs3.3	9.09198e-198	-2.26691	0.661	0.902	1.8184e-194	Cycling progenitor	Socs3
Lmna.2	2.43665e-196	1.19857	0.978	0.935	4.8733e-193	Cycling progenitor	Lmna
H2afz.2	6.94333e-194	2.40159	0.94	0.882	1.38867e-190	Cycling progenitor	H2afz
Nop58.2	7.69387e-194	1.94392	0.904	0.691	1.53877e-190	Cycling progenitor	Nop58
Junb.3	1.49655e-192	-2.10233	0.884	0.955	2.99311e-189	Cycling progenitor	Junb
Adamts5.3	6.38801e-192	-2.1432	0.621	0.878	1.2776e-188	Cycling progenitor	Adamts5
Hspa1b.2	1.21087e-191	-2.12322	0.759	0.954	2.42173e-188	Cycling progenitor	Hspa1b
Timp1.2	6.53244e-188	4.30468	0.807	0.67	1.30649e-184	Cycling progenitor	Timp1
Hn1.2	2.01554e-184	2.09153	0.827	0.589	4.03107e-181	Cycling progenitor	Hn1
Filip1l.3	1.60106e-183	-2.02627	0.522	0.83	3.20211e-180	Cycling progenitor	Filip1l
Tpm4.1	4.11505e-177	1.31212	0.952	0.832	8.2301e-174	Cycling progenitor	Tpm4
C1qb.3	1.00789e-176	-1.81388	0.219	0.625	2.01577e-173	Cycling progenitor	C1qb
Ogn.2	2.87604e-173	-2.18539	0.528	0.826	5.75208e-170	Cycling progenitor	Ogn
Gsn.3	7.3403e-172	-1.25101	0.852	0.962	1.46806e-168	Cycling progenitor	Gsn
Phgdh.2	1.40287e-171	2.4598	0.75	0.443	2.80573e-168	Cycling progenitor	Phgdh
Ccnd1.2	1.30187e-168	1.93346	0.834	0.563	2.60374e-165	Cycling progenitor	Ccnd1
Wisp2.3	1.98303e-164	-2.47652	0.398	0.746	3.96606e-161	Cycling progenitor	Wisp2
Hspa1a.3	3.40013e-164	-2.17553	0.787	0.943	6.80025e-161	Cycling progenitor	Hspa1a
Hsp90aa1.3	5.96746e-164	0.982798	0.99	0.949	1.19349e-160	Cycling progenitor	Hsp90aa1
Tagln2.3	9.63056e-163	1.3244	0.95	0.903	1.92611e-159	Cycling progenitor	Tagln2
Dctpp1.3	2.38443e-161	2.50483	0.746	0.487	4.76886e-158	Cycling progenitor	Dctpp1
Ubc.2	6.61816e-161	-1.48205	0.946	0.975	1.32363e-157	Cycling progenitor	Ubc
Lrg1.2	1.65862e-160	3.2781	0.077	0.535	3.31724e-157	Cycling progenitor	Lrg1
Vstm2a.3	3.61212e-159	-2.0368	0.354	0.714	7.22424e-156	Cycling progenitor	Vstm2a
Nppc.2	2.35853e-157	-2.95295	0.343	0.719	4.71706e-154	Cycling progenitor	Nppc
Sepp1.1	5.47786e-157	-1.59554	0.619	0.878	1.09557e-153	Cycling progenitor	Sepp1
Setd8.3	6.14898e-156	2.03403	0.785	0.481	1.2298e-152	Cycling progenitor	Setd8
Ednrb.3	4.79574e-155	1.83317	0.116	0.545	9.59147e-152	Cycling progenitor	Ednrb
S100a11.2	4.641e-152	1.31085	0.941	0.86	9.282e-149	Cycling progenitor	S100a11
Abca1.2	6.25073e-150	-2.19205	0.25	0.668	1.25015e-146	Cycling progenitor	Abca1
Ube2s.2	3.86663e-149	1.6135	0.91	0.82	7.73326e-146	Cycling progenitor	Ube2s
Manf.1	2.16991e-148	1.33	0.921	0.827	4.33983e-145	Cycling progenitor	Manf
Gadd45a.3	5.21497e-148	-2.24727	0.612	0.856	1.04299e-144	Cycling progenitor	Gadd45a
Zfp36.3	1.20009e-145	-2.13906	0.507	0.809	2.40017e-142	Cycling progenitor	Zfp36
Mpp6.2	1.30821e-144	2.25361	0.783	0.562	2.61643e-141	Cycling progenitor	Mpp6
Sparc.3	5.22698e-143	-0.82223	0.941	0.997	1.0454e-139	Cycling progenitor	Sparc
Ptx3.2	2.71183e-142	1.21703	0.093	0.497	5.42367e-139	Cycling progenitor	Ptx3
Nop56.3	1.51686e-141	2.00601	0.821	0.574	3.03373e-138	Cycling progenitor	Nop56
Atp1a2.2	1.7399e-141	-2.14832	0.621	0.806	3.47981e-138	Cycling progenitor	Atp1a2
Map2k3.2	6.06761e-141	2.42511	0.764	0.53	1.21352e-137	Cycling progenitor	Map2k3
Srm.2	2.19442e-139	1.97859	0.769	0.512	4.38884e-136	Cycling progenitor	Srm
Col3a1.3	3.20424e-139	-1.00003	0.882	0.975	6.40849e-136	Cycling progenitor	Col3a1
Itm2a.2	1.78976e-138	-1.00105	0.822	0.968	3.57952e-135	Cycling progenitor	Itm2a
Cfh.3	2.9236e-138	-1.4116	0.608	0.849	5.84721e-135	Cycling progenitor	Cfh
AI607873.1	2.93049e-135	-0.540184	0.076	0.523	5.86099e-132	Cycling progenitor	AI607873
Ier2.3	8.9159e-135	-1.85717	0.83	0.937	1.78318e-131	Cycling progenitor	Ier2
Id3.3	1.38761e-132	-1.6345	0.901	0.965	2.77523e-129	Cycling progenitor	Id3
Ppp1r14b.3	2.49354e-131	0.69465	0.986	0.983	4.98708e-128	Cycling progenitor	Ppp1r14b
Gdf10.1	6.15668e-130	1.30063	0.002	0.011	1.23134e-126	Cycling progenitor	Gdf10
Ddx21.2	7.50174e-128	1.76393	0.906	0.747	1.50035e-124	Cycling progenitor	Ddx21
Tuba1c.3	9.20136e-127	3.44843	0.748	0.627	1.84027e-123	Cycling progenitor	Tuba1c
Irs2.3	4.61e-125	-1.60018	0.515	0.813	9.22001e-122	Cycling progenitor	Irs2
Fibin.2	2.20741e-124	-1.40325	0.614	0.84	4.41483e-121	Cycling progenitor	Fibin
Cstb.2	2.16374e-123	1.48758	0.854	0.684	4.32749e-120	Cycling progenitor	Cstb
Tubb6.1	4.1714e-123	2.04638	0.78	0.651	8.3428e-120	Cycling progenitor	Tubb6
Cd44.2	4.91604e-123	2.32169	0.816	0.703	9.83208e-120	Cycling progenitor	Cd44
Myl6.1	1.35387e-122	0.957007	0.979	0.923	2.70774e-119	Cycling progenitor	Myl6
Ackr1.3	6.72551e-121	0.507172	0.159	0.521	1.3451e-117	Cycling progenitor	Ackr1
Tnfrsf12a.3	7.1144e-121	2.26409	0.828	0.774	1.42288e-117	Cycling progenitor	Tnfrsf12a
S100a4.3	4.92096e-119	2.59859	0.744	0.646	9.84191e-116	Cycling progenitor	S100a4
Csmd1.3	1.22552e-118	-0.93079	0.433	0.705	2.45104e-115	Cycling progenitor	Csmd1
Mthfd2.2	6.16228e-118	3.5064	0.655	0.444	1.23246e-114	Cycling progenitor	Mthfd2
Lin7a.2	2.73469e-117	-2.03101	0.344	0.697	5.46938e-114	Cycling progenitor	Lin7a
Neat1.1	3.14776e-117	-1.24546	0.872	0.949	6.29552e-114	Cycling progenitor	Neat1
Ppp1r15a.3	1.53772e-116	-1.4679	0.785	0.91	3.07545e-113	Cycling progenitor	Ppp1r15a
Dusp1.2	2.59991e-116	-1.60568	0.74	0.896	5.19981e-113	Cycling progenitor	Dusp1
Medag.1	4.04854e-116	-1.35796	0.771	0.889	8.09707e-113	Cycling progenitor	Medag
Tpm1.2	9.20088e-116	1.94458	0.855	0.749	1.84018e-112	Cycling progenitor	Tpm1
Gas6.2	9.28891e-116	-1.71662	0.539	0.778	1.85778e-112	Cycling progenitor	Gas6
Tnc.3	5.24898e-114	4.48349	0.692	0.586	1.0498e-110	Cycling progenitor	Tnc
Cdca7.2	8.48724e-113	3.13522	0.594	0.345	1.69745e-109	Cycling progenitor	Cdca7
Cep128.2	1.01529e-112	-1.62972	0.641	0.828	2.03058e-109	Cycling progenitor	Cep128
Dut.2	1.06721e-112	2.42087	0.724	0.545	2.13442e-109	Cycling progenitor	Dut
Cks1b.1	1.99247e-111	2.71871	0.646	0.378	3.98494e-108	Cycling progenitor	Cks1b
Fbxo32.2	8.89225e-111	-1.59811	0.498	0.725	1.77845e-107	Cycling progenitor	Fbxo32
Angpt1.2	2.04648e-110	-1.7978	0.588	0.729	4.09296e-107	Cycling progenitor	Angpt1
Gimap5.3	1.3092e-109	2.32434	0.072	0.465	2.61839e-106	Cycling progenitor	Gimap5
Plagl1.3	1.72062e-109	-1.30642	0.703	0.855	3.44124e-106	Cycling progenitor	Plagl1
Sox18.2	6.49383e-109	1.31594	0.084	0.48	1.29877e-105	Cycling progenitor	Sox18
Ctss.2	8.06288e-108	0.237382	0.213	0.561	1.61258e-104	Cycling progenitor	Ctss
Nes.2	2.50662e-106	2.08196	0.678	0.396	5.01324e-103	Cycling progenitor	Nes
Lmnb1.1	1.43749e-105	2.45845	0.685	0.484	2.87497e-102	Cycling progenitor	Lmnb1
Anxa2.2	1.97763e-105	1.03387	0.962	0.941	3.95526e-102	Cycling progenitor	Anxa2
Nasp.2	2.5899e-105	1.81848	0.742	0.572	5.17979e-102	Cycling progenitor	Nasp
Gpx1.2	5.85994e-105	1.46664	0.839	0.752	1.17199e-101	Cycling progenitor	Gpx1
Scube2.1	8.14206e-105	-0.911726	0.061	0.483	1.62841e-101	Cycling progenitor	Scube2
Gstm1.3	6.18435e-103	-1.33469	0.715	0.838	1.23687e-99	Cycling progenitor	Gstm1
Gimap4.2	5.52631e-102	2.58661	0.076	0.477	1.10526e-98	Cycling progenitor	Gimap4
Stmn1.3	6.71753e-102	4.39732	0.705	0.675	1.34351e-98	Cycling progenitor	Stmn1
Cald1.2	7.29919e-102	1.033	0.985	0.957	1.45984e-98	Cycling progenitor	Cald1
Sod3.2	1.06207e-101	-1.66739	0.298	0.644	2.12414e-98	Cycling progenitor	Sod3
Arap3.2	2.93406e-101	2.58081	0.107	0.392	5.86812e-98	Cycling progenitor	Arap3
Pcdh1.3	5.62178e-101	3.21781	0.498	0.287	1.12436e-97	Cycling progenitor	Pcdh1
Clic1.1	2.58161e-100	1.53874	0.828	0.776	5.16322e-97	Cycling progenitor	Clic1
Hist1h2ai.2	5.15317e-100	4.91906	0.227	0.054	1.03063e-96	Cycling progenitor	Hist1h2ai
Gem.2	5.39818e-100	-1.81013	0.517	0.767	1.07964e-96	Cycling progenitor	Gem
Tnnt2.3	1.85097e-99	1.82277	0.57	0.387	3.70193e-96	Cycling progenitor	Tnnt2
Smpdl3a.2	1.88159e-99	-1.55012	0.397	0.655	3.76317e-96	Cycling progenitor	Smpdl3a
Lmnb2.3	3.2777e-99	1.5121	0.648	0.392	6.5554e-96	Cycling progenitor	Lmnb2
Hist1h3c.3	5.33931e-99	7.66521	0.321	0.054	1.06786e-95	Cycling progenitor	Hist1h3c
Robo4.2	1.06248e-98	3.27073	0.03	0.32	2.12496e-95	Cycling progenitor	Robo4
Hist1h3b.2	1.68603e-98	8.0552	0.179	0.036	3.37207e-95	Cycling progenitor	Hist1h3b
Slitrk1.2	2.23701e-98	1.89996	0.012	0.188	4.47402e-95	Cycling progenitor	Slitrk1
Dcx.3	3.81843e-98	-1.51798	0.466	0.741	7.63687e-95	Cycling progenitor	Dcx
Meg3.2	7.96572e-98	-1.46869	0.683	0.822	1.59314e-94	Cycling progenitor	Meg3
Csf1.2	1.3156e-97	2.16785	0.59	0.35	2.6312e-94	Cycling progenitor	Csf1
Cdca3.3	1.12259e-96	5.49869	0.507	0.286	2.24519e-93	Cycling progenitor	Cdca3
Ly86.3	6.18741e-96	0.166059	0.076	0.463	1.23748e-92	Cycling progenitor	Ly86
9930111J21Rik2.3	2.55688e-95	1.54919	0.125	0.492	5.11376e-92	Cycling progenitor	9930111J21Rik2
Dlk1.1	4.45823e-95	1.88695	0.301	0.185	8.91647e-92	Cycling progenitor	Dlk1
Hmgb2.2	7.0937e-94	3.05851	0.71	0.593	1.41874e-90	Cycling progenitor	Hmgb2
Pdgfra.3	2.62317e-93	2.28095	0.021	0.372	5.24634e-90	Cycling progenitor	Pdgfra
Tfrc.2	6.40708e-93	2.67469	0.578	0.375	1.28142e-89	Cycling progenitor	Tfrc
Mmp2.2	3.8241e-92	-2.01604	0.477	0.717	7.6482e-89	Cycling progenitor	Mmp2
Cebpb.2	4.44152e-92	-1.54878	0.712	0.846	8.88305e-89	Cycling progenitor	Cebpb
Htr7.3	1.87457e-91	1.10387	0.052	0.4	3.74914e-88	Cycling progenitor	Htr7
B430218F22Rik.3	2.26806e-91	3.00476	0.107	0.051	4.53611e-88	Cycling progenitor	B430218F22Rik
Mcm6.3	1.28202e-90	2.95552	0.714	0.642	2.56405e-87	Cycling progenitor	Mcm6
Mbnl3.3	3.12268e-90	1.47899	0.11	0.413	6.24535e-87	Cycling progenitor	Mbnl3
Tpi1.3	3.94456e-90	1.46363	0.784	0.674	7.88912e-87	Cycling progenitor	Tpi1
Hmgn2.2	5.66968e-90	1.70543	0.748	0.585	1.13394e-86	Cycling progenitor	Hmgn2
Cdc42ep3.2	1.7888e-89	-0.737059	0.498	0.75	3.57759e-86	Cycling progenitor	Cdc42ep3
Kcna5.2	2.82074e-89	-0.942431	0.049	0.454	5.64148e-86	Cycling progenitor	Kcna5
Dnajb1.3	8.34598e-89	-2.0154	0.575	0.808	1.6692e-85	Cycling progenitor	Dnajb1
Plpp3.3	9.0737e-89	-1.53267	0.664	0.794	1.81474e-85	Cycling progenitor	Plpp3
C1qtnf9.2	1.32787e-87	1.8865	0.112	0.434	2.65574e-84	Cycling progenitor	C1qtnf9
Pappa.3	2.66064e-87	-0.171869	0.436	0.711	5.32127e-84	Cycling progenitor	Pappa
Npr1.3	6.69557e-87	-1.19792	0.057	0.457	1.33911e-83	Cycling progenitor	Npr1
2700094K13Rik.3	3.61503e-86	2.37705	0.637	0.49	7.23005e-83	Cycling progenitor	2700094K13Rik
Lsamp.2	4.42754e-86	-0.685428	0.145	0.515	8.85508e-83	Cycling progenitor	Lsamp
Scn7a.2	6.88985e-85	-0.537621	0.239	0.564	1.37797e-81	Cycling progenitor	Scn7a
Dusp15.3	8.68013e-85	3.52886	0.145	0.094	1.73603e-81	Cycling progenitor	Dusp15
Bmp5.1	1.71014e-84	2.58906	0.052	0.41	3.42028e-81	Cycling progenitor	Bmp5
2810417H13Rik.3	1.36043e-83	6.00417	0.573	0.404	2.72087e-80	Cycling progenitor	2810417H13Rik
Wnt4.3	1.97811e-83	-2.44356	0.449	0.654	3.95621e-80	Cycling progenitor	Wnt4
Ccdc80.3	2.33784e-83	-1.38766	0.422	0.732	4.67568e-80	Cycling progenitor	Ccdc80
Gria4.2	3.28425e-83	1.64523	0.025	0.287	6.5685e-80	Cycling progenitor	Gria4
Rasl11a.2	4.17848e-83	0.222542	0.146	0.457	8.35697e-80	Cycling progenitor	Rasl11a
Angptl4.3	1.11005e-82	1.60712	0.651	0.386	2.22011e-79	Cycling progenitor	Angptl4
Fcna.2	8.79316e-82	0.15917	0.032	0.348	1.75863e-78	Cycling progenitor	Fcna
Nfkbid.3	9.53796e-82	2.4412	0.035	0.343	1.90759e-78	Cycling progenitor	Nfkbid
Kit.3	2.19605e-81	3.39782	0.053	0.36	4.39211e-78	Cycling progenitor	Kit
Mcm7.2	3.23396e-81	1.95019	0.697	0.541	6.46792e-78	Cycling progenitor	Mcm7
Ifitm3.2	4.98626e-81	0.929821	0.977	0.922	9.97252e-78	Cycling progenitor	Ifitm3
Hspb1.3	5.07092e-81	-1.66416	0.927	0.954	1.01418e-77	Cycling progenitor	Hspb1
Hpgd.2	5.09752e-81	1.93274	0.323	0.18	1.0195e-77	Cycling progenitor	Hpgd
Tesc.1	5.80967e-81	2.23914	0.097	0.493	1.16193e-77	Cycling progenitor	Tesc
Pcna.2	7.87824e-81	2.16443	0.576	0.354	1.57565e-77	Cycling progenitor	Pcna
Kank4.2	8.43172e-81	1.68183	0.069	0.459	1.68634e-77	Cycling progenitor	Kank4
Tubb4b.2	1.68453e-80	1.18855	0.812	0.657	3.36906e-77	Cycling progenitor	Tubb4b
Lbh.1	3.75913e-78	2.04897	0.697	0.551	7.51825e-75	Cycling progenitor	Lbh
Gjc3.2	4.2916e-78	1.63245	0.084	0.397	8.5832e-75	Cycling progenitor	Gjc3
Myct1.2	6.04659e-78	1.50631	0.249	0.546	1.20932e-74	Cycling progenitor	Myct1
Troap.2	7.48325e-78	7.1508	0.293	0.062	1.49665e-74	Cycling progenitor	Troap
Igf2.1	1.10004e-77	-1.17784	0.671	0.843	2.20008e-74	Cycling progenitor	Igf2
Myod1.2	2.93407e-77	1.57973	0.723	0.521	5.86814e-74	Cycling progenitor	Myod1
St8sia6.3	3.47527e-77	1.16714	0.095	0.429	6.95053e-74	Cycling progenitor	St8sia6
Pmp22.1	9.27955e-77	-0.744169	0.651	0.891	1.85591e-73	Cycling progenitor	Pmp22
Eno3.2	9.6187e-77	3.98341	0.588	0.439	1.92374e-73	Cycling progenitor	Eno3
Lcp1.2	4.08715e-76	0.928018	0.074	0.42	8.1743e-73	Cycling progenitor	Lcp1
Bmp4.2	4.34284e-76	-1.67231	0.375	0.675	8.68568e-73	Cycling progenitor	Bmp4
Tyms.2	4.45974e-76	2.77089	0.587	0.416	8.91947e-73	Cycling progenitor	Tyms
Smco3.3	1.06248e-75	0.526619	0.057	0.414	2.12495e-72	Cycling progenitor	Smco3
Cotl1.3	2.72166e-75	1.2972	0.442	0.239	5.44333e-72	Cycling progenitor	Cotl1
Abcb1a.1	1.14367e-74	1.02714	0.152	0.486	2.28735e-71	Cycling progenitor	Abcb1a
Cbr2.2	1.16621e-74	0.951171	0.124	0.427	2.33243e-71	Cycling progenitor	Cbr2
Sat1.2	1.33921e-74	-1.73202	0.616	0.795	2.67842e-71	Cycling progenitor	Sat1
Tpm2.1	2.48851e-74	1.5088	0.759	0.68	4.97701e-71	Cycling progenitor	Tpm2
Esm1.2	3.20086e-74	6.30931	0.578	0.455	6.40172e-71	Cycling progenitor	Esm1
Col24a1.3	3.27282e-74	-0.707114	0.166	0.543	6.54563e-71	Cycling progenitor	Col24a1
Klf4.3	9.20481e-74	-1.70061	0.658	0.807	1.84096e-70	Cycling progenitor	Klf4
Odc1.2	1.99189e-73	1.25945	0.797	0.598	3.98377e-70	Cycling progenitor	Odc1
Hmgb3.2	3.85631e-73	2.09142	0.609	0.438	7.71262e-70	Cycling progenitor	Hmgb3
Chrdl2.2	5.11818e-73	-1.90102	0.409	0.648	1.02364e-69	Cycling progenitor	Chrdl2
Pcolce2.3	7.15698e-73	1.43656	0.614	0.447	1.4314e-69	Cycling progenitor	Pcolce2
Bst1.2	1.86093e-72	2.46104	0.044	0.325	3.72185e-69	Cycling progenitor	Bst1
Cyp26a1.3	2.8086e-72	2.41558	0.232	0.158	5.61719e-69	Cycling progenitor	Cyp26a1
Chp2.3	3.54387e-72	2.97114	0.085	0.404	7.08774e-69	Cycling progenitor	Chp2
Cst6.2	3.82863e-72	5.80614	0.48	0.264	7.65725e-69	Cycling progenitor	Cst6
Chl1.3	4.43464e-72	3.04438	0.088	0.419	8.86927e-69	Cycling progenitor	Chl1
Cck.2	1.14174e-71	-2.09995	0.076	0.419	2.28347e-68	Cycling progenitor	Cck
Opcml.3	1.92031e-71	0.243761	0.068	0.409	3.84063e-68	Cycling progenitor	Opcml
Ptprr.3	7.83857e-71	1.58467	0.055	0.411	1.56771e-67	Cycling progenitor	Ptprr
Cks2.2	8.9396e-71	3.68792	0.633	0.552	1.78792e-67	Cycling progenitor	Cks2
Efemp1.2	1.54083e-70	0.65471	0.057	0.347	3.08166e-67	Cycling progenitor	Efemp1
Col20a1	2.00199e-70	0.88054	0.239	0.531	4.00397e-67	Cycling progenitor	Col20a1
Rgs7bp.2	2.19615e-70	1.32197	0.02	0.374	4.3923e-67	Cycling progenitor	Rgs7bp
Ucn2.1	6.15673e-70	1.54045	0.006	0.073	1.23135e-66	Cycling progenitor	Ucn2
March1.1	8.50799e-70	3.13145	0.141	0.124	1.7016e-66	Cycling progenitor	2024-03-01
Hist1h2ak.3	1.16239e-69	5.57378	0.515	0.401	2.32479e-66	Cycling progenitor	Hist1h2ak
Ndrg1.2	2.00655e-69	-0.883845	0.686	0.854	4.0131e-66	Cycling progenitor	Ndrg1
Mical2.2	2.26853e-69	2.57708	0.62	0.524	4.53705e-66	Cycling progenitor	Mical2
Wfdc1.2	3.14524e-69	0.268229	0.005	0.042	6.29049e-66	Cycling progenitor	Wfdc1
Ifi205.2	6.02172e-69	1.87135	0.099	0.425	1.20434e-65	Cycling progenitor	Ifi205
Cyb5r3.2	1.107e-68	0.953955	0.862	0.756	2.21399e-65	Cycling progenitor	Cyb5r3
Tmpo.2	1.52782e-68	1.48491	0.753	0.614	3.05565e-65	Cycling progenitor	Tmpo
Nt5dc2.1	3.07473e-68	2.25	0.603	0.486	6.14945e-65	Cycling progenitor	Nt5dc2
Lgals3.2	7.88191e-68	2.36937	0.683	0.598	1.57638e-64	Cycling progenitor	Lgals3
Tnni1.3	8.02459e-68	2.34676	0.514	0.395	1.60492e-64	Cycling progenitor	Tnni1
She.2	9.86252e-68	1.03723	0.066	0.4	1.9725e-64	Cycling progenitor	She
Gjc1.1	1.50004e-67	1.63889	0.715	0.621	3.00008e-64	Cycling progenitor	Gjc1
Apol10b.2	2.04757e-67	1.33746	0.231	0.163	4.09514e-64	Cycling progenitor	Apol10b
Nr4a1.2	2.55549e-67	-2.13494	0.348	0.632	5.11099e-64	Cycling progenitor	Nr4a1
Atp2a2.1	6.14722e-67	1.17946	0.801	0.624	1.22944e-63	Cycling progenitor	Atp2a2
Car8.3	1.41411e-66	1.88199	0.112	0.38	2.82823e-63	Cycling progenitor	Car8
Apbb1ip.2	1.67416e-66	1.83947	0.614	0.577	3.34832e-63	Cycling progenitor	Apbb1ip
Adgrd1.3	2.85603e-66	1.01913	0.152	0.103	5.71207e-63	Cycling progenitor	Adgrd1
Sbspon.3	3.72768e-66	1.29406	0.105	0.446	7.45536e-63	Cycling progenitor	Sbspon
1810041L15Rik.2	4.71171e-66	-0.8853	0.049	0.342	9.42342e-63	Cycling progenitor	1810041L15Rik
Serpinh1.2	5.19153e-66	0.691992	0.959	0.921	1.03831e-62	Cycling progenitor	Serpinh1
Pi16.3	8.92898e-66	-0.607729	0.054	0.336	1.7858e-62	Cycling progenitor	Pi16
Bdnf.2	1.48049e-65	-1.16871	0.35	0.602	2.96098e-62	Cycling progenitor	Bdnf
Socs2.3	2.38435e-65	-1.00813	0.779	0.904	4.76871e-62	Cycling progenitor	Socs2
Ebf1.2	6.21401e-65	0.735938	0.469	0.708	1.2428e-61	Cycling progenitor	Ebf1
Gngt2.3	1.21866e-64	2.30568	0.095	0.393	2.43732e-61	Cycling progenitor	Gngt2
Cd34.2	1.33585e-64	-1.68264	0.396	0.644	2.6717e-61	Cycling progenitor	Cd34
Pkig.3	2.41472e-64	1.19304	0.781	0.72	4.82945e-61	Cycling progenitor	Pkig
Ajap1.3	5.70129e-64	3.33499	0.321	0.169	1.14026e-60	Cycling progenitor	Ajap1
Sct.2	9.06542e-64	2.85694	0.11	0.076	1.81308e-60	Cycling progenitor	Sct
Anln.1	1.21706e-63	5.56514	0.45	0.29	2.43411e-60	Cycling progenitor	Anln
Otop1.3	3.09279e-63	1.59623	0.013	0.131	6.18558e-60	Cycling progenitor	Otop1
Cp.3	3.72047e-63	-1.58478	0.567	0.726	7.44094e-60	Cycling progenitor	Cp
Csf3r.3	3.74036e-63	2.17762	0.172	0.106	7.48071e-60	Cycling progenitor	Csf3r
Ptprcap.3	9.09205e-63	2.36962	0.06	0.375	1.81841e-59	Cycling progenitor	Ptprcap
Slc8a1.3	1.0612e-62	1.04336	0.083	0.322	2.12241e-59	Cycling progenitor	Slc8a1
Dpp6.2	1.26049e-62	-0.765201	0.245	0.596	2.52098e-59	Cycling progenitor	Dpp6
Klhl41.2	1.5516e-62	1.51633	0.336	0.212	3.10321e-59	Cycling progenitor	Klhl41
Cdk6.3	2.02582e-62	1.48263	0.775	0.728	4.05164e-59	Cycling progenitor	Cdk6
Cyp51.2	2.55258e-62	1.60122	0.574	0.374	5.10517e-59	Cycling progenitor	Cyp51
Filip1.3	3.81398e-62	-0.70792	0.487	0.666	7.62796e-59	Cycling progenitor	Filip1
Klf2.2	4.33659e-62	-1.47452	0.397	0.674	8.67317e-59	Cycling progenitor	Klf2
Mall.3	8.7563e-62	1.70795	0.105	0.435	1.75126e-58	Cycling progenitor	Mall
Col4a1.1	1.15597e-61	-0.565489	0.756	0.898	2.31194e-58	Cycling progenitor	Col4a1
Atf3.3	1.69982e-61	-1.81017	0.617	0.785	3.39964e-58	Cycling progenitor	Atf3
Hmga2.2	2.50798e-61	4.37201	0.637	0.598	5.01596e-58	Cycling progenitor	Hmga2
Agt.2	2.76993e-61	1.59367	0.049	0.36	5.53985e-58	Cycling progenitor	Agt
Cmah.2	4.3932e-61	-0.313099	0.107	0.45	8.7864e-58	Cycling progenitor	Cmah
Flna.2	6.11204e-61	0.926301	0.765	0.547	1.22241e-57	Cycling progenitor	Flna
Ddit4.3	6.2204e-61	-1.19649	0.687	0.815	1.24408e-57	Cycling progenitor	Ddit4
Adamts1.3	8.73084e-61	-1.67474	0.48	0.692	1.74617e-57	Cycling progenitor	Adamts1
Spats2l.2	1.9147e-60	-0.798594	0.809	0.901	3.8294e-57	Cycling progenitor	Spats2l
Rbpms2.2	1.94979e-60	2.78915	0.527	0.415	3.89957e-57	Cycling progenitor	Rbpms2
Ccm2l.2	5.52879e-60	3.16601	0.043	0.036	1.10576e-56	Cycling progenitor	Ccm2l
Fosl1.2	6.3987e-60	5.44704	0.613	0.533	1.27974e-56	Cycling progenitor	Fosl1
Gfod2.1	7.55824e-60	1.01909	0.582	0.436	1.51165e-56	Cycling progenitor	Gfod2
Alox5ap.2	1.12253e-59	0.479437	0.156	0.425	2.24505e-56	Cycling progenitor	Alox5ap
Ushbp1.1	1.33293e-59	3.0788	0.316	0.175	2.66586e-56	Cycling progenitor	Ushbp1
Sept7.2	1.42534e-59	0.548949	0.963	0.912	2.85069e-56	Cycling progenitor	2024-09-07
Smc2.1	1.55331e-59	2.60689	0.567	0.44	3.10662e-56	Cycling progenitor	Smc2
Sema5a.2	2.40028e-59	-0.821186	0.077	0.449	4.80055e-56	Cycling progenitor	Sema5a
Tnfrsf11a.3	6.2424e-59	2.96193	0.011	0.01	1.24848e-55	Cycling progenitor	Tnfrsf11a
Hes1.3	7.07785e-59	-1.21918	0.725	0.822	1.41557e-55	Cycling progenitor	Hes1
Arl4c.2	7.75121e-59	2.07765	0.736	0.692	1.55024e-55	Cycling progenitor	Arl4c
Mfap5.2	2.64126e-58	1.67399	0.142	0.379	5.28251e-55	Cycling progenitor	Mfap5
Dbi.2	3.61466e-58	0.852459	0.875	0.813	7.22932e-55	Cycling progenitor	Dbi
Whsc1.2	4.46106e-58	1.43622	0.621	0.45	8.92211e-55	Cycling progenitor	Whsc1
Lims2.2	5.97081e-58	-0.205729	0.133	0.46	1.19416e-54	Cycling progenitor	Lims2
Slc4a8	1.60727e-57	2.04282	0.052	0.003	3.21454e-54	Cycling progenitor	Slc4a8
Il33.3	1.6638e-57	5.56913	0.401	0.231	3.32761e-54	Cycling progenitor	Il33
Mt3.1	7.94875e-57	2.84881	0.48	0.332	1.58975e-53	Cycling progenitor	Mt3
Rgs17.2	1.50807e-56	2.18266	0.641	0.672	3.01614e-53	Cycling progenitor	Rgs17
Msc.2	5.00982e-56	-0.766528	0.703	0.835	1.00196e-52	Cycling progenitor	Msc
Arid5b.2	5.61737e-56	-0.836254	0.687	0.849	1.12347e-52	Cycling progenitor	Arid5b
Lrrc10b.2	7.4197e-56	-1.2454	0.032	0.356	1.48394e-52	Cycling progenitor	Lrrc10b
Ociad2.1	7.70919e-56	2.16055	0.637	0.581	1.54184e-52	Cycling progenitor	Ociad2
Ppm1n.1	8.6134e-56	-3.06598	0.09	0.489	1.72268e-52	Cycling progenitor	Ppm1n
C3.3	8.87077e-56	-0.84865	0.052	0.38	1.77415e-52	Cycling progenitor	C3
Iigp1.3	1.45384e-55	-0.325938	0.305	0.599	2.90768e-52	Cycling progenitor	Iigp1
Gdf15.2	2.14642e-55	-0.332924	0.239	0.51	4.29284e-52	Cycling progenitor	Gdf15
Il6.2	5.51349e-55	1.47465	0.038	0.34	1.1027e-51	Cycling progenitor	Il6
Mcm3.3	1.32699e-54	3.25534	0.599	0.508	2.65398e-51	Cycling progenitor	Mcm3
Spc24.1	1.65304e-54	3.44877	0.522	0.405	3.30608e-51	Cycling progenitor	Spc24
Il17ra.2	1.65827e-54	-1.49585	0.626	0.725	3.31654e-51	Cycling progenitor	Il17ra
Pecam1.3	1.72987e-54	1.4087	0.18	0.474	3.45973e-51	Cycling progenitor	Pecam1
Hopx.1	2.73875e-54	-1.39818	0.194	0.499	5.47749e-51	Cycling progenitor	Hopx
Slc38a11.3	5.10403e-54	1.46185	0.129	0.454	1.02081e-50	Cycling progenitor	Slc38a11
Acsbg1.2	3.1636e-53	3.29347	0.14	0.39	6.3272e-50	Cycling progenitor	Acsbg1
Procr.2	4.66996e-53	1.98271	0.247	0.498	9.33993e-50	Cycling progenitor	Procr
Cyyr1.2	5.78139e-53	2.75287	0.032	0.353	1.15628e-49	Cycling progenitor	Cyyr1
Csrp2.3	1.93828e-52	0.495074	0.623	0.441	3.87656e-49	Cycling progenitor	Csrp2
Ctla2b.3	3.71659e-52	2.95047	0.06	0.061	7.43319e-49	Cycling progenitor	Ctla2b
Itgb3.2	6.70974e-52	1.71216	0.039	0.342	1.34195e-48	Cycling progenitor	Itgb3
Plscr2.3	1.07634e-51	1.70669	0.111	0.443	2.15267e-48	Cycling progenitor	Plscr2
Kif14.1	1.60798e-51	6.96034	0.233	0.096	3.21596e-48	Cycling progenitor	Kif14
Des.3	2.16297e-51	0.679495	0.977	0.957	4.32594e-48	Cycling progenitor	Des
Myh11.2	3.05456e-51	1.87596	0.124	0.422	6.10913e-48	Cycling progenitor	Myh11
Tspan33.2	4.71371e-51	1.20316	0.136	0.341	9.42743e-48	Cycling progenitor	Tspan33
Pmaip1.1	5.30393e-51	0.410494	0.296	0.565	1.06079e-47	Cycling progenitor	Pmaip1
Gm26669.2	6.10383e-51	-1.66159	0.572	0.699	1.22077e-47	Cycling progenitor	Gm26669
Wnt6.2	9.35104e-51	2.4539	0.13	0.35	1.87021e-47	Cycling progenitor	Wnt6
Cd8b1.2	9.93141e-51	0.265663	0.032	0.101	1.98628e-47	Cycling progenitor	Cd8b1
Kif20a.2	1.00773e-50	4.96195	0.483	0.34	2.01546e-47	Cycling progenitor	Kif20a
Kcna6.2	1.92816e-50	1.4236	0.076	0.358	3.85633e-47	Cycling progenitor	Kcna6
Gja4.2	4.44598e-50	1.58662	0.185	0.414	8.89197e-47	Cycling progenitor	Gja4
Casp4.2	4.98163e-50	0.483248	0.275	0.53	9.96326e-47	Cycling progenitor	Casp4
Rdh12.2	5.67319e-50	-1.52869	0.046	0.405	1.13464e-46	Cycling progenitor	Rdh12
Hist1h2bl.2	5.83471e-50	6.81012	0.074	0.221	1.16694e-46	Cycling progenitor	Hist1h2bl
Egr2.3	5.85329e-50	-1.73375	0.427	0.628	1.17066e-46	Cycling progenitor	Egr2
Irf8.2	7.97742e-50	-0.248275	0.353	0.259	1.59548e-46	Cycling progenitor	Irf8
Pear1.1	8.20703e-50	1.36578	0.213	0.479	1.64141e-46	Cycling progenitor	Pear1
Atp1a3.3	1.35631e-49	3.99894	0.18	0.025	2.71262e-46	Cycling progenitor	Atp1a3
Gpc3.3	1.55715e-49	-0.484555	0.561	0.751	3.1143e-46	Cycling progenitor	Gpc3
Rgs3.2	1.6805e-49	-0.182756	0.375	0.666	3.36099e-46	Cycling progenitor	Rgs3
Itgbl1.3	2.48873e-49	-0.444922	0.113	0.387	4.97746e-46	Cycling progenitor	Itgbl1
Fam111a	3.17228e-49	3.87238	0.568	0.482	6.34456e-46	Cycling progenitor	Fam111a
Tmem171.3	3.35379e-48	0.341336	0.29	0.17	6.70758e-45	Cycling progenitor	Tmem171
Dhh.2	3.40748e-48	3.01258	0.124	0.302	6.81497e-45	Cycling progenitor	Dhh
Aif1l.1	3.4635e-48	2.30431	0.486	0.32	6.927e-45	Cycling progenitor	Aif1l
Slit3.1	4.02149e-48	1.64282	0.044	0.359	8.04298e-45	Cycling progenitor	Slit3
Gm13403.3	4.02186e-48	-0.927201	0.046	0.377	8.04371e-45	Cycling progenitor	Gm13403
Plek.1	5.55393e-48	-3.03265	0.089	0.39	1.11079e-44	Cycling progenitor	Plek
Sorbs2.2	8.93791e-48	-0.594223	0.455	0.666	1.78758e-44	Cycling progenitor	Sorbs2
Gm12695.3	1.94728e-47	2.1042	0.207	0.139	3.89457e-44	Cycling progenitor	Gm12695
Txk.1	2.40716e-47	0.630969	0.05	0.121	4.81433e-44	Cycling progenitor	Txk
Dock10.2	3.90422e-47	-0.719127	0.449	0.653	7.80844e-44	Cycling progenitor	Dock10
Rasgrp2.2	4.8256e-47	1.70547	0.123	0.35	9.65119e-44	Cycling progenitor	Rasgrp2
Stc1.3	5.15563e-47	1.68292	0.102	0.283	1.03113e-43	Cycling progenitor	Stc1
Fam71a	5.67513e-47	-1.91301	0.207	0.52	1.13503e-43	Cycling progenitor	Fam71a
Gucy1b3.2	7.15631e-47	2.24933	0.233	0.461	1.43126e-43	Cycling progenitor	Gucy1b3
Col15a1.3	8.93914e-47	-1.52093	0.471	0.648	1.78783e-43	Cycling progenitor	Col15a1
Hapln1.2	1.13746e-46	5.65587	0.137	0.018	2.27493e-43	Cycling progenitor	Hapln1
Mcm4.2	1.15362e-46	1.83611	0.605	0.487	2.30723e-43	Cycling progenitor	Mcm4
Prc1.1	1.48682e-46	4.53275	0.51	0.407	2.97364e-43	Cycling progenitor	Prc1
Hacd4.2	1.76184e-46	-0.422961	0.344	0.614	3.52368e-43	Cycling progenitor	Hacd4
Sdc1.3	1.98659e-46	1.88733	0.602	0.477	3.97318e-43	Cycling progenitor	Sdc1
Gapdh.2	2.03222e-46	0.522064	0.995	0.996	4.06443e-43	Cycling progenitor	Gapdh
Fmo2.3	2.94863e-46	2.97151	0.073	0.349	5.89726e-43	Cycling progenitor	Fmo2
Id1.3	3.70477e-46	-1.18197	0.723	0.858	7.40955e-43	Cycling progenitor	Id1
Dll4.3	8.61636e-46	1.1894	0.063	0.347	1.72327e-42	Cycling progenitor	Dll4
Adgrl3.3	1.4796e-45	-0.652608	0.684	0.813	2.95921e-42	Cycling progenitor	Adgrl3
Dnajb4.3	1.57364e-45	-1.21985	0.507	0.704	3.14728e-42	Cycling progenitor	Dnajb4
Actn1.2	1.60676e-45	1.00443	0.71	0.568	3.21351e-42	Cycling progenitor	Actn1
Lig1.2	1.90583e-45	2.96631	0.553	0.456	3.81167e-42	Cycling progenitor	Lig1
Gfra3.2	3.61078e-45	2.99929	0.12	0.106	7.22156e-42	Cycling progenitor	Gfra3
Fgr.1	4.19739e-45	0.39336	0.012	0.098	8.39478e-42	Cycling progenitor	Fgr
Adam8.3	6.82095e-45	1.20547	0.181	0.419	1.36419e-41	Cycling progenitor	Adam8
Calr.2	7.00908e-45	0.526376	0.962	0.924	1.40182e-41	Cycling progenitor	Calr
Anxa1.3	9.26443e-45	0.985162	0.843	0.881	1.85289e-41	Cycling progenitor	Anxa1
Fndc5.2	9.76895e-45	0.371774	0.554	0.454	1.95379e-41	Cycling progenitor	Fndc5
Klf7.1	1.21434e-44	-1.10457	0.478	0.705	2.42868e-41	Cycling progenitor	Klf7
Wee1.2	1.60935e-44	-0.742905	0.439	0.691	3.2187e-41	Cycling progenitor	Wee1
Gpc1.3	3.48467e-44	1.1029	0.731	0.671	6.96934e-41	Cycling progenitor	Gpc1
Sh3glb1.2	5.06503e-44	0.48975	0.979	0.971	1.01301e-40	Cycling progenitor	Sh3glb1
Bub1.2	5.4176e-44	6.63983	0.359	0.156	1.08352e-40	Cycling progenitor	Bub1
Nfasc.1	5.60715e-44	-1.3724	0.044	0.405	1.12143e-40	Cycling progenitor	Nfasc
Ddit4l.2	6.72734e-44	1.28546	0.175	0.363	1.34547e-40	Cycling progenitor	Ddit4l
Myzap.2	8.22008e-44	1.18531	0.496	0.418	1.64402e-40	Cycling progenitor	Myzap
Cox8b.2	1.17345e-43	-2.00501	0.084	0.407	2.3469e-40	Cycling progenitor	Cox8b
Sned1.3	1.1969e-43	-1.51735	0.362	0.564	2.39381e-40	Cycling progenitor	Sned1
Fabp5.2	1.618e-43	2.05096	0.648	0.657	3.236e-40	Cycling progenitor	Fabp5
Klf6.2	1.85087e-43	-1.14996	0.702	0.841	3.70173e-40	Cycling progenitor	Klf6
Cml3.3	3.06006e-43	1.82833	0.01	0.023	6.12012e-40	Cycling progenitor	Cml3
Pdgfrb.2	6.16938e-43	1.11643	0.252	0.481	1.23388e-39	Cycling progenitor	Pdgfrb
C1qa.2	6.53284e-43	0.30827	0.316	0.535	1.30657e-39	Cycling progenitor	C1qa
Krt19.1	1.3039e-42	2.71725	0.026	0.077	2.6078e-39	Cycling progenitor	Krt19
Arhgap19.3	1.47671e-42	2.51017	0.356	0.255	2.95342e-39	Cycling progenitor	Arhgap19
Olfml3.2	1.84434e-42	-1.65351	0.393	0.611	3.68867e-39	Cycling progenitor	Olfml3
Sox11.1	1.89913e-42	1.19563	0.674	0.547	3.79826e-39	Cycling progenitor	Sox11
Stab1.3	2.29813e-42	-0.276517	0.142	0.418	4.59626e-39	Cycling progenitor	Stab1
Tnfrsf13c.2	3.53809e-42	2.685	0.05	0.331	7.07618e-39	Cycling progenitor	Tnfrsf13c
Ifi44.3	1.11514e-41	-0.29454	0.052	0.363	2.23027e-38	Cycling progenitor	Ifi44
Sept11.2	1.57694e-41	0.641732	0.874	0.768	3.15388e-38	Cycling progenitor	2024-09-11
Vcan.3	1.6644e-41	1.91669	0.656	0.607	3.32881e-38	Cycling progenitor	Vcan
Kctd12.1	1.76109e-41	-0.131333	0.215	0.455	3.52218e-38	Cycling progenitor	Kctd12
Cd14.2	2.37413e-41	-0.179797	0.098	0.337	4.74827e-38	Cycling progenitor	Cd14
Pthlh.3	2.44306e-41	1.57785	0.192	0.466	4.88612e-38	Cycling progenitor	Pthlh
C1qtnf7.3	2.63979e-41	-1.87993	0.244	0.517	5.27958e-38	Cycling progenitor	C1qtnf7
Cldn19.1	2.6664e-41	-0.980017	0.029	0.281	5.33281e-38	Cycling progenitor	Cldn19
Cxcl2.3	3.66996e-41	4.42897	0.149	0.337	7.33992e-38	Cycling progenitor	Cxcl2
Slc1a5.2	4.47112e-41	2.39974	0.517	0.413	8.94224e-38	Cycling progenitor	Slc1a5
Stap1.1	4.67754e-41	1.58641	0.155	0.178	9.35508e-38	Cycling progenitor	Stap1
Perp.3	4.95049e-41	0.693347	0.244	0.208	9.90097e-38	Cycling progenitor	Perp
Hist1h2ab.2	5.70041e-41	5.76952	0.334	0.291	1.14008e-37	Cycling progenitor	Hist1h2ab
Cfp.1	6.31896e-41	0.438433	0.426	0.298	1.26379e-37	Cycling progenitor	Cfp
Btbd17.2	6.72973e-41	-0.840176	0.313	0.567	1.34595e-37	Cycling progenitor	Btbd17
Hist1h1c.2	1.17445e-40	-0.368568	0.518	0.728	2.3489e-37	Cycling progenitor	Hist1h1c
Ctsb.3	1.35871e-40	-0.619334	0.78	0.878	2.71743e-37	Cycling progenitor	Ctsb
Cldn11.2	3.93876e-40	-0.933627	0.052	0.114	7.87751e-37	Cycling progenitor	Cldn11
Pcp4l1.3	4.23665e-40	0.968836	0.181	0.487	8.4733e-37	Cycling progenitor	Pcp4l1
Barx2.2	4.93794e-40	1.74391	0.521	0.421	9.87588e-37	Cycling progenitor	Barx2
Timp4.2	5.01901e-40	-0.194429	0.239	0.478	1.0038e-36	Cycling progenitor	Timp4
Psap.3	5.72566e-40	-0.556183	0.821	0.883	1.14513e-36	Cycling progenitor	Psap
Idi1.2	6.78546e-40	1.8458	0.501	0.347	1.35709e-36	Cycling progenitor	Idi1
Actg2.1	6.91545e-40	3.20285	0.346	0.217	1.38309e-36	Cycling progenitor	Actg2
Smco4.2	9.75175e-40	1.5611	0.574	0.484	1.95035e-36	Cycling progenitor	Smco4
Rassf4.2	1.02908e-39	1.00044	0.207	0.438	2.05816e-36	Cycling progenitor	Rassf4
Prkcb.1	1.16268e-39	4.50765	0.26	0.166	2.32535e-36	Cycling progenitor	Prkcb
Fdps.1	1.27258e-39	1.36335	0.583	0.437	2.54517e-36	Cycling progenitor	Fdps
Rhob.2	1.30622e-39	-0.964741	0.733	0.84	2.61243e-36	Cycling progenitor	Rhob
Dhrs3.3	1.51169e-39	-1.47047	0.326	0.535	3.02338e-36	Cycling progenitor	Dhrs3
Plvap.3	1.82561e-39	2.49689	0.236	0.453	3.65121e-36	Cycling progenitor	Plvap
Purb.3	1.86735e-39	0.451917	0.97	0.932	3.73471e-36	Cycling progenitor	Purb
Lpar4.2	1.88286e-39	-1.30186	0.491	0.668	3.76571e-36	Cycling progenitor	Lpar4
Dnm3.3	2.93347e-39	-1.793	0.567	0.665	5.86694e-36	Cycling progenitor	Dnm3
Shox2.2	2.99647e-39	0.949829	0.226	0.485	5.99293e-36	Cycling progenitor	Shox2
Meox2.2	3.85845e-39	2.34405	0.143	0.394	7.7169e-36	Cycling progenitor	Meox2
Abi3bp.2	3.93413e-39	-1.28464	0.512	0.651	7.86825e-36	Cycling progenitor	Abi3bp
Incenp.2	4.10356e-39	2.88873	0.481	0.389	8.20712e-36	Cycling progenitor	Incenp
Nfil3.2	4.85774e-39	-1.09775	0.628	0.748	9.71549e-36	Cycling progenitor	Nfil3
Ezr.3	4.88121e-39	1.90659	0.514	0.388	9.76241e-36	Cycling progenitor	Ezr
Erbb3.3	6.06545e-39	2.83406	0.348	0.249	1.21309e-35	Cycling progenitor	Erbb3
Gata2.3	6.43683e-39	1.25177	0.27	0.499	1.28737e-35	Cycling progenitor	Gata2
Fam105a.3	7.34783e-39	-0.478056	0.188	0.491	1.46957e-35	Cycling progenitor	Fam105a
Nkd1.2	8.66039e-39	1.97901	0.144	0.351	1.73208e-35	Cycling progenitor	Nkd1
Rasip1.3	1.03633e-38	0.343197	0.236	0.428	2.07265e-35	Cycling progenitor	Rasip1
Podnl1.2	1.09704e-38	2.40798	0.177	0.381	2.19409e-35	Cycling progenitor	Podnl1
Abracl.1	1.10974e-38	1.15732	0.697	0.651	2.21948e-35	Cycling progenitor	Abracl
Lmo7.3	1.20693e-38	1.21159	0.197	0.438	2.41385e-35	Cycling progenitor	Lmo7
Myh8.2	1.35115e-38	0.27584	0.129	0.173	2.7023e-35	Cycling progenitor	Myh8
Otud1.3	1.48643e-38	-0.949689	0.408	0.629	2.97286e-35	Cycling progenitor	Otud1
Adamts9.2	1.63438e-38	-0.857111	0.331	0.561	3.26877e-35	Cycling progenitor	Adamts9
Sp100.1	1.897e-38	0.750197	0.159	0.446	3.79401e-35	Cycling progenitor	Sp100
Ablim3.3	2.17339e-38	1.19182	0.139	0.359	4.34678e-35	Cycling progenitor	Ablim3
Gimap1.3	2.33076e-38	2.23714	0.279	0.536	4.66153e-35	Cycling progenitor	Gimap1
Ucp2.2	3.4622e-38	0.521326	0.647	0.461	6.92441e-35	Cycling progenitor	Ucp2
Runx3.3	3.80417e-38	1.61109	0.102	0.218	7.60833e-35	Cycling progenitor	Runx3
S100a16.3	3.80663e-38	0.839436	0.892	0.767	7.61326e-35	Cycling progenitor	S100a16
Gal.1	4.68971e-38	1.92737	0.816	0.659	9.37942e-35	Cycling progenitor	Gal
Scg3.3	4.92697e-38	2.6231	0.096	0.289	9.85394e-35	Cycling progenitor	Scg3
Ramp1.3	5.92446e-38	1.13582	0.165	0.378	1.18489e-34	Cycling progenitor	Ramp1
Fbn1.2	6.74714e-38	-1.03838	0.498	0.696	1.34943e-34	Cycling progenitor	Fbn1
Tpx2.3	8.74248e-38	4.84845	0.464	0.385	1.7485e-34	Cycling progenitor	Tpx2
Slfn9.2	1.5374e-37	3.39555	0.49	0.421	3.07481e-34	Cycling progenitor	Slfn9
H2-DMb1.3	1.62556e-37	0.823004	0.188	0.207	3.25111e-34	Cycling progenitor	H2-DMb1
Nhsl2.1	1.67843e-37	0.207702	0.286	0.52	3.35687e-34	Cycling progenitor	Nhsl2
Inpp5d.3	1.75859e-37	2.29383	0.032	0.221	3.51718e-34	Cycling progenitor	Inpp5d
Cxcl12.1	4.01723e-37	1.13186	0.56	0.428	8.03446e-34	Cycling progenitor	Cxcl12
Ctla2a.3	1.11685e-36	2.80547	0.13	0.388	2.2337e-33	Cycling progenitor	Ctla2a
Npnt.3	1.40948e-36	3.20926	0.533	0.501	2.81895e-33	Cycling progenitor	Npnt
Hmgcs1.2	1.49165e-36	0.932667	0.554	0.393	2.98329e-33	Cycling progenitor	Hmgcs1
Rassf9.1	1.78977e-36	1.76084	0.244	0.231	3.57954e-33	Cycling progenitor	Rassf9
Tnfrsf13b.2	1.90204e-36	4.38091	0.159	0.13	3.80409e-33	Cycling progenitor	Tnfrsf13b
Tyrobp.1	2.02085e-36	0.896557	0.245	0.454	4.04169e-33	Cycling progenitor	Tyrobp
Egfl7.2	2.58132e-36	1.40608	0.191	0.414	5.16263e-33	Cycling progenitor	Egfl7
Efnb2.2	3.20457e-36	0.740836	0.399	0.651	6.40913e-33	Cycling progenitor	Efnb2
Adra2a.1	3.73268e-36	2.27861	0.128	0.373	7.46535e-33	Cycling progenitor	Adra2a
Luzp2.2	5.6213e-36	2.33907	0.209	0.467	1.12426e-32	Cycling progenitor	Luzp2
Aplnr.3	8.26945e-36	1.65987	0.156	0.405	1.65389e-32	Cycling progenitor	Aplnr
Slc29a1.2	9.56302e-36	0.84247	0.721	0.653	1.9126e-32	Cycling progenitor	Slc29a1
Sdf2l1.3	1.00571e-35	1.32363	0.678	0.677	2.01141e-32	Cycling progenitor	Sdf2l1
Chac1.2	1.02575e-35	1.63444	0.106	0.347	2.05149e-32	Cycling progenitor	Chac1
Itga1.2	1.50226e-35	1.12513	0.306	0.537	3.00452e-32	Cycling progenitor	Itga1
Pllp.2	2.99146e-35	-1.1652	0.036	0.288	5.98291e-32	Cycling progenitor	Pllp
Ccl11.1	3.05254e-35	0.308773	0.203	0.444	6.10509e-32	Cycling progenitor	Ccl11
Ffar2	4.52417e-35	5.3215	0.013	0	9.04835e-32	Cycling progenitor	Ffar2
Nfatc2.2	4.73754e-35	-0.921863	0.461	0.65	9.47508e-32	Cycling progenitor	Nfatc2
Ltbp2.2	2.00584e-34	2.23592	0.257	0.417	4.01167e-31	Cycling progenitor	Ltbp2
Prkg2.3	2.4925e-34	4.75313	0.454	0.287	4.985e-31	Cycling progenitor	Prkg2
Ckm.2	3.70181e-34	-0.674174	0.178	0.423	7.40363e-31	Cycling progenitor	Ckm
Lpar1.1	4.73567e-34	-0.774445	0.569	0.733	9.47133e-31	Cycling progenitor	Lpar1
Bgn.1	7.88296e-34	-0.71051	0.677	0.844	1.57659e-30	Cycling progenitor	Bgn
Sbsn.2	7.88584e-34	-0.710797	0.585	0.694	1.57717e-30	Cycling progenitor	Sbsn
Rasgef1c.2	9.55518e-34	0.76953	0.079	0.268	1.91104e-30	Cycling progenitor	Rasgef1c
Ptprt.3	1.2427e-33	1.32176	0	0.012	2.4854e-30	Cycling progenitor	Ptprt
Gdpd2.3	1.94488e-33	2.62737	0.003	0.014	3.88976e-30	Cycling progenitor	Gdpd2
Kalrn.2	2.1292e-33	0.28751	0.114	0.417	4.25841e-30	Cycling progenitor	Kalrn
Ets1.3	2.15815e-33	1.9043	0.508	0.394	4.3163e-30	Cycling progenitor	Ets1
Pdlim1.1	2.70526e-33	1.22221	0.7	0.698	5.41052e-30	Cycling progenitor	Pdlim1
Sqle.2	3.36616e-33	1.61739	0.491	0.361	6.73231e-30	Cycling progenitor	Sqle
Adamts4.3	4.18097e-33	-0.369914	0.407	0.608	8.36194e-30	Cycling progenitor	Adamts4
1200007C13Rik.3	4.29544e-33	-2.57321	0.336	0.535	8.59089e-30	Cycling progenitor	1200007C13Rik
Adgrg6.2	4.62677e-33	2.74719	0.137	0.187	9.25354e-30	Cycling progenitor	Adgrg6
Pdlim7.3	5.83094e-33	0.86575	0.691	0.605	1.16619e-29	Cycling progenitor	Pdlim7
Osmr.2	7.15242e-33	0.162976	0.567	0.698	1.43048e-29	Cycling progenitor	Osmr
Loxl1.2	7.47354e-33	-0.96493	0.666	0.777	1.49471e-29	Cycling progenitor	Loxl1
Bin1.2	1.0045e-32	0.789211	0.758	0.709	2.009e-29	Cycling progenitor	Bin1
Arhgap30.3	1.30986e-32	3.98194	0.132	0.127	2.61971e-29	Cycling progenitor	Arhgap30
Usp18.2	1.34066e-32	-1.16745	0.186	0.521	2.68131e-29	Cycling progenitor	Usp18
Plekhb1.2	1.64685e-32	-1.25792	0.181	0.192	3.2937e-29	Cycling progenitor	Plekhb1
Trib1.2	1.9382e-32	-0.597405	0.703	0.814	3.8764e-29	Cycling progenitor	Trib1
Adamtsl1.2	1.94104e-32	-0.650628	0.479	0.629	3.88208e-29	Cycling progenitor	Adamtsl1
Nexn.2	2.12019e-32	0.672708	0.714	0.583	4.24037e-29	Cycling progenitor	Nexn
Igfbp5.3	2.27953e-32	-1.10155	0.608	0.728	4.55907e-29	Cycling progenitor	Igfbp5
Slc24a2.3	2.44894e-32	-2.14771	0.108	0.171	4.89788e-29	Cycling progenitor	Slc24a2
Gm12002.2	3.94488e-32	0.606259	0.051	0.352	7.88975e-29	Cycling progenitor	Gm12002
Pvalb.2	4.62201e-32	-2.02689	0.155	0.39	9.24403e-29	Cycling progenitor	Pvalb
Crym.2	5.25649e-32	2.96593	0.035	0.256	1.0513e-28	Cycling progenitor	Crym
Scn4b.3	5.50603e-32	0.709982	0.03	0.303	1.10121e-28	Cycling progenitor	Scn4b
H2afx.1	5.53099e-32	2.0468	0.557	0.475	1.1062e-28	Cycling progenitor	H2afx
Nr4a2.3	6.46295e-32	-0.145121	0.355	0.555	1.29259e-28	Cycling progenitor	Nr4a2
Nrxn1.3	6.67084e-32	1.74806	0.114	0.395	1.33417e-28	Cycling progenitor	Nrxn1
Ptrf.1	6.82875e-32	0.533245	0.867	0.762	1.36575e-28	Cycling progenitor	Ptrf
Fam64a.2	6.96029e-32	6.15704	0.375	0.275	1.39206e-28	Cycling progenitor	Fam64a
Racgap1.2	7.44255e-32	4.63197	0.443	0.356	1.48851e-28	Cycling progenitor	Racgap1
Gm26532.3	8.87451e-32	-1.14629	0.597	0.722	1.7749e-28	Cycling progenitor	Gm26532
Vasp.2	9.89126e-32	1.18427	0.635	0.562	1.97825e-28	Cycling progenitor	Vasp
Metrn.2	1.00486e-31	1.82463	0.42	0.313	2.00972e-28	Cycling progenitor	Metrn
Gjb1.3	1.62997e-31	2.01834	0.084	0.27	3.25993e-28	Cycling progenitor	Gjb1
Ankrd12.2	1.68847e-31	-1.24583	0.457	0.639	3.37694e-28	Cycling progenitor	Ankrd12
Ramp2.3	1.84773e-31	-0.876751	0.674	0.775	3.69547e-28	Cycling progenitor	Ramp2
Kif26a.2	2.05419e-31	2.21307	0.112	0.355	4.10838e-28	Cycling progenitor	Kif26a
Ednra.2	2.96869e-31	1.74593	0.203	0.387	5.93739e-28	Cycling progenitor	Ednra
Edn1.2	3.44252e-31	-0.722203	0.287	0.55	6.88504e-28	Cycling progenitor	Edn1
Lama4.2	3.66608e-31	1.34538	0.224	0.41	7.33216e-28	Cycling progenitor	Lama4
Xkr5.3	5.13903e-31	6.13006	0.1	0.004	1.02781e-27	Cycling progenitor	Xkr5
Kcnb1.3	5.32695e-31	-1.09063	0.121	0.45	1.06539e-27	Cycling progenitor	Kcnb1
Ntng1.3	6.78624e-31	1.38842	0.134	0.176	1.35725e-27	Cycling progenitor	Ntng1
Cdh1.3	8.14665e-31	3.83598	0.117	0.115	1.62933e-27	Cycling progenitor	Cdh1
Abca8a.3	8.15865e-31	-2.01754	0.382	0.554	1.63173e-27	Cycling progenitor	Abca8a
Afap1l1	1.00301e-30	0.594062	0.285	0.503	2.00602e-27	Cycling progenitor	Afap1l1
Spp1.2	1.2114e-30	4.24645	0.488	0.437	2.42279e-27	Cycling progenitor	Spp1
Gfap.3	1.38355e-30	3.3898	0.037	0.301	2.76709e-27	Cycling progenitor	Gfap
Grip2.3	1.43787e-30	2.28535	0.037	0.327	2.87574e-27	Cycling progenitor	Grip2
Thy1.2	1.47124e-30	-0.292949	0.34	0.261	2.94248e-27	Cycling progenitor	Thy1
Cpm.3	1.65746e-30	1.59397	0.311	0.281	3.31493e-27	Cycling progenitor	Cpm
Tubb3.2	1.78736e-30	3.52818	0.494	0.438	3.57473e-27	Cycling progenitor	Tubb3
Fam49b.3	1.95318e-30	1.70538	0.553	0.482	3.90636e-27	Cycling progenitor	Fam49b
Tnfaip8l2.2	2.21539e-30	1.01813	0.069	0.146	4.43078e-27	Cycling progenitor	Tnfaip8l2
Hbb-bt.1	2.28433e-30	3.26742	0.16	0.35	4.56867e-27	Cycling progenitor	Hbb-bt
Dqx1.3	2.53749e-30	1.47985	0.133	0.299	5.07498e-27	Cycling progenitor	Dqx1
Bhlhe40.3	3.11103e-30	-1.25542	0.686	0.739	6.22207e-27	Cycling progenitor	Bhlhe40
Mrc1.1	3.47444e-30	1.65196	0.154	0.326	6.94887e-27	Cycling progenitor	Mrc1
Ifi27l2a.3	3.58091e-30	1.20898	0.425	0.621	7.16183e-27	Cycling progenitor	Ifi27l2a
Cxcl9.3	3.68209e-30	0.764857	0.401	0.34	7.36418e-27	Cycling progenitor	Cxcl9
Atf5.1	3.87939e-30	1.00022	0.603	0.487	7.75878e-27	Cycling progenitor	Atf5
Psmb8.2	4.39411e-30	0.328398	0.517	0.374	8.78821e-27	Cycling progenitor	Psmb8
Ccne2.1	4.3958e-30	4.15586	0.425	0.314	8.79159e-27	Cycling progenitor	Ccne2
Ltc4s.3	6.42375e-30	3.20627	0.129	0.193	1.28475e-26	Cycling progenitor	Ltc4s
Snhg18.2	6.70973e-30	-1.0171	0.508	0.646	1.34195e-26	Cycling progenitor	Snhg18
Msx1.3	7.13028e-30	0.147792	0.202	0.393	1.42606e-26	Cycling progenitor	Msx1
Rasgef1a.2	7.67344e-30	1.92809	0.023	0.105	1.53469e-26	Cycling progenitor	Rasgef1a
Fmod.1	8.89019e-30	-2.09458	0.094	0.245	1.77804e-26	Cycling progenitor	Fmod
Tpd52.2	9.09323e-30	0.37228	0.493	0.359	1.81865e-26	Cycling progenitor	Tpd52
Hist1h2bb.3	1.4269e-29	4.65336	0.296	0.263	2.8538e-26	Cycling progenitor	Hist1h2bb
Tmsb4x.3	1.51078e-29	0.618525	0.993	0.997	3.02157e-26	Cycling progenitor	Tmsb4x
Errfi1.3	1.69386e-29	-0.700543	0.868	0.919	3.38771e-26	Cycling progenitor	Errfi1
Gas2l3.3	1.9411e-29	5.07961	0.239	0.242	3.88219e-26	Cycling progenitor	Gas2l3
Coch.2	2.81015e-29	-2.84833	0.19	0.236	5.6203e-26	Cycling progenitor	Coch
Snca.1	3.30853e-29	3.13596	0.19	0.173	6.61707e-26	Cycling progenitor	Snca
Ptgds.3	3.71488e-29	0.184393	0.37	0.271	7.42976e-26	Cycling progenitor	Ptgds
Lpp.1	4.27912e-29	-0.866996	0.645	0.731	8.55825e-26	Cycling progenitor	Lpp
Sncg.3	5.58796e-29	2.66888	0.163	0.307	1.11759e-25	Cycling progenitor	Sncg
Clec10a.3	6.27461e-29	2.0526	0.168	0.192	1.25492e-25	Cycling progenitor	Clec10a
Eln.2	6.60726e-29	1.67209	0.248	0.216	1.32145e-25	Cycling progenitor	Eln
Fgf9.1	7.39127e-29	0.935174	0.013	0.119	1.47825e-25	Cycling progenitor	Fgf9
Rrm2.1	8.2286e-29	3.57338	0.618	0.642	1.64572e-25	Cycling progenitor	Rrm2
Jsrp1.2	8.57541e-29	-0.688597	0.664	0.783	1.71508e-25	Cycling progenitor	Jsrp1
Unc45b.3	9.32732e-29	-1.23102	0.169	0.464	1.86546e-25	Cycling progenitor	Unc45b
Ldb2.2	1.03694e-28	2.83029	0.06	0.319	2.07389e-25	Cycling progenitor	Ldb2
Ptn.3	2.07629e-28	3.0857	0.617	0.645	4.15258e-25	Cycling progenitor	Ptn
Inpp4b.2	2.50834e-28	1.11769	0.522	0.456	5.01667e-25	Cycling progenitor	Inpp4b
Gdnf.2	2.65148e-28	2.3339	0.436	0.345	5.30296e-25	Cycling progenitor	Gdnf
Ehd4	2.72593e-28	2.04022	0.575	0.557	5.45185e-25	Cycling progenitor	Ehd4
Igfbp4.3	3.30764e-28	-1.4631	0.411	0.578	6.61529e-25	Cycling progenitor	Igfbp4
Sh3bgrl3.2	3.57302e-28	0.985886	0.684	0.644	7.14603e-25	Cycling progenitor	Sh3bgrl3
Myh9.3	3.89592e-28	0.526655	0.84	0.741	7.79184e-25	Cycling progenitor	Myh9
Igfbp3.2	4.0373e-28	-0.425769	0.485	0.705	8.0746e-25	Cycling progenitor	Igfbp3
Gng11.2	4.09579e-28	-0.518328	0.658	0.783	8.19158e-25	Cycling progenitor	Gng11
H2-DMb2.3	4.4853e-28	1.57963	0.025	0.115	8.97059e-25	Cycling progenitor	H2-DMb2
Clec4a1.2	5.20289e-28	0.858725	0.048	0.137	1.04058e-24	Cycling progenitor	Clec4a1
Nrp1.3	6.20704e-28	1.54797	0.671	0.7	1.24141e-24	Cycling progenitor	Nrp1
Lpcat2.1	6.36102e-28	0.905706	0.318	0.3	1.2722e-24	Cycling progenitor	Lpcat2
Chn2.3	6.78094e-28	-1.94861	0.142	0.394	1.35619e-24	Cycling progenitor	Chn2
Efnb3.3	7.17256e-28	0.854204	0.273	0.264	1.43451e-24	Cycling progenitor	Efnb3
Meis2.1	7.64827e-28	-0.975862	0.397	0.58	1.52965e-24	Cycling progenitor	Meis2
Nuf2.2	8.19288e-28	6.276	0.271	0.105	1.63858e-24	Cycling progenitor	Nuf2
Flrt3.1	8.20363e-28	-0.785023	0.423	0.622	1.64073e-24	Cycling progenitor	Flrt3
Adm.3	1.188e-27	-0.298672	0.304	0.515	2.376e-24	Cycling progenitor	Adm
Hist1h2af.3	1.33684e-27	6.83011	0.163	0.029	2.67367e-24	Cycling progenitor	Hist1h2af
Arhgdig.3	1.60912e-27	2.8841	0.453	0.328	3.21825e-24	Cycling progenitor	Arhgdig
Prkch.3	1.66765e-27	2.83945	0.397	0.324	3.33529e-24	Cycling progenitor	Prkch
Fyb.1	1.7107e-27	1.99577	0.471	0.39	3.42139e-24	Cycling progenitor	Fyb
Ablim1.3	1.98541e-27	0.770074	0.337	0.583	3.97082e-24	Cycling progenitor	Ablim1
Gm12688.2	2.39456e-27	0.948989	0.085	0.34	4.78912e-24	Cycling progenitor	Gm12688
Nupr1.3	2.45804e-27	-0.498794	0.591	0.768	4.91608e-24	Cycling progenitor	Nupr1
Top2a.3	2.51531e-27	6.28204	0.475	0.427	5.03062e-24	Cycling progenitor	Top2a
Tmem106a.3	4.13068e-27	-0.137911	0.191	0.374	8.26136e-24	Cycling progenitor	Tmem106a
Aebp1.3	4.67863e-27	2.8033	0.395	0.273	9.35725e-24	Cycling progenitor	Aebp1
Igfbp7.2	5.14945e-27	0.286011	0.603	0.803	1.02989e-23	Cycling progenitor	Igfbp7
Cdc20.2	5.28197e-27	5.32255	0.429	0.318	1.05639e-23	Cycling progenitor	Cdc20
Gm13861.3	6.34555e-27	2.83277	0.1	0.306	1.26911e-23	Cycling progenitor	Gm13861
Lamb1.3	6.65977e-27	-0.538047	0.466	0.687	1.33195e-23	Cycling progenitor	Lamb1
Abi3.2	6.97838e-27	0.955625	0.086	0.381	1.39568e-23	Cycling progenitor	Abi3
Foxd1.1	7.49191e-27	5.00523	0.138	0.094	1.49838e-23	Cycling progenitor	Foxd1
Vsnl1.3	8.77369e-27	2.0312	0.078	0.32	1.75474e-23	Cycling progenitor	Vsnl1
Alad.1	1.48527e-26	1.40965	0.509	0.378	2.97054e-23	Cycling progenitor	Alad
Chrna1.2	1.73414e-26	0.762035	0.723	0.612	3.46827e-23	Cycling progenitor	Chrna1
Melk.2	2.01847e-26	7.03743	0.288	0.141	4.03694e-23	Cycling progenitor	Melk
Ccl2.2	2.0281e-26	3.04968	0.263	0.46	4.0562e-23	Cycling progenitor	Ccl2
Mndal.3	2.49799e-26	1.75329	0.28	0.503	4.99598e-23	Cycling progenitor	Mndal
Mcm5.1	3.18999e-26	3.78057	0.455	0.367	6.37998e-23	Cycling progenitor	Mcm5
Gm973.2	4.05772e-26	3.5176	0.012	0.14	8.11543e-23	Cycling progenitor	Gm973
Mfge8.3	4.07102e-26	-0.214151	0.446	0.679	8.14204e-23	Cycling progenitor	Mfge8
Hhip.3	4.12554e-26	-1.07965	0.041	0.316	8.25109e-23	Cycling progenitor	Hhip
Fbn2.3	4.15248e-26	-1.50039	0.128	0.407	8.30497e-23	Cycling progenitor	Fbn2
Rnf17.2	4.30775e-26	2.01496	0.016	0.06	8.6155e-23	Cycling progenitor	Rnf17
Jph2.2	5.09022e-26	0.326751	0.41	0.637	1.01804e-22	Cycling progenitor	Jph2
Pdgfb.3	5.4587e-26	2.2835	0.303	0.514	1.09174e-22	Cycling progenitor	Pdgfb
H1f0	1.14114e-25	-0.627875	0.625	0.767	2.28228e-22	Cycling progenitor	H1f0
Lef1.3	1.53549e-25	2.52671	0.185	0.286	3.07098e-22	Cycling progenitor	Lef1
Ltb4r1.2	1.70713e-25	3.15452	0.031	0.209	3.41427e-22	Cycling progenitor	Ltb4r1
Gm42418.2	1.87336e-25	-0.586529	0.997	0.998	3.74672e-22	Cycling progenitor	Gm42418
Vegfa	1.94519e-25	0.349526	0.415	0.311	3.89037e-22	Cycling progenitor	Vegfa
Tusc5.3	2.50296e-25	2.44111	0.039	0.212	5.00592e-22	Cycling progenitor	Tusc5
Meox1.1	2.68183e-25	3.11954	0.091	0.362	5.36365e-22	Cycling progenitor	Meox1
Tkt.1	3.16664e-25	1.8958	0.446	0.339	6.33328e-22	Cycling progenitor	Tkt
Sema3c.2	3.77329e-25	2.16886	0.481	0.429	7.54659e-22	Cycling progenitor	Sema3c
Cd24a.3	4.07642e-25	1.74226	0.124	0.305	8.15285e-22	Cycling progenitor	Cd24a
Vmn1r181.2	4.08122e-25	3.84558	0.037	0.132	8.16244e-22	Cycling progenitor	Vmn1r181
Lbp.2	5.11806e-25	-0.611517	0.308	0.288	1.02361e-21	Cycling progenitor	Lbp
Gpm6b.2	5.78948e-25	0.668935	0.624	0.509	1.1579e-21	Cycling progenitor	Gpm6b
Pcdh19.1	6.88313e-25	1.17619	0.201	0.388	1.37663e-21	Cycling progenitor	Pcdh19
Hist1h2bn.2	7.11187e-25	5.30818	0.156	0.259	1.42237e-21	Cycling progenitor	Hist1h2bn
Inhba.3	7.6708e-25	2.46332	0.137	0.339	1.53416e-21	Cycling progenitor	Inhba
Ftl1.2	9.19667e-25	0.428415	0.98	0.967	1.83933e-21	Cycling progenitor	Ftl1
Vwa1.2	9.5212e-25	-1.2609	0.358	0.554	1.90424e-21	Cycling progenitor	Vwa1
Mcm2.2	1.07452e-24	3.20393	0.535	0.535	2.14903e-21	Cycling progenitor	Mcm2
Akap12.2	1.0851e-24	-0.409608	0.328	0.279	2.1702e-21	Cycling progenitor	Akap12
Sgol2a.2	1.08539e-24	4.03206	0.414	0.354	2.17078e-21	Cycling progenitor	Sgol2a
Ccdc34.1	1.37133e-24	1.16273	0.644	0.616	2.74265e-21	Cycling progenitor	Ccdc34
Asf1b.3	1.4925e-24	5.11856	0.433	0.338	2.98501e-21	Cycling progenitor	Asf1b
Zfp367.2	1.54555e-24	2.61118	0.448	0.37	3.09109e-21	Cycling progenitor	Zfp367
Myoc.3	2.10393e-24	-2.93936	0.049	0.383	4.20786e-21	Cycling progenitor	Myoc
Irf7.2	2.1641e-24	-0.93837	0.328	0.513	4.32819e-21	Cycling progenitor	Irf7
Arhgef26.3	2.73371e-24	0.25959	0.319	0.507	5.46742e-21	Cycling progenitor	Arhgef26
Cystm1.2	2.86707e-24	0.506062	0.32	0.257	5.73414e-21	Cycling progenitor	Cystm1
Cdc25c.1	3.35882e-24	6.34185	0.215	0.075	6.71764e-21	Cycling progenitor	Cdc25c
Lockd.2	3.76722e-24	2.48158	0.507	0.511	7.53443e-21	Cycling progenitor	Lockd
Adgrl4.2	4.08515e-24	2.14988	0.304	0.52	8.17031e-21	Cycling progenitor	Adgrl4
Lpl.3	4.20984e-24	-1.0094	0.386	0.567	8.41968e-21	Cycling progenitor	Lpl
Mfap4.2	6.06989e-24	-1.38444	0.346	0.529	1.21398e-20	Cycling progenitor	Mfap4
Csrp1.3	7.04181e-24	0.905548	0.688	0.626	1.40836e-20	Cycling progenitor	Csrp1
Smpx.3	8.034e-24	-0.837965	0.029	0.278	1.6068e-20	Cycling progenitor	Smpx
Thbs1.2	1.02556e-23	0.561128	0.37	0.579	2.05111e-20	Cycling progenitor	Thbs1
Nrn1.2	1.08985e-23	1.93549	0.316	0.52	2.17969e-20	Cycling progenitor	Nrn1
Ifitm1.1	1.13359e-23	1.69552	0.236	0.426	2.26717e-20	Cycling progenitor	Ifitm1
Pou2f2.2	1.25608e-23	1.85051	0.023	0.085	2.51215e-20	Cycling progenitor	Pou2f2
Dcn.2	1.40061e-23	0.984116	0.166	0.34	2.80122e-20	Cycling progenitor	Dcn
Sipa1l1.3	1.62546e-23	-0.395381	0.157	0.387	3.25093e-20	Cycling progenitor	Sipa1l1
Gm26772.2	2.15235e-23	0.412525	0.193	0.432	4.30471e-20	Cycling progenitor	Gm26772
Pltp.3	2.21618e-23	1.28799	0.266	0.439	4.43237e-20	Cycling progenitor	Pltp
Cyp4b1.2	2.47393e-23	1.99542	0.129	0.349	4.94785e-20	Cycling progenitor	Cyp4b1
Rcan2.1	2.61462e-23	-1.73184	0.45	0.572	5.22924e-20	Cycling progenitor	Rcan2
S100b.1	2.85557e-23	1.2807	0.218	0.447	5.71114e-20	Cycling progenitor	S100b
Il34.1	3.01933e-23	3.3796	0.385	0.278	6.03867e-20	Cycling progenitor	Il34
Col8a1.3	3.05447e-23	1.30265	0.71	0.689	6.10895e-20	Cycling progenitor	Col8a1
Alpl.2	3.10411e-23	0.396879	0.21	0.23	6.20821e-20	Cycling progenitor	Alpl
Smim5.3	3.4751e-23	-0.525151	0.121	0.328	6.95021e-20	Cycling progenitor	Smim5
Ctnnal1	3.61522e-23	-0.582749	0.381	0.3	7.23044e-20	Cycling progenitor	Ctnnal1
Ly6c1.2	3.94405e-23	1.99977	0.4	0.612	7.88811e-20	Cycling progenitor	Ly6c1
Bst2.2	4.47968e-23	0.621573	0.663	0.601	8.95935e-20	Cycling progenitor	Bst2
Sult1a1.1	5.01073e-23	2.23273	0.347	0.228	1.00215e-19	Cycling progenitor	Sult1a1
Atad5.2	5.55247e-23	1.47257	0.522	0.449	1.11049e-19	Cycling progenitor	Atad5
Gmfg.1	5.62863e-23	1.753	0.27	0.478	1.12573e-19	Cycling progenitor	Gmfg
Birc5.1	5.65712e-23	5.51266	0.451	0.397	1.13142e-19	Cycling progenitor	Birc5
Cmtm8.2	6.91421e-23	1.66017	0.235	0.456	1.38284e-19	Cycling progenitor	Cmtm8
Smc4.2	7.21093e-23	1.60585	0.631	0.64	1.44219e-19	Cycling progenitor	Smc4
AB124611.2	8.09177e-23	0.936577	0.217	0.209	1.61835e-19	Cycling progenitor	AB124611
Col4a2.2	8.16826e-23	-0.367081	0.698	0.794	1.63365e-19	Cycling progenitor	Col4a2
Wfdc17.3	8.42532e-23	0.190185	0.399	0.583	1.68506e-19	Cycling progenitor	Wfdc17
P2rx1.1	8.87008e-23	0.285475	0.038	0.305	1.77402e-19	Cycling progenitor	P2rx1
Cdca8.3	9.54138e-23	5.25142	0.438	0.375	1.90828e-19	Cycling progenitor	Cdca8
Clec2d.2	1.06099e-22	0.241432	0.612	0.481	2.12197e-19	Cycling progenitor	Clec2d
Aldh1a3.3	1.08731e-22	1.53309	0.051	0.321	2.17462e-19	Cycling progenitor	Aldh1a3
Myo18b.2	1.12631e-22	-0.827623	0.079	0.309	2.25261e-19	Cycling progenitor	Myo18b
Fzd2.1	1.16651e-22	-0.322236	0.237	0.458	2.33303e-19	Cycling progenitor	Fzd2
Vtn.2	1.68926e-22	-1.13179	0.236	0.465	3.37853e-19	Cycling progenitor	Vtn
C2.3	1.85022e-22	-0.907548	0.16	0.356	3.70043e-19	Cycling progenitor	C2
Tnf.1	2.07635e-22	0.195692	0.044	0.231	4.1527e-19	Cycling progenitor	Tnf
Mmp16.2	2.24844e-22	2.95787	0.096	0.383	4.49688e-19	Cycling progenitor	Mmp16
Cxcl10.1	2.25137e-22	0.243907	0.408	0.39	4.50274e-19	Cycling progenitor	Cxcl10
9530059O14Rik.3	2.27172e-22	2.64235	0.016	0.018	4.54344e-19	Cycling progenitor	9530059O14Rik
BC028528.3	2.32203e-22	2.01866	0.327	0.245	4.64407e-19	Cycling progenitor	BC028528
Ezh2.1	2.45741e-22	1.39583	0.56	0.521	4.91482e-19	Cycling progenitor	Ezh2
Tmod2.2	2.68409e-22	0.295878	0.382	0.3	5.36819e-19	Cycling progenitor	Tmod2
Fxyd3.2	3.0958e-22	0.868121	0.303	0.491	6.1916e-19	Cycling progenitor	Fxyd3
Ttyh1.3	3.19464e-22	-1.62135	0.193	0.447	6.38928e-19	Cycling progenitor	Ttyh1
Ptpn6.2	3.46291e-22	3.29017	0.222	0.187	6.92583e-19	Cycling progenitor	Ptpn6
Slitrk6.3	3.4665e-22	3.17715	0.037	0.088	6.933e-19	Cycling progenitor	Slitrk6
Ntrk3.3	3.68573e-22	2.96271	0.106	0.138	7.37147e-19	Cycling progenitor	Ntrk3
Gatm.2	4.11872e-22	2.13327	0.433	0.365	8.23744e-19	Cycling progenitor	Gatm
Arhgap20.3	4.21582e-22	-1.89307	0.328	0.272	8.43163e-19	Cycling progenitor	Arhgap20
Mstn.2	4.31704e-22	2.01183	0.026	0.293	8.63408e-19	Cycling progenitor	Mstn
Chaf1b.2	7.65588e-22	4.18915	0.311	0.513	1.53118e-18	Cycling progenitor	Chaf1b
Rtbdn.2	8.22247e-22	-1.46265	0.106	0.359	1.64449e-18	Cycling progenitor	Rtbdn
Lrrc32.2	8.4394e-22	0.268335	0.108	0.404	1.68788e-18	Cycling progenitor	Lrrc32
Cd93.2	8.48287e-22	2.8191	0.26	0.284	1.69657e-18	Cycling progenitor	Cd93
Was.2	8.8655e-22	2.525	0.155	0.205	1.7731e-18	Cycling progenitor	Was
Lyz1.3	1.03626e-21	2.05205	0.015	0.146	2.07252e-18	Cycling progenitor	Lyz1
Pkdcc.2	1.03768e-21	0.365267	0.387	0.317	2.07536e-18	Cycling progenitor	Pkdcc
Fli1.1	1.05905e-21	3.39678	0.096	0.357	2.1181e-18	Cycling progenitor	Fli1
Sept4.2	1.36183e-21	-0.627905	0.35	0.553	2.72366e-18	Cycling progenitor	2024-09-04
Homer2.3	1.92396e-21	0.504716	0.372	0.28	3.84791e-18	Cycling progenitor	Homer2
Rnd1.2	2.10961e-21	3.66836	0.32	0.239	4.21922e-18	Cycling progenitor	Rnd1
Gfra2.2	2.65803e-21	1.83711	0.228	0.362	5.31605e-18	Cycling progenitor	Gfra2
Slc6a6.3	2.72035e-21	-0.659574	0.687	0.808	5.4407e-18	Cycling progenitor	Slc6a6
Reln.3	2.74167e-21	3.66051	0.127	0.191	5.48335e-18	Cycling progenitor	Reln
Nkain4.1	3.05154e-21	2.31238	0.073	0.33	6.10308e-18	Cycling progenitor	Nkain4
Scg2.3	3.3168e-21	-1.31829	0.146	0.437	6.63359e-18	Cycling progenitor	Scg2
Sparcl1.3	3.32815e-21	0.586301	0.329	0.548	6.6563e-18	Cycling progenitor	Sparcl1
Cenph.3	4.1129e-21	4.71771	0.445	0.415	8.2258e-18	Cycling progenitor	Cenph
Nbl1.2	5.11357e-21	-0.470261	0.768	0.873	1.02271e-17	Cycling progenitor	Nbl1
C2cd4b.2	5.19311e-21	-0.663793	0.062	0.346	1.03862e-17	Cycling progenitor	C2cd4b
Phf11d.3	5.21898e-21	0.449747	0.205	0.452	1.0438e-17	Cycling progenitor	Phf11d
Xylt1.2	5.95545e-21	1.12563	0.165	0.421	1.19109e-17	Cycling progenitor	Xylt1
2900052N01Rik.3	6.71442e-21	3.10107	0.004	0.107	1.34288e-17	Cycling progenitor	2900052N01Rik
Angpt2.1	7.23059e-21	1.85843	0.185	0.362	1.44612e-17	Cycling progenitor	Angpt2
Acta2.2	8.07689e-21	1.04712	0.797	0.777	1.61538e-17	Cycling progenitor	Acta2
Tmem88.2	8.92625e-21	-0.356878	0.339	0.308	1.78525e-17	Cycling progenitor	Tmem88
A330069E16Rik.2	1.08418e-20	-0.318007	0.223	0.402	2.16836e-17	Cycling progenitor	A330069E16Rik
Hexb.2	1.3676e-20	-0.846102	0.434	0.594	2.7352e-17	Cycling progenitor	Hexb
Hist1h2bc.1	1.50821e-20	-0.488748	0.538	0.685	3.01643e-17	Cycling progenitor	Hist1h2bc
H19.1	1.54826e-20	-0.667454	0.609	0.739	3.09652e-17	Cycling progenitor	H19
Ung.1	1.88292e-20	3.44234	0.471	0.41	3.76584e-17	Cycling progenitor	Ung
Adgrg1.3	1.89193e-20	1.36632	0.157	0.392	3.78386e-17	Cycling progenitor	Adgrg1
Cdk1.2	2.69713e-20	4.67469	0.478	0.487	5.39426e-17	Cycling progenitor	Cdk1
Cbfa2t3.2	2.76265e-20	-2.18164	0.314	0.511	5.5253e-17	Cycling progenitor	Cbfa2t3
Sox10.2	2.82329e-20	2.58319	0.252	0.451	5.64657e-17	Cycling progenitor	Sox10
Hells.3	3.17508e-20	4.46849	0.467	0.438	6.35017e-17	Cycling progenitor	Hells
Mt2.2	3.48706e-20	0.713419	0.95	0.911	6.97412e-17	Cycling progenitor	Mt2
Plce1.1	3.89026e-20	-1.41721	0.259	0.462	7.78052e-17	Cycling progenitor	Plce1
Khdrbs3.1	3.90449e-20	0.752364	0.723	0.708	7.80897e-17	Cycling progenitor	Khdrbs3
2810433D01Rik.3	4.04387e-20	0.405902	0.055	0.245	8.08775e-17	Cycling progenitor	2810433D01Rik
Ncam2.3	6.40898e-20	2.26387	0.154	0.39	1.2818e-16	Cycling progenitor	Ncam2
Cdkn3.3	6.77482e-20	5.39211	0.403	0.307	1.35496e-16	Cycling progenitor	Cdkn3
Mmp11.3	8.47462e-20	-0.495419	0.352	0.531	1.69492e-16	Cycling progenitor	Mmp11
Eps8.3	8.73186e-20	3.82297	0.231	0.325	1.74637e-16	Cycling progenitor	Eps8
Aqp1.1	9.26052e-20	2.48242	0.394	0.596	1.8521e-16	Cycling progenitor	Aqp1
Cdc6.3	9.8307e-20	5.64771	0.329	0.243	1.96614e-16	Cycling progenitor	Cdc6
Hvcn1.2	9.97887e-20	1.06155	0.03	0.296	1.99577e-16	Cycling progenitor	Hvcn1
Rxrg.3	1.09841e-19	1.52088	0.093	0.329	2.19682e-16	Cycling progenitor	Rxrg
Rad51ap1.2	1.18066e-19	4.60745	0.482	0.459	2.36131e-16	Cycling progenitor	Rad51ap1
Mpzl2.3	1.2936e-19	-3.06128	0.023	0.185	2.58721e-16	Cycling progenitor	Mpzl2
Plaur.3	1.3316e-19	3.5313	0.482	0.407	2.66321e-16	Cycling progenitor	Plaur
Fgf7.2	1.73507e-19	-1.95669	0.064	0.307	3.47013e-16	Cycling progenitor	Fgf7
Ndufa4l2.2	1.74986e-19	2.03788	0.258	0.446	3.49972e-16	Cycling progenitor	Ndufa4l2
Laptm5.2	1.95584e-19	1.3785	0.21	0.329	3.91169e-16	Cycling progenitor	Laptm5
Cst3.1	2.05394e-19	-0.29865	0.919	0.95	4.10788e-16	Cycling progenitor	Cst3
Fbxl22.2	2.19069e-19	1.00084	0.365	0.29	4.38138e-16	Cycling progenitor	Fbxl22
Cldn5.2	2.72644e-19	2.49631	0.225	0.405	5.45289e-16	Cycling progenitor	Cldn5
Gm28653.3	2.94049e-19	1.15488	0.47	0.439	5.88097e-16	Cycling progenitor	Gm28653
Cited2.1	3.11864e-19	-0.48076	0.682	0.813	6.23729e-16	Cycling progenitor	Cited2
Cspg5.2	3.1198e-19	0.744495	0.413	0.362	6.23961e-16	Cycling progenitor	Cspg5
Itgb5	3.44894e-19	-0.794516	0.432	0.595	6.89789e-16	Cycling progenitor	Itgb5
Luzp1.3	3.48004e-19	0.704045	0.653	0.579	6.96008e-16	Cycling progenitor	Luzp1
Akr1b8.2	3.80091e-19	1.43058	0.602	0.633	7.60183e-16	Cycling progenitor	Akr1b8
Tmem37.2	3.8927e-19	1.3368	0.154	0.255	7.7854e-16	Cycling progenitor	Tmem37
Kif1a.3	3.99283e-19	1.5483	0.028	0.29	7.98566e-16	Cycling progenitor	Kif1a
Adgrf5.3	4.74795e-19	2.34743	0.533	0.49	9.4959e-16	Cycling progenitor	Adgrf5
Pid1.2	5.18165e-19	-1.28289	0.212	0.258	1.03633e-15	Cycling progenitor	Pid1
Crabp2.3	5.36096e-19	0.316967	0.05	0.224	1.07219e-15	Cycling progenitor	Crabp2
Tppp3.3	5.47726e-19	-0.591095	0.529	0.705	1.09545e-15	Cycling progenitor	Tppp3
Cenpk.2	8.34779e-19	4.66775	0.374	0.238	1.66956e-15	Cycling progenitor	Cenpk
Dclk1.2	1.01688e-18	1.95286	0.429	0.348	2.03377e-15	Cycling progenitor	Dclk1
Popdc3.2	1.01858e-18	0.785182	0.716	0.73	2.03716e-15	Cycling progenitor	Popdc3
Col6a5.2	1.02504e-18	0.504074	0.123	0.31	2.05008e-15	Cycling progenitor	Col6a5
Mrvi1.1	1.11551e-18	1.7832	0.055	0.286	2.23102e-15	Cycling progenitor	Mrvi1
Oaf.2	1.3375e-18	1.16671	0.424	0.329	2.675e-15	Cycling progenitor	Oaf
Hlf.3	1.36281e-18	-2.82302	0.108	0.216	2.72562e-15	Cycling progenitor	Hlf
Irf4.2	1.40672e-18	1.15188	0.053	0.162	2.81343e-15	Cycling progenitor	Irf4
Mylk.2	1.57388e-18	-0.214887	0.337	0.507	3.14776e-15	Cycling progenitor	Mylk
Slc2a1.2	1.79296e-18	1.05792	0.576	0.58	3.58592e-15	Cycling progenitor	Slc2a1
Olfr558.2	2.91318e-18	0.706514	0.057	0.329	5.82637e-15	Cycling progenitor	Olfr558
Ldhb.3	3.06308e-18	0.357737	0.493	0.394	6.12616e-15	Cycling progenitor	Ldhb
Matn2.2	3.12679e-18	-0.253779	0.554	0.734	6.25357e-15	Cycling progenitor	Matn2
Cyr61.2	3.33137e-18	-0.779489	0.715	0.841	6.66273e-15	Cycling progenitor	Cyr61
Emb.2	3.38599e-18	-0.392557	0.283	0.46	6.77198e-15	Cycling progenitor	Emb
Gpnmb.3	3.52752e-18	-1.18616	0.44	0.599	7.05503e-15	Cycling progenitor	Gpnmb
Pip5k1b.3	3.58259e-18	2.25238	0.295	0.303	7.16517e-15	Cycling progenitor	Pip5k1b
Ackr4.2	3.71296e-18	-0.334561	0.102	0.339	7.42592e-15	Cycling progenitor	Ackr4
Srpx.2	4.10413e-18	0.171364	0.268	0.484	8.20827e-15	Cycling progenitor	Srpx
Dpysl3.3	4.16143e-18	0.712843	0.703	0.713	8.32286e-15	Cycling progenitor	Dpysl3
Kif20b.3	4.18689e-18	3.09875	0.384	0.339	8.37378e-15	Cycling progenitor	Kif20b
Uhrf1.3	4.66541e-18	5.88151	0.466	0.412	9.33082e-15	Cycling progenitor	Uhrf1
Ppp1r12b.1	5.34069e-18	-0.686355	0.517	0.398	1.06814e-14	Cycling progenitor	Ppp1r12b
Iqgap1.2	5.36593e-18	0.498839	0.818	0.774	1.07319e-14	Cycling progenitor	Iqgap1
Calcrl.1	6.37118e-18	-0.911311	0.275	0.289	1.27424e-14	Cycling progenitor	Calcrl
Adap2.3	6.81558e-18	1.72902	0.086	0.308	1.36312e-14	Cycling progenitor	Adap2
Wisp1.2	7.23977e-18	1.06511	0.566	0.514	1.44795e-14	Cycling progenitor	Wisp1
Hal.2	7.32364e-18	1.7208	0.14	0.211	1.46473e-14	Cycling progenitor	Hal
Abcg2.3	7.5805e-18	1.34922	0.519	0.484	1.5161e-14	Cycling progenitor	Abcg2
Lhfpl2.3	7.61201e-18	-0.356084	0.504	0.666	1.5224e-14	Cycling progenitor	Lhfpl2
Mef2c.3	7.86196e-18	2.04177	0.506	0.457	1.57239e-14	Cycling progenitor	Mef2c
Col18a1.2	8.70409e-18	1.00604	0.634	0.583	1.74082e-14	Cycling progenitor	Col18a1
Syne1.2	9.42891e-18	-0.96452	0.492	0.627	1.88578e-14	Cycling progenitor	Syne1
Lst1.3	9.64737e-18	-0.191984	0.158	0.375	1.92947e-14	Cycling progenitor	Lst1
Mark1.2	1.14556e-17	0.803818	0.225	0.244	2.29112e-14	Cycling progenitor	Mark1
Ankle1.2	1.17001e-17	4.61388	0.219	0.217	2.34002e-14	Cycling progenitor	Ankle1
Cadm3.1	1.21593e-17	0.402736	0.446	0.616	2.43186e-14	Cycling progenitor	Cadm3
2810405F17Rik.2	1.31684e-17	-1.21357	0.382	0.31	2.63367e-14	Cycling progenitor	2810405F17Rik
Ildr2.2	1.48673e-17	1.59744	0.228	0.475	2.97346e-14	Cycling progenitor	Ildr2
Col6a1.2	1.74213e-17	-0.488007	0.747	0.786	3.48425e-14	Cycling progenitor	Col6a1
Slc37a2.1	1.81865e-17	2.53272	0.125	0.249	3.6373e-14	Cycling progenitor	Slc37a2
Sgk1.2	1.89754e-17	-0.217389	0.737	0.835	3.79507e-14	Cycling progenitor	Sgk1
AI662270.3	2.0184e-17	1.40173	0.118	0.321	4.0368e-14	Cycling progenitor	AI662270
Actc1.2	2.0503e-17	0.355506	0.344	0.546	4.10061e-14	Cycling progenitor	Actc1
Ggt5.2	2.4375e-17	1.34344	0.204	0.377	4.87499e-14	Cycling progenitor	Ggt5
Ly6a.3	2.73114e-17	2.57638	0.349	0.551	5.46228e-14	Cycling progenitor	Ly6a
Cd163.2	3.09073e-17	1.50368	0.274	0.435	6.18147e-14	Cycling progenitor	Cd163
Cxcl14.3	3.26227e-17	2.79896	0.347	0.266	6.52453e-14	Cycling progenitor	Cxcl14
Vcl.2	3.49295e-17	0.830993	0.63	0.581	6.9859e-14	Cycling progenitor	Vcl
Ptp4a3.3	3.71401e-17	1.22593	0.502	0.437	7.42803e-14	Cycling progenitor	Ptp4a3
Pttg1.3	3.94453e-17	3.37597	0.469	0.471	7.88907e-14	Cycling progenitor	Pttg1
Wscd2.2	4.76372e-17	3.88459	0.039	0.151	9.52745e-14	Cycling progenitor	Wscd2
Serpine1.2	4.90661e-17	-0.878612	0.542	0.684	9.81322e-14	Cycling progenitor	Serpine1
Pde1a.2	5.16572e-17	1.72724	0.488	0.417	1.03314e-13	Cycling progenitor	Pde1a
Hist1h4d.2	5.32975e-17	0.493246	0.544	0.452	1.06595e-13	Cycling progenitor	Hist1h4d
Hbegf.3	5.43382e-17	1.0316	0.383	0.585	1.08676e-13	Cycling progenitor	Hbegf
Fmn2.1	5.67986e-17	2.14071	0.083	0.178	1.13597e-13	Cycling progenitor	Fmn2
Cd79a.1	6.42226e-17	-1.15461	0.296	0.497	1.28445e-13	Cycling progenitor	Cd79a
Lsm6.3	6.53812e-17	0.307373	0.803	0.731	1.30762e-13	Cycling progenitor	Lsm6
Vamp5.1	6.56924e-17	1.19081	0.521	0.455	1.31385e-13	Cycling progenitor	Vamp5
Il1r1.2	6.81055e-17	0.348634	0.411	0.335	1.36211e-13	Cycling progenitor	Il1r1
Kcnj8.1	6.99333e-17	0.509702	0.235	0.41	1.39867e-13	Cycling progenitor	Kcnj8
Nnat.1	7.17164e-17	0.764844	0.162	0.21	1.43433e-13	Cycling progenitor	Nnat
Phf11b.2	7.51971e-17	0.371824	0.084	0.139	1.50394e-13	Cycling progenitor	Phf11b
Ect2.3	7.63929e-17	5.80777	0.358	0.269	1.52786e-13	Cycling progenitor	Ect2
C1ql3.1	9.11853e-17	-0.167958	0.327	0.308	1.82371e-13	Cycling progenitor	C1ql3
Syn3.1	9.40492e-17	0.195973	0.353	0.306	1.88098e-13	Cycling progenitor	Syn3
Sox6.2	1.01289e-16	-0.669911	0.212	0.256	2.02578e-13	Cycling progenitor	Sox6
Zbtb18.2	1.04055e-16	-0.164849	0.564	0.472	2.0811e-13	Cycling progenitor	Zbtb18
Il17b.2	1.05382e-16	2.45891	0.06	0.025	2.10765e-13	Cycling progenitor	Il17b
Kdr.3	1.13796e-16	2.29522	0.216	0.373	2.27592e-13	Cycling progenitor	Kdr
Fam124a.1	1.24239e-16	-1.9694	0.33	0.481	2.48478e-13	Cycling progenitor	Fam124a
Nek2.3	1.28528e-16	7.90484	0.241	0.018	2.57057e-13	Cycling progenitor	Nek2
Cracr2b.2	1.44543e-16	0.462165	0.413	0.353	2.89086e-13	Cycling progenitor	Cracr2b
G0s2.1	1.56896e-16	-1.09936	0.459	0.584	3.13793e-13	Cycling progenitor	G0s2
Nrgn.1	1.89699e-16	2.1961	0.163	0.163	3.79397e-13	Cycling progenitor	Nrgn
Slc9a3r2.3	1.89946e-16	-0.355485	0.296	0.48	3.79892e-13	Cycling progenitor	Slc9a3r2
C1qc.2	1.912e-16	0.991486	0.245	0.4	3.82399e-13	Cycling progenitor	C1qc
Smagp.3	2.46863e-16	2.27779	0.35	0.363	4.93726e-13	Cycling progenitor	Smagp
Spint2.2	2.98823e-16	2.60815	0.107	0.298	5.97645e-13	Cycling progenitor	Spint2
Rasa4.1	3.03872e-16	1.11755	0.29	0.47	6.07743e-13	Cycling progenitor	Rasa4
Clic5.3	3.67769e-16	1.85111	0.12	0.398	7.35537e-13	Cycling progenitor	Clic5
Tnmd.3	3.80389e-16	0.630046	0.012	0.241	7.60778e-13	Cycling progenitor	Tnmd
Atp1b1.3	3.87674e-16	1.59874	0.496	0.487	7.75348e-13	Cycling progenitor	Atp1b1
2310022B05Rik.2	3.9571e-16	0.260208	0.411	0.613	7.91419e-13	Cycling progenitor	2310022B05Rik
Kcnab1.2	5.17105e-16	0.359314	0.383	0.369	1.03421e-12	Cycling progenitor	Kcnab1
Tshr.2	5.4876e-16	-3.74939	0.054	0.234	1.09752e-12	Cycling progenitor	Tshr
Serpina3n.1	5.76248e-16	1.62898	0.442	0.647	1.1525e-12	Cycling progenitor	Serpina3n
Plekha4.3	6.2564e-16	-0.443088	0.176	0.409	1.25128e-12	Cycling progenitor	Plekha4
Gucy1a3.3	6.75039e-16	2.40394	0.213	0.409	1.35008e-12	Cycling progenitor	Gucy1a3
Lrmp.1	7.31946e-16	4.89836	0.025	0.04	1.46389e-12	Cycling progenitor	Lrmp
Tnxb.2	7.40358e-16	-1.68701	0.343	0.476	1.48072e-12	Cycling progenitor	Tnxb
H2-DMa	7.483e-16	0.506931	0.149	0.323	1.4966e-12	Cycling progenitor	H2-DMa
Cd300a.2	8.62865e-16	-1.32347	0.084	0.207	1.72573e-12	Cycling progenitor	Cd300a
Depdc1a.3	8.68851e-16	6.12213	0.25	0.124	1.7377e-12	Cycling progenitor	Depdc1a
Cd36.1	9.02893e-16	2.61793	0.315	0.496	1.80579e-12	Cycling progenitor	Cd36
Tnfaip8.2	9.65718e-16	2.46006	0.266	0.408	1.93144e-12	Cycling progenitor	Tnfaip8
Tiparp.3	1.0468e-15	-0.872665	0.588	0.704	2.09361e-12	Cycling progenitor	Tiparp
Myh2.1	1.05376e-15	1.96902	0.144	0.125	2.10753e-12	Cycling progenitor	Myh2
Tgfb3	1.31978e-15	-1.19766	0.432	0.576	2.63956e-12	Cycling progenitor	Tgfb3
Sec11c.1	1.39094e-15	0.977382	0.59	0.572	2.78188e-12	Cycling progenitor	Sec11c
Diaph3.3	1.42327e-15	4.78813	0.41	0.377	2.84654e-12	Cycling progenitor	Diaph3
Megf9.2	1.59549e-15	0.126627	0.291	0.279	3.19097e-12	Cycling progenitor	Megf9
Ly6e.2	1.60446e-15	0.500505	0.775	0.741	3.20891e-12	Cycling progenitor	Ly6e
Klf5.2	2.14789e-15	1.46815	0.336	0.54	4.29579e-12	Cycling progenitor	Klf5
Tacc3.3	2.3102e-15	2.48737	0.44	0.405	4.62041e-12	Cycling progenitor	Tacc3
Il1r2.1	2.43507e-15	0.769902	0.095	0.308	4.87014e-12	Cycling progenitor	Il1r2
Adora1.3	2.75143e-15	-0.711886	0.149	0.194	5.50285e-12	Cycling progenitor	Adora1
Mgarp.3	2.75958e-15	-1.66446	0.222	0.251	5.51915e-12	Cycling progenitor	Mgarp
Gja1.1	2.78787e-15	1.45043	0.374	0.59	5.57574e-12	Cycling progenitor	Gja1
Cadm4.2	3.77529e-15	0.486863	0.399	0.353	7.55058e-12	Cycling progenitor	Cadm4
Mpz.1	3.87511e-15	0.274529	0.449	0.629	7.75022e-12	Cycling progenitor	Mpz
Arhgap29.2	4.08991e-15	-0.385262	0.561	0.705	8.17981e-12	Cycling progenitor	Arhgap29
Srgn.1	4.65006e-15	-0.440872	0.271	0.242	9.30013e-12	Cycling progenitor	Srgn
Nfe2.3	4.88184e-15	2.53113	0.035	0.21	9.76368e-12	Cycling progenitor	Nfe2
Ahnak2.2	5.75512e-15	1.4625	0.63	0.662	1.15102e-11	Cycling progenitor	Ahnak2
Alas2.2	6.17894e-15	2.95568	0.018	0.075	1.23579e-11	Cycling progenitor	Alas2
Myof.3	6.35508e-15	1.10172	0.707	0.765	1.27102e-11	Cycling progenitor	Myof
Maf.1	6.37215e-15	-0.525958	0.455	0.597	1.27443e-11	Cycling progenitor	Maf
Nhs.2	6.40435e-15	-1.19712	0.34	0.466	1.28087e-11	Cycling progenitor	Nhs
Icam2.3	6.41745e-15	1.87134	0.169	0.323	1.28349e-11	Cycling progenitor	Icam2
Tspan13.1	7.10065e-15	2.17534	0.523	0.52	1.42013e-11	Cycling progenitor	Tspan13
Trpm3.3	8.27927e-15	-0.454163	0.08	0.339	1.65585e-11	Cycling progenitor	Trpm3
Tnnc2.2	9.58708e-15	1.11243	0.19	0.335	1.91742e-11	Cycling progenitor	Tnnc2
Kif21a.1	1.00606e-14	0.450915	0.647	0.573	2.01212e-11	Cycling progenitor	Kif21a
Lat2.2	1.06382e-14	0.501718	0.277	0.296	2.12764e-11	Cycling progenitor	Lat2
Ms4a7.3	1.75801e-14	1.19024	0.162	0.35	3.51602e-11	Cycling progenitor	Ms4a7
Basp1.2	2.02394e-14	2.8116	0.546	0.617	4.04787e-11	Cycling progenitor	Basp1
Cenpf.2	2.21322e-14	5.5615	0.355	0.331	4.42643e-11	Cycling progenitor	Cenpf
Slc4a4.2	2.35088e-14	-0.878228	0.304	0.263	4.70176e-11	Cycling progenitor	Slc4a4
Nrep.3	2.46462e-14	-0.400061	0.684	0.752	4.92925e-11	Cycling progenitor	Nrep
Hist2h2bb.1.3	2.50617e-14	2.51575	0.318	0.328	5.01233e-11	Cycling progenitor	Hist2h2bb.1
Dhfr.2	2.54396e-14	1.98237	0.488	0.46	5.08792e-11	Cycling progenitor	Dhfr
Ier3.3	2.57465e-14	-1.04424	0.436	0.58	5.1493e-11	Cycling progenitor	Ier3
Gm26793.2	2.62759e-14	2.2689	0.055	0.307	5.25519e-11	Cycling progenitor	Gm26793
Shcbp1.3	2.92047e-14	3.37141	0.432	0.383	5.84094e-11	Cycling progenitor	Shcbp1
RP23-455C13.7.3	3.23597e-14	-0.169096	0.486	0.437	6.47195e-11	Cycling progenitor	RP23-455C13.7
Aurkb.2	3.26951e-14	8.20126	0.279	0.217	6.53902e-11	Cycling progenitor	Aurkb
Lyve1.2	3.41785e-14	6.34213	0.045	0.041	6.83571e-11	Cycling progenitor	Lyve1
RP24-267C3.3.2	3.53688e-14	-1.07272	0.356	0.512	7.07375e-11	Cycling progenitor	RP24-267C3.3
Ube2c.3	3.69261e-14	5.24086	0.438	0.392	7.38522e-11	Cycling progenitor	Ube2c
Rasal2.2	3.77811e-14	-0.315749	0.381	0.555	7.55621e-11	Cycling progenitor	Rasal2
Samd9l.1	3.78529e-14	-0.742516	0.297	0.468	7.57058e-11	Cycling progenitor	Samd9l
Rapgef3.3	3.79347e-14	-1.48735	0.134	0.349	7.58694e-11	Cycling progenitor	Rapgef3
Fstl1.3	3.97651e-14	-0.388748	0.716	0.77	7.95302e-11	Cycling progenitor	Fstl1
Pkib.3	4.02699e-14	1.50663	0.116	0.159	8.05398e-11	Cycling progenitor	Pkib
Smoc2.1	4.22921e-14	2.45852	0.125	0.157	8.45842e-11	Cycling progenitor	Smoc2
Atad2.2	4.41046e-14	2.00248	0.48	0.473	8.82093e-11	Cycling progenitor	Atad2
1500015O10Rik.1	4.45112e-14	0.978447	0.279	0.428	8.90223e-11	Cycling progenitor	1500015O10Rik
Aoc3.2	4.54541e-14	1.82731	0.28	0.397	9.09082e-11	Cycling progenitor	Aoc3
Cdkn1c.2	4.58182e-14	-0.92529	0.712	0.823	9.16365e-11	Cycling progenitor	Cdkn1c
Ms4a1.3	5.26129e-14	2.00088	0.041	0.262	1.05226e-10	Cycling progenitor	Ms4a1
Hist1h1a.2	5.32706e-14	4.15835	0.406	0.376	1.06541e-10	Cycling progenitor	Hist1h1a
Id2.3	5.34848e-14	0.264253	0.834	0.775	1.0697e-10	Cycling progenitor	Id2
Ets2.3	5.80462e-14	-0.272828	0.448	0.58	1.16092e-10	Cycling progenitor	Ets2
Ccnb1.3	5.92233e-14	5.79656	0.393	0.351	1.18447e-10	Cycling progenitor	Ccnb1
Cldn1.1	6.0899e-14	1.03098	0.029	0.182	1.21798e-10	Cycling progenitor	Cldn1
Mafb.2	6.4031e-14	-1.58106	0.426	0.528	1.28062e-10	Cycling progenitor	Mafb
Slc35f1.3	6.70843e-14	2.46565	0.13	0.276	1.34169e-10	Cycling progenitor	Slc35f1
Spaca6.2	7.2491e-14	-1.12899	0.387	0.543	1.44982e-10	Cycling progenitor	Spaca6
Pgm2l1.1	7.61551e-14	-0.996967	0.276	0.451	1.5231e-10	Cycling progenitor	Pgm2l1
Cxcl16.1	7.76739e-14	0.310116	0.259	0.425	1.55348e-10	Cycling progenitor	Cxcl16
Nfkbiz.2	8.13656e-14	-1.37002	0.524	0.6	1.62731e-10	Cycling progenitor	Nfkbiz
Car4.2	8.43497e-14	2.1094	0.257	0.234	1.68699e-10	Cycling progenitor	Car4
D430041D05Rik.2	9.36224e-14	1.71709	0.312	0.265	1.87245e-10	Cycling progenitor	D430041D05Rik
Tmx4.2	1.17419e-13	-1.04537	0.412	0.57	2.34838e-10	Cycling progenitor	Tmx4
Dscc1.3	1.20004e-13	5.26511	0.345	0.288	2.40008e-10	Cycling progenitor	Dscc1
Pim1.3	1.37203e-13	0.157991	0.625	0.763	2.74407e-10	Cycling progenitor	Pim1
Pbk.2	1.75574e-13	7.69701	0.313	0.223	3.51149e-10	Cycling progenitor	Pbk
H2-Aa.3	1.83404e-13	1.25286	0.296	0.457	3.66808e-10	Cycling progenitor	H2-Aa
Grn	1.86187e-13	-0.506854	0.467	0.622	3.72374e-10	Cycling progenitor	Grn
Isg15.2	1.90324e-13	-0.630689	0.292	0.442	3.80649e-10	Cycling progenitor	Isg15
Rnd3.2	1.90728e-13	-0.447888	0.656	0.764	3.81457e-10	Cycling progenitor	Rnd3
Rps6ka1.3	2.06046e-13	0.564299	0.144	0.396	4.12092e-10	Cycling progenitor	Rps6ka1
L1cam.2	2.06144e-13	1.74981	0.132	0.34	4.12288e-10	Cycling progenitor	L1cam
Ctsc.2	2.0689e-13	1.21882	0.361	0.533	4.1378e-10	Cycling progenitor	Ctsc
Aurka.2	2.09165e-13	6.7113	0.266	0.172	4.1833e-10	Cycling progenitor	Aurka
Ncf2.3	2.17786e-13	1.29953	0.2	0.328	4.35571e-10	Cycling progenitor	Ncf2
Foxp1	2.17852e-13	-0.373239	0.698	0.824	4.35703e-10	Cycling progenitor	Foxp1
Msmo1.1	2.21128e-13	1.19785	0.439	0.373	4.42256e-10	Cycling progenitor	Msmo1
Cox6a2.1	2.31913e-13	-1.04332	0.118	0.281	4.63826e-10	Cycling progenitor	Cox6a2
Dlgap1.2	2.52319e-13	1.23694	0.238	0.407	5.04639e-10	Cycling progenitor	Dlgap1
Cenpm.3	2.53787e-13	4.69092	0.44	0.394	5.07574e-10	Cycling progenitor	Cenpm
Ctnnbip1.1	2.73041e-13	0.731647	0.573	0.547	5.46082e-10	Cycling progenitor	Ctnnbip1
Ecscr.2	2.84792e-13	2.89369	0.257	0.386	5.69584e-10	Cycling progenitor	Ecscr
2810474O19Rik.1	2.87082e-13	-0.713916	0.584	0.672	5.74163e-10	Cycling progenitor	2810474O19Rik
Ptprz1.2	2.92833e-13	-1.27381	0.464	0.555	5.85665e-10	Cycling progenitor	Ptprz1
Gm3336.2	3.01259e-13	-2.59355	0.22	0.475	6.02519e-10	Cycling progenitor	Gm3336
Abcg1.2	3.13845e-13	-2.06738	0.258	0.441	6.2769e-10	Cycling progenitor	Abcg1
Fbln7.2	3.27922e-13	0.844568	0.255	0.294	6.55845e-10	Cycling progenitor	Fbln7
Sox8.1	3.29535e-13	-0.531766	0.415	0.359	6.59069e-10	Cycling progenitor	Sox8
2200002D01Rik.2	3.31977e-13	4.99767	0.061	0.118	6.63953e-10	Cycling progenitor	2200002D01Rik
Cdh11.1	3.73157e-13	1.08321	0.243	0.487	7.46314e-10	Cycling progenitor	Cdh11
Iffo1.2	3.77374e-13	-0.813158	0.616	0.683	7.54748e-10	Cycling progenitor	Iffo1
Sfrp2.2	4.34751e-13	-0.505543	0.152	0.365	8.69501e-10	Cycling progenitor	Sfrp2
Rtp4.3	5.19958e-13	-0.600372	0.337	0.531	1.03992e-09	Cycling progenitor	Rtp4
Hes6.2	5.38327e-13	-0.310357	0.455	0.647	1.07665e-09	Cycling progenitor	Hes6
Dhrs2.2	5.63476e-13	0.748214	0.014	0.096	1.12695e-09	Cycling progenitor	Dhrs2
Cyp1b1.3	5.67573e-13	4.83737	0.043	0.023	1.13515e-09	Cycling progenitor	Cyp1b1
Slc11a1.2	5.69694e-13	2.99798	0.276	0.395	1.13939e-09	Cycling progenitor	Slc11a1
Sfrp4.3	5.73948e-13	0.826959	0.12	0.366	1.1479e-09	Cycling progenitor	Sfrp4
Tnfrsf11b.2	5.91079e-13	2.32843	0.186	0.364	1.18216e-09	Cycling progenitor	Tnfrsf11b
Tmem119.2	5.96364e-13	0.174136	0.36	0.513	1.19273e-09	Cycling progenitor	Tmem119
Myo1b.1	6.296e-13	0.501886	0.53	0.485	1.2592e-09	Cycling progenitor	Myo1b
Cnn1.2	6.76973e-13	0.812954	0.194	0.414	1.35395e-09	Cycling progenitor	Cnn1
Cox4i2.2	6.78557e-13	1.05789	0.206	0.399	1.35711e-09	Cycling progenitor	Cox4i2
Gfpt2.3	7.67758e-13	-0.900779	0.284	0.313	1.53552e-09	Cycling progenitor	Gfpt2
Nkd2.2	8.05515e-13	2.76804	0.137	0.338	1.61103e-09	Cycling progenitor	Nkd2
Arhgap31	8.29781e-13	-0.201149	0.498	0.603	1.65956e-09	Cycling progenitor	Arhgap31
Tac4.2	8.49365e-13	-2.02841	0.064	0.2	1.69873e-09	Cycling progenitor	Tac4
Plp1.3	8.51343e-13	0.662225	0.434	0.409	1.70269e-09	Cycling progenitor	Plp1
Tns1.2	9.14344e-13	0.207686	0.423	0.586	1.82869e-09	Cycling progenitor	Tns1
Fzd8.3	9.89751e-13	-1.09936	0.271	0.446	1.9795e-09	Cycling progenitor	Fzd8
Lmod1.2	1.04127e-12	1.96413	0.236	0.403	2.08253e-09	Cycling progenitor	Lmod1
Plac8.3	1.06704e-12	2.61144	0.061	0.264	2.13408e-09	Cycling progenitor	Plac8
Clic4.1	1.12304e-12	0.539427	0.707	0.634	2.24609e-09	Cycling progenitor	Clic4
Apod.2	1.16124e-12	0.457567	0.383	0.51	2.32247e-09	Cycling progenitor	Apod
Kif22.3	1.17686e-12	4.29544	0.41	0.365	2.35371e-09	Cycling progenitor	Kif22
Podn.3	1.2236e-12	-1.47301	0.048	0.184	2.4472e-09	Cycling progenitor	Podn
Ctsh.2	1.33706e-12	0.161336	0.394	0.55	2.67411e-09	Cycling progenitor	Ctsh
Knstrn.2	1.55134e-12	3.10786	0.434	0.414	3.10268e-09	Cycling progenitor	Knstrn
Rfc3.2	1.59122e-12	1.47147	0.459	0.438	3.18243e-09	Cycling progenitor	Rfc3
Lyn.1	1.59506e-12	1.56062	0.374	0.35	3.19012e-09	Cycling progenitor	Lyn
Bmp7.1	1.62874e-12	0.484951	0.013	0.084	3.25748e-09	Cycling progenitor	Bmp7
Ryr2.2	1.77316e-12	0.935471	0.029	0.266	3.54633e-09	Cycling progenitor	Ryr2
Slfn5.2	1.81896e-12	0.827243	0.123	0.405	3.63793e-09	Cycling progenitor	Slfn5
Sema3d.3	1.85211e-12	1.79788	0.489	0.481	3.70422e-09	Cycling progenitor	Sema3d
Myl1.3	2.19683e-12	1.02398	0.55	0.519	4.39366e-09	Cycling progenitor	Myl1
Bche.2	2.27228e-12	-0.46503	0.318	0.32	4.54455e-09	Cycling progenitor	Bche
Bex2.3	2.42478e-12	0.924789	0.25	0.238	4.84956e-09	Cycling progenitor	Bex2
En1	2.44796e-12	-0.986867	0.569	0.642	4.89593e-09	Cycling progenitor	En1
Tmem176b.3	2.52191e-12	-0.301977	0.744	0.837	5.04383e-09	Cycling progenitor	Tmem176b
Hist1h3f.2	3.05796e-12	2.48691	0.279	0.288	6.11593e-09	Cycling progenitor	Hist1h3f
Lmo1.1	3.37864e-12	1.66411	0.269	0.359	6.75728e-09	Cycling progenitor	Lmo1
Zfp185.3	3.42598e-12	-1.1116	0.117	0.36	6.85195e-09	Cycling progenitor	Zfp185
Spc25.2	3.58708e-12	3.75286	0.418	0.434	7.17416e-09	Cycling progenitor	Spc25
Mcf2l.3	3.67374e-12	2.55608	0.023	0.164	7.34748e-09	Cycling progenitor	Mcf2l
Lsmem1.2	3.98161e-12	-0.169007	0.3	0.471	7.96323e-09	Cycling progenitor	Lsmem1
Plcb4.3	4.01002e-12	-0.55668	0.673	0.749	8.02005e-09	Cycling progenitor	Plcb4
Tmem182.3	4.40426e-12	3.71528	0.175	0.081	8.80852e-09	Cycling progenitor	Tmem182
Rab27b.3	4.82308e-12	-0.389371	0.359	0.506	9.64616e-09	Cycling progenitor	Rab27b
Lypd2.3	4.83984e-12	0.536232	0.002	0.033	9.67968e-09	Cycling progenitor	Lypd2
Kif11.3	4.86383e-12	4.50734	0.378	0.413	9.72765e-09	Cycling progenitor	Kif11
Akap6.1	5.32057e-12	1.23294	0.301	0.447	1.06411e-08	Cycling progenitor	Akap6
Col14a1.3	5.40353e-12	2.49019	0.327	0.282	1.08071e-08	Cycling progenitor	Col14a1
2610305D13Rik.1	5.6266e-12	2.62761	0.092	0.2	1.12532e-08	Cycling progenitor	2610305D13Rik
Insig1	5.74759e-12	0.116164	0.462	0.403	1.14952e-08	Cycling progenitor	Insig1
Vax2os.2	6.55026e-12	1.43711	0.029	0.19	1.31005e-08	Cycling progenitor	Vax2os
B2m.3	7.07455e-12	0.366919	0.891	0.836	1.41491e-08	Cycling progenitor	B2m
Kcnk13.3	7.11954e-12	-1.97932	0.101	0.304	1.42391e-08	Cycling progenitor	Kcnk13
Epb41l2.1	7.40846e-12	0.469639	0.667	0.611	1.48169e-08	Cycling progenitor	Epb41l2
Ankrd1.3	7.66638e-12	-0.39443	0.56	0.713	1.53328e-08	Cycling progenitor	Ankrd1
Gbp3.1	7.72314e-12	-0.143242	0.541	0.473	1.54463e-08	Cycling progenitor	Gbp3
Ttn.3	7.98617e-12	1.47987	0.695	0.736	1.59723e-08	Cycling progenitor	Ttn
Bcr.1	8.1214e-12	-0.714689	0.403	0.524	1.62428e-08	Cycling progenitor	Bcr
Lypd1.2	8.67794e-12	0.120069	0.077	0.195	1.73559e-08	Cycling progenitor	Lypd1
Stra6.2	9.75642e-12	1.07934	0.044	0.108	1.95128e-08	Cycling progenitor	Stra6
Specc1.2	1.00398e-11	1.73074	0.326	0.481	2.00796e-08	Cycling progenitor	Specc1
Gpihbp1.2	1.04548e-11	2.20698	0.311	0.46	2.09097e-08	Cycling progenitor	Gpihbp1
Hp.1	1.09795e-11	3.52888	0.26	0.214	2.19591e-08	Cycling progenitor	Hp
Wnt10a.3	1.10268e-11	3.20784	0.285	0.389	2.20537e-08	Cycling progenitor	Wnt10a
Slc22a2	1.17411e-11	6.79092	0.011	0.002	2.34822e-08	Cycling progenitor	Slc22a2
Slitrk3.3	1.21373e-11	3.81803	0.006	0.088	2.42746e-08	Cycling progenitor	Slitrk3
Emcn.2	1.58316e-11	2.20615	0.208	0.42	3.16633e-08	Cycling progenitor	Emcn
Dhcr24.1	1.70344e-11	-0.688483	0.375	0.506	3.40688e-08	Cycling progenitor	Dhcr24
Loxl2.2	1.90038e-11	0.154809	0.374	0.338	3.80077e-08	Cycling progenitor	Loxl2
Tnfsf8.3	2.12994e-11	1.9656	0.033	0.171	4.25989e-08	Cycling progenitor	Tnfsf8
Rbp1.3	2.14443e-11	1.97684	0.477	0.482	4.28886e-08	Cycling progenitor	Rbp1
Gm13373.2	2.17363e-11	-2.57669	0.041	0.238	4.34725e-08	Cycling progenitor	Gm13373
Crispld2.3	2.24369e-11	-1.20345	0.29	0.295	4.48738e-08	Cycling progenitor	Crispld2
Ptpre.2	2.2901e-11	-0.327028	0.571	0.671	4.5802e-08	Cycling progenitor	Ptpre
Tmem86a.1	2.68225e-11	-0.80439	0.351	0.493	5.36449e-08	Cycling progenitor	Tmem86a
Tshz2.2	3.36674e-11	-1.83074	0.177	0.407	6.73348e-08	Cycling progenitor	Tshz2
Itga4.3	3.38695e-11	2.18437	0.218	0.409	6.7739e-08	Cycling progenitor	Itga4
Dkk3.2	3.81246e-11	2.04322	0.241	0.435	7.62491e-08	Cycling progenitor	Dkk3
Cenpe.3	3.93862e-11	4.50648	0.423	0.412	7.87724e-08	Cycling progenitor	Cenpe
Cilp2.2	4.40001e-11	-1.26183	0.107	0.185	8.80003e-08	Cycling progenitor	Cilp2
Samd4.1	4.78251e-11	-0.278121	0.55	0.671	9.56502e-08	Cycling progenitor	Samd4
Dysf.3	5.35178e-11	2.20395	0.251	0.29	1.07036e-07	Cycling progenitor	Dysf
Iqsec3.2	5.44327e-11	0.618422	0.733	0.714	1.08865e-07	Cycling progenitor	Iqsec3
Srl.3	5.97037e-11	0.53992	0.332	0.482	1.19407e-07	Cycling progenitor	Srl
Stmn2.3	6.39526e-11	2.80557	0.191	0.381	1.27905e-07	Cycling progenitor	Stmn2
C77370.2	8.06865e-11	0.536875	0.342	0.348	1.61373e-07	Cycling progenitor	C77370
Ckap2l.1	1.08725e-10	5.55428	0.333	0.292	2.1745e-07	Cycling progenitor	Ckap2l
Edil3.3	1.11252e-10	1.28266	0.533	0.58	2.22503e-07	Cycling progenitor	Edil3
Pde3a.2	1.21943e-10	-2.0567	0.36	0.483	2.43886e-07	Cycling progenitor	Pde3a
Nap1l5.1	1.31703e-10	-2.83979	0.123	0.397	2.63405e-07	Cycling progenitor	Nap1l5
Dbpht2.3	1.35968e-10	-2.05852	0.216	0.391	2.71936e-07	Cycling progenitor	Dbpht2
Marveld1.2	1.68202e-10	0.473388	0.488	0.439	3.36404e-07	Cycling progenitor	Marveld1
Foxd3.3	1.75423e-10	4.07297	0.041	0.082	3.50846e-07	Cycling progenitor	Foxd3
H2-M9.3	1.84107e-10	2.32115	0.303	0.352	3.68215e-07	Cycling progenitor	H2-M9
Dpep1.1	1.92276e-10	0.295277	0.055	0.184	3.84551e-07	Cycling progenitor	Dpep1
Dlc1.2	1.95993e-10	0.730021	0.593	0.561	3.91986e-07	Cycling progenitor	Dlc1
Serpinf1.2	2.3504e-10	0.852683	0.576	0.6	4.7008e-07	Cycling progenitor	Serpinf1
Hrc.1	2.47387e-10	2.15713	0.08	0.16	4.94773e-07	Cycling progenitor	Hrc
Utp14b.2	2.65139e-10	-0.247202	0.466	0.408	5.30279e-07	Cycling progenitor	Utp14b
Lyz2.1	2.6631e-10	1.3113	0.328	0.502	5.3262e-07	Cycling progenitor	Lyz2
Pcdhb9.2	2.79319e-10	-2.26208	0.268	0.298	5.58637e-07	Cycling progenitor	Pcdhb9
Stat1.2	3.16377e-10	-0.926794	0.344	0.479	6.32753e-07	Cycling progenitor	Stat1
Capn6.2	3.56367e-10	-0.394223	0.694	0.805	7.12734e-07	Cycling progenitor	Capn6
H2-T23.1	4.22669e-10	-0.403095	0.402	0.53	8.45338e-07	Cycling progenitor	H2-T23
Xcr1.3	4.33614e-10	2.00432	0.027	0.229	8.67229e-07	Cycling progenitor	Xcr1
Npy.2	4.50399e-10	0.491064	0.141	0.179	9.00799e-07	Cycling progenitor	Npy
Fxyd5.3	4.55933e-10	2.66975	0.424	0.371	9.11866e-07	Cycling progenitor	Fxyd5
Fxyd2.3	4.60399e-10	0.42524	0.219	0.374	9.20797e-07	Cycling progenitor	Fxyd2
Fblim1.1	4.81169e-10	1.27317	0.105	0.205	9.62337e-07	Cycling progenitor	Fblim1
Crispld1.2	5.2174e-10	1.2628	0.036	0.106	1.04348e-06	Cycling progenitor	Crispld1
Jam2.3	5.48826e-10	0.731769	0.308	0.465	1.09765e-06	Cycling progenitor	Jam2
Hmha1.1	5.78392e-10	0.749687	0.05	0.299	1.15678e-06	Cycling progenitor	Hmha1
Hcn1.1	5.90819e-10	2.59283	0.186	0.16	1.18164e-06	Cycling progenitor	Hcn1
Maged2.2	6.27122e-10	-0.189552	0.63	0.549	1.25424e-06	Cycling progenitor	Maged2
Fam181b	6.74392e-10	-0.875245	0.312	0.326	1.34878e-06	Cycling progenitor	Fam181b
Gm8369.3	7.20863e-10	0.609675	0.032	0.28	1.44173e-06	Cycling progenitor	Gm8369
Igf1.3	7.24867e-10	-1.8163	0.313	0.468	1.44973e-06	Cycling progenitor	Igf1
S1pr1.1	7.79677e-10	1.4276	0.428	0.446	1.55935e-06	Cycling progenitor	S1pr1
4833403J16Rik.3	8.40395e-10	3.8765	0.005	0.015	1.68079e-06	Cycling progenitor	4833403J16Rik
Spi1.3	8.67666e-10	1.58435	0.22	0.222	1.73533e-06	Cycling progenitor	Spi1
Cyp2j9	9.64021e-10	-0.580016	0.336	0.356	1.92804e-06	Cycling progenitor	Cyp2j9
Igfbp2.2	9.73197e-10	2.58796	0.342	0.311	1.94639e-06	Cycling progenitor	Igfbp2
Unc13c.2	1.01414e-09	-2.10214	0.022	0.289	2.02828e-06	Cycling progenitor	Unc13c
Prom1.3	1.01863e-09	-0.521306	0.073	0.325	2.03726e-06	Cycling progenitor	Prom1
Rab7b.2	1.1173e-09	-0.590182	0.399	0.531	2.2346e-06	Cycling progenitor	Rab7b
Kif23.3	1.18173e-09	6.3202	0.403	0.386	2.36346e-06	Cycling progenitor	Kif23
Aif1.1	1.25033e-09	2.30056	0.2	0.328	2.50065e-06	Cycling progenitor	Aif1
Matn4.1	1.33251e-09	-0.561431	0.238	0.416	2.66502e-06	Cycling progenitor	Matn4
Nr2f1.3	1.3338e-09	1.40173	0.456	0.474	2.6676e-06	Cycling progenitor	Nr2f1
Tmem252.2	1.37126e-09	2.61565	0.234	0.253	2.74252e-06	Cycling progenitor	Tmem252
H1fx.2	1.56331e-09	0.82318	0.48	0.67	3.12662e-06	Cycling progenitor	H1fx
Aspa.2	1.57606e-09	-0.847489	0.315	0.47	3.15212e-06	Cycling progenitor	Aspa
Gm13703.2	1.58488e-09	-2.90017	0.41	0.497	3.16977e-06	Cycling progenitor	Gm13703
Mecom	1.67648e-09	-0.750929	0.19	0.413	3.35295e-06	Cycling progenitor	Mecom
Fign	1.78218e-09	-0.716044	0.424	0.411	3.56437e-06	Cycling progenitor	Fign
Itgb4.2	1.91244e-09	2.12403	0.326	0.333	3.82488e-06	Cycling progenitor	Itgb4
Glipr1.2	2.018e-09	3.053	0.187	0.316	4.03601e-06	Cycling progenitor	Glipr1
Cdh4.2	2.02172e-09	-4.44653	0.062	0.268	4.04344e-06	Cycling progenitor	Cdh4
Maff.3	2.03388e-09	-0.945263	0.589	0.618	4.06775e-06	Cycling progenitor	Maff
Cxcl1.2	2.38673e-09	0.12692	0.609	0.679	4.77345e-06	Cycling progenitor	Cxcl1
Dkk2.3	2.38884e-09	-0.648178	0.416	0.557	4.77768e-06	Cycling progenitor	Dkk2
Hexa.2	2.69212e-09	-0.337879	0.578	0.686	5.38424e-06	Cycling progenitor	Hexa
Cd72.3	2.86288e-09	1.45543	0.074	0.305	5.72576e-06	Cycling progenitor	Cd72
Plk4.2	2.90995e-09	2.59385	0.392	0.365	5.8199e-06	Cycling progenitor	Plk4
Wnt16.2	4.12379e-09	2.58929	0.069	0.176	8.24759e-06	Cycling progenitor	Wnt16
Pou3f1.2	4.19167e-09	2.33972	0.413	0.538	8.38335e-06	Cycling progenitor	Pou3f1
Nrk.2	4.20787e-09	-0.402579	0.366	0.557	8.41574e-06	Cycling progenitor	Nrk
Prg4.1	4.29195e-09	1.83461	0.179	0.276	8.5839e-06	Cycling progenitor	Prg4
Angptl1.2	4.33326e-09	-3.27691	0.2	0.443	8.66653e-06	Cycling progenitor	Angptl1
Stbd1.2	4.50476e-09	-0.446519	0.4	0.545	9.00953e-06	Cycling progenitor	Stbd1
Cnr1.2	4.68593e-09	-1.49542	0.178	0.337	9.37187e-06	Cycling progenitor	Cnr1
Plek2.3	4.89671e-09	2.97005	0.283	0.22	9.79343e-06	Cycling progenitor	Plek2
Lix1.3	4.98406e-09	-0.202791	0.591	0.484	9.96813e-06	Cycling progenitor	Lix1
Fcer2a.3	5.05889e-09	-0.90815	0.028	0.289	1.01178e-05	Cycling progenitor	Fcer2a
Islr.2	5.21569e-09	-1.43608	0.599	0.604	1.04314e-05	Cycling progenitor	Islr
Nrros.2	5.39111e-09	0.336635	0.156	0.258	1.07822e-05	Cycling progenitor	Nrros
Sox9.3	5.42808e-09	0.416189	0.772	0.77	1.08562e-05	Cycling progenitor	Sox9
Grik3.3	5.71722e-09	-3.21539	0.038	0.177	1.14344e-05	Cycling progenitor	Grik3
Osgin1.2	6.09926e-09	-2.18631	0.283	0.44	1.21985e-05	Cycling progenitor	Osgin1
Nrarp.2	6.41543e-09	0.394595	0.353	0.481	1.28309e-05	Cycling progenitor	Nrarp
Rad51ap2.1	7.12685e-09	2.30423	0.199	0.377	1.42537e-05	Cycling progenitor	Rad51ap2
Gna14.2	7.17604e-09	3.88432	0.017	0.029	1.43521e-05	Cycling progenitor	Gna14
Acta1.2	7.5981e-09	1.17223	0.261	0.407	1.51962e-05	Cycling progenitor	Acta1
Actn3.2	7.98049e-09	-0.615886	0.473	0.583	1.5961e-05	Cycling progenitor	Actn3
Klhl6.2	8.20297e-09	1.29598	0.037	0.288	1.64059e-05	Cycling progenitor	Klhl6
Marcksl1.2	8.31751e-09	0.518692	0.701	0.738	1.6635e-05	Cycling progenitor	Marcksl1
Ass1.2	8.69572e-09	1.57585	0.337	0.298	1.73914e-05	Cycling progenitor	Ass1
H2-Q7.1	9.43392e-09	0.497396	0.253	0.395	1.88678e-05	Cycling progenitor	H2-Q7
Pla2r1.2	9.68742e-09	-0.823597	0.324	0.453	1.93748e-05	Cycling progenitor	Pla2r1
Emp1.2	9.73803e-09	0.351785	0.644	0.682	1.94761e-05	Cycling progenitor	Emp1
Hmmr.2	1.11156e-08	6.61121	0.354	0.281	2.22312e-05	Cycling progenitor	Hmmr
Col6a3.2	1.1382e-08	1.74778	0.56	0.609	2.2764e-05	Cycling progenitor	Col6a3
2600014E21Rik.3	1.1467e-08	3.22126	0.007	0.055	2.2934e-05	Cycling progenitor	2600014E21Rik
Adgre1.3	1.17303e-08	-0.218075	0.068	0.243	2.34607e-05	Cycling progenitor	Adgre1
Emid1.2	1.23584e-08	0.706132	0.226	0.269	2.47169e-05	Cycling progenitor	Emid1
Rap1gap.1	1.23697e-08	0.593473	0.181	0.378	2.47395e-05	Cycling progenitor	Rap1gap
Cpxm2.2	1.24614e-08	0.192018	0.117	0.35	2.49229e-05	Cycling progenitor	Cpxm2
Vit.2	1.42873e-08	3.11507	0.009	0.119	2.85747e-05	Cycling progenitor	Vit
Lgalsl.2	1.6092e-08	-0.24681	0.179	0.228	3.2184e-05	Cycling progenitor	Lgalsl
Lepr.1	1.69989e-08	-0.937458	0.275	0.31	3.39978e-05	Cycling progenitor	Lepr
Tmem100.1	1.73228e-08	-1.3358	0.161	0.242	3.46456e-05	Cycling progenitor	Tmem100
Rgcc.2	1.74872e-08	1.34069	0.439	0.61	3.49744e-05	Cycling progenitor	Rgcc
Acap1.2	1.76513e-08	3.96463	0.264	0.433	3.53026e-05	Cycling progenitor	Acap1
Kcnj10.2	1.804e-08	0.357066	0.035	0.191	3.60801e-05	Cycling progenitor	Kcnj10
Ifi47.2	2.03964e-08	0.66041	0.202	0.224	4.07927e-05	Cycling progenitor	Ifi47
Thbs2.2	2.28088e-08	-1.32689	0.315	0.317	4.56175e-05	Cycling progenitor	Thbs2
Arc.2	2.32274e-08	0.919938	0.307	0.327	4.64548e-05	Cycling progenitor	Arc
Grrp1.3	2.3878e-08	2.05424	0.263	0.469	4.77559e-05	Cycling progenitor	Grrp1
Casz1.1	2.39238e-08	-1.19976	0.288	0.35	4.78476e-05	Cycling progenitor	Casz1
Fam43a	2.49845e-08	0.716246	0.318	0.484	4.9969e-05	Cycling progenitor	Fam43a
Elovl4.2	2.5124e-08	-1.75428	0.384	0.497	5.0248e-05	Cycling progenitor	Elovl4
Mir143hg.3	2.52579e-08	0.178691	0.284	0.33	5.05157e-05	Cycling progenitor	Mir143hg
Pdlim3.2	2.57911e-08	-0.95847	0.227	0.387	5.15822e-05	Cycling progenitor	Pdlim3
Arl4d.2	3.81965e-08	0.553644	0.606	0.516	7.63929e-05	Cycling progenitor	Arl4d
Gm4951.3	3.96344e-08	0.810073	0.063	0.287	7.92689e-05	Cycling progenitor	Gm4951
Enpp2.1	4.04325e-08	-1.6632	0.333	0.45	8.08651e-05	Cycling progenitor	Enpp2
Mxd1.2	4.09685e-08	-0.702973	0.441	0.533	8.19369e-05	Cycling progenitor	Mxd1
Slc1a1.2	4.19672e-08	1.13173	0.044	0.158	8.39344e-05	Cycling progenitor	Slc1a1
Ccrl2.2	4.50632e-08	-0.369573	0.447	0.406	9.01265e-05	Cycling progenitor	Ccrl2
Adamts2.3	4.57643e-08	1.12403	0.604	0.623	9.15286e-05	Cycling progenitor	Adamts2
Foxs1.3	4.58942e-08	0.998262	0.233	0.334	9.17884e-05	Cycling progenitor	Foxs1
Ncmap.3	4.65777e-08	0.363023	0.351	0.475	9.31554e-05	Cycling progenitor	Ncmap
Cenpa.2	4.8478e-08	4.38531	0.456	0.539	9.69561e-05	Cycling progenitor	Cenpa
Myl10.1	5.02418e-08	-1.06743	0.038	0.199	0.000100484	Cycling progenitor	Myl10
Col12a1.2	5.12332e-08	-0.564264	0.471	0.562	0.000102466	Cycling progenitor	Col12a1
Myh3.2	5.69369e-08	3.04524	0.163	0.253	0.000113874	Cycling progenitor	Myh3
Pld3.1	7.21735e-08	-0.697194	0.524	0.611	0.000144347	Cycling progenitor	Pld3
Dmpk.2	7.26593e-08	0.399842	0.607	0.59	0.000145319	Cycling progenitor	Dmpk
Syt13.1	8.0603e-08	3.75237	0.125	0.225	0.000161206	Cycling progenitor	Syt13
Dbx1.2	8.94847e-08	-2.15395	0.204	0.388	0.000178969	Cycling progenitor	Dbx1
Myh1.2	9.50652e-08	0.259346	0.404	0.525	0.00019013	Cycling progenitor	Myh1
Nov.3	1.04648e-07	0.799601	0.095	0.324	0.000209296	Cycling progenitor	Nov
Parp14.2	1.06049e-07	-1.01786	0.445	0.522	0.000212098	Cycling progenitor	Parp14
Apln.2	1.09012e-07	-0.483757	0.158	0.223	0.000218023	Cycling progenitor	Apln
Clec3b.2	1.11561e-07	-0.260575	0.184	0.219	0.000223121	Cycling progenitor	Clec3b
Slc5a3	1.16097e-07	0.429815	0.519	0.489	0.000232194	Cycling progenitor	Slc5a3
Frmd3.2	1.20039e-07	1.07158	0.209	0.406	0.000240079	Cycling progenitor	Frmd3
Cd52.2	1.20259e-07	2.27484	0.279	0.272	0.000240517	Cycling progenitor	Cd52
Zbp1.2	1.21359e-07	-0.361964	0.367	0.351	0.000242718	Cycling progenitor	Zbp1
Kcnk3.2	1.28916e-07	2.29003	0.061	0.266	0.000257831	Cycling progenitor	Kcnk3
Rassf3.1	1.30731e-07	0.702197	0.339	0.318	0.000261461	Cycling progenitor	Rassf3
F3.3	1.4405e-07	2.36623	0.196	0.387	0.000288099	Cycling progenitor	F3
Ace2.2	1.44967e-07	3.77945	0.019	0.08	0.000289935	Cycling progenitor	Ace2
Elovl7.2	1.49121e-07	1.33716	0.407	0.448	0.000298242	Cycling progenitor	Elovl7
Adam11.2	1.68573e-07	1.03342	0.098	0.27	0.000337145	Cycling progenitor	Adam11
Rergl	1.80264e-07	3.14147	0.002	0.032	0.000360527	Cycling progenitor	Rergl
Peak1.2	1.88266e-07	0.196377	0.547	0.691	0.000376533	Cycling progenitor	Peak1
Daam2.2	1.92184e-07	2.66663	0.139	0.206	0.000384367	Cycling progenitor	Daam2
Tie1.2	1.98122e-07	1.40415	0.165	0.295	0.000396245	Cycling progenitor	Tie1
Prkag3.2	2.18101e-07	2.25241	0.082	0.151	0.000436202	Cycling progenitor	Prkag3
Csf1r	2.2114e-07	0.594922	0.045	0.163	0.000442281	Cycling progenitor	Csf1r
Gbp7.2	2.22063e-07	-1.36122	0.413	0.509	0.000444127	Cycling progenitor	Gbp7
Hist1h2ac.1	2.29639e-07	2.85472	0.169	0.261	0.000459278	Cycling progenitor	Hist1h2ac
Igsf6.3	2.32474e-07	0.77721	0.13	0.189	0.000464947	Cycling progenitor	Igsf6
Susd5.3	2.43237e-07	0.511689	0.29	0.301	0.000486473	Cycling progenitor	Susd5
Mllt4.3	2.47322e-07	-0.637108	0.451	0.557	0.000494643	Cycling progenitor	Mllt4
Cav2	2.47958e-07	0.531198	0.571	0.556	0.000495916	Cycling progenitor	Cav2
Kank3.2	2.53957e-07	0.697116	0.328	0.436	0.000507914	Cycling progenitor	Kank3
Nts.2	2.5505e-07	4.87166	0.091	0.166	0.0005101	Cycling progenitor	Nts
Hist1h2ap.3	2.66321e-07	5.2227	0.442	0.466	0.000532643	Cycling progenitor	Hist1h2ap
Dab2.1	2.71565e-07	-0.402746	0.409	0.391	0.000543129	Cycling progenitor	Dab2
Mpeg1.2	2.86e-07	-0.145832	0.224	0.403	0.000571999	Cycling progenitor	Mpeg1
Gng2.2	3.16668e-07	0.349752	0.539	0.671	0.000633335	Cycling progenitor	Gng2
Fam107b.2	3.58368e-07	1.49068	0.307	0.415	0.000716736	Cycling progenitor	Fam107b
Ska1.2	3.79865e-07	6.43811	0.258	0.193	0.000759729	Cycling progenitor	Ska1
Dpp4.1	3.85738e-07	0.517559	0.117	0.263	0.000771477	Cycling progenitor	Dpp4
Clec12a.3	4.04357e-07	1.74968	0.059	0.233	0.000808715	Cycling progenitor	Clec12a
Mustn1.1	4.08311e-07	2.56353	0.317	0.459	0.000816622	Cycling progenitor	Mustn1
Prrx1.1	4.21679e-07	-0.271814	0.672	0.763	0.000843358	Cycling progenitor	Prrx1
Rnase4.1	4.36504e-07	-0.743699	0.366	0.485	0.000873007	Cycling progenitor	Rnase4
Mki67.1	5.09324e-07	4.25619	0.524	0.574	0.00101865	Cycling progenitor	Mki67
Ifi204.2	5.31586e-07	1.0145	0.409	0.568	0.00106317	Cycling progenitor	Ifi204
Sema6d.1	5.44261e-07	-0.582309	0.426	0.519	0.00108852	Cycling progenitor	Sema6d
Pi15.1	5.71502e-07	2.85458	0.061	0.145	0.001143	Cycling progenitor	Pi15
Mme.1	5.88799e-07	0.864842	0.511	0.542	0.0011776	Cycling progenitor	Mme
Spon1.2	5.97053e-07	-0.295974	0.318	0.506	0.00119411	Cycling progenitor	Spon1
Fam81a.3	5.99431e-07	2.57367	0.161	0.249	0.00119886	Cycling progenitor	Fam81a
Ebf2.1	6.43115e-07	4.00163	0.164	0.16	0.00128623	Cycling progenitor	Ebf2
Chil1.2	6.69231e-07	2.19991	0.054	0.189	0.00133846	Cycling progenitor	Chil1
Slc6a13.3	6.96121e-07	1.10775	0.097	0.227	0.00139224	Cycling progenitor	Slc6a13
Atp2a1.3	7.26312e-07	-1.02933	0.382	0.508	0.00145262	Cycling progenitor	Atp2a1
Ano1.2	7.38909e-07	2.92108	0.219	0.305	0.00147782	Cycling progenitor	Ano1
Hgf.3	7.83e-07	0.647483	0.391	0.367	0.001566	Cycling progenitor	Hgf
Daam1.1	8.32109e-07	-0.791337	0.65	0.657	0.00166422	Cycling progenitor	Daam1
Nudt4.2	8.36851e-07	0.107206	0.636	0.563	0.0016737	Cycling progenitor	Nudt4
Cd74.1	8.42621e-07	1.64243	0.351	0.508	0.00168524	Cycling progenitor	Cd74
Zdbf2.1	8.43333e-07	-0.527776	0.616	0.516	0.00168667	Cycling progenitor	Zdbf2
Thrsp.2	8.86538e-07	-1.41816	0.173	0.41	0.00177308	Cycling progenitor	Thrsp
Casc5.1	9.94905e-07	5.92289	0.309	0.282	0.00198981	Cycling progenitor	Casc5
Cdh5.3	1.01725e-06	2.12619	0.428	0.533	0.0020345	Cycling progenitor	Cdh5
Esam.2	1.02562e-06	1.74423	0.352	0.453	0.00205125	Cycling progenitor	Esam
Rtn1.3	1.04331e-06	0.271568	0.115	0.243	0.00208661	Cycling progenitor	Rtn1
Cd40.2	1.27011e-06	3.22298	0.017	0.172	0.00254022	Cycling progenitor	Cd40
Scx.2	1.31833e-06	0.580684	0.369	0.356	0.00263666	Cycling progenitor	Scx
Elk3.1	1.33809e-06	0.288906	0.359	0.498	0.00267617	Cycling progenitor	Elk3
Rec114.2	1.38206e-06	3.17049	0.045	0.133	0.00276412	Cycling progenitor	Rec114
F11r.2	1.50079e-06	2.04602	0.2	0.398	0.00300157	Cycling progenitor	F11r
Moxd1.3	1.53997e-06	2.91132	0.058	0.186	0.00307994	Cycling progenitor	Moxd1
Klk8.3	1.58108e-06	2.35963	0.264	0.436	0.00316215	Cycling progenitor	Klk8
Aspn.3	1.60708e-06	2.86806	0.34	0.337	0.00321415	Cycling progenitor	Aspn
Adcy5.1	1.61699e-06	1.72629	0.157	0.304	0.00323397	Cycling progenitor	Adcy5
Prph.3	1.64461e-06	1.03311	0.25	0.357	0.00328922	Cycling progenitor	Prph
Flt1.1	1.73168e-06	2.51368	0.372	0.524	0.00346336	Cycling progenitor	Flt1
Ncoa7.2	1.7625e-06	-0.704463	0.54	0.615	0.00352499	Cycling progenitor	Ncoa7
Msrb1	1.8348e-06	-0.2295	0.431	0.552	0.00366959	Cycling progenitor	Msrb1
Trdn.3	1.84187e-06	1.01348	0.283	0.34	0.00368374	Cycling progenitor	Trdn
Fst.2	1.87049e-06	2.58264	0.327	0.455	0.00374099	Cycling progenitor	Fst
Sik2.1	1.89782e-06	-0.872274	0.336	0.463	0.00379564	Cycling progenitor	Sik2
Myocd.3	1.90175e-06	2.44989	0.067	0.152	0.00380351	Cycling progenitor	Myocd
Lcorl.3	1.94053e-06	-0.132169	0.397	0.515	0.00388106	Cycling progenitor	Lcorl
H2-Q6.2	2.01552e-06	1.9673	0.118	0.178	0.00403104	Cycling progenitor	H2-Q6
Cdk15.2	2.16434e-06	2.28507	0.146	0.247	0.00432869	Cycling progenitor	Cdk15
Cgnl1.2	2.47884e-06	-0.525529	0.382	0.506	0.00495768	Cycling progenitor	Cgnl1
Aspm.2	2.48103e-06	5.39761	0.272	0.293	0.00496205	Cycling progenitor	Aspm
Agtr2.3	2.4812e-06	0.494155	0.436	0.608	0.00496241	Cycling progenitor	Agtr2
Gldn.2	2.5264e-06	1.37202	0.006	0.077	0.0050528	Cycling progenitor	Gldn
Sox17.2	2.59084e-06	2.04444	0.168	0.314	0.00518167	Cycling progenitor	Sox17
Nusap1.2	2.59525e-06	5.33846	0.305	0.279	0.00519049	Cycling progenitor	Nusap1
Mgll.2	2.6483e-06	-0.679216	0.208	0.275	0.0052966	Cycling progenitor	Mgll
Hk3.3	2.67864e-06	1.3284	0.021	0.171	0.00535729	Cycling progenitor	Hk3
Ctsk.3	2.74769e-06	2.62794	0.284	0.28	0.00549538	Cycling progenitor	Ctsk
Slc22a1.3	2.79844e-06	1.85884	0.032	0.082	0.00559689	Cycling progenitor	Slc22a1
Rdh10.1	2.98104e-06	2.1187	0.457	0.457	0.00596207	Cycling progenitor	Rdh10
Gmnn.3	3.46477e-06	4.47842	0.423	0.446	0.00692953	Cycling progenitor	Gmnn
Hist1h3i.1	3.54044e-06	3.2966	0.235	0.373	0.00708088	Cycling progenitor	Hist1h3i
Ctse.3	3.64545e-06	4.06326	0.057	0.184	0.0072909	Cycling progenitor	Ctse
Il1rap.1	3.75712e-06	0.128415	0.382	0.389	0.00751424	Cycling progenitor	Il1rap
Grb14.2	3.82473e-06	1.63104	0.11	0.301	0.00764946	Cycling progenitor	Grb14
Klhl40.3	3.99777e-06	2.3358	0.252	0.331	0.00799554	Cycling progenitor	Klhl40
Itga9.2	4.07902e-06	2.23039	0.052	0.264	0.00815804	Cycling progenitor	Itga9
Tnni2.2	4.26634e-06	1.43161	0.427	0.412	0.00853268	Cycling progenitor	Tnni2
Kcna1.2	4.42182e-06	2.92286	0.331	0.33	0.00884364	Cycling progenitor	Kcna1
Ndnf.2	4.64819e-06	0.185041	0.11	0.292	0.00929637	Cycling progenitor	Ndnf
Neurl3.3	4.68369e-06	1.2332	0.113	0.329	0.00936739	Cycling progenitor	Neurl3
Arhgap6.2	4.70915e-06	-0.984954	0.401	0.493	0.00941831	Cycling progenitor	Arhgap6
Sptbn5.3	4.75074e-06	2.34972	0.026	0.135	0.00950149	Cycling progenitor	Sptbn5
Ppp1r3a.3	4.86657e-06	2.41353	0.033	0.072	0.00973314	Cycling progenitor	Ppp1r3a
Arhgef15.2	5.11966e-06	1.13543	0.267	0.328	0.0102393	Cycling progenitor	Arhgef15
Synm.3	5.25392e-06	0.40894	0.178	0.346	0.0105078	Cycling progenitor	Synm
Tinagl1.2	5.40998e-06	2.69704	0.297	0.407	0.01082	Cycling progenitor	Tinagl1
Pydc3.3	5.5006e-06	0.98424	0.02	0.082	0.0110012	Cycling progenitor	Pydc3
Cdh2.2	5.50253e-06	0.657413	0.698	0.744	0.0110051	Cycling progenitor	Cdh2
Gm26802.1	5.71965e-06	-2.18354	0.197	0.392	0.0114393	Cycling progenitor	Gm26802
Sowahc.3	5.77195e-06	-1.14451	0.45	0.52	0.0115439	Cycling progenitor	Sowahc
Egfl6.3	6.25856e-06	2.64773	0.029	0.209	0.0125171	Cycling progenitor	Egfl6
Vps8.1	6.30738e-06	0.596056	0.365	0.495	0.0126148	Cycling progenitor	Vps8
Ifit1.3	6.30762e-06	-2.27944	0.186	0.373	0.0126152	Cycling progenitor	Ifit1
Hcls1.3	6.572e-06	1.67321	0.032	0.108	0.013144	Cycling progenitor	Hcls1
1810011H11Rik.2	6.82466e-06	3.56835	0.101	0.153	0.0136493	Cycling progenitor	1810011H11Rik
Selenbp1.2	7.35981e-06	-1.34491	0.43	0.393	0.0147196	Cycling progenitor	Selenbp1
Adh1.2	7.90515e-06	-2.69235	0.274	0.323	0.0158103	Cycling progenitor	Adh1
Gm10827.1	8.0945e-06	0.769105	0.356	0.499	0.016189	Cycling progenitor	Gm10827
Neb.1	8.14451e-06	0.361611	0.467	0.468	0.016289	Cycling progenitor	Neb
Ccdc85a.3	8.23306e-06	2.93461	0.169	0.309	0.0164661	Cycling progenitor	Ccdc85a
Vat1.2	8.32981e-06	0.758933	0.475	0.486	0.0166596	Cycling progenitor	Vat1
Lgi2.3	8.3611e-06	-0.406669	0.054	0.144	0.0167222	Cycling progenitor	Lgi2
Limch1.1	8.38359e-06	0.832761	0.427	0.472	0.0167672	Cycling progenitor	Limch1
Pex5l.3	8.58883e-06	2.11923	0.048	0.214	0.0171777	Cycling progenitor	Pex5l
Trim59.2	9.41389e-06	1.62082	0.485	0.506	0.0188278	Cycling progenitor	Trim59
Atp8a1.1	9.55004e-06	-0.415855	0.319	0.325	0.0191001	Cycling progenitor	Atp8a1
Tgfb1i1.1	9.92001e-06	0.514029	0.458	0.444	0.01984	Cycling progenitor	Tgfb1i1
Arap2.3	9.97355e-06	3.87543	0.193	0.244	0.0199471	Cycling progenitor	Arap2
Fcgr2b.2	1.00792e-05	3.03042	0.154	0.275	0.0201584	Cycling progenitor	Fcgr2b
Gsg2.1	1.05965e-05	5.07242	0.204	0.228	0.021193	Cycling progenitor	Gsg2
Slc28a2.1	1.11896e-05	2.61515	0.027	0.07	0.0223793	Cycling progenitor	Slc28a2
Eva1a.3	1.13173e-05	-0.774577	0.049	0.193	0.0226347	Cycling progenitor	Eva1a
Ccl19.1	1.1468e-05	-0.989725	0.184	0.267	0.022936	Cycling progenitor	Ccl19
Hist1h3e.1	1.21212e-05	1.63947	0.33	0.455	0.0242423	Cycling progenitor	Hist1h3e
Pdzph1.1	1.42681e-05	2.30889	0	0.02	0.0285361	Cycling progenitor	Pdzph1
Spon2.3	1.43783e-05	1.21034	0.238	0.402	0.0287566	Cycling progenitor	Spon2
Ptch1.2	1.61408e-05	-1.16492	0.506	0.552	0.0322815	Cycling progenitor	Ptch1
Pkp4.2	1.71279e-05	0.200615	0.416	0.401	0.0342559	Cycling progenitor	Pkp4
Rhoh.3	1.7482e-05	-1.48655	0.249	0.316	0.0349639	Cycling progenitor	Rhoh
Ifit3b.2	1.77507e-05	-1.02293	0.05	0.219	0.0355014	Cycling progenitor	Ifit3b
Xaf1.2	1.8419e-05	-0.822895	0.426	0.402	0.0368381	Cycling progenitor	Xaf1
Hmox1.1	1.90395e-05	-0.346191	0.302	0.417	0.0380789	Cycling progenitor	Hmox1
Synpo2.3	2.05823e-05	-0.317351	0.282	0.402	0.0411646	Cycling progenitor	Synpo2
Eng.3	2.08615e-05	0.546333	0.224	0.339	0.0417229	Cycling progenitor	Eng
Acox3.1	2.09804e-05	-1.34392	0.431	0.509	0.0419608	Cycling progenitor	Acox3
Slfn2.3	2.11366e-05	2.16957	0.269	0.283	0.0422732	Cycling progenitor	Slfn2
Sostdc1.3	2.27122e-05	3.80993	0.109	0.188	0.0454244	Cycling progenitor	Sostdc1
Lgi4.1	2.49817e-05	0.904414	0.284	0.415	0.0499633	Cycling progenitor	Lgi4
Prex2.1	2.59779e-05	-1.21663	0.369	0.454	0.0519558	Cycling progenitor	Prex2
B4galt1.2	2.63666e-05	0.259232	0.506	0.498	0.0527331	Cycling progenitor	B4galt1
Hist1h1b.3	2.69792e-05	4.69602	0.391	0.568	0.0539583	Cycling progenitor	Hist1h1b
Myog.1	2.78627e-05	0.109628	0.361	0.505	0.0557253	Cycling progenitor	Myog
Tcap.2	2.88185e-05	-1.3759	0.149	0.301	0.0576371	Cycling progenitor	Tcap
Arl6ip1.2	2.94567e-05	0.941263	0.773	0.767	0.0589135	Cycling progenitor	Arl6ip1
Cxcl5.1	2.97227e-05	4.79088	0.104	0.233	0.0594453	Cycling progenitor	Cxcl5
Npy1r.2	2.98513e-05	1.4149	0.426	0.432	0.0597026	Cycling progenitor	Npy1r
S100a8.3	3.01947e-05	6.91099	0.115	0.178	0.0603894	Cycling progenitor	S100a8
Hbb-bs.1	3.5084e-05	2.95519	0.284	0.397	0.070168	Cycling progenitor	Hbb-bs
Pak3.2	3.68259e-05	0.371959	0.178	0.253	0.0736517	Cycling progenitor	Pak3
Piwil1.2	3.69569e-05	3.69151	0.001	0.054	0.0739138	Cycling progenitor	Piwil1
Cep55.3	3.74259e-05	5.32051	0.199	0.249	0.0748517	Cycling progenitor	Cep55
Gas7.2	3.95539e-05	1.29355	0.353	0.373	0.0791078	Cycling progenitor	Gas7
Svbp.2	3.96204e-05	0.287236	0.662	0.651	0.0792408	Cycling progenitor	Svbp
Flnc.1	4.15464e-05	0.18623	0.835	0.702	0.0830927	Cycling progenitor	Flnc
Ms4a4d.2	4.21964e-05	-1.00485	0.14	0.239	0.0843927	Cycling progenitor	Ms4a4d
C4b.2	4.33525e-05	0.217489	0.24	0.317	0.086705	Cycling progenitor	C4b
Fermt3.3	4.4677e-05	2.47003	0.112	0.317	0.089354	Cycling progenitor	Fermt3
Adcy4.3	4.49014e-05	2.7628	0.273	0.452	0.0898028	Cycling progenitor	Adcy4
Ms4a6c.1	4.70329e-05	0.419329	0.178	0.321	0.0940659	Cycling progenitor	Ms4a6c
Camk2b.2	4.79665e-05	1.12469	0.313	0.331	0.095933	Cycling progenitor	Camk2b
Cygb.2	4.91746e-05	0.346197	0.46	0.436	0.0983492	Cycling progenitor	Cygb
1700086L19Rik.3	5.0605e-05	-1.28593	0.336	0.432	0.10121	Cycling progenitor	1700086L19Rik
Pros1	5.13111e-05	0.14823	0.51	0.468	0.102622	Cycling progenitor	Pros1
Col28a1.3	5.22981e-05	3.00852	0.178	0.324	0.104596	Cycling progenitor	Col28a1
Unc5b.3	5.24872e-05	0.878054	0.268	0.364	0.104974	Cycling progenitor	Unc5b
Adgrl2.1	5.3547e-05	0.211599	0.478	0.615	0.107094	Cycling progenitor	Adgrl2
Cadm2.3	5.71716e-05	-1.34898	0.162	0.296	0.114343	Cycling progenitor	Cadm2
Fam178b.3	5.75398e-05	0.643747	0.229	0.338	0.11508	Cycling progenitor	Fam178b
Car12.2	5.82519e-05	-1.44687	0.139	0.228	0.116504	Cycling progenitor	Car12
Cd68.3	5.958e-05	0.423747	0.29	0.397	0.11916	Cycling progenitor	Cd68
Tnfsf9.2	5.97728e-05	0.245828	0.228	0.374	0.119546	Cycling progenitor	Tnfsf9
Brca1.2	6.32344e-05	4.57498	0.288	0.307	0.126469	Cycling progenitor	Brca1
Clu.3	6.4713e-05	-0.778982	0.289	0.31	0.129426	Cycling progenitor	Clu
Dio2.2	6.54987e-05	-0.142935	0.43	0.408	0.130997	Cycling progenitor	Dio2
Hba-a1.3	6.68861e-05	2.90452	0.237	0.342	0.133772	Cycling progenitor	Hba-a1
Slc1a2.3	7.9319e-05	0.632159	0.014	0.066	0.158638	Cycling progenitor	Slc1a2
Fam132b.2	8.12447e-05	-0.135687	0.477	0.526	0.162489	Cycling progenitor	Fam132b
Smad7.3	8.24402e-05	-0.132125	0.585	0.675	0.16488	Cycling progenitor	Smad7
Ddn.3	9.03428e-05	3.50393	0.016	0.065	0.180686	Cycling progenitor	Ddn
Atp8b1.2	9.33669e-05	1.25287	0.2	0.313	0.186734	Cycling progenitor	Atp8b1
Ccdc3.2	9.37419e-05	2.9042	0.242	0.241	0.187484	Cycling progenitor	Ccdc3
Pcsk1n.2	9.95554e-05	-0.62945	0.044	0.183	0.199111	Cycling progenitor	Pcsk1n
Hist2h2ac.1	0.00010141	1.51294	0.339	0.356	0.20282	Cycling progenitor	Hist2h2ac
Bub1b.1	0.000104378	3.80701	0.263	0.39	0.208756	Cycling progenitor	Bub1b
Kcnn4.2	0.000109043	4.6487	0.213	0.188	0.218086	Cycling progenitor	Kcnn4
Capg.1	0.000112256	0.495508	0.617	0.673	0.224512	Cycling progenitor	Capg
Mylk4.2	0.000114405	-2.94447	0.039	0.203	0.22881	Cycling progenitor	Mylk4
Tk1.2	0.000121765	5.10095	0.358	0.352	0.24353	Cycling progenitor	Tk1
Cd300lg.3	0.000126095	1.18629	0.347	0.455	0.252189	Cycling progenitor	Cd300lg
Murc.3	0.000126447	4.08431	0.451	0.495	0.252895	Cycling progenitor	Murc
Lrrc17.2	0.000132862	-0.295754	0.64	0.72	0.265723	Cycling progenitor	Lrrc17
Hspa5.2	0.000134131	0.10778	0.971	0.976	0.268263	Cycling progenitor	Hspa5
Epas1.2	0.000135111	0.608231	0.383	0.498	0.270222	Cycling progenitor	Epas1
Ndc80.1	0.000137092	7.14288	0.218	0.169	0.274184	Cycling progenitor	Ndc80
Gm12840.1	0.000137622	-0.493735	0.444	0.535	0.275245	Cycling progenitor	Gm12840
Cryab.2	0.000138185	-0.180197	0.803	0.888	0.27637	Cycling progenitor	Cryab
Ecm2.2	0.000141702	-1.02578	0.399	0.488	0.283403	Cycling progenitor	Ecm2
Prr13.3	0.000141995	1.6712	0.382	0.439	0.28399	Cycling progenitor	Prr13
Has1.3	0.000142781	0.672298	0.519	0.629	0.285561	Cycling progenitor	Has1
Crtac1.2	0.000144202	2.55764	0.002	0.02	0.288405	Cycling progenitor	Crtac1
Sema3e.3	0.000144587	3.5555	0.307	0.308	0.289175	Cycling progenitor	Sema3e
Kcne4.3	0.000144945	-2.07688	0.118	0.255	0.289889	Cycling progenitor	Kcne4
Comp.2	0.000145789	0.822791	0.159	0.3	0.291578	Cycling progenitor	Comp
Bmp2.3	0.000147206	-0.238156	0.447	0.515	0.294412	Cycling progenitor	Bmp2
Shc4	0.000147753	0.479501	0.364	0.424	0.295506	Cycling progenitor	Shc4
Ppm1l.1	0.000157723	-0.315244	0.324	0.43	0.315446	Cycling progenitor	Ppm1l
Asb2.2	0.000164878	-2.11874	0.249	0.331	0.329756	Cycling progenitor	Asb2
Fam129a.2	0.000173152	-1.39783	0.381	0.476	0.346304	Cycling progenitor	Fam129a
Ptgs1.2	0.000180469	0.562881	0.09	0.319	0.360938	Cycling progenitor	Ptgs1
Gucy1a2.2	0.000203959	0.240595	0.145	0.298	0.407919	Cycling progenitor	Gucy1a2
Kif18b.2	0.000210024	5.42575	0.283	0.256	0.420048	Cycling progenitor	Kif18b
Slc36a2.2	0.0002135	-0.651923	0.019	0.194	0.426999	Cycling progenitor	Slc36a2
Fam46a.1	0.00022793	-0.222246	0.554	0.614	0.455861	Cycling progenitor	Fam46a
Mylpf.3	0.000232997	1.72976	0.337	0.478	0.465993	Cycling progenitor	Mylpf
Wdfy4.3	0.000243109	1.39098	0.041	0.131	0.486219	Cycling progenitor	Wdfy4
Kif4.3	0.000251868	4.93204	0.368	0.403	0.503736	Cycling progenitor	Kif4
Gm10709.1	0.000270355	-3.01541	0.293	0.395	0.54071	Cycling progenitor	Gm10709
Rac2.2	0.000280232	3.7558	0.059	0.182	0.560464	Cycling progenitor	Rac2
Crim1.2	0.000305535	-1.18396	0.384	0.464	0.611071	Cycling progenitor	Crim1
Cytip.3	0.000305659	1.4139	0.055	0.228	0.611317	Cycling progenitor	Cytip
Apold1.2	0.000307871	1.61405	0.33	0.392	0.615743	Cycling progenitor	Apold1
Timp3.2	0.000311263	0.220516	0.585	0.526	0.622525	Cycling progenitor	Timp3
Itpkb.2	0.000330147	-0.368897	0.29	0.329	0.660294	Cycling progenitor	Itpkb
Cttnbp2.1	0.000331421	-0.34483	0.031	0.266	0.662843	Cycling progenitor	Cttnbp2
Tgfbi.2	0.000355003	0.403436	0.407	0.401	0.710007	Cycling progenitor	Tgfbi
Hspa4l.3	0.000363056	0.397952	0.598	0.61	0.726112	Cycling progenitor	Hspa4l
Ugt8a.2	0.000426247	-0.300602	0.019	0.175	0.852495	Cycling progenitor	Ugt8a
Hpgds.3	0.000428182	-0.577408	0.346	0.387	0.856364	Cycling progenitor	Hpgds
Rgs5.1	0.000437965	1.94352	0.368	0.496	0.87593	Cycling progenitor	Rgs5
Cog7.1	0.000442042	-0.47677	0.352	0.451	0.884084	Cycling progenitor	Cog7
Ephx3.1	0.00045583	1.21431	0.242	0.326	0.911659	Cycling progenitor	Ephx3
Bcas1.3	0.000459593	0.380594	0.427	0.574	0.919185	Cycling progenitor	Bcas1
Gm26870.1	0.000470642	0.107445	0.287	0.319	0.941284	Cycling progenitor	Gm26870
Ccl6.3	0.000478857	1.03088	0.204	0.314	0.957713	Cycling progenitor	Ccl6
Gm26917.2	0.000485175	0.192862	0.63	0.593	0.97035	Cycling progenitor	Gm26917
Crabp1.2	0.000486568	1.93365	0.083	0.017	0.973136	Cycling progenitor	Crabp1
Frmd4b.2	0.000501759	-0.901929	0.282	0.326	1	Cycling progenitor	Frmd4b
Nr2f2.2	0.000505636	0.443414	0.566	0.722	1	Cycling progenitor	Nr2f2
Hist1h4h.2	0.000517638	0.239685	0.27	0.322	1	Cycling progenitor	Hist1h4h
Epha4.1	0.000519975	-2.76285	0.352	0.349	1	Cycling progenitor	Epha4
Fabp4.1	0.000531399	2.53857	0.508	0.653	1	Cycling progenitor	Fabp4
Lrrc8c.3	0.000539477	1.35986	0.366	0.47	1	Cycling progenitor	Lrrc8c
Galnt6.3	0.000550607	1.61763	0.251	0.42	1	Cycling progenitor	Galnt6
Pdlim2.1	0.000561939	1.60591	0.332	0.43	1	Cycling progenitor	Pdlim2
Chst1.3	0.000563001	2.36777	0.092	0.19	1	Cycling progenitor	Chst1
Bcl6b.2	0.000595634	3.19884	0.19	0.275	1	Cycling progenitor	Bcl6b
Ryr3.2	0.000603167	-3.02613	0.299	0.43	1	Cycling progenitor	Ryr3
Sema7a.3	0.000610477	4.78159	0.402	0.421	1	Cycling progenitor	Sema7a
Igfbp6.3	0.000654245	1.32841	0.377	0.51	1	Cycling progenitor	Igfbp6
Gnai1.1	0.000676374	-0.170244	0.332	0.354	1	Cycling progenitor	Gnai1
Trf.1	0.000688126	-1.57751	0.501	0.429	1	Cycling progenitor	Trf
Sirpa.3	0.000704644	0.165129	0.517	0.506	1	Cycling progenitor	Sirpa
Cav1.2	0.000712609	0.217835	0.915	0.875	1	Cycling progenitor	Cav1
Fjx1.3	0.0007187	1.89714	0.05	0.225	1	Cycling progenitor	Fjx1
C130074G19Rik.2	0.00074455	2.74795	0.037	0.194	1	Cycling progenitor	C130074G19Rik
Svil.1	0.000754658	0.740359	0.534	0.569	1	Cycling progenitor	Svil
Entpd1.3	0.000759758	1.4413	0.041	0.276	1	Cycling progenitor	Entpd1
Lox.3	0.000772033	0.718164	0.382	0.496	1	Cycling progenitor	Lox
Gstm2.2	0.000791905	-0.679586	0.402	0.506	1	Cycling progenitor	Gstm2
Mb.2	0.000800681	-0.635608	0.164	0.247	1	Cycling progenitor	Mb
Runx1t1	0.000807754	-2.17333	0.203	0.419	1	Cycling progenitor	Runx1t1
Nkapl.1	0.000807914	-0.994885	0.272	0.378	1	Cycling progenitor	Nkapl
Cpe.3	0.000814728	2.31071	0.302	0.388	1	Cycling progenitor	Cpe
Stom.2	0.000834212	0.67395	0.161	0.274	1	Cycling progenitor	Stom
Lamb2.3	0.000882684	-0.554623	0.348	0.456	1	Cycling progenitor	Lamb2
Irf1.2	0.00092054	-1.03007	0.39	0.475	1	Cycling progenitor	Irf1
Gpc6	0.000964817	0.584683	0.439	0.537	1	Cycling progenitor	Gpc6
Myo1f.2	0.000968566	0.494618	0.111	0.233	1	Cycling progenitor	Myo1f
Lair1.2	0.00102216	-3.12063	0.038	0.264	1	Cycling progenitor	Lair1
Fgd5.3	0.00104072	1.32509	0.117	0.316	1	Cycling progenitor	Fgd5
Rnf128.1	0.00104386	2.49696	0.053	0.298	1	Cycling progenitor	Rnf128
Pf4	0.00104464	0.981487	0.269	0.285	1	Cycling progenitor	Pf4
H2-Ab1.2	0.00109808	0.48335	0.186	0.258	1	Cycling progenitor	H2-Ab1
Asap2.2	0.00117256	0.547654	0.416	0.395	1	Cycling progenitor	Asap2
Pcdhb7.1	0.00122225	-1.61631	0.217	0.338	1	Cycling progenitor	Pcdhb7
Slco2a1	0.00122957	1.50199	0.181	0.239	1	Cycling progenitor	Slco2a1
Epsti1.3	0.00129132	2.63093	0.245	0.202	1	Cycling progenitor	Epsti1
Mis18bp1.2	0.00133587	5.22224	0.3	0.311	1	Cycling progenitor	Mis18bp1
Fkbp11.2	0.00139335	1.90955	0.385	0.522	1	Cycling progenitor	Fkbp11
Sox5.3	0.00142856	-1.17544	0.347	0.45	1	Cycling progenitor	Sox5
Gadd45g.2	0.00147826	0.151282	0.631	0.703	1	Cycling progenitor	Gadd45g
Rasgef1b.3	0.00151586	1.59611	0.382	0.437	1	Cycling progenitor	Rasgef1b
Tmem204.2	0.00158203	2.87986	0.035	0.139	1	Cycling progenitor	Tmem204
Efhd1.3	0.00160503	2.86864	0.152	0.226	1	Cycling progenitor	Efhd1
Cd9.3	0.00168868	0.223164	0.961	0.959	1	Cycling progenitor	Cd9
Slc26a10.2	0.00170894	-0.273405	0.026	0.23	1	Cycling progenitor	Slc26a10
Mnda.2	0.00180622	1.40305	0.469	0.599	1	Cycling progenitor	Mnda
Sh3bp5	0.00182074	-0.235847	0.27	0.313	1	Cycling progenitor	Sh3bp5
Alox12.2	0.00191149	0.364992	0.043	0.19	1	Cycling progenitor	Alox12
Myoz1.2	0.00203816	-1.82025	0.193	0.39	1	Cycling progenitor	Myoz1
A630072M18Rik.2	0.00206273	-0.445341	0.47	0.457	1	Cycling progenitor	A630072M18Rik
Dapk1	0.00206391	-0.516417	0.24	0.288	1	Cycling progenitor	Dapk1
Hoxb4.2	0.00207234	0.137125	0.065	0.295	1	Cycling progenitor	Hoxb4
Wnt11.2	0.00208616	1.84751	0.157	0.249	1	Cycling progenitor	Wnt11
Gpsm3.2	0.00209434	1.55596	0.29	0.376	1	Cycling progenitor	Gpsm3
Shisa8.2	0.00214054	2.06197	0.201	0.217	1	Cycling progenitor	Shisa8
Cxcl13.2	0.00230967	-0.471135	0.323	0.4	1	Cycling progenitor	Cxcl13
Klk14.2	0.00238945	-6.75821	0.035	0.198	1	Cycling progenitor	Klk14
Mprip.2	0.00240944	-0.142532	0.844	0.848	1	Cycling progenitor	Mprip
Gm8251.1	0.00242104	1.29265	0.311	0.394	1	Cycling progenitor	Gm8251
Plin2.2	0.0024873	0.283731	0.426	0.55	1	Cycling progenitor	Plin2
Ccnd2.3	0.00259695	1.77275	0.322	0.42	1	Cycling progenitor	Ccnd2
H2-K1.2	0.00262597	0.292394	0.756	0.744	1	Cycling progenitor	H2-K1
Hic1.3	0.00271165	-0.369695	0.351	0.438	1	Cycling progenitor	Hic1
Slc39a14.3	0.00274025	0.434157	0.601	0.586	1	Cycling progenitor	Slc39a14
Creg2.3	0.00279309	0.334271	0.061	0.167	1	Cycling progenitor	Creg2
Stk17b.2	0.00337463	0.319901	0.409	0.518	1	Cycling progenitor	Stk17b
Ace.2	0.00346684	-1.20938	0.202	0.331	1	Cycling progenitor	Ace
Cep290.2	0.00355405	0.220484	0.481	0.509	1	Cycling progenitor	Cep290
Tm6sf1.3	0.00376959	0.180305	0.197	0.296	1	Cycling progenitor	Tm6sf1
Slc7a11.2	0.00403584	-0.354713	0.077	0.29	1	Cycling progenitor	Slc7a11
Ceacam1.2	0.00428926	0.144283	0.113	0.328	1	Cycling progenitor	Ceacam1
Sema3g.1	0.00466346	1.0837	0.217	0.325	1	Cycling progenitor	Sema3g
Cilp.1	0.00468591	1.81915	0.349	0.481	1	Cycling progenitor	Cilp
Csrp3.1	0.00502925	-0.237044	0.08	0.118	1	Cycling progenitor	Csrp3
Dmp1.3	0.00519781	3.46606	0.258	0.274	1	Cycling progenitor	Dmp1
Mzb1.2	0.00529081	4.49883	0.028	0.099	1	Cycling progenitor	Mzb1
Higd1b.2	0.00536796	2.85657	0.37	0.392	1	Cycling progenitor	Higd1b
1500009L16Rik.2	0.00541255	2.59059	0.348	0.393	1	Cycling progenitor	1500009L16Rik
Scarb1.3	0.00555822	1.34272	0.297	0.312	1	Cycling progenitor	Scarb1
Fam83a.2	0.00581945	0.919692	0.241	0.292	1	Cycling progenitor	Fam83a
Myc.2	0.005923	-0.220148	0.587	0.624	1	Cycling progenitor	Myc
Pla2g7.1	0.00604511	-0.202755	0.21	0.379	1	Cycling progenitor	Pla2g7
Cldn22.1	0.00606945	0.892474	0.001	0.016	1	Cycling progenitor	Cldn22
Fcer1g.3	0.00610174	1.4562	0.282	0.349	1	Cycling progenitor	Fcer1g
Tmem8c.3	0.00617409	0.345024	0.316	0.417	1	Cycling progenitor	Tmem8c
Pnp.3	0.0062726	-0.326873	0.39	0.484	1	Cycling progenitor	Pnp
Cacng1.1	0.00628561	0.900123	0.574	0.703	1	Cycling progenitor	Cacng1
Tnfaip2.2	0.00630859	0.807637	0.528	0.632	1	Cycling progenitor	Tnfaip2
Hs3st1.3	0.00722311	-0.50711	0.028	0.231	1	Cycling progenitor	Hs3st1
Ccl21a.3	0.00744061	7.13545	0.311	0.368	1	Cycling progenitor	Ccl21a
Map3k7cl	0.00794958	0.970681	0.312	0.293	1	Cycling progenitor	Map3k7cl
Pcolce	0.00825306	0.188319	0.395	0.482	1	Cycling progenitor	Pcolce
Cmtm7.2	0.00857768	0.68282	0.522	0.57	1	Cycling progenitor	Cmtm7
Sdcbp.3	0.00878227	0.336306	0.641	0.675	1	Cycling progenitor	Sdcbp
Myl9.2	0.00879426	1.64791	0.416	0.434	1	Cycling progenitor	Myl9
Gpr88.3	0.00882331	0.589641	0.043	0.228	1	Cycling progenitor	Gpr88
Myh4.3	0.00920657	-0.870511	0.196	0.386	1	Cycling progenitor	Myh4
C1qtnf3.2	0.00940831	-0.157775	0.715	0.753	1	Cycling progenitor	C1qtnf3
Zic1.1	0.00968471	-1.09669	0.269	0.324	1	Cycling progenitor	Zic1
Ppp1r12c.1	0.00973394	-0.206631	0.487	0.563	1	Cycling progenitor	Ppp1r12c

## Sheet: Markers- Diffrentiating myocyte
	p_val	avg_log2FC	pct.1	pct.2	p_val_adj	cluster	gene
Sh3glb1.3	0	1.66119	1	0.97	0	Differentiating myocyte	Sh3glb1
Ppp1r14b.4	0	1.32121	1	0.983	0	Differentiating myocyte	Ppp1r14b
Myod1.3	7.10623e-306	2.70856	0.952	0.512	1.42125e-302	Differentiating myocyte	Myod1
Acta2.3	1.34266e-302	3.17279	0.967	0.769	2.68532e-299	Differentiating myocyte	Acta2
Klhl4.1	1.01804e-294	5.31781	0.127	0	2.03609e-291	Differentiating myocyte	Klhl4
Gapdh.3	1.22979e-284	1.10573	1	0.995	2.45958e-281	Differentiating myocyte	Gapdh
Myog.2	6.2675e-282	7.35046	0.843	0.48	1.2535e-278	Differentiating myocyte	Myog
C1qtnf3.3	2.91037e-281	2.15981	0.985	0.739	5.82073e-278	Differentiating myocyte	C1qtnf3
Purb.4	5.09909e-279	1.78737	0.995	0.932	1.01982e-275	Differentiating myocyte	Purb
Chrna1.3	3.36783e-272	2.21027	0.968	0.601	6.73565e-269	Differentiating myocyte	Chrna1
Tmsb4x.4	5.76412e-252	1.28301	1	0.997	1.15282e-248	Differentiating myocyte	Tmsb4x
Rbm24.2	7.77092e-240	3.48967	0.885	0.585	1.55418e-236	Differentiating myocyte	Rbm24
Pfn1.3	3.06686e-235	1.20608	0.999	0.91	6.13372e-232	Differentiating myocyte	Pfn1
Bin1.3	3.4253e-210	2.09751	0.954	0.7	6.85061e-207	Differentiating myocyte	Bin1
Jsrp1.3	5.98461e-209	1.53839	0.976	0.767	1.19692e-205	Differentiating myocyte	Jsrp1
Iffo1.3	9.60979e-209	1.90532	0.947	0.666	1.92196e-205	Differentiating myocyte	Iffo1
Gamt.3	6.90008e-207	2.40048	0.922	0.58	1.38002e-203	Differentiating myocyte	Gamt
Apoe.4	3.24194e-206	-2.27484	0.717	0.943	6.48388e-203	Differentiating myocyte	Apoe
Lgals1.3	5.82632e-204	1.13092	0.999	0.932	1.16526e-200	Differentiating myocyte	Lgals1
Pnmal2.3	2.68902e-202	2.26725	0.911	0.54	5.37804e-199	Differentiating myocyte	Pnmal2
Lmnb2.4	8.30851e-202	3.58782	0.799	0.387	1.6617e-198	Differentiating myocyte	Lmnb2
Atp2a1.4	9.38989e-202	3.26808	0.841	0.485	1.87798e-198	Differentiating myocyte	Atp2a1
Cdkn1c.3	1.44467e-200	4.22505	0.938	0.811	2.88933e-197	Differentiating myocyte	Cdkn1c
Ttn.4	4.6774e-199	2.9831	0.892	0.726	9.35481e-196	Differentiating myocyte	Ttn
Rgs16.2	1.13913e-198	3.44575	0.83	0.521	2.27826e-195	Differentiating myocyte	Rgs16
Zbtb18.3	1.75325e-194	3.05729	0.824	0.46	3.5065e-191	Differentiating myocyte	Zbtb18
Dbn1.2	1.16793e-189	2.69225	0.868	0.585	2.33586e-186	Differentiating myocyte	Dbn1
Dok7.2	1.45381e-185	5.66781	0.691	0.308	2.90761e-182	Differentiating myocyte	Dok7
RP23-455C13.7.4	2.22709e-182	3.98287	0.734	0.426	4.45417e-179	Differentiating myocyte	RP23-455C13.7
Arpp21.3	4.94168e-179	3.38577	0.819	0.646	9.88335e-176	Differentiating myocyte	Arpp21
Hapln1.3	3.07307e-176	1.0699	0.008	0.025	6.14614e-173	Differentiating myocyte	Hapln1
Lsm6.4	3.35568e-172	1.95198	0.934	0.725	6.71136e-169	Differentiating myocyte	Lsm6
Wisp2.4	9.18337e-162	-3.65969	0.369	0.743	1.83667e-158	Differentiating myocyte	Wisp2
Cap2.1	1.62084e-159	2.60145	0.81	0.6	3.24168e-156	Differentiating myocyte	Cap2
Adamts5.4	3.2856e-158	-2.12824	0.546	0.879	6.57121e-155	Differentiating myocyte	Adamts5
Nppc.3	3.17045e-157	-3.86098	0.255	0.719	6.34089e-154	Differentiating myocyte	Nppc
Gm28653.4	7.05188e-156	4.50925	0.695	0.428	1.41038e-152	Differentiating myocyte	Gm28653
Lix1.4	2.48262e-155	2.00828	0.844	0.472	4.96524e-152	Differentiating myocyte	Lix1
Slc25a5.3	2.27288e-154	1.24917	0.982	0.836	4.54577e-151	Differentiating myocyte	Slc25a5
Lmnb1.2	3.08734e-154	2.20267	0.806	0.48	6.17469e-151	Differentiating myocyte	Lmnb1
Casz1.2	3.04544e-153	5.14136	0.676	0.33	6.09088e-150	Differentiating myocyte	Casz1
Ldha.4	2.31013e-152	1.39894	0.948	0.793	4.62025e-149	Differentiating myocyte	Ldha
Sox8.2	4.03238e-150	2.48616	0.757	0.343	8.06476e-147	Differentiating myocyte	Sox8
Marcksl1.3	4.33286e-148	1.85552	0.894	0.728	8.66572e-145	Differentiating myocyte	Marcksl1
Ndrg1.3	6.53573e-148	-2.27781	0.61	0.855	1.30715e-144	Differentiating myocyte	Ndrg1
Medag.2	4.98342e-147	-2.06858	0.674	0.893	9.96684e-144	Differentiating myocyte	Medag
Slc22a1.4	1.27962e-142	5.21698	0.322	0.067	2.55925e-139	Differentiating myocyte	Slc22a1
Msc.3	2.82285e-139	-2.2568	0.53	0.842	5.64569e-136	Differentiating myocyte	Msc
Tnfaip8l2.3	6.93629e-138	2.62191	0.378	0.13	1.38726e-134	Differentiating myocyte	Tnfaip8l2
Syne1.3	1.31298e-137	1.77357	0.868	0.608	2.62596e-134	Differentiating myocyte	Syne1
Crip1.3	2.6796e-137	-1.42927	0.918	0.983	5.35921e-134	Differentiating myocyte	Crip1
Slc29a1.3	3.46758e-137	2.28839	0.873	0.646	6.93516e-134	Differentiating myocyte	Slc29a1
Gas6.3	3.96717e-137	-2.55129	0.392	0.782	7.93434e-134	Differentiating myocyte	Gas6
Kcnk13.4	1.37212e-136	5.74722	0.602	0.278	2.74425e-133	Differentiating myocyte	Kcnk13
Cfh.4	2.76631e-136	-2.12953	0.559	0.848	5.53262e-133	Differentiating myocyte	Cfh
Inppl1.1	3.02528e-136	2.76234	0.758	0.457	6.05057e-133	Differentiating myocyte	Inppl1
Pappa.4	2.98156e-133	-2.54542	0.394	0.71	5.96312e-130	Differentiating myocyte	Pappa
Reln.4	8.54944e-132	2.39049	0.457	0.174	1.70989e-128	Differentiating myocyte	Reln
Eif5a.3	3.62782e-130	0.827954	0.993	0.932	7.25565e-127	Differentiating myocyte	Eif5a
Myb.2	1.58831e-129	1.67226	0.392	0.103	3.17663e-126	Differentiating myocyte	Myb
Cryab.3	5.74578e-127	1.18726	0.971	0.879	1.14916e-123	Differentiating myocyte	Cryab
Tnnt2.4	9.30987e-127	5.5692	0.654	0.385	1.86197e-123	Differentiating myocyte	Tnnt2
Fndc5.3	1.05466e-126	4.19596	0.697	0.448	2.10931e-123	Differentiating myocyte	Fndc5
Spg21.3	3.17829e-124	2.31522	0.894	0.683	6.35658e-121	Differentiating myocyte	Spg21
Tmod1.3	8.77948e-124	2.74696	0.703	0.525	1.7559e-120	Differentiating myocyte	Tmod1
Ccnd1.3	2.49759e-123	1.835	0.82	0.567	4.99519e-120	Differentiating myocyte	Ccnd1
Igfbp7.3	3.89709e-123	-2.09518	0.458	0.808	7.79418e-120	Differentiating myocyte	Igfbp7
Tmem8c.4	3.65949e-118	6.94526	0.653	0.4	7.31898e-115	Differentiating myocyte	Tmem8c
Csmd1.4	1.27785e-115	-2.22978	0.445	0.701	2.55569e-112	Differentiating myocyte	Csmd1
Sec11c.2	1.67371e-115	2.02111	0.816	0.561	3.34743e-112	Differentiating myocyte	Sec11c
Mylk4.3	4.42324e-114	7.56912	0.435	0.182	8.84648e-111	Differentiating myocyte	Mylk4
Col5a3.2	2.11252e-108	-1.73523	0.604	0.864	4.22504e-105	Differentiating myocyte	Col5a3
C1qbp.3	1.43736e-107	1.06777	0.927	0.754	2.87472e-104	Differentiating myocyte	C1qbp
Lin7a.3	2.65512e-107	-3.19553	0.362	0.692	5.31025e-104	Differentiating myocyte	Lin7a
Npm1.4	8.31315e-107	0.554792	0.999	0.993	1.66263e-103	Differentiating myocyte	Npm1
Cnr1.3	1.28732e-106	5.10012	0.602	0.314	2.57465e-103	Differentiating myocyte	Cnr1
Gstm1.4	1.72565e-106	-1.56954	0.581	0.843	3.45131e-103	Differentiating myocyte	Gstm1
Myzap.3	9.1336e-106	3.90787	0.659	0.411	1.82672e-102	Differentiating myocyte	Myzap
Smtn.1	1.47518e-105	1.91447	0.704	0.4	2.95036e-102	Differentiating myocyte	Smtn
Sdc4.2	2.15036e-105	-1.47758	0.818	0.94	4.30072e-102	Differentiating myocyte	Sdc4
Nts.3	3.04693e-105	1.91076	0.355	0.152	6.09387e-102	Differentiating myocyte	Nts
Clca3a1.2	4.15165e-102	1.57393	0.35	0.151	8.3033e-99	Differentiating myocyte	Clca3a1
Gas1.4	6.29667e-102	-1.09012	0.97	0.969	1.25933e-98	Differentiating myocyte	Gas1
Col3a1.4	6.53844e-102	-1.00699	0.914	0.972	1.30769e-98	Differentiating myocyte	Col3a1
Col4a1.2	1.22128e-101	-1.2611	0.678	0.9	2.44255e-98	Differentiating myocyte	Col4a1
Rpl41.3	2.33804e-101	0.37019	1	1	4.67607e-98	Differentiating myocyte	Rpl41
Tmem176b.4	7.61012e-101	-1.63673	0.613	0.842	1.52202e-97	Differentiating myocyte	Tmem176b
Id3.4	2.34653e-100	-1.52255	0.845	0.967	4.69306e-97	Differentiating myocyte	Id3
Cacng1.2	1.98706e-98	1.73905	0.81	0.69	3.97411e-95	Differentiating myocyte	Cacng1
Wnt4.4	1.05526e-97	-2.98406	0.358	0.656	2.11053e-94	Differentiating myocyte	Wnt4
Spats2l.3	2.52602e-97	0.911108	0.964	0.892	5.05204e-94	Differentiating myocyte	Spats2l
Stab1.4	1.42186e-95	-3.59694	0.057	0.419	2.84371e-92	Differentiating myocyte	Stab1
Chd3.1	1.19898e-94	1.47141	0.724	0.41	2.39797e-91	Differentiating myocyte	Chd3
Cep128.3	3.00137e-93	-1.7926	0.645	0.826	6.00275e-90	Differentiating myocyte	Cep128
Svil.2	3.98194e-91	1.96931	0.728	0.559	7.96388e-88	Differentiating myocyte	Svil
Nme1.3	1.18673e-90	0.993174	0.88	0.657	2.37346e-87	Differentiating myocyte	Nme1
Svbp.3	8.72672e-90	2.05587	0.823	0.643	1.74534e-86	Differentiating myocyte	Svbp
Mall.4	6.04213e-88	-1.29878	0.094	0.432	1.20843e-84	Differentiating myocyte	Mall
Hspe1.3	2.29681e-87	0.648082	0.995	0.947	4.59362e-84	Differentiating myocyte	Hspe1
Ckb.1	5.5674e-87	1.96909	0.753	0.546	1.11348e-83	Differentiating myocyte	Ckb
[truncated: 1,319 more rows]

## Sheet: Markers - DMD enriched
	p_val	avg_log2FC	pct.1	pct.2	p_val_adj	cluster	gene
[truncated: 1,499 more rows]

[truncated: 2 more sheets: Markers - Immunomyoblast, Markers - Myonuclei]
