# Supplementary material for: Muscle stem cells in Duchenne muscular dystrophy exhibit molecular impairments and altered cell fate trajectories impacting regenerative capacity
Source: Cell Death Dis. 2025 Jun 5;16(1):437. doi: 10.1038/s41419-025-07755-1 (PMC12141486; doi:10.1038/s41419-025-07755-1)
Supplement: Supplementary file 5 — Table S3 [file 41419_2025_7755_MOESM5_ESM.xlsx]

## Sheet: Satellite cell
"Satellite Cell"
Adapted from: Engquist, EN, et al. - DOI: 10.1016/j.isci.2024.109947
Crlf1
Nppc
Pax7
Myf5
Fosl1
Chrdl2
Dhcr24
Clcf1
Pde10a
Fam132b

## Sheet: Genuine Quiescence
"Genuine Quiescence"
Adapted from: García-Prat, L, et al. - DOI: 10.1038/s41556-020-00593-7
Cd34
Vtn
Ugp2
Ttyh1
Calcrl
Igfbp4
Neu2
Gal
Alpl
Ryr3
Mmp2
Fam132b
Il1r1
Actn3
Arhgap20
Mgarp
Col19a1
Srxn1
Lbp
Grik3
Il1rl2
Sntb2
Dnajc3
Loxl2
Pde4b
Sorcs2
Tnfrsf21
Pitpnc1
Thbs2
Tgfbi
Tek
Actg1
Medag
Dio2
Gsap
9430041J12Rik
Akap12
Sh3pxd2b
Csf2rb2
Bdkrb1
Ccl19
Lmcd1
Map1b
6430548M08Rik
Pdpn
Tspan7
Ndrg1
Chrdl2
Cxcl5
Mal
Nell1
Ackr3
Serinc2
Kcne4
Sbspon
Slc10a6
Gfra1
Scd1
Six2
Elovl4
Stat5a
Pde10a
Slc23a2
Adarb1
Trib1
Hp
Cyp39a1
Scg2
Sept9
Ston2
H6pd
Csnk1d
Dtx4
Lamb1
Slfn14
Ppl
Rgs4
Creb3l2
Meg3
Tnxb
Dclk1
Limd1
Pcsk5
Gmppb
Galnt16
Mat2a
Map2
Serping1
Tac4
Aldh2
Lmo2
Stk32b
Ccl11
Fhl1
Ctnnal1
Hsd11b1
Add3
Tgm2
Prex2
Epdr1
Nfkb1
Slc39a14
Mdfic
Snrk
Shisa3
Ltbp1
Nnmt
Bmp2
Lum
Fam129a
Prex1
Hr
Spsb1
Lpl
Psen2
Arnt2
Dmd
Msc
Amot
Fbln2
Idi1
Kcnk1
Lepr
Scara5
Pgm5
Iqgap2
Klhl30
Serpinb2
Kcnma1
Gstt3
Nudt18
Bmper
Fam19a5
Pde3a
Vldlr
Slc22a3
Bcar3
Sall2
Thy1
Fstl1
Zhx2
Nav1
S1pr3
Slc16a3
Tmem51os1
Pdzd2
Dab2
Mpp7
Itgav
Sla
Vwa1
Stk40
Oas2
Wbscr17
Hdx
Svep1
Hoxc10
Kcnt2
Pde3b
Adamts1
Mgll
Lrig1
Htra3
Hdac4
C2cd2
Tenm2
Bpnt1
Xdh
Usp54
Etnk1
Psd3
Garem
Slc38a1
Abca8a
Clcf1
Espnl
Bag3
Ripk1
Egr1
Lrp6
Lman1l
C1ra
Abhd14b
Arhgef12
Odc1
Tll1
Mrc2
Tmem51
Dpt
Smim3
Fhad1
Fgfr1
Clec4e
Notch3
Wipf1
Psap
Aldh3a1
Man2a1
Nid1
Pkm
Ell2
Sik1
Larp6
Heyl
Gbp2
Kcnn3
Tmem255a
Hhip
Abca8b
Nudt4
Robo1
Dusp16
Sfrp5
Plekha2
Il11

## Sheet: TU 6h in vivo
"TU 6h in vivo"
Adapted from: van Velthoven, C.T.J., et al. - DOI: 10.1016/j.celrep.2017.10.037
Odf3l2
Pdk4
Pck1
Ucp3
Plin4
Trim63
Ppp1r3c
4930429F24Rik
Mylk4
Ppargc1a
Ciart
Ip6k3
Synj2
Arrdc2
Txnip
Tob1
Trp63
Pfkfb4
Zbtb16
Ccdc122
Foxo1
Klf15
Ddit4
Mn1
Cyp2e1
Wbp1l
Tmem37
Pln
Klhl38
Tsc22d3
Mafb
Lmod2
Spns2
Klhl33
Cdc14a
Nrip1
Zfp763
Abhd15
Chac1
Ppara
Cidec
Nctc1
Slc30a2
Ankrd9
Arg1
Ell2
Cep85l
Arl6ip6
Fhod3
Gpr157
Abra
Tacc2
Fgf1
Zfp729b
Rabep2
Zfp963
Cd163
Zfp867
Pnmt
Lep
Irf4
Zfp691
Slc41a3
Zfp52
Rbm24
Neat1
Trp53inp1
Rsrp1
Lpin1
Mast2
Myf6
Zfp770
Il6ra
Tob2
Sec24a
8430408G22Rik
Arrdc3
Gk
Maf
Acvr1b
Mrap
Kmt5a
Fkbp5
Mfsd7b
Bcl2l1
Net1
Trim7
Slc25a25
Filip1
Actr3b
Agt
4632427E13Rik
Mylk2
Ubn2
Acot2
Shox2
BC002059
Hpgd
Kcnc1
Pfkfb3
Ube2t
Dab2ip
Obscn
Hsf2
Zfp119b
Mief2
Prickle3
Fam117b
Slc25a33
Ms4a6d
Amd2
Gda
Pdzrn3
Fnip1
4632415L05Rik
Zfp874a
Tbc1d1
Fam160b1
Dok7
Epc2
Lpxn
Alpk2
Gpr34
Tle4
Ncf1
Zbtb6
Crim1
Zfp65
Gm16062
Slc4a4
Pfkfb1
Hr
Plin5
Fam126b
Ttc30b
Mtx3
Cpeb3
Cth
Ammecr1
Pdcd10
Lipe
Hivep2
Ddi2
Jrkl
Mfsd4b3
Mettl18
Fscn2
Zbtb26
Med18
Clec10a
Arxes2
Fbxo32
Actr6
Nudt18
Zfp935
Pde7a
Fv1
Ankrd33b
Dnajb5
Sorbs1
Rgs18
Cbll1
Zfp472
Camk2a
Ppp1r12b
Nudt12
Hist1h4i
Cpeb4
Gpt2
Best3
Ctu1
Hps6
Clec4a1
Ucp1
Abca1
Cdkn1b
Sgk1
Kcnj12
Ank
Kcna5
Picalm
Pla2g4e
Smco1
Klhl28
Fabp3
Xiap
Mettl7a1
Zfp597
Lrrc30
Gpat3
Rab30
Ehhadh
Tmem69
Usp2
Yy1
Mafa
F8a
Kcnj2
Nr1d2
Slc25a34
Zscan26
B3galt2
Iba57
Rbm38
Pde4d
AW146154
Mtss1
Cdk8
Glt28d2
Fhl3
Cd84
Zfp708
Zmiz1
Btla
Prob1
Zfp959
Tmem267
Slc33a1
Ifi205
Ap5s1
Zfp865
Klhl21
Amd1
Alkbh4
Med26
E130102H24Rik
Hdac4
Fam46a
Pag1
Alpk3
Ddx28
Ms4a6c
Pigw
Zfp617
Zfp738
Ranbp9
Fam76b
Jmy
Rgcc
Fzd6
Tns1
Zfp874b
Dr1
Senp8
Pptc7
Lrrc58
Fzd7
Gclc
Npr3
C3ar1
LOC108167814
Zfp799
Fam134b
Fbxo40
Mettl21e
Ccdc51
Luc7l2
Thrb
Pex12
Klhl9
Tnfaip8l2
P2ry6
Cyp27a1
Egln3
Rmi1
Zfp955b
Zfp784
Tmtc1
Zfp119a
Jph1
Il15ra
Otud1
Adipor2
Zscan12
Kcnk1
Orc5
Hs3st5
Qk
Tmem86a
Svil
Lipt2
Tefm
C130074G19Rik
Zfp128
Arxes1
Tcp11l2
Slc38a3
Slc25a22
Rnf144b
Zfp280c
Rassf4
Hk2
Lyplal1
Fam214a
Atxn7
Zfp994
Npy1r
Mical2
Nt5dc3
Zfp870
Zfp931
Zfp960
6430548M08Rik
Gm15713
Msrb1
Hspb7
Adora2b
Tmem68
Cblb
Rarres1
Dtwd2
Malt1
Zfp292
Ranbp6
Irf2bp2
C5ar1
Hs6st1
Gpr146
Ttpa
Zfp97
Asb15
Zcchc10
Arhgap26
Uty
Flcn
Fam160a1
Tcap
Trim72
Kbtbd12
Dupd1
Mir22hg
ND6
Zfp322a
Tmem245
Rapgef2
Prr33
Zdhhc17
Vldlr
Blcap
Styx
Ccdc115
Galnt15
Thtpa
Ccdc85a
Zkscan14
Rap2c
Zdhhc24
Dusp7
Cstf2t
H19
Cpox
Fibin
Sesn1
Hs1bp3
Pdlim5
Sctr
Tef
Gigyf1
Lrfn3
Prkar2b
Lig4
Tmem233
Nr1d1
Ccdc6
Sft2d3
Slc2a4
Sec31b
Pura
Sgms1
Nupl2
Cfap97
Zkscan3
Zfp729a
Ccr1
Nrg4
Acacb
Ercc5
Flrt1
2025-03-07
Mylip
Trim12c
Peli2
Ogt
Clec4a2
ND5
Ufsp1
Zfp715
Lin52
Eef1a2
Med13
Cpne8
Larp1
A330023F24Rik
Lemd3
Gucd1
Msantd4
Prkcd
Inha
Gsta3
Bivm
Gt(ROSA)26Sor
Mllt10
Idh1
Ino80
Pdgfb
9130019O22Rik
Clk1
Cab39
Osbp
Fbxl3
Zfp748
Tmem140
Zfp112
Gm15910
Stard8
Pum2
Nuak1
Nampt
Tiparp
3110056K07Rik
Sox13
Enox2
Zfp449
Kin
Uckl1os
Zfp54
Chac2
Irak2
Dgat2
Zfp952
Snx16
Pgm2l1
Xirp1
Ttn
Ifi211
Rilp
Dusp18
Slc12a2
Mbnl2
Golph3l
Cnksr3
Scin
Mlh3
Tmem52
Amotl1
Gnmt
N4bp2l1
Mfsd4b1
Gin1
Pcnt
Rpusd4
Hipk1
Akap6
Zfp318
Trps1
Crebl2
Hrc
Scn4b
Atp1a2
Cebpa
Tmem45b
Ccnk
Cmtr2
Cry2
Snora28
Zfp518a
Smox
Mocos
2610008E11Rik
Fbxo8
Aff1
Trim16
Tmem18
Ryr1
Rbm26
9330159F19Rik
Mapk1ip1
Pskh1
Zfp764
Psd3
P2ry2
Sos1
Wdr53
Lpl
Cldn12
Srek1ip1
Fam8a1
Art5
Rbm20
Sox6
Ndst2
Prr29
Lrrn4cl
Pus10
Homez
Vps54
Klhl34
Ifi204
Clic5
Zbtb43
Bcl6
Zfp420
Foxk1
Slc8a3
C2cd2
Smcr8
Ccdc126
Proser1
Ms4a6b
Nmrk2
Asxl2
C1galt1c1

## Sheet: TU 6h ex vivo
"TU 6h ex vivo"
Adapted from: van Velthoven, C.T.J., et al. - DOI: 10.1016/j.celrep.2017.10.037
Csf3
Nppc
Fosb
Ccl19
Gal
Npy
Hspa1b
Cxcl1
Hspa1a
Olfr96
Crlf1
Defb25
Mgarp
Dnajb1
Egr1
Bdkrb1
Erfe
Gpx6
Lipc
Ms4a15
Gm11571
Cela2a
Adamts4
Fabp6
A530021J07Rik
Smok2b
Ptgds
Chrdl2
Gkn3
Fosl1
LOC102636989
Oc90
Gcnt3
Klk1b8
4930548H24Rik
Fam90a1a
Pdlim4
Gm12253
Tac4
Il6
Entpd8
Edn3
Oog4
Kcnj6
Tmem51os1
Cyp26a1
Fcnb
Gzmc
Ly6k
Krt84
Cemip
Ntn5
Hsd17b3
Tac2
Mdk
Espnl
Rnase1
Bloodlinc
Cpa6
1700029F12Rik
Gp2
Jund
Junb
Cpvl
1520401A03Rik
Gpx5
Gm15850
Tmem51
Rgs9
Csn1s2a
Gm5535
Gm11437
Grin3a
Defb42
Khdc1b
Dmrt1
Sec1
Chgb
Gm14273
1110028F18Rik
Glipr1l2
Fos
4930463O16Rik
B230323A14Rik
Ido2
Psg16
Gpr83
Gm8267
Gm12618
Bpifc
Id3
Ppp1r14a
Ntrk1
Klk1b7-ps
Olfr262
St8sia2
Pax7
Vmn1r214
Mak
Capn8
S100a7a
Pmfbp1
Olfr890
Fbxw21
Antxrl
Chrna3
Reg4
Tnfsf15
Ccdc36
Lrit2
Wee2
1700093K21Rik
Smok2a
Sele
Gm11413
Mir6358
Ccdc154
Odf4
Cyp2b9
Zfp957
Txndc8
Bsph1
4933407L21Rik
Cd82
1700031A10Rik
Ap3b2
Cdc42ep5
Erich6b
Ncr1
1700029H14Rik
Gm813
Mpl
Fermt1
Gxylt2
Col26a1
Sfmbt2
Krt74
Gckr
B230112J18Rik
Cd177
Anxa10
C1qtnf3
Egr3
Gsta2
Pbx4
Tspo2
Olfr1535
Pde1c
Cyp7a1
Hsph1
Cntnap5b
Gm2694
LOC108169039
A630076J17Rik
Xkr5
Slc6a3
Catsperg2
LOC100041057
Socs3
Gdf15
Odf3
E330017A01Rik
Gem
Gm13889
Egr2
Oprm1
Muc4
S1pr3
Zp3
Gm4926
Ptpn5
Pou6f2
Fgfr4
Wfdc3
Rfpl4b
Hspb1
Clcf1
4933406G16Rik
Ccl2
Trpm8
Ces1h
1600029O15Rik
Cdh6
Gabbr2
Tmem255a
Vwa3b
Cyp24a1
Kpna7
Foxf1
Kcne1l
Galnt14
Gm13125
Gm1110
Gm15908
Socs1
Cyp4x1
Gm525
Ier2
Gria1
Flywch2
Svs3b
Allc
Slc46a2
Serpina3f
D930032P07Rik
P2rx3
Dyx1c1
Otoa
Ildr1
Olfr554
Olfml2b
Nuggc
Bok
LOC102638047
Msh5
Fndc8
Prss34
Pdpn
Tmsb10
Olfr330
Fam186b
Catsperd
Tceal3
Syt17
Creb3l3
Utp14b
Selp
Bcl3
Slc4a11
Hapln2
Sec14l4
Cfap45
Vmn1r185
Tdrd12
Ephx3
Psrc1
Ccl7
Dntt
Csdc2
Cdh15
Vmn1r13
Eno4
Iqsec3
Lif
Serpinh1
Gjc2
Tgm4
Adam2
Kcnn3
Sytl2
Mroh2a
Dapl1
3100003L05Rik
Igfbp7
Wdr27
Ptk6
Has1
Nmnat2
Cxcl2
Cxcl9
Treml4
Tubb2b
Vwa1
4921504E06Rik
Gm11725
Calcr
Drd1
Myo15b
Cyp2a22
Crtam
Rps27
Fkbp6
Wdr95
Ptprz1
Tmem150c
Slc2a9
Notch3
Rnd1
Rtn4rl2
Arl5c
Rhbdl2
Upp1
Ngp
Pcdhb9
Tnfaip6
Espn
Ikzf4
Tarm1
Pou2f3
Rpl37
AU021092
Heyl
Pnliprp1
Ttll10
Mroh8
Pla2g10
Rgs16
Zscan5b
Dcstamp
Atp6v1c2
1700071M16Rik
Atp6ap1l
Sgsm1
Pdgfrl
Lrrc3
Nfkbie
Crip1
Myc
BC051142
Tmc2
Cadm4
1700018A04Rik
Dlk1
Hmcn2
Fanci
Klrb1
Camp
Isg15
Mirg
Ifitm1
Slc27a5
Acta2
Foxs1
Gm12718
Vtn
Csrnp1
Stil
Cit
Ltbp1
Them7
Etnk2
Bdkrb2
Kcnmb3
Tmprss5
Ppp2r2b
Zim1
Mcm10
Lonrf2
Megf10
Prr9
Tagln
2610528A11Rik
Elovl4
Heatr9
Dyrk4
Dctd
Cd63
Il12b
Spsb4
2900092C05Rik
Lix1
Ifitm3
Pcbd1
Plaur
Fndc4
Tmem229a
Tctn1
Catsperg1
Slc28a1
Mt2
Rarres2
Rem1
Rpl39
Vcam1
Dgkg
Fancd2
Plvap
Ptgs2
Thsd4
Pgm5
Gprasp2
Mfsd13b
Enkur
Gli2
Matk
Cxcl3
Maff
Rps23
Ndnf
5430401F13Rik
Phf11a
Cdc25c
Slc9b2
Map2
Rcn3
Rps19
Cpz
Itpkc
A630023P12Rik
Mlana
Megf6
Snhg15
Gm12909
Marcksl1
Trip6
Isg20
Fxyd4
Ces4a
Rps28
Traf4
5730420D15Rik
1110038B12Rik
Tnfrsf12a
Dhcr24
Cmtm5
Msc
Rpl36a
Ccdc38
Pm20d1
Lmna
Rhoh
Olfml2a
Lockd
Rps18
Arid5a
Hspe1
Lilra6
Gm5475
Cd7
Gm15133
Nbl1
B430306N03Rik
Glrb
Cenph
Ccnjl
Rab37
Ccdc81
Rpl38
Tubb6
Myod1
Trim6
Rpl18a
C1s2
Glycam1
Hsp90aa1
Bambi
Pxdc1
Meiob
Kcnip3
Cyct
Rpl3
Alox12
Tnfaip3
Hgd
Mest
Tmem35a
Ly6c2
Lamc3
Fzd3
Sbno2
Itga8
Olfr432
Zfp239
Nradd
Spon2
Myl9
Il17rc
Mboat1
Mybl2
Gm1305
Slc36a3os
Ddah2
Fkbp10
Ctcfl
Bmyc
Cep128
Tagln2
LOC102638913
Svopl
Slc9a3r1
Efs
Serping1
Fkbp2
Nek5
Plk3
B230216N24Rik
Tm4sf1
Crip2
Manf
Actg2
Dtnb
Cox6a1
Selenom
Ido1
Rab19
Rpl31
Tmem176a
Nfkbiz
Chrna1
Atf3
Hist1h4d
Trib1
Pdia5
Ephb6
Rab20
Drp2
Rtkn2
Cxcl13
Itga7
Gadd45b
Fxyd6
Nrip3
Ssc5d
Ces1e
Emx2os
Rpl9
2410006H16Rik
Hs6st2
1700074P13Rik
Icos
Mmp2
Sema3b
4732490B19Rik
Ror2
Anxa9
B4galt2
Flt3
Erf
Dhh
Dtx4
Lrrc17
Mrc2
Hid1
Foxred2
Rpl19
Ocln
Plek2
S100a9
Skap1
Zcchc5
Sqle
Ppp1r15a
Mmp3
Phlda1
Tcte2
Rps29
Rpl13
Garnl3
Rras
Stard6
Nup210l
Rpl14-ps1
Olfr183
Gprc5a
Ctsz
Eva1b
Faah
Camk2n1
Pigz
Cd8b1
Best1
Kif9
Shf
Bst2
F2r
Rpl12
Hdac11
Tspan33
Tnf
Fam171a2
Nlrc3
Syt7
Bean1
Rps21
Rgs11
Tnfsf9
Cdca7l
Galnt9
Rpl18
Car7
Ppp1r32
Slc26a10
Prox1
Emp3
Clcn5
Hspa5
Prkag2os1
Mt1
Rps26
Ltbp4
Dusp5
Chil3
Rad54l
Id1
Sbspon
Rpl11
Plekhg6
Traf3ip3
Chrnd
Mxra7
Asap3
Arsg
Slc10a6
Smim3
Robo1
Aldh3b1
Upp2
Ankrd13d
Chodl
Pmepa1
Gpr176
Tmc4
Trip13
Bex3
Ccl4
Col15a1
Gstt1
S100b
Tgif1
Apoe
Ggt7
Gas2l1
Colec11
Fau
Loxl1
Gata3
Sox8
Gpx3
Melk
Vdr
Tmem8c
Gphb5
Ccdc159
Gpr35
Tcaf2
Pilra
Gas1
Spats2l
Capn6
Trim47
Mmp17
Gm38402
Ier3
Iqgap2
Rdh5
Slc44a3
Kcne4
Abhd2
Htra3
Relb
Traip
Fam178b
Pde6g
Ubd
Enpp2
Slc22a21
Dhx58
Ckb
Cacna2d3
Rpl26
Ripply3
Odam
AU019990
Dpm3
Siah2
Bdh2
A530032D15Rik
4933408B17Rik
Cracr2a
Crlf2
Bcl7c
Nectin2
Tppp3
Npc1l1
Catsper3
4933438K21Rik
Rasl11a
Dpy19l3
Calca
Rpl10a
Nfe2
Slc2a10
Baiap2l2
Stac2
Ugt1a6a
4930455B14Rik
Fkbp11
Galnt16
Efhc1
Rpl21
Gdf9
Lgals1
Lrrc8e
F7
Adrb1
Cxcl10
Ubash3b
Rnf122
Reep2
Ret
B2m
Uck2
E330013P04Rik
Emilin1
Gfra1
Cbln2
Cox8a
Gnptg
Spry4
Cd6
Atpif1
Sdcbp2
Hsd11b1
Cfl1
Nme4
Jakmip1
Pole
Nt5dc2
Aplp1
Dtl
Npdc1
Uhrf1
Cnn3
C5ar2
Rps6
Rsph9
Phgdh
Hmmr
Aif1l
Rpl8
Oosp3
Tmem176b
Cdca3
Abca8b
Gstp3
Nkg7
Ddc
Rpl23
Rplp1
Olfr456
Bmp1
Rps4x
Grip2
Tmem91
Ttyh1
Rpl27a
Plxnb2
Col18a1
Runx1
Gm807
Nme5
Grasp
Cdon
Rhd
Srpx2
Ccnd1
Meis3
Nap1l5
Tatdn2
Col13a1
Rpl36
Foxd2os
Cacnb3
Ccl5
Crnde
Osgin1
P2rx1
Crtap
Scg3
Rerg
Rpl35
Tmem252
Birc5
Kdelr3
Cd9
Rpl29
Rps3
2610206C17Rik
Chpf
Zfp36
Vwf
Timp1
Entpd2
Fgf16
Ptms
Fkbp7
Igf2
Rps15
Tspan11
Mlph
Ift43
Psmb8
Rep15
Arpin
Irf7
Hba-a2
Col6a1
Ngf
Tshz3
Hey1
Pcbp4
Ntf3
Rpl32
Wdr90
S100a8
Dynll1
Abat
1700011H14Rik
Itk
Rpl30
Il17rb
Fscn1
Gng11
Mcm5
Tmem98
Ncam1
Chst8
Ccdc8
Gltscr2
Slc22a17
Ypel4
Rps5
Pitx3
Gm26641
Abhd8
Adamts10
Igf2bp2
Sbsn
Cdr2l
Rpl14
Msmo1
Rpl13a
Rapsn
Vstm4
Gng4
Spink8
Abcg3
Ano1
Col16a1
LOC102636406
Zc3h12a
Gas5
Rps8
Eef1a1
Pold4
Fdps
Rpsa
Nts
Aim1
Ppp1r14b
Cd302
Rps10
Dnaja4
2610035D17Rik
Jdp2
Sema6a
Col5a3
Ccdc163
Hmgn3
Pde3a
Pmaip1
Hs3st3b1
Clic1
Syt15
Tspan15
Rpl23a
Arhgap28
Ppib
Tubb4a
Cp
Frmd6
Tfpi2
Tmem255b
Rpl41
S100a10
Ifitm2
Prkcdbp
Vegfc
Oaf
Rack1
Rps14
Rpl15
Ccnd3
Akr1cl
Pla2g5
Siglec1
Pofut2
Chrna9
Maged1
Grik5
Litaf
Rps27a
Icam1
Rpl37a
Rbp1
Tmeff2
Grhl1
Creld2
Rpl7a
2810468N07Rik
Pkmyt1
Gm14634
Vps37d
Stx11
Il17re
Cbs
Psmg4
Ubb
Myd88
Cd3g
Lgals9
4930427A07Rik
Nckap5l
Itgae
Cys1
Itm2a
Rpl17
Sall2
Map1b
Ncmap
D630003M21Rik
S100a6
Csrp2
Mpp2
Cdk4
Arl4d
Coq8b
Tcaf1
Rpl27
R74862
2025-09-04
Praf2
Glipr2
Ncaph
Snhg12
Tubg2
Mboat2
Rps12
Npas2
Eva1c
Brca2
Clu
Trappc6a
Smo
Itga11
Poln
Prokr1
Clip3
Chrnb1
Cd209e
Blnk
Thy1
Rrad
A730008H23Rik
Nelfe
Zcwpw1
Tcirg1
Meg3
Zfp36l1
Rps17
Ptma
Lama2
Olfm1
Dag1
Soga1
Tuba1a
Fbxl16
Dpt
Lepr
1700066B19Rik
Armcx2
Mical1
Gpsm1
Psat1
Adamts8
Fbxw17
Eef1b2
Sfrp5
Btg3
Csrp1
Sncg
Pea15a
Tenm4
S100a11
Hyi
Erdr1
Fads2
Olfml3
Tnc
Ergic3
Rplp0
Tmem107
Wdpcp
Rps7
Slc43a3
Snrpf
Faap20
Rps2
Cchcr1
Snrpg
Tubb2a
Plat
Ralgds
Tgif2
Hspa8
Tmem97
Flna
Zwilch
Gper1
Ephb1
Fstl3
Tmem132a
Kifc2
Nkd2
Pvr
Cx3cl1
Gsap
Rhoj
Mtfr2
Sdc1
Klf16
Cyp51
Nfkb2
Rpl10
Osbp2
Svep1
Ackr1
Tap2
Rasgrp1
Col19a1
Meox1
Xaf1
Plppr2
Scml4
Spry1
Lrp4
Pdk3
Cstb
Chil1
Rps11
Epb41l4aos
Sod3
Ccl8
Tmem47
Adgra2
Zyx
Tnfrsf9
Aif1
Sox9
Anxa2
Cebpb
Nfatc2
P3h4
Rps9
Ifnar2
4930513N10Rik
Kirrel3

## Sheet: Cell polarity GO
"Cell Polarity GO"
Adapted from: Cell polarity Gene Ontology Term (GO:0007163)
Abl1
Abl2
Actb
Actr2
Actr3
Alpk2
Amot
Amotl1
Amotl2
Ank3
Ankfn1
Apc
Aqp1
Arf4
Arf6
Arfgef1
Arhgap35
Arhgef2
Arpc5
Atn1
BC034090
Bccip
Brsk1
Brsk2
Camsap3
Carmil1
Carmil2
Ccdc85c
Ccl19
Ccl19-ps1
Ccl19-ps3
Ccl19-ps4
Ccl19-ps5
Ccl19-ps6
Ccl21a
Ccl21b
Ccl21d
Ccl21e
Ccl21f
Ccr7
Cd3g
Cdc42
Cdh5
Cdk5rap2
Cdx2
Cenpa
Cep290
Cfl1
Ckap5
Clasp1
Clasp2
Coro7
Crb1
Crb2
Crb3
Crk
Crkl
Crtam
Ctnna1
Cyp26b1
Cyrib
Cyth1
Cyth3
Dctn1
Diaph3
Dlg1
Dlg2
Dlg3
Dlg5
Dock2
Dock7
Dock8
Dst
Dynlt1b
Ehbp1l1
Enkd1
Ephb1
Exoc4
Ezr
Fam89b
Fat1
Fbf1
Fbxw11
Fermt1
Fez1
Fgf10
Fgf13
Flot2
Foxf1
Foxj1
Frmd4a
Frmd4b
Fscn1
Fscn2
Fscn3
Gata3
Gbf1
Gja1
Golph3
Gpsm1
Gpsm2
Gsk3b
Gsn
Hdac3
Hes1
Hes5
Hey1
Htt
Ift20
Ift80
Igf1
Igf1r
Ilk
Insc
Itgb1
Jam3
Kank1
Kat5
Kcnj8
Kcnq2
Kif2c
Kif3a
Kif20b
Kif26b
Krit1
Lama1
Lhx2
Lims1
Llgl1
Llgl2
Lmna
Lrrc7
Macf1
Mad2l1
Map1b
Map2
Map4
Mapre1
Mark2
Mcph1
Misp
Mos
Msn
Mtcl1
Myh9
Myo9a
Myo9b
Myo18a
Nckap1
Nckap1l
Ndc80
Nde1
Ndel1
Nek3
Nherf1
Nphp3
Nsfl1c
Numa1
Ooep
Ophn1
Pafah1b1
Pak1
Pals1
Pard3
Pard3b
Pard6a
Pard6b
Pard6g
Parva
Parvb
Parvg
Patj
Pax6
Pdcd6ip
Pdlim1
Phldb2
Pkd1
Pkhd1
Plekhg3
Plk1
Prickle1
Prickle2
Prkci
Prkcz
Ptk7
Rab10
Rab11fip2
Rac1
Rac2
Rac3
Rack1
Rap1b
Rhoa
Rhobtb1
Rhobtb2
Rhog
Rhoj
Rhoq
Rhou
Rhov
Rictor
Ripor2
Rpgrip1l
Rufy3
Sapcd2
Scrib
Sdccag8
Sh3bp1
Shh
Shtn1
Sipa1l3
Ska1
Ska2
Ska3
Slc9a6
Snap91
Spag5
Spag6l
Spdl1
Spint2
Spry1
Spry2
Stk11
Stk25
Syne2
Syne4
Tcf15
Tcirg1
Tek
Traf3ip2
Tsc2
Ttc8
Ubxn2b
Ust
Vangl2
Wdpcp
Wdr1
Wee1
Wnt5a
Wnt7a
Wnt7b
Wnt11
Zw10

## Sheet: Cell cycle GO
"Cell cycle GO"
Adapted from: Cell cycle Gene Ontology Term (GO:0007049)
1700013H16Rik
1700028K03Rik
1700040F15Rik
3830403N18Rik
4930447C04Rik
4933427D14Rik
Aaas
Aatf
Abcb1a
Abcb1b
Abl1
Abraxas1
Abraxas2
Actb
Actl6a
Actl6b
Actr2
Actr3
Actr5
Actr8
Acvr1
Acvr1b
Adam17
Adamts1
Adarb1
Adcyap1
Afap1l2
Afg2b
Ago4
Ahctf1
Aicda
Aif1
Ak1
Akap8
Akap8l
Akt1
Alkbh4
Alms1
Alox8
Ambra1
Anapc1
Anapc2
Anapc4
Anapc5
Anapc7
Anapc11
Anapc15
Anapc15-ps
Angel2
Ank3
Ankfn1
Ankk1
Ankle1
Ankle2
Ankrd17
Ankrd31
Ankrd53
Anln
Anp32b
Anxa1
Anxa11
Apbb1
Apbb2
Apbb3
Apc
Apex1
App
Appl1
Appl2
Arf1
Arf6
Arhgap33os
Arhgef2
Arhgef10
Arid1a
Arid2
Arl2
Arl3
Arl8a
Arl8b
Arpp19
Asah2
Ascl1
Asns
Aspm
Asz1
Atad5
Atf2
Atf5
Atf6b
Atm
Atp2b4
Atr
Atrip
Atrx
Atxn10
Aunip
Aurka
Aurkb
Aurkc
Aven
Axin2
AY074887
Azi2
Azin1
Babam1
Babam2
Bag6
Bak1
Banf1
Bap1
Bard1
Bax
Baz1b
Bbs4
BC004004
BC005624
BC034090
Bcas2
Bccip
Bcl2
Bcl2l1
Bcl2l11
Bcl7a
Bcl7b
Bcl7c
Bcr
Becn1
Bend2
Bex4
Bex6
Bid
Bin1
Birc2
Birc3
Birc5
Birc6
Birc7
Blm
Bmal1
Bmp2
Bmp4
Bmp7
Bmyc
Bnip2
Boll
Bop1
Bora
Brca1
Brca2
Brcc3
Brcc3dc
Brd4
Brd7
Brd8
Brdt
Brinp1
Brinp2
Brinp3
Brip1
Brme1
Brox
Brsk1
Brsk2
Btbd18
Btc
Btg3
Btg4
Btn2a2
Btrc
Bub1
Bub1b
Bub3
C2cd3
Cables1
Cables2
Cacnb4
Cacul1
Calm1
Calm2
Calm3
Calr
Camk2a
Camk2b
Camk2d
Camk2g
Capn3
Casp2
Casp3
Catsperz
Cav2
Cc2d1a
Ccar2
Ccdc8
Ccdc42
Ccdc57
Ccdc61
Ccdc69
Ccl12
Ccn2
Ccna1
Ccna2
Ccnb1
Ccnb1-ps
Ccnb1ip1
Ccnb2
Ccnb3
Ccnc
Ccnd1
Ccnd2
Ccnd3
Ccne1
Ccne2
Ccnf
Ccng1
Ccng2
Ccnh
Ccni
Ccnj
Ccnjl
Ccnk
Ccnl1
Ccnl2
Ccno
Ccnq
Ccny
Ccp110
Ccpg1
Ccsap
Cd28
Cdc5l
Cdc5lrt1
Cdc5lrt4
Cdc5lrt5
Cdc5lrt6
Cdc5lrt7
Cdc5lrt8
Cdc5lrt9
Cdc5lrt10
Cdc6
Cdc7
Cdc14a
Cdc14b
Cdc16
Cdc20
Cdc23
Cdc25a
Cdc25b
Cdc25c
Cdc26
Cdc27
Cdc42
Cdc45
Cdc73
Cdca2
Cdca5
Cdca8
Cdk1
Cdk2
Cdk2ap2
Cdk3
Cdk4
Cdk5
Cdk5r1
Cdk5rap1
Cdk5rap2
Cdk5rap3
Cdk6
Cdk7
Cdk8
Cdk9
Cdk10
Cdk11b
Cdk12
Cdk13
Cdk14
Cdk15
Cdk16
Cdk17
Cdk18
Cdk19
Cdk20
Cdkl1
Cdkl2
Cdkl3
Cdkl4
Cdkl5
Cdkn1a
Cdkn1b
Cdkn1c
Cdkn2a
Cdkn2b
Cdkn2c
Cdkn2d
Cdkn3
Cdt1
Cebpa
Celf1
Cenatac
Cenpa
Cenpc1
Cenpe
Cenpf
Cenph
Cenpi
Cenpj
Cenpk
Cenpl
Cenpm
Cenpn
Cenpo
Cenpp
Cenpq
Cenps
Cenpt
Cenpu
Cenpv
Cenpw
Cenpx
Cep44
Cep55
Cep63
Cep68
Cep72
Cep76
Cep85
Cep97
Cep120
Cep126
Cep131
Cep135
Cep152
Cep192
Cep250
Cep295
Cep295nl
Cetn1
Cetn2
Cetn4
Cfl1
Cgref1
Cgrrf1
Champ1
Chd3
Chek1
Chek2
Chfr
Chmp1a
Chmp1b
Chmp1b2
Chmp2a
Chmp2b
Chmp3
Chmp4b
Chmp4c
Chmp5
Chmp6
Chmp7
Chordc1
Chtf8
Chtf18
Ciao1
Ciao2a
Ciao2b
Cib1
Cirbp
Cit
Cited2
Ckap2
Ckap5
Cks1b
Cks1brt
Cks2
Clasp1
Clasp2
Clgn
Clock
Clspn
Cltc
Cnppd1
Cntd1
Cntln
Cntrob
Cops5
Cpeb1
Cpsf3
Cradd
Creb3l1
Crebbp
Crlf3
Crnn
Crocc
Cry1
Csf1r
Csnk1d
Csnk2a1
Csnk2a2
Cspp1
Ctbp1
Ctc1
Ctcf
Ctdp1
Ctdsp1
Ctdsp2
Ctdspl
Ctnnb1
Cts7
Cul3
Cul4a
Cul4b
Cul7
Cul9
Cxcr5
Cyld
Cyp1a1
Cyp26b1
Cyp27b1
D1Pas1
D7Ertd443e
Dab2ip
Dach1
Dact1
Dapk3
Daxx
Dazl
Dbf4
Dbx2
Dcaf13
Dctn1
Dctn2
Dctn3
Dctn6
Dcun1d3
Ddb1
Ddias
Ddit3
Ddr2
Ddx3x
Ddx4
Ddx11
Deup1
Dgkz
Diaph3
Dicer1
Dis3l2
Dlg1
Dlgap5
Dmap1
Dmc1
Dmrt1
Dmrtc2
Dna2
Dnm2
Dnmt3c
Dnmt3l
Donson
Dot1l
Dpf1
Dpf2
Dpf3
Dr1
Drd2
Drd3
Drg1
Dscc1
Dsn1
Dstn
Dtl
Dtx3l
Dusp1
Dusp3
Dync1h1
Dync1li1
Dynlt1b
Dynlt3
Dyrk1a
Dyrk3
E2f1
E2f2
E2f3
E2f4
E2f5
E2f7
E2f8
E4f1
Ecd
Ecrg4
Ect2
Edn1
Edn3
Ednra
Efhc1
Egf
Egfr
Ehmt2
Eif2ak4
Eif4e
Eif4ebp1
Eif4g1
Eif4g3
Eme1
Eme2
Eml1
Eml3
Eml4
Enkd1
Ensa
Entr1
Ep400
Epc1
Epc2
Epgn
Epm2a
Eps8
Ercc2
Ercc3
Ercc4
Ercc6
Ereg
Errfi1
Esco1
Esco2
Espl1
Esr1
Esx1
Etaa1
Ets1
Evi2b
Exd1
Exo1
Exoc1
Exoc2
Exoc3
Exoc4
Exoc5
Exoc6
Exoc6b
Exoc7
Exoc8
Ezh2
Ezr
Fam83d
Fam107a
Fam110a
Fanca
Fancd2
Fancm
Fap
Fbxl7
Fbxl15
Fbxo4
Fbxo5
Fbxo7
Fbxo30
Fbxo31
Fbxo43
Fbxw5
Fbxw7
Fbxw11
Fem1b
Fen1
Fes
Fgf2
Fgf8
Fgf10
Fgfr1
Fgfr2
Fgfr3
Fhl1
Fignl1
Filip1l
Firrm
Fkbp6
Flna
Flt3l
Fmn2
Fnta
Fntb
Fosl1
Foxa1
Foxc1
Foxe3
Foxg1
Foxj2
Foxj3
Foxm1
Foxn3
Foxo4
Fsd1
Fzd3
Fzd9
Fzr1
Gadd45a
Gadd45b
Gadd45g
Galnt3
Gas1
Gas2
Gata3
Gata4
Gata6
Gbf1
Gcna
Gdpd5
Gem
Gen1
Gigyf2
Gins1
Gins3
Gipc1
Git1
Gja1
Gjc2
Gli1
Gm773
Gm1140
Gm1993
Gm2012
Gm2030
Gm4297
Gm5168
Gm5169
Gm5934
Gm5935
Gm6121
Gm7958
Gm10230
Gm10332
Gm10488
Gm14525
Gm20736
Gm20817
Gm20820
Gm20824
Gm20843
Gm20890
Gm20911
Gm21095
Gm21117
Gm21294
Gm21627
Gm21760
Gm21858
Gm21865
Gm21996
Gm28102
Gm28490
Gm28510
Gm28576
Gm28870
Gm28919
Gm28961
Gm29276
Gm29554
Gm29866
Gmnc
Gmnn
Gnai1
Gnb1l
Golga2
Gper1
Gpnmb
Gpr3
Gpr15lg
Gpr132
Gpsm1
Gpsm2
Grb14
Grk5
Gsk3b
Gtf2b
Gtpbp4
H1f8
H2-M3
H2ax
Hacd1
Haspin
Haus1
Haus2
Haus3
Haus4
Haus5
Haus6
Haus7
Haus8
Hdac3
Hdac8
Heca
Hecw2
Hepacam
Hepacam2
Hes1
Hexim2
Hfm1
Hhex
Hinfp
Hjurp
Hmga2
Hmgb1
Hnf4a
Hnrnpu
Hormad1
Hormad2
Hoxa13
Hpgd
Hras
Hsf1
Hsf2bp
Hsf5
Hsp90ab1
Hspa1a
Hspa1b
Hspa2
Hspa8
Htt
Hus1
Hus1b
Hyal1
Id2
Id4
Ier3
Iffo1
Ifnz
Igf1
Igf1r
Igf2
Iho1
Ik
Il1a
Il1b
Il10
Ilkap
Inca1
Incenp
Ing2
Ing3
Ing4
Ing5
Inha
Inhba
Inip
Ino80
Ino80b
Ino80c
Ino80d
Ino80e
Ins1
Ins2
Insc
Insm1
Insm2
Insr
Ints3
Ints7
Ints13
Iqgap1
Iqgap2
Iqgap3
Irf1
Ist1
Itgb1
Itgb1bp2
Itgb3bp
Jade1
Jade2
Jade3
Jtb
Jun
Junb
Jund
Kank2
Kash5
Kat2a
Kat2b
Kat5
Kat7
Kat14
Katnb1
Kcna5
Kcnh5
Kcnn4
Kctd19
Kdm8
Khdc3
Khdrbs1
Kif2a
Kif2b
Kif2c
Kif3a
Kif3b
Kif4
Kif11
Kif13a
Kif14
Kif15
Kif18a
Kif18b
Kif20a
Kif20b
Kif22
Kif23
Kifc1
Kifc5b
Kiz
Klf4
Klf11
Klhdc3
Klhdc8b
Klhl9
Klhl13
Klhl18
Klhl21
Klhl22
Kmt2e
Knl1
Knstrn
Kntc1
Kpnb1
Krtap21-1
L3mbtl1
Larp7
Lats1
Lats2
Lcmt1
Lef1
Lemd3
Lep
Lfng
Lgmn
Lif
Lig1
Limk2
Lin9
Lipa
Llgl1
Llgl2
Lmna
Lmnb1
Lrp5
Lrp6
Lsm10
Lsm11
Lsm14a
Lsm14b
Lyn
Lzts2
M1ap
Macroh2a1
Mad1l1
Mad2l1
Mad2l1bp
Madd
Mael
Majin
Map1s
Map3k7
Map3k11
Map3k20
Map4
Map9
Map10
Mapk1ip1
Mapk8
Mapk12
Mapk14
Mapk15
Mapre1
Mapre2
Mapre3
Marf1
Mark4
Mastl
Mau2
Mbd4
Mbip
Mblac1
Mbtd1
Mbtps1
Mbtps2
Mcidas
Mcm2
Mcm3
Mcm4
Mcm5
Mcm6
Mcm7
Mcmbp
Mcmdc2
Mcph1
Mcrs1
Mdc1
Mdm1
Mdm2
Mdm4
Meaf6
Mecom
Med1
Mei1
Mei4
Meig1
Meikin
Meiob
Meioc
Meiosin
Meis2
Men1
Mepce
Met
Mettl3
Mettl13
Mfn2
Miip
Mir16-1
Mir26a-1
Mir26a-2
Mir26b
Mir124a-1
Mir124a-2
Mir124a-3
Mir214
Mir664
Mir744
Mir1186
Mis12
Mis18a
Misp
Mitd1
Mki67
Mlf1
Mlh1
Mlh3
Mms19
Mn1
Mnat1
Mnd1
Mns1
Mnt
Mok
Morc2b
Morf4l1
Morf4l2
Mos
Mov10l1
Mre11a
Mrgbp
Mrgprb1
Mrnip
Msh2
Msh4
Msh5
Msx1
Msx2
Mta3
Mtbp
Mtcl1
Mtcl2
Mtmr4
Muc1
Mus81
Myb
Mybbp1a
Mybl1
Mybl2
Myc
Myh9
Myh10
Myh14
Myo16
Myo19
Myocd
Myog
Mzt1
Naa10
Naa50
Naa60
Nabp1
Nabp2
Nae1
Nanog
Nanos2
Nanos3
Nasp
Nat10
Nbn
Ncapd2
Ncapd3
Ncapg
Ncapg2
Ncaph
Ncaph2
Ncor1
Ndc1
Ndc80
Nde1
Ndel1
Ndp
Nedd1
Nek1
Nek2
Nek4
Nek6
Nek7
Nek9
Nek10
Nek11
Nes
Neurog1
Nf2
Nfatc1
Nfe2l1
Nfia
Nfib
Nfix
Nfrkb
Nherf1
Nin
Nipbl
Nkx3-1
Nle1
Nlrp5
Nme6
Nop53
Npat
Npm1
Npm2
Nppc
Npr2
Nr2c2
Nr2e1
Nr2f2
Nr4a1
Nr4a3
Nras
Nrde2
Nsfl1c
Nsl1
Nsmce2
Nsun2
Ntmt1
Nubp1
Nudc
Nudt6
Nudt15
Nudt16
Nuf2
Nuggc
Numa1
Nup37
Nup43
Nup62
Nup214
Nupr1
Nupr2
Nusap1
Obox4
Obsl1
Ofd1
Oip5
Ooep
Orc1
Orc4
Osm
Ovol1
Ovol2
Pabir1
Paf1
Pafah1b1
Pagr1a
Pard6a
Pard6b
Pard6g
Parp3
Parp9
Pax6
Paxip1
Pbrm1
Pbx1
Pcid2
Pclaf
Pcm1
Pcna
Pcnt
Pdcd6ip
Pde3a
Pde4dip
Pdgfb
Pdgfrb
Pdik1l
Pdpn
Pds5a
Pds5b
Pdxp
Pebp1
Per2
Pes1
Pggt1b
Phactr4
Phb2
Phf8
Phf10
Phf13
Phgdh
Phip
Pias1
Pibf1
Pidd1
Pik3c3
Pik3r4
Pim1
Pim2
Pim3
Pin1
Pinx1
Piwil1
Piwil2
Piwil4
Pkd1
Pkd2
Pkhd1
Pkia
Pkmyt1
Pkn2
Pkp3
Pkp4
Plaat3
Plcb1
Plcg2
Pld6
Plec
Plk1
Plk2
Plk3
Plk4
Plk5
Plpp2
Plrg1
Plscr1
Pmf1
Pml
Pmp22
Pms2
Pnma5
Pnpt1
Poc1a
Poc1b
Pogz
Pola1
Poldip2
Pole
Pou4f1
Ppm1d
Ppm1g
Ppp1r7
Ppp1r10
Ppp1r12a
Ppp1r13b
Ppp1r35
Ppp2ca
Ppp2cb
Ppp2r1a
Ppp2r1b
Ppp2r2d
Ppp2r3d
Ppp2r5b
Ppp2r5c
Ppp2r5d
Ppp3ca
Ppp6c
Prap1
Prc1
Prcc
Prdm5
Prdm9
Prdm11
Prickle1
Prkaca
Prkacb
Prkca
Prkce
Prkcq
Prkdc
Prmt2
Prox1
Prpf4b
Prpf19
Prpf40a
Prr11
Prr19
Psma8
Psmc3ip
Psmd10
Psmd13
Psme1
Psme2
Psme3
Psmg2
Psrc1
Pstpip1
Ptch1
Pten
Ptgs2
Ptpa
Ptpn3
Ptpn6
Ptpn11
Ptprc
Ptprk
Ptprv
Pttg1
Pum1
Pum2
Rab11a
Rab11fip3
Rab11fip4
Rab35
Racgap1
Rack1
Rad1
Rad9a
Rad9b
Rad17
Rad18
Rad21
Rad21l
Rad23a
Rad50
Rad51
Rad51ap1
Rad51b
Rad51c
Rad51d
Rad54b
Rad54l
Rae1
Ran
Ranbp1
Rangrf
Rara
Rassf1
Rb1
Rbbp8
Rbl1
Rbl2
Rbm7
Rbm14
Rbm38
Rbm46
Rcc1
Rcc2
Rdx
Rec8
Rec114
Recql4
Recql5
Redic1
Reep3
Reep4
Rfwd3
Rgcc
Rgs14
Rhno1
Rhoa
Rhob
Rhoc
Rhou
Rint1
Riok2
Ripor2
Rmi1
Rmi2
Rnaseh2b
Rnf2
Rnf4
Rnf112
Rnf167
Rnf212
Rnf212b
Rny1
Rny3
Rock1
Rock2
Rpa1
Rpa2
Rpa3
Rpl10l
Rpl17
Rpl23
Rpl24
Rpl26
Rprd1b
Rprm
Rps3
Rps6
Rps6ka2
Rps6kb1
Rps15a
Rps27l
Rptor
Rrm1
Rrm2
Rrm2b
Rrp8
Rrs1
Rsph1
Rspo1
Rtel1
Rtf2
Rtkn
Rttn
Runx3
Ruvbl1
Ruvbl2
Rxfp3
Sac3d1
Sapcd2
Sass6
Sbds
Scrib
Sdcbp
Sdccag8
Sde2
Seh1l
Senp2
Senp6
Septin1
Septin2
Septin3
Septin4
Septin5
Septin6
Septin7
Septin8
Septin9
Septin10
Septin11
Septin12
Septin14
Setd2
Setdb2
Setmar
Sfn
Sfpq
Sfrp1
Sgf29
Sgo1
Sgo2a
Sgo2b
Sgsm3
Sh2b1
Sh3glb1
Shb
Shcbp1l
Shoc1
Siah1a
Sik1
Sin3a
Sin3b
Sipa1
Sirt1
Sirt2
Sirt7
Six3
Ska1
Ska2
Ska3
Skil
Skp2
Slc6a4
Slc16a1
Slc25a5
Slc25a31
Slc26a8
Slf1
Slf2
Slfn1
Slx
Slx4
Slxl1
Smarca2
Smarca4
Smarca5
Smarcad1
Smarcb1
Smarcc1
Smarcc2
Smarcd1
Smarcd2
Smarcd3
Smarce1
Smc1a
Smc1b
Smc2
Smc3
Smc4
Smc5
Smc6
Smim22
Smoc2
Smpd3
Snd1
Snhg15
Snx9
Snx18
Snx33
Son
Sox2
Sox9
Sox15
Spag5
Spart
Spast
Spata22
Spc24
Spc25
Spdl1
Spdya
Spdye4a
Sphk1
Spice1
Spin1
Spire1
Spire2
Spo11
Spry1
Spry2
Sptbn1
Sra1
Srpk1
Srpk2
Sstr5
Ssx2ip
Stag1
Stag2
Stag3
Stambp
Stard9
Stat3
Stat5a
Stat5b
Stil
Stk11
Stk33
Stk35
Stk38
Stmn1
Stox1
Stra8
Strada
Stx2
Stxbp4
Sugt1
Sun1
Sun2
Susd2
Suv39h1
Suv39h2
Svil
Syce1
Syce1l
Syce2
Syce3
Sycp1
Sycp2
Sycp3
Syde1
Syf2
Tacc1
Tacc2
Tacc3
Tada2a
Tada3
Taf2
Taf6
Taf10
Tal1
Taok1
Taok2
Taok3
Tardbp
Tas1r2
Tas2r102
Tas2r121
Tas2r124
Tbcd
Tbce
Tbrg1
Tbx1
Tbx2
Tbx3
Tbx20
Tcf3
Tcf19
Tcim
Tdrd1
Tdrd9
Tdrd12
Tdrkh
Tent5b
Terb1
Terb2
Terf1
Tert
Tesmin
Tex11
Tex12
Tex14
Tex15
Tex19.1
Tex19.2
Tfap4
Tfdp1
Tfdp2
Tfpt
Tgfa
Tgfb1
Tgfb2
Tgm1
Thap1
Ticrr
Timeless
Timp2
Tipin
Tiprl
Tjp3
Tk1
Tle6
Tlk1
Tlk2
Tm4sf5
Tmem67
Tmigd1
Tmod3
Tnf
Tnfaip3
Tnks
Tom1l1
Tom1l2
Top1
Top2a
Top2b
Top3a
Top3b
Top6bl
Topbp1
Tpd52l1
Tppp
Tpr
Tpra1
Tpx2
Trappc12
Trex1
Trim21
Trim32
Trim35
Trim36
Trim37
Trim39
Trim71
Trim75
Trip13
Trnp1
Trp53
Trp53bp1
Trp53i13
Trp63
Trp73
Trrap
Tsc1
Tsc2
Tsc22d2
Tsg101
Ttbk1
Ttc28
Tti1
Ttk
Ttl
Ttll12
Ttyh1
Tuba1a
Tuba1b
Tuba1c
Tuba3a
Tuba4a
Tuba8
Tubal3
Tubb1
Tubb2a
Tubb2b
Tubb3
Tubb4a
Tubb4b
Tubb5
Tubb6
Tubd1
Tube1
Tubg1
Tubg2
Tubgcp2
Tubgcp3
Tubgcp4
Tubgcp5
Tubgcp6
Tunar
Txlng
Uba3
Ubb
Ubd
Ube2a
Ube2b
Ube2c
Ube2e2
Ube2i
Ube2l3
Ube2s
Ube2srt
Ube2u
Ubr2
Ubxn2b
Uchl5
Ufl1
Uhmk1
Uhrf1
Uhrf2
Uimc1
Unc119
Upf1
Ush1c
Usp2
Usp8
Usp9x
Usp16
Usp17le
Usp19
Usp22
Usp26
Usp28
Usp29
Usp33
Usp37
Usp44
Usp47
Usp50
Usp51
Utp14b
Uvrag
Uxt
Vash1
Vax2os
Vcp
Vps4a
Vps4b
Vps72
Wac
Wapl
Washc1
Washc5
Wasl
Wdhd1
Wdr5
Wdr6
Wdr12
Wdr62
Wdr76
Wee1
Wee2
Wfs1
Wiz
Wnk1
Wnt4
Wnt5a
Wnt10b
Wrap73
Xiap
Xlr
Xlr3a
Xlr3b
Xlr3c
Xlr4a
Xlr4b
Xlr4c
Xlr5a
Xlr5b
Xlr5c
Xpc
Xpo1
Xrcc2
Xrcc3
Xrn1
Yeats2
Yeats4
Ythdc2
Ythdf2
Ywhae
Ywhah
Yy1
Zbed3
Zbtb17
Zbtb49
Zc3h12d
Zcwpw1
Zfp36l1
Zfp36l2
Zfp207
Zfp318
Zfp365
Zfp369
Zfp503
Zfp541
Zfp655
Zfp703
Zfp830
Zfy2
Zfyve19
Zfyve26
Zic1
Zic3
Zmpste24
Znhit1
Znrf4
Zpr1
Zscan21
Zw10
Zwilch
Zwint
Zzz3

## Sheet: Primed core
"Primed core"
Adapted from: García-Prat, L, et al. - DOI: 10.1038/s41556-020-00593-7
Myog
Tmem8c
Actc1
Cdkn1c
Klhl41
Pak3
Chrng
Acta2
Tnnt2
Rbm24
Acta1
Iffo1
Arpp21
St8sia5
Col8a1
Chrna1
Mycl
Cacng1
Cd24a
Trim55
Fndc5
Tnni1
Srl
E2f8
Gpr50
Myzap
1500015O10Rik
Chchd10
Rnf180
Npy
Myo18b
Ttn
Zbtb18
Tcf12
Bcat1
Tmem182
Mylk4
Pax3
Capn6
Cwc27
Pkia
S100a4
Pde2a
Ppfia4
Myof
Pitx2
Tpm2
Mypn
C1qtnf3
Kng2
Fxyd5
Bgn
Kcnk13
Fam46a
Tfdp2
Crnde
Dpp6
Dpysl3
Gatm
Mest
Klhl40
Ate1
Akap6
Scarf1
Lsm6
Clpx
Ociad2
Adamts7
Gamt
Cap2
Aamdc
Hmcn1
Chrnd
Dbn1
Prune2
Ankrd10
Lrrn1
Acsl1
Dapk2
Hes6
Fbln7
Mb
Mapk6
S100a6
Hmgb3
Murc
Lmod2
Plxna1
Cplx2
Plin2
Sim1
Emx2os
Mybph
Skap2
Cd109
Gnb3
Adora1
Spon1
Lrrfip1
Neb
Chn2
Gpt2
Atp2a1
Homer2
Sh3glb1
Stard7
Actn2
Mycbp
Scml4
Cks2
Adm
Bmp4
Celf4
Zc2hc1a
Emx2
Inpp4b
Ezr
Ucp2
Hdac11
Bcar1
Gpx8
Gpc6
Cnp
Piezo2
Inppl1
Prss23
Cib1
Col12a1
Foxp1
Lgals3
Cdk2
Dtna
Il1rl1
Anxa1
Postn
Ccdc115
Gm7120
Six4
Traf3ip3
Cobl
Gpatch11
Baiap2
Zscan29
Stmn1
Cdc20
Wdr31
Cox8b
Sox8
Dnajc9
Lrrc17
Pde5a
Myl1
Dmp1
Mtx2
Clu
Klhl29
Casp6
Lhfpl2
Abtb1
Osr1
Cxcr4
Fam63a
Rnd1
Nexn
Emb

## Sheet: Myoblast - Myocyte
"Myoblasts/myocytes"
Adapted from: Engquist, EN, et al. - DOI: 10.1016/j.isci.2024.109947
Myog
Tnnt2
Chrna1
Tnni1
Myl4
Tnnt1
Myh3
Tnnc1
Iffo1
Bex1
Popdc3
Fndc5
Rtn2
Cav3
Gpc1
Scrib
Capn6
Rapsn
Sytl2
Iqsec3
Lrrn1
Megf10
Gm7325
Tmem8c
Pnmal2

## Sheet: DMD-associated
"DMD-associated"
Adapted from: Pescatori, M, et al. - DOI: 10.1096/fj.06-7285com
Actg1
Actn1
Aldh2
Anxa1
Apoc1
Arhgef2
Arpc1b
Art3
Atp1b3
Bgn
C1ra
Casq2
Ckap4
Clic4
Col1a2
Col3a1
Col5a2
Col6a1
Col6a3
Ctdspl
Ctsk
Cxcl12
Dbn1
Dclk1
Ddah2
Dmd
Eef1a1
Epb41l3
Ezr
Fads3
Fyn
Gamt
Gpc3
Gpnmb
Gusb
Hspg2
Htra1
Igfbp4
Laptm5
Lgals3
Lipa
Lmod1
Lum
Maged1
Maged2
Maob
Meg3
Mn1
Mrc2
Myh3
Myh8
Myl1
Myof
Ndn
Nnmt
Pcolce
Pde4d
Penk-rs
Pfkfb1
Prcp
Prg4
Prmt2
Ptpn3
Rpl3
Rpl3l
Rrbp1
Runx1
S100a10
S100a4
Scn1b
Sgsh
Shc1
Smpdl3a
Sparc
Srpx
Syngr1
Tgfb3
Tro
Tspo
Tuba3a
Tubb4a
Ube2d1
Ucp3
Upk3a
Vcan
Vim
Wwtr1

## Sheet: Immunomyoblast
"Immunomyoblast"
Adapted from: Oprescu, SN, et al. - DOI: 10.1016/j.isci.2020.100993
Aif1
Lyz2
Apoe
C1qb
Cd74
C1qa
Ctss
Ctsb
Fcer1g
Tyrobp
C1qc
Psap
Ctsd
Cyba
Sepp1
Gm42418
H2-Aa
Ms4a7
Ifi27l2a
H2-Eb1
H2-Ab1
Cd52
Grn
Laptm5
Pf4
Gpnmb
B2m
Lgmn
H2-D1
Ftl1
Ctsh
Ifi30
Wfdc17
H2-K1
Trem2
Pltp
Sh3bgrl3
Fabp5
Ms4a6c
Srgn
Cd68
Mpeg1
Mafb
Fxyd5
Ctsc
Ms4a6b
Hexa
Hexb
Slfn2

[truncated: 3 more sheets: apoptosis GO, senescence GO, autophagy score]
