# Supplementary material for: Muscle stem cells in Duchenne muscular dystrophy exhibit molecular impairments and altered cell fate trajectories impacting regenerative capacity
Source: Cell Death Dis. 2025 Jun 5;16(1):437. doi: 10.1038/s41419-025-07755-1 (PMC12141486; doi:10.1038/s41419-025-07755-1)
Supplement: Supplementary file 6 — Table S4 [file 41419_2025_7755_MOESM6_ESM.xlsx]

## Sheet: mdx vs B10 - Up - DGE
	p_val	avg_log2FC	mdx	B10	p_val_adj
Spp1	1.31756e-66	9.85955	0.065	0	2.49876e-62
Gm7325	1.32089e-35	8.96841	0.034	0	2.50507e-31
Ereg	3.39439e-23	8.18966	0.022	0	6.43745e-19
Rgs17	4.31939e-51	8.07428	0.049	0	8.19173e-47
R3hdml	4.09632e-33	7.88725	0.032	0	7.76867e-29
Prkg2	3.75736e-34	7.7033	0.033	0	7.12584e-30
Ctnna2	8.18475e-36	7.57571	0.034	0	1.55224e-31
Murc	1.1384e-54	7.48459	0.053	0	2.15898e-50
Edil3	6.79776e-38	7.4572	0.036	0	1.2892e-33
Bend6	6.85582e-71	7.25535	0.069	0	1.30021e-66
Gm12603	2.26093e-22	7.20097	0.021	0	4.28785e-18
Postn	2.10517e-211	6.99474	0.205	0.005	3.99246e-207
Esm1	6.41219e-34	6.78687	0.033	0	1.21607e-29
Ccl8	5.14969e-17	6.47884	0.016	0	9.76639e-13
Actc1	3.09742e-45	6.46442	0.05	0.002	5.87425e-41
Cilp	2.49174e-13	6.38329	0.012	0	4.72558e-09
Timp1	7.50124e-227	6.26806	0.226	0.009	1.42261e-222
Fmn1	3.53071e-15	6.22548	0.014	0	6.696e-11
AI467606	1.16199e-132	6.14994	0.131	0.002	2.2037e-128
Gata3	1.37125e-15	6.11581	0.014	0	2.60058e-11
Tnc	1.79708e-92	6.07259	0.095	0.002	3.40816e-88
Mnda	8.13886e-31	5.9698	0.031	0	1.54353e-26
Msln	2.34095e-14	5.87418	0.013	0	4.4396e-10
Hmga2	5.20735e-87	5.86741	0.091	0.003	9.87574e-83
Cdkn2a	0	5.75396	0.294	0.008	0
Tnnt2	1.28773e-41	5.63722	0.045	0.002	2.44219e-37
Il13ra1	1.90993e-18	5.62717	0.018	0	3.62219e-14
Tmem8c	2.61284e-35	5.61985	0.038	0.002	4.95525e-31
Scn3a	2.65489e-12	5.58905	0.011	0	5.035e-08
Traf1	6.95366e-33	5.44064	0.033	0.001	1.31876e-28
Ptn	1.71302e-78	5.43799	0.084	0.003	3.24875e-74
Col1a2	0	5.42366	0.66	0.06	0
Ctss	5.14331e-24	5.38187	0.024	0.001	9.7543e-20
Pdzrn4	1.81035e-11	5.38185	0.011	0	3.43332e-07
Gm37800	1.76437e-11	5.37589	0.01	0	3.34612e-07
Pappa	2.09024e-60	5.35836	0.062	0.001	3.96413e-56
Wfdc17	1.58877e-20	5.33107	0.021	0.001	3.0131e-16
Mgp	5.00022e-120	5.28296	0.137	0.01	9.48291e-116
Myog	1.93381e-68	5.19535	0.082	0.007	3.66748e-64
Rtkn2	8.5275e-35	5.0866	0.036	0.001	1.61724e-30
Flnb	1.25209e-17	5.03466	0.017	0	2.37459e-13
Dusp27	2.56565e-21	5.0286	0.02	0	4.86575e-17
Rundc3a	8.89032e-45	5.02111	0.046	0.001	1.68605e-40
Ifi204	8.95344e-41	4.99828	0.042	0.001	1.69802e-36
Dpysl3	0	4.97082	0.396	0.016	0
Basp1	3.93283e-85	4.96112	0.088	0.002	7.4586e-81
St8sia5	6.29518e-14	4.9523	0.013	0	1.19388e-09
Sema3g	4.69647e-11	4.93235	0.01	0	8.90686e-07
Sema7a	1.0269e-20	4.92499	0.021	0.001	1.94751e-16
Ttn	3.78723e-273	4.9153	0.303	0.03	7.18249e-269
Cacng1	0	4.90896	0.318	0.017	0
Fosl1	3.55853e-44	4.8852	0.048	0.002	6.74876e-40
Gper1	1.0326e-72	4.87305	0.075	0.002	1.95833e-68
Nrxn3	3.76429e-63	4.84021	0.065	0.002	7.13898e-59
Fam64a	4.71738e-11	4.83743	0.01	0	8.94651e-07
Pkp1	6.90622e-38	4.80564	0.039	0.001	1.30976e-33
Akap6	5.90684e-34	4.80211	0.035	0.001	1.12023e-29
Afap1l2	6.50865e-69	4.78088	0.073	0.002	1.23436e-64
Col25a1	4.17606e-13	4.77065	0.012	0	7.9199e-09
Col6a3	1.00668e-78	4.76774	0.084	0.003	1.90917e-74
Clrn1	9.74168e-72	4.73705	0.078	0.003	1.84751e-67
Glipr1	1.0338e-20	4.73341	0.021	0.001	1.9606e-16
Areg	8.36197e-24	4.67747	0.027	0.002	1.58585e-19
Ahnak2	3.97822e-241	4.5584	0.243	0.01	7.54469e-237
Fbn2	2.82351e-11	4.52109	0.011	0	5.35478e-07
Has2	1.62891e-13	4.52074	0.013	0	3.08923e-09
Cdkn1c	2.8878e-292	4.48286	0.454	0.134	5.47672e-288
Cav3	3.11342e-18	4.47783	0.018	0	5.9046e-14
Serpinb6b	2.14598e-15	4.42976	0.016	0.001	4.06986e-11
Igfbp3	2.71763e-169	4.39554	0.191	0.015	5.15398e-165
Smim5	5.02725e-17	4.34328	0.017	0.001	9.53418e-13
Asns	6.83103e-36	4.3339	0.041	0.002	1.2955e-31
Ubash3b	1.16416e-10	4.28594	0.01	0	2.20783e-06
Btbd17	9.20313e-65	4.23279	0.076	0.006	1.74537e-60
Bcas1	1.11116e-25	4.23173	0.027	0.001	2.10731e-21
Cdkn3	3.97243e-18	4.17206	0.02	0.001	7.53371e-14
Cd276	1.67609e-33	4.16562	0.035	0.001	3.1787e-29
Sema3d	1.87139e-10	4.16548	0.01	0	3.54909e-06
Ly6h	1.59074e-26	4.15553	0.03	0.002	3.01684e-22
Trim55	1.01164e-37	4.14532	0.043	0.002	1.91858e-33
Lyz2	1.05104e-65	4.12862	0.075	0.005	1.9933e-61
Col8a1	1.9326e-279	4.1189	0.285	0.016	3.66517e-275
C1qa	2.44005e-18	4.10734	0.02	0.001	4.62755e-14
Tead4	8.23615e-14	4.07008	0.015	0.001	1.56199e-09
Ctxn1	4.37504e-76	4.05504	0.085	0.005	8.29726e-72
Sema3a	2.28879e-131	4.04411	0.15	0.011	4.34068e-127
Myh3	9.75954e-13	4.03194	0.013	0.001	1.8509e-08
Gpc3	1.4945e-174	4.00036	0.208	0.02	2.83432e-170
Prune2	7.05648e-135	3.99728	0.154	0.011	1.33826e-130
Tyrobp	4.66264e-17	3.98313	0.018	0.001	8.84269e-13
Synpo2l	2.0405e-20	3.95967	0.023	0.001	3.86981e-16
Wnt10a	5.83767e-17	3.95228	0.019	0.001	1.10711e-12
Cela1	1.55845e-18	3.95045	0.02	0.001	2.95559e-14
Tnfaip2	3.00816e-100	3.93576	0.113	0.007	5.70497e-96
Birc5	9.27331e-37	3.93301	0.04	0.002	1.75868e-32
Baiap2l1	7.6221e-42	3.91737	0.047	0.002	1.44553e-37
Gm17135	2.3624e-09	3.9143	0.01	0.001	4.48028e-05
Cst6	1.57296e-11	3.90514	0.014	0.001	2.98311e-07
Adamts2	1.28875e-93	3.87825	0.115	0.011	2.44411e-89
Tes	9.71828e-56	3.84668	0.065	0.004	1.84307e-51
Dkk2	5.38124e-42	3.84451	0.048	0.003	1.02055e-37
S100a3	9.59551e-09	3.81991	0.01	0.001	0.000181979
Tnni1	5.48267e-21	3.80026	0.029	0.004	1.03979e-16
Higd1b	5.80449e-11	3.79504	0.012	0.001	1.10082e-06
Gata2	4.67246e-19	3.78284	0.022	0.002	8.86132e-15
Fbxl13	2.15321e-19	3.77595	0.022	0.001	4.08356e-15
Gm16104	1.92383e-21	3.77406	0.024	0.001	3.64854e-17
Sema3c	4.71708e-13	3.77027	0.015	0.001	8.94595e-09
Lgr5	2.7063e-32	3.75517	0.037	0.002	5.13249e-28
Cyfip2	3.0366e-11	3.73202	0.013	0.001	5.75891e-07
Ebf1	7.85521e-93	3.70835	0.113	0.01	1.48974e-88
Kitl	2.32433e-35	3.68705	0.041	0.003	4.40809e-31
Ndufa4l2	2.05454e-19	3.68487	0.024	0.002	3.89644e-15
Tspan13	1.17226e-13	3.68457	0.015	0.001	2.22318e-09
Bub1	1.09951e-15	3.67842	0.017	0.001	2.08522e-11
Upp1	1.60832e-153	3.67206	0.185	0.018	3.05019e-149
Dcx	5.73988e-150	3.65702	0.174	0.014	1.08857e-145
Mypn	4.85091e-10	3.65511	0.01	0	9.19975e-06
Prss23	8.76622e-87	3.63926	0.108	0.01	1.66251e-82
Lpar3	3.28315e-56	3.6263	0.069	0.006	6.2265e-52
Rftn1	1.41823e-120	3.62601	0.149	0.015	2.68968e-116
Hmmr	8.05831e-15	3.62494	0.016	0.001	1.52826e-10
Gm11816	2.38361e-09	3.61999	0.01	0.001	4.52052e-05
Trpm6	1.63096e-11	3.61865	0.012	0.001	3.09311e-07
Thbs1	1.86975e-89	3.61803	0.11	0.01	3.54599e-85
Ly6c1	1.22044e-32	3.59141	0.038	0.003	2.31457e-28
Tm4sf1	5.37059e-66	3.5794	0.079	0.006	1.01853e-61
Ly6a	3.03157e-32	3.57537	0.04	0.004	5.74938e-28
Lgals3	1.36928e-255	3.57103	0.312	0.04	2.59684e-251
Zfp820	9.07031e-12	3.56623	0.013	0.001	1.72018e-07
Adam12	1.07661e-41	3.56035	0.05	0.004	2.04179e-37
Klhl41	1.34179e-13	3.55899	0.019	0.003	2.5447e-09
C1qb	8.44057e-19	3.55511	0.021	0.001	1.60075e-14
Ltbp2	5.31976e-14	3.54246	0.015	0.001	1.00889e-09
Nuf2	1.86511e-13	3.53497	0.015	0.001	3.53717e-09
Kcnn4	7.63272e-11	3.53432	0.01	0	1.44755e-06
Agtr2	6.99555e-29	3.526	0.034	0.002	1.32671e-24
2310043L19Rik	2.06993e-18	3.51573	0.022	0.002	3.92562e-14
Fabp5	1.4476e-172	3.50477	0.244	0.042	2.74537e-168
Cdca3	1.62287e-30	3.49019	0.035	0.002	3.07778e-26
Mme	9.609e-44	3.48741	0.053	0.004	1.82235e-39
Plk1	1.56313e-11	3.4841	0.014	0.001	2.96448e-07
Pbk	1.42538e-14	3.47726	0.015	0.001	2.70323e-10
Chn2	1.24446e-13	3.44805	0.017	0.002	2.36011e-09
1500015O10Rik	8.17858e-32	3.42935	0.044	0.006	1.55107e-27
Serpina3n	2.12269e-18	3.4094	0.026	0.004	4.02568e-14
Gm2716	3.02424e-18	3.38939	0.021	0.002	5.73546e-14
Arhgdig	8.3787e-28	3.3872	0.039	0.005	1.58902e-23
Runx2os1	2.11425e-20	3.38431	0.024	0.002	4.00968e-16
Melk	3.08778e-10	3.38384	0.012	0.001	5.85598e-06
Hk2	6.00992e-133	3.37549	0.201	0.037	1.13978e-128
Fcer1g	3.61742e-15	3.37302	0.02	0.003	6.86044e-11
Ctla2a	8.58173e-09	3.36474	0.014	0.003	0.000162753
Stmn1	2.56319e-162	3.35163	0.236	0.041	4.8611e-158
Bcat1	8.24718e-18	3.33698	0.023	0.002	1.56408e-13
Ccnb2	1.70646e-26	3.32555	0.034	0.004	3.23631e-22
Fam110a	1.4638e-30	3.32396	0.036	0.003	2.77609e-26
Gng2	2.77734e-101	3.3202	0.128	0.013	5.26722e-97
2810417H13Rik	4.89979e-27	3.31576	0.047	0.01	9.29246e-23
Ip6k3	3.68177e-11	3.29161	0.012	0.001	6.98248e-07
Ptx3	1.54291e-09	3.28907	0.011	0.001	2.92612e-05
Ube2c	2.73141e-44	3.28822	0.049	0.002	5.18011e-40
Bend5	2.99436e-116	3.27149	0.15	0.017	5.67881e-112
Ccnb1	9.70624e-14	3.26944	0.018	0.002	1.84079e-09
Ifitm10	4.83617e-15	3.26011	0.02	0.002	9.1718e-11
Prelid2	1.0396e-26	3.2596	0.032	0.003	1.97161e-22
C1qc	7.80589e-10	3.25713	0.011	0.001	1.48039e-05
Retnla	5.10623e-15	3.25489	0.018	0.002	9.68396e-11
Nrp1	3.8928e-196	3.25017	0.249	0.031	7.38269e-192
Bvht	1.16728e-42	3.24798	0.056	0.006	2.21375e-38
Ifi27l2a	6.56506e-42	3.2277	0.054	0.005	1.24506e-37
Ccdc68	3.04461e-10	3.22485	0.01	0	5.7741e-06
Inpp4b	3.94424e-31	3.21167	0.039	0.004	7.48025e-27
Pdgfc	1.52998e-145	3.20657	0.196	0.027	2.9016e-141
Mir155hg	1.86292e-26	3.20484	0.035	0.004	3.53302e-22
Peli2	1.39863e-20	3.18337	0.025	0.002	2.6525e-16
Ska1	2.36863e-10	3.16117	0.011	0.001	4.4921e-06
Tmeff1	1.07117e-41	3.15811	0.053	0.005	2.03148e-37
Grin2a	1.11557e-17	3.14689	0.022	0.002	2.11568e-13
Dok7	2.47313e-24	3.1458	0.033	0.004	4.69029e-20
Runx2	1.14829e-81	3.14167	0.108	0.012	2.17773e-77
Sgcg	1.79132e-21	3.14137	0.027	0.003	3.39724e-17
Klhl31	5.65394e-41	3.13824	0.055	0.006	1.07227e-36
Procr	2.67241e-10	3.13779	0.014	0.002	5.06822e-06
Ifitm1	4.27004e-30	3.13245	0.039	0.004	8.09812e-26
Chrng	4.29919e-38	3.13005	0.047	0.004	8.15341e-34
Depdc1a	7.72916e-10	3.11008	0.01	0	1.46584e-05
Gm8773	1.32186e-39	3.10879	0.05	0.005	2.50691e-35
Lzts1	1.41729e-12	3.10254	0.014	0.001	2.68788e-08
Cenpf	1.15479e-22	3.10093	0.031	0.004	2.19005e-18
Hist1h1b	4.87412e-27	3.09413	0.039	0.006	9.24377e-23
Klhl40	1.12035e-18	3.09378	0.024	0.003	2.12474e-14
Sdk1	6.41994e-13	3.07219	0.015	0.001	1.21754e-08
Cdc42ep3	1.1653e-149	3.07201	0.193	0.023	2.20999e-145
Chrnd	5.74073e-22	3.064	0.03	0.004	1.08873e-17
1500009L16Rik	2.61617e-14	3.06371	0.017	0.002	4.96158e-10
Enox1	2.7958e-67	3.05784	0.091	0.011	5.30224e-63
Rab27b	2.8325e-53	3.04944	0.071	0.008	5.37184e-49
Has1	3.70283e-24	3.03011	0.042	0.009	7.02242e-20
Usp13	6.86948e-18	3.01849	0.022	0.002	1.3028e-13
Psrc1	2.32454e-23	2.99141	0.03	0.003	4.40849e-19
Cd74	5.57299e-21	2.99114	0.026	0.002	1.05692e-16
Col13a1	1.13808e-20	2.97492	0.027	0.003	2.15836e-16
Vstm2a	2.6669e-62	2.97424	0.087	0.011	5.05777e-58
Fabp4	2.46995e-150	2.97279	0.202	0.028	4.68427e-146
Svil	2.08563e-118	2.96373	0.162	0.021	3.95539e-114
Car13	7.88903e-11	2.96255	0.012	0.001	1.49615e-06
Jph2	1.38521e-80	2.94154	0.12	0.019	2.62705e-76
Gpihbp1	2.58865e-15	2.93717	0.018	0.002	4.90938e-11
Mical2	4.34391e-48	2.93144	0.072	0.011	8.23823e-44
Igf2bp2	5.52284e-42	2.9234	0.061	0.009	1.04741e-37
Kcnh7	1.99864e-33	2.92119	0.048	0.007	3.79043e-29
Ecscr	7.72015e-10	2.89764	0.012	0.002	1.46413e-05
Foxs1	7.68563e-14	2.87267	0.018	0.002	1.45758e-09
Adora2b	1.24955e-21	2.861	0.031	0.004	2.36978e-17
Hebp2	2.41125e-22	2.85879	0.028	0.003	4.57293e-18
Lacc1	2.42374e-22	2.85586	0.028	0.003	4.59662e-18
Kif23	4.86117e-12	2.85161	0.014	0.001	9.2192e-08
Micall2	3.66184e-22	2.84802	0.032	0.005	6.94468e-18
Cited1	8.09358e-29	2.84337	0.039	0.005	1.53495e-24
Cdh2	4.85606e-193	2.84163	0.264	0.041	9.20952e-189
Tuba1c	2.20988e-83	2.83881	0.145	0.031	4.19103e-79
Tmem119	2.86794e-19	2.8386	0.027	0.004	5.43905e-15
Hacd4	1.70369e-52	2.83851	0.073	0.009	3.23105e-48
Esco2	9.64488e-09	2.83792	0.011	0.001	0.000182915
Parvb	4.68354e-20	2.83259	0.024	0.002	8.88233e-16
1810041L15Rik	2.81092e-08	2.82658	0.011	0.002	0.000533092
Synj2	8.6889e-23	2.82654	0.032	0.004	1.64785e-18
Cdkn2b	5.09344e-59	2.82182	0.088	0.014	9.65971e-55
Kcnk13	2.16251e-11	2.81732	0.015	0.002	4.1012e-07
Flt1	8.08335e-07	2.80818	0.012	0.003	0.0153301
Gcnt2	1.21084e-75	2.8053	0.113	0.017	2.29637e-71
Cdk6	4.29875e-252	2.77507	0.357	0.07	8.15258e-248
Adgrf5	4.60084e-09	2.76791	0.011	0.002	8.72549e-05
Gm13056	1.63049e-13	2.726	0.019	0.003	3.09222e-09
Cpe	1.87215e-15	2.72452	0.025	0.005	3.55054e-11
Serp2	1.05073e-12	2.7187	0.016	0.002	1.99271e-08
Mylk4	1.80555e-09	2.70707	0.013	0.002	3.42422e-05
Klf5	2.07942e-36	2.69976	0.058	0.01	3.94361e-32
1810008I18Rik	5.41808e-09	2.6992	0.012	0.002	0.000102754
Cdh5	2.50478e-10	2.69374	0.012	0.001	4.75031e-06
Dock10	2.04235e-84	2.69113	0.132	0.023	3.87331e-80
Dlgap5	1.04316e-09	2.68246	0.013	0.002	1.97836e-05
Rasl10a	6.45576e-20	2.68013	0.029	0.004	1.22433e-15
Vcan	1.20557e-100	2.6687	0.147	0.022	2.28636e-96
Top2a	8.00869e-29	2.66016	0.04	0.005	1.51885e-24
Igfbp6	1.07611e-61	2.64731	0.087	0.012	2.04083e-57
Ccna2	1.00118e-13	2.63644	0.021	0.004	1.89873e-09
Cgref1	3.0063e-09	2.61713	0.012	0.002	5.70145e-05
Mmp15	7.21721e-28	2.60927	0.042	0.007	1.36874e-23
Sdk2	2.45199e-32	2.60685	0.051	0.008	4.6502e-28
Mxd3	7.84023e-08	2.60545	0.011	0.002	0.0014869
Adgrl3	0	2.60485	0.43	0.09	0
Cxcl2	1.45846e-05	2.60048	0.01	0.003	0.276597
Uhrf1	5.32114e-16	2.59906	0.025	0.005	1.00915e-11
Gadd45g	1.74735e-199	2.57547	0.343	0.089	3.31384e-195
Ccdc141	5.09003e-165	2.56821	0.238	0.039	9.65323e-161
Col27a1	1.726e-80	2.56471	0.125	0.021	3.27336e-76
Ddit4l	3.24948e-12	2.561	0.017	0.003	6.16265e-08
Gm37170	4.21975e-10	2.56032	0.015	0.003	8.00275e-06
Col1a1	1.89824e-165	2.55699	0.312	0.09	3.60001e-161
Cdca8	6.6406e-20	2.55503	0.034	0.007	1.25939e-15
Gm43672	2.49303e-27	2.54888	0.043	0.008	4.72804e-23
Baiap2	6.48676e-158	2.54754	0.257	0.055	1.23021e-153
Tk1	1.5154e-14	2.54485	0.023	0.004	2.87396e-10
Tslp	2.37106e-18	2.54065	0.03	0.006	4.49671e-14
Arl4c	2.22072e-134	2.53627	0.241	0.059	4.2116e-130
Dbndd1	1.60934e-15	2.53469	0.024	0.004	3.05212e-11
Il6ra	6.94145e-08	2.52725	0.01	0.002	0.00131645
Chst11	6.08126e-24	2.52167	0.039	0.007	1.15331e-19
Prrx2	1.87161e-71	2.51854	0.103	0.014	3.54951e-67
Gm15050	7.78417e-14	2.51044	0.02	0.003	1.47627e-09
Itgb6	4.78246e-09	2.50834	0.011	0.002	9.06993e-05
Ccdc109b	1.63374e-15	2.50491	0.022	0.003	3.0984e-11
Sncg	3.52685e-07	2.49001	0.011	0.002	0.00668867
Ccnd2	7.68309e-14	2.48079	0.022	0.004	1.4571e-09
Cenpa	7.65687e-22	2.47735	0.055	0.018	1.45213e-17
Eno3	1.99516e-51	2.47633	0.135	0.046	3.78382e-47
Arpp21	6.50508e-85	2.47105	0.158	0.037	1.23369e-80
P2rx5	3.61233e-08	2.4709	0.011	0.002	0.000685078
1700086L19Rik	4.60746e-14	2.45288	0.028	0.007	8.73804e-10
Fhod3	5.00748e-10	2.43497	0.012	0.002	9.49668e-06
E2f8	9.29667e-10	2.43231	0.013	0.002	1.76311e-05
Abcd2	1.19975e-17	2.43111	0.028	0.005	2.27533e-13
Npnt	1.14475e-16	2.42562	0.027	0.005	2.17101e-12
Pde2a	3.9123e-95	2.42231	0.161	0.033	7.41968e-91
Ccdc88c	2.63665e-07	2.42111	0.01	0.002	0.00500041
Parm1	1.75082e-14	2.4182	0.022	0.004	3.32043e-10
Ier5	8.87082e-169	2.41654	0.302	0.078	1.68235e-164
Slc25a45	3.49926e-22	2.40938	0.033	0.005	6.63634e-18
Cd109	5.20416e-61	2.40555	0.1	0.018	9.8697e-57
Lrrc3b	2.22619e-12	2.39827	0.02	0.004	4.22196e-08
Pmaip1	1.43524e-21	2.38119	0.041	0.01	2.72193e-17
Cdk1	1.55878e-21	2.37108	0.036	0.007	2.95623e-17
Frat2	1.74735e-60	2.37075	0.117	0.028	3.31385e-56
Mustn1	1.60833e-18	2.37029	0.033	0.007	3.0502e-14
Ctsc	1.32746e-16	2.36596	0.024	0.004	2.51752e-12
Efnb2	4.16362e-47	2.35098	0.09	0.021	7.89631e-43
H2-Aa	1.14557e-10	2.34989	0.014	0.002	2.17258e-06
Tpbg	4.17277e-46	2.33032	0.078	0.015	7.91367e-42
Trp53i11	2.07586e-14	2.32346	0.022	0.004	3.93687e-10
Ecm1	6.53231e-43	2.31903	0.07	0.013	1.23885e-38
Def6	1.21554e-09	2.31531	0.014	0.002	2.30527e-05
Cenpm	7.47155e-22	2.30769	0.037	0.008	1.41698e-17
Srgap3	1.88625e-09	2.30191	0.013	0.002	3.57727e-05
Rrad	7.78591e-41	2.30151	0.084	0.022	1.4766e-36
Ckap2l	5.28026e-10	2.29843	0.019	0.005	1.0014e-05
Myof	1.6303e-189	2.29397	0.314	0.072	3.09186e-185
Tpm2	2.85671e-204	2.28185	0.396	0.132	5.41774e-200
Rrm2	6.4825e-50	2.28063	0.11	0.031	1.22941e-45
Trp53cor1	2.40718e-18	2.27772	0.035	0.008	4.56522e-14
St8sia2	2.40714e-20	2.27471	0.03	0.005	4.56513e-16
Ckap2	9.29616e-15	2.26965	0.028	0.007	1.76302e-10
Colec11	3.08617e-11	2.26779	0.02	0.005	5.85293e-07
Akr1b8	2.66458e-126	2.26716	0.227	0.054	5.05338e-122
Cd36	2.65129e-12	2.26434	0.018	0.003	5.02817e-08
Lrrc75b	4.58874e-07	2.26094	0.01	0.002	0.00870254
Nsg1	4.65649e-69	2.25894	0.151	0.043	8.83104e-65
Phf11d	3.49944e-07	2.25413	0.011	0.002	0.00663668
Gm17590	5.52251e-07	2.24822	0.012	0.003	0.0104734
Kif20a	1.82531e-09	2.2458	0.017	0.004	3.46171e-05
Prr13	3.70751e-31	2.24307	0.054	0.011	7.03129e-27
Smpd3	2.40239e-10	2.2387	0.019	0.005	4.55613e-06
BC026585	2.22286e-49	2.23546	0.093	0.021	4.21566e-45
Nrp2	1.30988e-27	2.23126	0.046	0.009	2.4842e-23
Mef2c	2.25365e-20	2.2281	0.035	0.007	4.27405e-16
Apod	1.03512e-37	2.22497	0.068	0.015	1.96311e-33
Filip1	1.62238e-37	2.22184	0.081	0.022	3.07684e-33
Itga6	4.28133e-06	2.21751	0.01	0.002	0.0811955
9430073C21Rik	5.69908e-29	2.20825	0.063	0.017	1.08083e-24
Zfp57	4.1888e-12	2.20482	0.018	0.003	7.94406e-08
Ociad2	4.40965e-83	2.19392	0.153	0.035	8.3629e-79
Etaa1os	7.17361e-08	2.19279	0.013	0.003	0.00136048
Kif4	1.1905e-08	2.19168	0.013	0.002	0.000225778
Lamb1	3.00883e-140	2.19095	0.279	0.081	5.70625e-136
Gdf6	6.9698e-10	2.18797	0.02	0.006	1.32182e-05
Cdkn1a	6.27421e-243	2.18702	0.446	0.139	1.1899e-238
Srpx	6.21432e-10	2.18649	0.015	0.003	1.17855e-05
Mfap4	4.79454e-56	2.17322	0.13	0.039	9.09284e-52
Arhgap22	3.35098e-114	2.17303	0.225	0.06	6.35514e-110
Nrn1	5.22607e-07	2.17197	0.011	0.002	0.00991125
Kif26b	6.24506e-26	2.16851	0.041	0.007	1.18438e-21
Pafah1b3	1.37618e-50	2.16657	0.089	0.018	2.60993e-46
Hist1h1c	1.19897e-99	2.16629	0.227	0.072	2.27385e-95
Tcf15	2.14253e-05	2.15676	0.01	0.003	0.40633
Rab20	8.082e-27	2.15631	0.061	0.017	1.53275e-22
Nhsl2	2.97312e-15	2.15387	0.024	0.004	5.63853e-11
Mpz	4.80394e-32	2.15317	0.066	0.017	9.11067e-28
Hcn2	2.36813e-08	2.15053	0.012	0.002	0.000449116
Cnksr2	3.54656e-07	2.13794	0.011	0.002	0.00672605
H2-Ab1	4.27509e-08	2.13783	0.012	0.002	0.00081077
Knstrn	3.964e-26	2.13238	0.055	0.014	7.51772e-22
Aard	5.41015e-27	2.13219	0.061	0.017	1.02603e-22
Ppic	0	2.1316	0.673	0.326	0
Elovl7	4.98756e-07	2.12683	0.01	0.002	0.00945891
Serpinb8	4.62799e-23	2.11262	0.039	0.008	8.77698e-19
Lxn	1.0244e-30	2.11244	0.056	0.012	1.94278e-26
Fmnl3	2.61787e-18	2.11166	0.029	0.005	4.96479e-14
Myl1	2.16978e-41	2.10933	0.096	0.028	4.11498e-37
Aspm	2.79052e-09	2.10749	0.016	0.004	5.29222e-05
Fam111a	9.44703e-26	2.09677	0.043	0.008	1.79163e-21
Mt3	1.22742e-09	2.08333	0.018	0.005	2.3278e-05
Tgfb1	8.9614e-82	2.08088	0.163	0.042	1.69953e-77
Acot7	9.20611e-43	2.07704	0.087	0.022	1.74594e-38
Rnasel	9.8614e-42	2.07476	0.069	0.013	1.87021e-37
Pltp	5.33521e-10	2.07411	0.017	0.004	1.01182e-05
Hspb8	2.57546e-47	2.07264	0.098	0.025	4.88436e-43
AW551984	9.38729e-45	2.07207	0.082	0.018	1.7803e-40
Ccne1	1.28357e-19	2.07066	0.034	0.007	2.43428e-15
Hist1h4i	2.21362e-15	2.06956	0.037	0.012	4.19813e-11
Plvap	5.08453e-08	2.06777	0.011	0.002	0.000964282
Esam	7.34965e-08	2.06445	0.014	0.004	0.00139386
Nrk	2.1211e-24	2.05165	0.045	0.01	4.02266e-20
Cadm3	2.5881e-12	2.04887	0.024	0.006	4.90834e-08
Slc7a4	1.43261e-08	2.04606	0.015	0.003	0.000271694
Itga1	6.09587e-18	2.04414	0.041	0.012	1.15608e-13
Ovol3	1.62664e-05	2.03102	0.012	0.004	0.308492
Rhod	7.60332e-35	2.0258	0.077	0.021	1.44197e-30
Txlnb	6.34108e-10	2.02347	0.015	0.003	1.20259e-05
Dyrk3	4.97072e-09	2.02227	0.013	0.002	9.42697e-05
Aspn	8.49316e-07	2.0222	0.011	0.003	0.0161073
Mylpf	2.90506e-39	2.02207	0.112	0.04	5.50945e-35
Plk2	2.40523e-119	2.00769	0.271	0.088	4.56151e-115
Map4k1	5.56105e-11	2.00385	0.017	0.003	1.05465e-06
Pak1	4.50708e-166	1.99712	0.341	0.108	8.54768e-162
Ncapg	9.92968e-09	1.99684	0.012	0.002	0.000188316
Pdlim1	5.23394e-105	1.99195	0.251	0.085	9.92617e-101
Plagl1	3.52446e-201	1.98941	0.493	0.228	6.68415e-197
Vill	1.00461e-08	1.98569	0.012	0.002	0.000190525
Fhit	1.05519e-16	1.98246	0.032	0.008	2.00117e-12
Rassf4	2.94128e-14	1.97794	0.025	0.005	5.57814e-10
Itih5	0	1.97664	0.856	0.556	0
Popdc3	4.22532e-163	1.97571	0.377	0.144	8.01332e-159
Diaph3	6.25782e-12	1.96778	0.023	0.006	1.1868e-07
Fgl2	4.86231e-06	1.96183	0.018	0.007	0.0922137
Dio2	2.31513e-47	1.95648	0.119	0.038	4.39064e-43
Kalrn	2.79789e-06	1.9563	0.011	0.003	0.0530621
Casc5	4.47616e-11	1.95424	0.019	0.004	8.48904e-07
Chst2	3.99737e-18	1.95121	0.033	0.007	7.58101e-14
Mis18bp1	3.32424e-08	1.95011	0.015	0.004	0.000630443
Epha2	1.86659e-18	1.94514	0.049	0.017	3.53999e-14
Islr2	4.75908e-26	1.94513	0.051	0.012	9.02559e-22
Enpp1	4.92948e-11	1.94308	0.019	0.004	9.34876e-07
Fam189a2	2.42372e-10	1.93926	0.017	0.004	4.59659e-06
Gm26510	1.90064e-06	1.92553	0.01	0.002	0.0360456
Vim	0	1.92391	0.985	0.915	0
Sdf2l1	1.52623e-68	1.91802	0.167	0.054	2.89449e-64
Tmem37	4.35956e-08	1.911	0.012	0.002	0.00082679
Pkig	6.19453e-171	1.90858	0.409	0.17	1.17479e-166
Tnfaip8	1.30293e-11	1.90566	0.024	0.007	2.471e-07
Syp	1.65866e-07	1.90458	0.017	0.005	0.00314564
Ypel2	9.23659e-36	1.90097	0.082	0.024	1.75172e-31
Sema4f	5.47835e-12	1.89775	0.025	0.007	1.03897e-07
Anxa1	0	1.88621	0.696	0.314	0
Atp1b1	1.3212e-45	1.88111	0.087	0.02	2.50565e-41
Ckb	1.32048e-77	1.8807	0.274	0.129	2.50428e-73
Srrm4	4.83342e-07	1.87964	0.014	0.004	0.00916658
Dcn	1.64463e-09	1.87572	0.036	0.016	3.11904e-05
Dtna	2.15661e-16	1.87222	0.035	0.01	4.09002e-12
Tsc22d1	2.86209e-210	1.86827	0.488	0.213	5.42795e-206
1810034E14Rik	1.20584e-06	1.86551	0.013	0.004	0.0228688
Rgs3	8.32134e-71	1.86331	0.146	0.038	1.57814e-66
Hist1h1d	7.75527e-12	1.85431	0.013	0.001	1.47079e-07
Amigo2	4.23882e-06	1.8464	0.011	0.003	0.0803892
Bdnf	6.43885e-21	1.8435	0.052	0.017	1.22113e-16
Ly96	1.89994e-25	1.84024	0.046	0.01	3.60323e-21
C1qtnf1	6.47711e-09	1.83942	0.016	0.004	0.000122838
Ano5	1.8224e-75	1.83932	0.155	0.04	3.45618e-71
Snai1	3.82114e-13	1.83252	0.024	0.005	7.24679e-09
Gm10053	9.57566e-08	1.82487	0.02	0.007	0.00181602
RP23-49I18.5	4.44888e-08	1.82267	0.019	0.006	0.00084373
Kif11	4.08393e-09	1.82238	0.021	0.006	7.74518e-05
Bbc3	1.46608e-41	1.82137	0.11	0.037	2.78043e-37
Hmga1	5.75608e-12	1.81994	0.029	0.01	1.09164e-07
Chchd10	1.05307e-31	1.81616	0.098	0.037	1.99714e-27
Sphk1	6.10369e-17	1.81413	0.045	0.015	1.15756e-12
Nr2f1	6.57108e-11	1.80932	0.018	0.004	1.24621e-06
Gucy1a3	5.61853e-09	1.80055	0.019	0.005	0.000106555
Gm10638	2.64125e-06	1.79651	0.012	0.004	0.0500913
Tmod1	4.0068e-30	1.79253	0.07	0.021	7.5989e-26
Adamts7	5.45364e-15	1.79173	0.037	0.012	1.03428e-10
Jam2	3.37224e-14	1.79003	0.029	0.008	6.39546e-10
S100a6	0	1.78856	0.905	0.571	0
Gm8113	5.39237e-10	1.78627	0.023	0.007	1.02266e-05
Tinagl1	6.13575e-08	1.78492	0.02	0.007	0.00116364
Col20a1	5.93472e-06	1.77737	0.011	0.003	0.112552
Barx2	1.08242e-17	1.77229	0.041	0.012	2.05281e-13
Gm22	1.25693e-10	1.77149	0.024	0.007	2.38378e-06
Phlda1	3.65738e-155	1.7694	0.401	0.163	6.93622e-151
Ccdc122	3.35566e-23	1.76803	0.043	0.009	6.36401e-19
Nt5dc2	1.34984e-50	1.76742	0.121	0.037	2.55998e-46
Osr1	1.68822e-07	1.76414	0.014	0.004	0.0032017
Ydjc	2.37656e-15	1.75769	0.034	0.01	4.50715e-11
Racgap1	6.494e-16	1.7552	0.044	0.015	1.23159e-11
Ppp1r9a	1.78848e-129	1.75225	0.339	0.131	3.39186e-125
Anln	5.0938e-09	1.75209	0.023	0.008	9.66039e-05
Ect2	2.37458e-07	1.74942	0.014	0.004	0.00450338
Gm17501	6.58642e-17	1.74771	0.041	0.013	1.24911e-12
Gm15867	5.51595e-34	1.74523	0.086	0.027	1.0461e-29
Vash2	1.00858e-51	1.74275	0.122	0.037	1.91277e-47
Lrrk1	2.81186e-77	1.73996	0.2	0.069	5.3327e-73
Cdc20	2.79498e-06	1.7351	0.031	0.016	0.0530067
Ccsap	2.71508e-09	1.73444	0.015	0.003	5.14914e-05
Aurka	8.02239e-05	1.73111	0.01	0.004	1
Fam107b	1.46422e-13	1.72354	0.029	0.008	2.7769e-09
2024-09-04	1.24348e-68	1.72321	0.19	0.068	2.35827e-64
Adam19	4.7014e-75	1.72111	0.212	0.079	8.91621e-71
Cks2	9.45724e-29	1.7204	0.106	0.045	1.79356e-24
Cmya5	8.41375e-12	1.71982	0.026	0.007	1.59567e-07
Slc9b2	1.1438e-07	1.71683	0.014	0.004	0.00216921
Sparcl1	2.07553e-47	1.71181	0.103	0.028	3.93624e-43
Fibin	3.11405e-138	1.70619	0.461	0.257	5.9058e-134
Ahr	8.16941e-33	1.70601	0.105	0.041	1.54933e-28
Hspb1	0	1.7053	0.844	0.545	0
Nfil3	2.16066e-88	1.70421	0.337	0.175	4.09768e-84
Nr2f2	1.11975e-113	1.70135	0.241	0.068	2.1236e-109
AI838599	0.000124477	1.6972	0.01	0.003	1
Fst	6.55782e-06	1.69595	0.019	0.008	0.124369
Lims2	4.47009e-07	1.6943	0.02	0.008	0.00847753
Cmklr1	1.95107e-06	1.69362	0.01	0.002	0.037002
Prc1	4.01853e-17	1.69321	0.051	0.019	7.62115e-13
4930555A03Rik	9.32671e-06	1.68882	0.017	0.007	0.176881
Ptpre	9.61782e-79	1.67868	0.198	0.066	1.82402e-74
Osmr	1.00636e-34	1.67612	0.12	0.05	1.90856e-30
Sgol1	1.44264e-08	1.67531	0.015	0.004	0.000273597
Noct	2.11974e-37	1.67391	0.113	0.042	4.02009e-33
Dtl	2.02691e-30	1.67058	0.078	0.025	3.84403e-26
Csmd1	7.15895e-41	1.66966	0.122	0.046	1.35769e-36
Ak1	1.14603e-20	1.66621	0.041	0.01	2.17344e-16
Isyna1	1.26186e-15	1.66062	0.054	0.022	2.39311e-11
Ramp1	2.54956e-05	1.66024	0.011	0.004	0.483523
Srd5a1	2.17927e-22	1.65847	0.048	0.013	4.13299e-18
Lama4	2.05205e-05	1.6473	0.014	0.005	0.389171
Gm12454	9.37584e-05	1.6468	0.01	0.003	1
Ralgps2	2.84651e-87	1.64622	0.262	0.107	5.3984e-83
Dusp6	2.51997e-52	1.64247	0.14	0.048	4.77912e-48
Igf2	8.37275e-143	1.64047	0.5	0.286	1.58789e-138
Adm	2.04943e-07	1.63975	0.034	0.017	0.00388674
Marcksl1	9.12999e-111	1.63836	0.355	0.166	1.7315e-106
Fam129b	5.00746e-49	1.63447	0.125	0.04	9.49666e-45
Npas3	2.13167e-55	1.63435	0.126	0.036	4.04271e-51
Litaf	7.55724e-110	1.63406	0.318	0.13	1.43323e-105
Cenph	1.0629e-08	1.62911	0.019	0.006	0.000201579
Serpinh1	0	1.62829	0.81	0.682	0
Adamts14	1.28354e-20	1.62784	0.057	0.02	2.43424e-16
Fam171a2	1.40023e-35	1.62661	0.096	0.032	2.65554e-31
Vasn	7.28085e-08	1.62378	0.013	0.003	0.00138081
Smpdl3a	8.38402e-46	1.62314	0.124	0.042	1.59003e-41
Dlgap1	3.72824e-06	1.61391	0.012	0.004	0.0707061
Gmnn	9.02819e-13	1.61172	0.034	0.012	1.7122e-08
Arid5b	4.57563e-189	1.60916	0.525	0.255	8.67767e-185
Tubb6	1.89014e-89	1.60191	0.28	0.118	3.58465e-85
Wisp2	3.81692e-82	1.59962	0.282	0.128	7.23878e-78
H1fx	7.64159e-44	1.59961	0.184	0.088	1.44923e-39
Nedd9	3.79503e-28	1.59851	0.077	0.026	7.19728e-24
1700010I14Rik	1.43761e-05	1.59332	0.01	0.003	0.272643
Lrp11	1.01788e-07	1.58998	0.016	0.004	0.00193042
Snhg18	9.86409e-58	1.58878	0.164	0.059	1.87072e-53
Cnn2	2.90207e-66	1.58333	0.194	0.073	5.50377e-62
Cfap43	1.54187e-09	1.58233	0.025	0.008	2.92416e-05
H19	4.0497e-54	1.58081	0.242	0.124	7.68025e-50
Rbpms2	3.21665e-10	1.579	0.022	0.006	6.10038e-06
Rab36	1.06633e-07	1.57654	0.018	0.006	0.00202229
Nusap1	4.3098e-08	1.5727	0.019	0.006	0.000817353
Egfl7	4.69076e-09	1.57093	0.022	0.007	8.89603e-05
Fbxo32	2.21105e-59	1.56708	0.2	0.084	4.19326e-55
Adssl1	2.98057e-09	1.56503	0.016	0.004	5.65264e-05
Asf1b	2.26369e-07	1.56493	0.019	0.007	0.00429309
Slc40a1	3.7114e-59	1.56489	0.166	0.059	7.03866e-55
Serpinf1	1.22255e-103	1.56321	0.292	0.113	2.31856e-99
Chaf1b	4.21958e-10	1.5622	0.023	0.007	8.00242e-06
Sntb1	4.36745e-08	1.56193	0.017	0.005	0.000828286
Ddah1	7.07353e-13	1.5611	0.031	0.01	1.3415e-08
Dbpht2	3.08213e-06	1.55894	0.014	0.004	0.0584526
Riiad1	0.000167146	1.55176	0.01	0.004	1
Gja1	5.4523e-23	1.54473	0.059	0.019	1.03403e-18
Cage1	1.35039e-05	1.54462	0.015	0.006	0.256101
Dusp4	9.68084e-11	1.54242	0.025	0.008	1.83597e-06
Aqp1	4.08775e-16	1.54117	0.032	0.008	7.75242e-12
Rab31	3.32035e-50	1.53935	0.149	0.054	6.29704e-46
Trim59	8.59976e-41	1.53737	0.106	0.034	1.63094e-36
Hacd1	3.43948e-124	1.53498	0.392	0.186	6.52297e-120
2610524H06Rik	1.11093e-50	1.53375	0.154	0.058	2.10688e-46
Nme5	1.4618e-10	1.53275	0.025	0.008	2.7723e-06
Ubtd1	1.99462e-71	1.53239	0.218	0.086	3.7828e-67
Gm15337	6.16679e-06	1.53183	0.02	0.009	0.116953
Fkbp11	4.65717e-24	1.53053	0.074	0.027	8.83233e-20
Layn	1.01458e-08	1.53039	0.017	0.004	0.000192416
Gm17455	5.25851e-21	1.52345	0.058	0.02	9.97277e-17
Ppp1r14c	1.29123e-08	1.52225	0.018	0.005	0.000244882
Mycl	3.20547e-10	1.51654	0.039	0.018	6.07918e-06
Vmp1	6.17907e-145	1.51245	0.495	0.284	1.17186e-140
Cxcl13	2.4214e-07	1.51183	0.011	0.002	0.00459218
Abcg2	1.76826e-28	1.50991	0.073	0.023	3.35351e-24
Serf1	5.85439e-127	1.5036	0.375	0.164	1.11028e-122
Fzd2	8.35695e-27	1.50082	0.066	0.02	1.58489e-22
Ptprb	1.61315e-07	1.49824	0.012	0.003	0.00305934
Rai14	3.8898e-07	1.49683	0.018	0.006	0.00737701
S100a4	1.13521e-142	1.49074	0.308	0.095	2.15293e-138
Cacnb3	3.33637e-12	1.48963	0.028	0.008	6.32742e-08
Egr3	1.19172e-05	1.48449	0.021	0.01	0.22601
0610038B21Rik	1.32889e-06	1.48424	0.011	0.003	0.0252023
Enpp3	4.43251e-05	1.48345	0.01	0.003	0.840625
Gprc5b	1.23393e-10	1.48218	0.033	0.013	2.34014e-06
Pou3f1	3.02919e-09	1.48198	0.028	0.011	5.74485e-05
Creb3l1	1.48465e-52	1.47897	0.2	0.091	2.81563e-48
Stx11	1.14927e-15	1.47589	0.048	0.018	2.17959e-11
Dbn1	2.61839e-65	1.47536	0.261	0.127	4.96577e-61
Hotairm1	1.37632e-14	1.4747	0.048	0.019	2.61019e-10
Ndc80	6.33613e-06	1.47404	0.011	0.003	0.120165
Gpr153	1.26947e-12	1.47376	0.037	0.014	2.40756e-08
Gm807	2.00146e-09	1.46823	0.032	0.013	3.79577e-05
Matn2	4.18415e-131	1.46782	0.422	0.206	7.93524e-127
Myh11	2.44591e-08	1.46546	0.027	0.011	0.000463866
Acta1	3.32555e-12	1.46174	0.105	0.066	6.3069e-08
Lypd6	6.23911e-10	1.46148	0.023	0.007	1.18325e-05
Cdc45	4.01108e-15	1.45859	0.04	0.013	7.60701e-11
Hist1h2ae	3.61631e-17	1.45457	0.049	0.017	6.85833e-13
Sytl5	4.1598e-05	1.45294	0.01	0.003	0.788907
2900009J06Rik	1.61287e-08	1.45213	0.023	0.008	0.000305881
Lrrc8c	2.1064e-05	1.45182	0.015	0.006	0.399478
Golm1	2.61063e-15	1.44983	0.043	0.015	4.95106e-11
Ildr2	8.75718e-05	1.43962	0.01	0.003	1
D730045B01Rik	0.00355583	1.43142	0.013	0.007	1
Emp1	2.99887e-130	1.426	0.342	0.126	5.68736e-126
Tmeff2	2.6394e-65	1.42134	0.256	0.124	5.00562e-61
Tfdp2	5.32829e-146	1.41368	0.504	0.271	1.01051e-141
Sox9	3.48733e-71	1.41276	0.394	0.243	6.61372e-67
Ncs1	8.72777e-19	1.41027	0.061	0.023	1.65522e-14
Panx1	6.51828e-21	1.40559	0.058	0.02	1.23619e-16
Mchr1	0.000102763	1.40012	0.012	0.005	1
Kif15	2.21613e-06	1.39718	0.014	0.004	0.0420289
Smco4	1.76889e-45	1.3963	0.149	0.058	3.35471e-41
Ldlrad3	1.64829e-19	1.39585	0.05	0.016	3.12598e-15
Bcl2l11	6.01374e-69	1.39148	0.24	0.104	1.1405e-64
Hdac5	4.40275e-49	1.39025	0.165	0.067	8.34981e-45
Ugcg	2.36115e-139	1.38947	0.535	0.328	4.47792e-135
Ndrg4	3.04834e-05	1.38711	0.015	0.006	0.578117
Tusc3	9.04013e-72	1.38699	0.257	0.114	1.71446e-67
Ehd4	5.1188e-43	1.38648	0.133	0.05	9.7078e-39
Pim1	3.21066e-55	1.38406	0.329	0.199	6.08901e-51
Timp4	1.35577e-05	1.38243	0.015	0.006	0.257122
Iigp1	6.71456e-14	1.37858	0.046	0.018	1.27342e-09
Trim47	7.91592e-112	1.37747	0.355	0.154	1.50125e-107
Gsto1	2.05908e-51	1.37677	0.218	0.105	3.90504e-47
Gm28653	4.3835e-06	1.37375	0.038	0.022	0.0831331
Gramd1c	4.7361e-05	1.37179	0.01	0.003	0.898201
Ccpg1os	2.79375e-21	1.36948	0.073	0.029	5.29834e-17
Hbegf	3.26838e-17	1.36867	0.099	0.053	6.19849e-13
A930003A15Rik	8.37956e-10	1.36787	0.023	0.007	1.58918e-05
Rad51ap1	1.79637e-06	1.36746	0.021	0.009	0.0340681
Slc29a2	1.60413e-14	1.36004	0.054	0.023	3.04224e-10
S100a7a	7.66184e-06	1.3553	0.017	0.007	0.145307
Gm16033	2.11763e-07	1.3551	0.019	0.007	0.00401609
Mlkl	1.41216e-05	1.34855	0.011	0.003	0.267816
1700056E22Rik	1.22032e-07	1.34631	0.025	0.011	0.00231434
Gprc5a	8.818e-06	1.34264	0.016	0.006	0.167233
Gatm	3.97331e-17	1.33976	0.077	0.037	7.53539e-13
Cenpe	1.11739e-07	1.33669	0.028	0.013	0.00211913
Spon1	1.0867e-05	1.33647	0.017	0.007	0.206093
A830008E24Rik	0.000161177	1.33599	0.018	0.009	1
Sncaip	1.4537e-28	1.33188	0.107	0.046	2.75694e-24
Fkbp1b	9.34278e-05	1.32903	0.012	0.005	1
1190005I06Rik	7.34617e-10	1.32422	0.025	0.009	1.3932e-05
Msx1	4.28419e-09	1.31999	0.027	0.01	8.12496e-05
Apobec2	5.67337e-13	1.31629	0.042	0.017	1.07596e-08
Tnfrsf12a	5.17858e-55	1.3117	0.396	0.27	9.82117e-51
Ccdc73	3.3325e-13	1.31091	0.046	0.019	6.32009e-09
Kif22	6.04544e-08	1.31087	0.022	0.008	0.00114652
Podxl	0.000292041	1.31026	0.013	0.006	1
Tead2	3.53624e-45	1.30847	0.175	0.078	6.70647e-41
Metrnl	6.72315e-27	1.30624	0.115	0.053	1.27505e-22
Fn1	1.99534e-28	1.30096	0.116	0.052	3.78416e-24
Cdk5r1	1.23094e-19	1.3005	0.059	0.022	2.33448e-15
Gm11744	2.32864e-08	1.29509	0.028	0.012	0.000441626
S1pr2	2.73642e-09	1.29226	0.034	0.015	5.18963e-05
BC022687	6.96726e-14	1.29169	0.044	0.017	1.32134e-09
Gamt	4.34501e-70	1.29123	0.406	0.271	8.2403e-66
Tgif2	1.18165e-19	1.28845	0.074	0.032	2.24099e-15
Wbscr27	6.52778e-16	1.28747	0.068	0.032	1.23799e-11
Inhbb	9.9946e-93	1.28509	0.41	0.235	1.89548e-88
Gm15934	9.13358e-06	1.28189	0.02	0.009	0.173218
Gpx8	9.84785e-132	1.28033	0.512	0.311	1.86765e-127
Casp6	3.73492e-39	1.27644	0.158	0.072	7.08328e-35
Pdia6	1.11965e-174	1.27393	0.706	0.579	2.12342e-170
H2afy2	1.14173e-06	1.27343	0.017	0.006	0.0216529
Ubald2	3.11103e-68	1.27234	0.294	0.151	5.90006e-64
Cenpw	5.41649e-21	1.27145	0.079	0.033	1.02724e-16
Angpt1	2.11492e-33	1.26921	0.142	0.066	4.01094e-29
Casp4	3.8925e-14	1.26919	0.053	0.023	7.38213e-10
Gucy1b3	0.000620208	1.2645	0.01	0.004	1
Evi2a	1.84272e-38	1.26432	0.17	0.081	3.49471e-34
Capn6	1.19476e-88	1.26376	0.467	0.311	2.26587e-84
Dusp10	1.86336e-46	1.26353	0.205	0.1	3.53386e-42
BC034090	1.66075e-28	1.26102	0.108	0.046	3.14961e-24
Acsl6	2.48111e-16	1.25807	0.057	0.023	4.70542e-12
Pde1a	1.20464e-07	1.25648	0.025	0.01	0.0022846
Peg10	4.90723e-38	1.25617	0.103	0.034	9.30656e-34
Chrna1os	9.56341e-20	1.25399	0.059	0.021	1.8137e-15
Coro2b	4.06208e-18	1.25185	0.052	0.019	7.70374e-14
Ccdc138	1.32991e-06	1.25116	0.027	0.013	0.0252218
Col5a2	1.50943e-215	1.25085	0.739	0.586	2.86263e-211
Gpc1	1.46482e-84	1.25075	0.407	0.246	2.77804e-80
Lrrc75a	8.2637e-10	1.24991	0.028	0.01	1.56721e-05
Hba-a2	0.726335	1.24926	0.031	0.03	1
Hist1h2ak	1.06972e-07	1.24902	0.015	0.004	0.00202873
Gnb4	1.8025e-70	1.24783	0.271	0.125	3.41844e-66
Sema6b	4.16907e-06	1.24727	0.022	0.01	0.0790664
Gm30524	0.000183529	1.24669	0.031	0.019	1
Btc	4.68228e-13	1.24469	0.039	0.015	8.87994e-09
Hsp90b1	2.64804e-282	1.24323	0.918	0.875	5.02202e-278
Zfp365	5.70693e-05	1.24304	0.012	0.004	1
Agpat4	7.79115e-71	1.24196	0.296	0.148	1.47759e-66
Gcnt4	1.92714e-05	1.24007	0.014	0.005	0.365482
Pdlim7	2.03428e-61	1.23795	0.309	0.174	3.85802e-57
Fap	4.604e-33	1.23679	0.117	0.048	8.73149e-29
Casp8	2.17677e-22	1.23355	0.071	0.027	4.12824e-18
Mki67	1.17356e-11	1.22986	0.074	0.042	2.22566e-07
Mfsd7c	2.92993e-10	1.22853	0.04	0.018	5.55661e-06
Bcam	6.87014e-57	1.22638	0.289	0.158	1.30292e-52
Neb	1.95963e-33	1.22567	0.138	0.062	3.71644e-29
Hsf2bp	0.000388306	1.22252	0.015	0.007	1
Hspa5	1.66104e-207	1.2205	0.925	0.876	3.15017e-203
H2-Eb1	0.000810706	1.21904	0.011	0.005	1
Ablim1	2.85906e-30	1.21846	0.083	0.028	5.42221e-26
Hk1os	9.6832e-06	1.21633	0.015	0.005	0.183642
Tstd3	2.97168e-09	1.21629	0.032	0.013	5.63578e-05
Spats2l	2.52159e-207	1.21498	0.769	0.682	4.7822e-203
Cd44	7.46922e-52	1.21315	0.337	0.208	1.41654e-47
Mthfd2	2.7942e-15	1.20903	0.083	0.043	5.29921e-11
Mex3b	1.08597e-17	1.20604	0.061	0.025	2.05954e-13
9330104G04Rik	9.52042e-06	1.20514	0.015	0.005	0.180555
Arhgdib	5.24595e-06	1.20431	0.024	0.011	0.0994894
Dap	4.39087e-154	1.20379	0.6	0.413	8.32728e-150
Col6a6	3.23837e-27	1.20101	0.108	0.048	6.14156e-23
Coro6	2.79581e-18	1.20047	0.08	0.037	5.30224e-14
Phlda3	1.58825e-113	1.19916	0.532	0.366	3.01212e-109
Arhgap10	3.1e-51	1.19712	0.227	0.111	5.87915e-47
Celf4	1.72879e-37	1.19624	0.125	0.049	3.27865e-33
Omd	0.000201194	1.19211	0.023	0.012	1
4833422C13Rik	2.60054e-31	1.19013	0.12	0.051	4.93192e-27
Dpp6	9.22311e-06	1.18802	0.033	0.019	0.174916
Mmp11	4.5171e-25	1.18767	0.105	0.048	8.56669e-21
Id3	4.42579e-159	1.18678	0.884	0.775	8.39351e-155
Evpl	0.000515811	1.18479	0.014	0.007	1
Pdia5	1.41508e-12	1.18381	0.058	0.028	2.6837e-08
Zfp873	0.000501227	1.1819	0.01	0.004	1
Nrcam	2.50505e-05	1.18151	0.029	0.016	0.475083
Rbp1	3.01541e-27	1.18046	0.127	0.061	5.71872e-23
Mcm2	3.48442e-12	1.17935	0.057	0.028	6.6082e-08
Sorbs2	1.4934e-26	1.17804	0.135	0.069	2.83224e-22
Lox	6.50025e-11	1.17792	0.038	0.016	1.23277e-06
Map3k7cl	2.897e-11	1.17608	0.028	0.009	5.49415e-07
Gm266	1.20374e-29	1.17436	0.161	0.085	2.2829e-25
Gm10941	0.000423802	1.17433	0.012	0.005	1
Mfhas1	3.8943e-17	1.17171	0.05	0.018	7.38554e-13
2010320M18Rik	3.52698e-29	1.17165	0.142	0.071	6.68892e-25
Lhfpl2	8.0869e-50	1.17117	0.241	0.125	1.53368e-45
Lgmn	1.7938e-57	1.16887	0.277	0.145	3.40193e-53
9230110C19Rik	2.48097e-05	1.16768	0.023	0.012	0.470516
Rasa4	7.90789e-06	1.16701	0.018	0.008	0.149973
Rgs5	7.38976e-24	1.16644	0.124	0.063	1.40147e-19
Rasgrp2	0.00143638	1.1639	0.01	0.005	1
Sparc	0	1.16383	0.983	0.967	0
Tmem144	0.00222647	1.16287	0.01	0.004	1
Col4a5	8.49962e-28	1.16216	0.105	0.045	1.61195e-23
Tmem198	0.000337618	1.16045	0.013	0.006	1
Gpx1	6.20615e-91	1.16009	0.484	0.332	1.177e-86
Cercam	1.31241e-13	1.15822	0.064	0.031	2.48898e-09
Cd1d1	2.80973e-17	1.15564	0.062	0.026	5.32865e-13
Skap2	8.32103e-20	1.15283	0.087	0.04	1.57808e-15
Etv1	2.1478e-19	1.15169	0.068	0.027	4.0733e-15
S100a11	3.15887e-152	1.14867	0.719	0.624	5.9908e-148
Il15	0.00318666	1.14403	0.01	0.005	1
Rgcc	1.74587e-07	1.14294	0.031	0.015	0.00331103
Gm16124	5.61776e-17	1.1417	0.105	0.059	1.06541e-12
Slc2a1	7.31923e-11	1.14003	0.056	0.029	1.38809e-06
Pdgfrb	6.10415e-06	1.13836	0.027	0.014	0.115765
Maml3	4.65539e-51	1.13289	0.214	0.1	8.82895e-47
Cdc6	0.00111523	1.12922	0.011	0.005	1
Tcf7	6.27183e-16	1.12862	0.056	0.023	1.18945e-11
6720489N17Rik	0.000627652	1.12786	0.011	0.004	1
Steap1	1.62338e-14	1.12776	0.043	0.016	3.07874e-10
Myh1	3.28489e-10	1.12727	0.037	0.016	6.2298e-06
Cgnl1	6.67285e-16	1.12538	0.038	0.012	1.26551e-11
Edn1	0.000264118	1.12075	0.022	0.012	1
Tbx15	4.89436e-18	1.1201	0.087	0.042	9.28215e-14
Abcg1	3.60975e-13	1.11952	0.044	0.018	6.84588e-09
Sap30	4.64192e-20	1.11906	0.087	0.04	8.80341e-16
Bik	0.000314193	1.1165	0.01	0.004	1
Sfrp4	0.0452089	1.11505	0.01	0.006	1
Adamts4	2.56364e-31	1.11403	0.143	0.068	4.86194e-27
Cnp	2.21362e-13	1.11372	0.062	0.03	4.19813e-09
Mtss1l	4.79495e-42	1.11365	0.206	0.105	9.09362e-38
D8Ertd82e	2.37525e-08	1.11352	0.037	0.018	0.000450466
Sdc1	6.64085e-30	1.11338	0.203	0.12	1.25944e-25
Exoc3l4	1.66238e-09	1.11174	0.033	0.014	3.15271e-05
Nrarp	7.25863e-08	1.10807	0.031	0.014	0.0013766
Tjp2	1.60813e-09	1.1077	0.054	0.029	3.04982e-05
Gm21967	2.18101e-09	1.10755	0.042	0.02	4.13629e-05
Cyr61	5.14834e-131	1.10654	0.599	0.373	9.76383e-127
Cald1	7.02285e-283	1.10557	0.889	0.775	1.33188e-278
Pcdh19	4.68161e-07	1.10479	0.03	0.014	0.00887868
Arhgap18	7.57643e-37	1.10236	0.182	0.092	1.43687e-32
Gm26523	3.37856e-18	1.10117	0.099	0.051	6.40743e-14
Lbh	2.19743e-32	1.10108	0.212	0.122	4.16742e-28
Mapk6	2.08254e-36	1.09676	0.203	0.109	3.94955e-32
Casp3	1.20464e-23	1.0964	0.12	0.06	2.2846e-19
2610016A17Rik	1.00741e-29	1.09012	0.153	0.078	1.91055e-25
Mboat1	2.29695e-48	1.08974	0.264	0.145	4.35616e-44
Gprc5c	1.36664e-05	1.08542	0.021	0.01	0.259184
Brca1	0.00046322	1.08357	0.012	0.006	1
Tspan6	1.01539e-48	1.08103	0.277	0.158	1.92568e-44
Frmd8	1.1077e-26	1.0788	0.118	0.055	2.10075e-22
Il3ra	1.27947e-21	1.07712	0.092	0.041	2.42651e-17
Poc1a	2.14534e-07	1.07665	0.026	0.012	0.00406864
Gm26512	6.00437e-11	1.07581	0.053	0.027	1.13873e-06
Epas1	2.8697e-05	1.07394	0.04	0.025	0.544239
Galnt15	5.50468e-09	1.07337	0.037	0.017	0.000104396
Plekho1	1.6899e-22	1.07223	0.073	0.028	3.2049e-18
Rgs12	3.15759e-20	1.07198	0.085	0.039	5.98838e-16
Arpc1b	1.93119e-83	1.07197	0.507	0.352	3.6625e-79
Gm20186	6.44894e-15	1.07127	0.099	0.056	1.22304e-10
Pcbd1	1.98902e-39	1.06912	0.179	0.085	3.77218e-35
C1qtnf3	9.74485e-51	1.06722	0.58	0.522	1.84811e-46
1810044D09Rik	7.08916e-10	1.06578	0.05	0.025	1.34446e-05
Tubb5	1.03416e-126	1.06473	0.717	0.612	1.96129e-122
Enc1	2.90291e-12	1.06309	0.034	0.012	5.50537e-08
Cfap69	1.44093e-05	1.06225	0.024	0.012	0.273272
Fam72a	0.00077922	1.05944	0.013	0.006	1
3300002I08Rik	0.0031715	1.05621	0.013	0.007	1
Cnr1	5.00155e-06	1.0557	0.026	0.013	0.0948544
Zbed5	3.61904e-09	1.05522	0.043	0.022	6.86352e-05
Pih1d2	0.000465416	1.0549	0.015	0.007	1
Frmd4b	0.00262279	1.05489	0.018	0.011	1
Pdgfb	8.76853e-05	1.05187	0.018	0.009	1
Gpsm2	1.56046e-14	1.05162	0.062	0.029	2.95942e-10
Camk1d	9.19191e-07	1.04893	0.015	0.005	0.0174324
Gm4951	0.00748874	1.04849	0.011	0.006	1
Sh2b3	8.1717e-30	1.04844	0.183	0.102	1.54976e-25
Spdl1	0.00328098	1.04695	0.012	0.006	1
Fscn1	4.37291e-90	1.04671	0.525	0.377	8.29321e-86
Ctsh	1.48142e-17	1.04668	0.083	0.04	2.80951e-13
Cxcl1	7.28695e-20	1.04656	0.28	0.209	1.38197e-15
Elk3	6.14548e-30	1.04625	0.158	0.081	1.16549e-25
Gm9803	0.000195819	1.04602	0.016	0.008	1
Khdrbs3	4.96607e-36	1.04515	0.248	0.15	9.41816e-32
Dscc1	0.000665464	1.04455	0.013	0.006	1
Dyrk2	9.95989e-17	1.04408	0.096	0.051	1.88889e-12
Prrg4	0.0022576	1.04407	0.01	0.004	1
Slc26a6	0.00375768	1.04211	0.01	0.005	1
Gm43221	1.5302e-05	1.04074	0.014	0.005	0.290203
Plekhh2	1.60638e-36	1.03927	0.202	0.108	3.0465e-32
Nhsl1	3.69667e-09	1.03481	0.052	0.028	7.01074e-05
Amotl1	8.55041e-78	1.0331	0.415	0.247	1.62158e-73
Plaur	1.09188e-05	1.03196	0.061	0.042	0.207075
Pde5a	7.35953e-34	1.03157	0.127	0.054	1.39573e-29
Shb	6.36776e-18	1.03144	0.101	0.053	1.20765e-13
3632451O06Rik	2.23791e-09	1.03081	0.03	0.012	4.24419e-05
Cdyl2	8.73377e-09	1.03078	0.04	0.02	0.000165636
Arhgap42	7.12743e-62	1.03062	0.333	0.189	1.35172e-57
Rgs10	1.76839e-16	1.02884	0.059	0.024	3.35376e-12
Hmgn3	2.76432e-70	1.02873	0.397	0.239	5.24254e-66
Mxi1	1.15038e-55	1.02708	0.342	0.207	2.18169e-51
Arhgef3	4.00341e-06	1.02399	0.037	0.021	0.0759247
Bmpr1b	0.0106468	1.02089	0.011	0.006	1
Amdhd1	1.21349e-05	1.02081	0.014	0.005	0.230138
Ube2g2	1.79409e-48	1.02012	0.302	0.18	3.4025e-44
Fam46a	1.8066e-12	1.01967	0.061	0.03	3.42621e-08
Madd	6.89336e-06	1.01912	0.02	0.009	0.130733
Pttg1	3.28695e-06	1.01808	0.059	0.039	0.062337
Gpd2	1.5087e-28	1.01655	0.121	0.055	2.86124e-24
Cenpk	9.47439e-07	1.0157	0.025	0.012	0.0179682
Sipa1l2	1.85453e-06	1.01566	0.023	0.01	0.0351713
Lrrfip1	1.97209e-70	1.01457	0.474	0.323	3.74006e-66
Tnfrsf25	0.000613038	1.01448	0.02	0.011	1
Tspan2	2.70999e-06	1.00842	0.028	0.014	0.0513949
2600006K01Rik	9.80083e-05	1.00338	0.015	0.007	1
Pelo	1.23879e-27	1.00239	0.199	0.119	2.34936e-23
Haus4	2.40756e-14	1.00126	0.091	0.05	4.56593e-10
Inadl	1.52279e-09	0.999875	0.041	0.019	2.88797e-05
Afap1l1	5.94155e-08	0.998582	0.035	0.017	0.00112682
Kif24	0.00308341	0.997082	0.01	0.004	1
Ung	1.23698e-06	0.991868	0.037	0.021	0.0234593
Hn1	9.58095e-37	0.990234	0.339	0.238	1.81703e-32
Lmo1	6.78377e-05	0.98938	0.013	0.005	1
Col12a1	1.38863e-29	0.988196	0.12	0.053	2.63354e-25
Hells	3.15605e-08	0.986434	0.045	0.024	0.000598545
Eif4ebp1	7.89543e-91	0.98595	0.524	0.375	1.49737e-86
Gm1673	6.72126e-15	0.983428	0.058	0.025	1.27469e-10
Cep128	2.05831e-86	0.983023	0.561	0.402	3.90359e-82
C77080	0.000101509	0.981978	0.018	0.009	1
Anxa2	6.10423e-205	0.981858	0.864	0.813	1.15767e-200
Adam4	0.0166482	0.981793	0.01	0.006	1
Duxbl3	0.00643307	0.979783	0.014	0.008	1
Gpsm3	4.41872e-05	0.976372	0.014	0.006	0.838009
Gpnmb	4.59611e-07	0.97563	0.041	0.022	0.00871652
Gm5577	0.0206519	0.975535	0.011	0.006	1
Tmem138	8.19902e-25	0.972843	0.124	0.061	1.55494e-20
Creld2	4.97917e-26	0.970224	0.229	0.149	9.44299e-22
Csrnp1	2.67237e-39	0.969557	0.352	0.243	5.06816e-35
Fam20a	2.68401e-17	0.969212	0.13	0.078	5.09023e-13
Vps37b	4.12256e-17	0.968932	0.108	0.06	7.81843e-13
Capg	2.32962e-53	0.968466	0.365	0.236	4.41813e-49
Ctnnbip1	6.00922e-39	0.966645	0.236	0.132	1.13965e-34
Vat1	1.04923e-30	0.966429	0.164	0.084	1.98986e-26
Cdca7l	8.61925e-13	0.965136	0.046	0.019	1.63464e-08
Ropn1l	0.00054574	0.964724	0.016	0.008	1
Opn3	0.000517018	0.964616	0.019	0.01	1
Ptges3l	2.35525e-07	0.96402	0.042	0.023	0.00446673
Pkp2	0.0122263	0.962522	0.015	0.01	1
Vasp	1.09463e-30	0.962432	0.198	0.112	2.07597e-26
Mfap3l	1.55432e-08	0.959649	0.042	0.021	0.000294776
Vegfc	3.22222e-14	0.959473	0.11	0.067	6.11094e-10
Kdelr3	1.00347e-25	0.956722	0.216	0.138	1.90309e-21
Clic1	4.58445e-72	0.956684	0.546	0.441	8.69441e-68
Chek1	6.14408e-05	0.956213	0.023	0.012	1
Kif5c	8.27777e-06	0.953955	0.015	0.006	0.156988
Manba	3.56257e-05	0.953832	0.022	0.011	0.675641
Mns1	5.58869e-15	0.950682	0.061	0.027	1.0599e-10
A730049H05Rik	0.0658906	0.949116	0.01	0.006	1
Sardh	4.40958e-13	0.946408	0.065	0.032	8.36277e-09
Acta2	5.57197e-49	0.945378	0.58	0.453	1.05672e-44
Zc3h12a	2.08592e-10	0.944184	0.099	0.064	3.95595e-06
Abracl	5.21038e-35	0.943533	0.406	0.321	9.88149e-31
Fndc5	8.50908e-07	0.943378	0.079	0.054	0.0161375
Rnd2	0.00551321	0.942458	0.012	0.007	1
C130013H08Rik	2.00746e-07	0.941213	0.035	0.018	0.00380714
Gm37233	0.0109283	0.940375	0.014	0.009	1
Nab2	3.32443e-25	0.940119	0.186	0.111	6.30479e-21
Shisa4	3.29572e-24	0.939856	0.163	0.093	6.25033e-20
Ankrd13b	2.59813e-09	0.939404	0.051	0.027	4.92735e-05
Slc6a6	1.49768e-91	0.938761	0.602	0.46	2.84035e-87
Mum1l1	1.55082e-23	0.938662	0.13	0.067	2.94112e-19
Cygb	8.70436e-12	0.937768	0.067	0.036	1.65078e-07
Chpf	5.13417e-23	0.936678	0.161	0.094	9.73696e-19
4930481A15Rik	1.56244e-10	0.935769	0.098	0.063	2.96316e-06
Tnfrsf10b	0.00053072	0.935361	0.014	0.007	1
Manf	7.41734e-70	0.934501	0.57	0.457	1.4067e-65
Itm2a	1.86458e-124	0.931717	0.9	0.931	3.53619e-120
Myzap	6.50584e-14	0.93121	0.073	0.037	1.23383e-09
Lyplal1	6.56405e-13	0.930666	0.06	0.029	1.24487e-08
Zbtb7c	1.63418e-24	0.930103	0.151	0.083	3.09922e-20
Myl9	9.57102e-13	0.928238	0.122	0.079	1.81514e-08
Nans	4.74915e-36	0.926386	0.213	0.116	9.00677e-32
Pdia3	2.79514e-131	0.924021	0.795	0.74	5.30097e-127
Pf4	0.000849834	0.924	0.021	0.012	1
Pomc	0.0198095	0.922026	0.013	0.008	1
Cenpi	0.000391686	0.920862	0.012	0.005	1
Pycr1	3.5545e-05	0.92025	0.015	0.006	0.674111
Nckap5	3.9636e-13	0.918675	0.12	0.077	7.51697e-09
Fam234a	5.97302e-25	0.918526	0.152	0.083	1.13278e-20
Nespas	0.00137575	0.917031	0.012	0.006	1
Sesn2	0.000708597	0.916336	0.014	0.007	1
Prickle1	1.91153e-05	0.915117	0.033	0.019	0.362522
Apitd1	3.05186e-05	0.914341	0.025	0.013	0.578786
Slc29a1	1.45538e-30	0.914097	0.385	0.3	2.76013e-26
Dnajc15	1.9416e-38	0.913906	0.273	0.165	3.68224e-34
Cenpp	5.06652e-12	0.913609	0.047	0.021	9.60866e-08
Glb1	2.7365e-17	0.913013	0.103	0.056	5.18976e-13
Mamdc2	1.14396e-13	0.911931	0.073	0.037	2.16952e-09
S100a10	7.54441e-206	0.911803	0.905	0.879	1.4308e-201
St6galnac4	3.7786e-18	0.91094	0.11	0.059	7.16612e-14
Oser1	1.14592e-25	0.908904	0.236	0.156	2.17325e-21
Rsph1	0.00658965	0.908734	0.011	0.006	1
Ppfia4	0.000107828	0.908229	0.028	0.016	1
Camkk1	1.16079e-07	0.907502	0.015	0.004	0.00220144
Tpx2	0.0249328	0.906528	0.032	0.025	1
Hexa	6.08466e-41	0.905379	0.302	0.188	1.15396e-36
Tsc22d3	5.65589e-59	0.90504	0.583	0.469	1.07264e-54
Plat	2.6413e-23	0.901272	0.186	0.115	5.00922e-19
Hist1h1e	3.34953e-42	0.901199	0.353	0.238	6.35238e-38
Six4	6.31843e-32	0.900484	0.179	0.094	1.19829e-27
Trpm4	0.00427402	0.900001	0.015	0.009	1
Fhl2	0.000964179	0.898876	0.028	0.018	1
Rnf19b	3.27025e-17	0.898853	0.131	0.078	6.20203e-13
Ccl7	2.87859e-05	0.896165	0.022	0.011	0.545924
Got1	9.34779e-16	0.896155	0.108	0.061	1.77281e-11
Tsku	0.00165615	0.895479	0.014	0.007	1
Cdh23	0.000133356	0.894197	0.017	0.008	1
Rabl2	3.2549e-14	0.893975	0.083	0.044	6.17292e-10
Rdh10	0.00310004	0.893319	0.048	0.036	1
Tiam2	1.32732e-06	0.893227	0.027	0.013	0.0251726
Ctsf	3.24171e-39	0.893056	0.338	0.231	6.14791e-35
Col18a1	1.59163e-29	0.892255	0.316	0.226	3.01852e-25
Upp2	2.82466e-19	0.892173	0.108	0.056	5.35696e-15
Glmp	3.58658e-33	0.88982	0.277	0.179	6.80194e-29
Vapa	7.6747e-165	0.88936	0.777	0.688	1.45551e-160
1110008P14Rik	4.09973e-33	0.889086	0.232	0.136	7.77513e-29
Ldlrad4	7.66265e-09	0.888702	0.057	0.032	0.000145322
Tfpi2	3.25092e-08	0.888452	0.031	0.014	0.000616537
Rbm24	1.85701e-10	0.888035	0.217	0.172	3.52182e-06
Ctsl	3.56829e-246	0.886658	0.921	0.851	6.76727e-242
Tcp11l2	7.2914e-27	0.886623	0.266	0.185	1.38281e-22
Sh3glb1	1.30414e-232	0.884642	0.931	0.915	2.4733e-228
Pde6a	0.0374222	0.883295	0.015	0.01	1
Tmem173	1.07153e-10	0.883162	0.043	0.02	2.03216e-06
Pigx	8.12833e-28	0.880642	0.197	0.115	1.54154e-23
Gpc6	2.33564e-13	0.880551	0.079	0.042	4.42954e-09
D130017N08Rik	0.0049279	0.879293	0.024	0.016	1
Vsir	2.09288e-26	0.87929	0.211	0.131	3.96914e-22
Slc7a6	7.68509e-07	0.877818	0.058	0.036	0.0145748
Stambpl1	9.69813e-07	0.87766	0.035	0.019	0.0183925
Gm17586	0.00151555	0.876644	0.022	0.013	1
Ust	3.72141e-06	0.875792	0.042	0.025	0.0705766
Itgb3bp	1.381e-26	0.875405	0.172	0.096	2.61906e-22
Cdc42ep2	5.38287e-12	0.875118	0.049	0.022	1.02086e-07
Satb2	0.061498	0.874301	0.011	0.007	1
Cd320	4.18827e-24	0.87347	0.191	0.116	7.94306e-20
Bcar1	1.43103e-11	0.873138	0.066	0.035	2.71395e-07
Gm26631	0.00595818	0.872404	0.015	0.009	1
4930524J08Rik	0.00888389	0.871376	0.018	0.011	1
Gm19412	6.87063e-07	0.870261	0.02	0.008	0.0130301
Gm8730	1.76386e-77	0.868378	0.52	0.373	3.34516e-73
1810058I24Rik	9.9689e-91	0.867808	0.573	0.422	1.8906e-86
Tspan14	1.21152e-12	0.867313	0.063	0.031	2.29765e-08
Map1lc3a	7.27213e-138	0.866918	0.769	0.659	1.37916e-133
Lipa	2.50293e-24	0.866838	0.164	0.093	4.74681e-20
Cnksr3	3.79148e-14	0.866636	0.108	0.064	7.19055e-10
Cyp4f16	2.44721e-08	0.866523	0.04	0.02	0.000464114
Scrn1	6.92562e-25	0.865489	0.153	0.083	1.31344e-20
Gm10320	0.00859024	0.86313	0.011	0.006	1
Pdgfa	1.1181e-95	0.862899	0.685	0.572	2.12047e-91
C330027C09Rik	0.000120097	0.861907	0.02	0.01	1
Gjc1	1.19219e-29	0.861788	0.211	0.124	2.26099e-25
Tax1bp3	2.98718e-37	0.86128	0.327	0.222	5.66519e-33
Dynlrb1	1.4414e-127	0.861225	0.688	0.555	2.73362e-123
Tnni2	2.66803e-08	0.860305	0.053	0.03	0.000505992
Fbxl22	0.0018552	0.858081	0.022	0.013	1
Fam109b	0.000237324	0.857214	0.02	0.01	1
H1f0	1.36185e-31	0.856927	0.479	0.399	2.58275e-27
Prmt2	4.08472e-18	0.856425	0.116	0.064	7.74666e-14
Zfp141	2.13236e-05	0.856349	0.035	0.021	0.404401
G730003C15Rik	0.0352131	0.854735	0.012	0.008	1
Gng5	2.38205e-258	0.854061	0.872	0.801	4.51756e-254
Tmc6	8.88143e-08	0.852769	0.049	0.028	0.00168436
Ppp4r4	0.00375928	0.852561	0.019	0.012	1
Cdca4	7.54865e-14	0.851492	0.1	0.058	1.4316e-09
Xlr3b	0.00102903	0.851358	0.026	0.016	1
Fbln1	5.34723e-07	0.851264	0.027	0.012	0.010141
Mcm6	4.19006e-14	0.850121	0.136	0.087	7.94646e-10
Stard6	0.027436	0.849214	0.011	0.007	1
Tbc1d1	6.56034e-12	0.849135	0.143	0.098	1.24417e-07
Trib2	0.030813	0.848705	0.01	0.006	1
Thbs3	1.39738e-07	0.848118	0.057	0.035	0.00265013
Ccdc28a	1.44474e-10	0.847603	0.088	0.054	2.73995e-06
Plod2	2.18744e-40	0.847461	0.33	0.218	4.14848e-36
Wls	1.19213e-53	0.847193	0.489	0.376	2.26087e-49
C530008M17Rik	0.00010464	0.847178	0.014	0.006	1
2010015M23Rik	0.050101	0.84686	0.012	0.008	1
Slc37a4	2.96025e-07	0.84521	0.055	0.033	0.00561411
Fancl	1.17986e-09	0.844726	0.056	0.03	2.2376e-05
Pon3	7.17737e-17	0.843507	0.096	0.05	1.36119e-12
Socs2	2.12435e-98	0.843154	0.68	0.538	4.02884e-94
Sertad1	1.41089e-21	0.842333	0.323	0.25	2.67574e-17
Prox1os	5.71761e-14	0.842116	0.124	0.078	1.08434e-09
Nupr1	1.51738e-32	0.841786	0.396	0.301	2.87771e-28
Aamdc	1.76761e-29	0.840274	0.322	0.232	3.35226e-25
Tpm1	2.17284e-37	0.839913	0.568	0.506	4.1208e-33
Adamts17	0.0114768	0.837537	0.01	0.006	1
Bcat2	2.80617e-20	0.836332	0.171	0.106	5.3219e-16
Zbtb42	0.033541	0.835771	0.01	0.006	1
Fam110b	3.86283e-14	0.835139	0.109	0.065	7.32586e-10
Bace2	0.00245539	0.834109	0.033	0.023	1
Tmem86a	3.15942e-05	0.833243	0.036	0.021	0.599183
Ephb1	2.37825e-17	0.831577	0.146	0.09	4.51036e-13
Nudt12	0.0604216	0.829609	0.015	0.01	1
Lmnb1	6.75277e-15	0.829329	0.202	0.145	1.28066e-10
Ccdc80	9.60968e-38	0.827659	0.348	0.239	1.82248e-33
2700060E02Rik	4.64642e-233	0.827468	0.849	0.774	8.81193e-229
Wisp1	1.7854e-20	0.825712	0.169	0.103	3.38601e-16
Ryr1	9.77995e-19	0.824383	0.125	0.07	1.85477e-14
Dnajb11	2.05176e-43	0.823847	0.443	0.34	3.89117e-39
Card6	0.000143342	0.823279	0.028	0.016	1
Me1	7.05288e-06	0.82285	0.033	0.018	0.133758
Supt4a	1.15664e-86	0.822661	0.599	0.478	2.19357e-82
Nhej1	1.75813e-05	0.822023	0.041	0.025	0.333429
Cmtm7	6.67948e-26	0.821844	0.212	0.131	1.26676e-21
Mtmr14	9.75452e-17	0.821788	0.134	0.081	1.84994e-12
Adgrl2	6.40974e-13	0.820812	0.086	0.048	1.21561e-08
Crip1	4.61731e-155	0.820449	0.952	0.932	8.75672e-151
Aldh18a1	3.24487e-11	0.819754	0.072	0.04	6.1539e-07
Adamts15	2.93703e-12	0.819032	0.131	0.088	5.57008e-08
Fancb	0.0197847	0.81587	0.018	0.012	1
Mtap	1.37791e-27	0.815233	0.276	0.187	2.6132e-23
Atp2b1	2.67551e-91	0.814958	0.684	0.552	5.07411e-87
Vimp	5.41885e-69	0.811712	0.536	0.393	1.02768e-64
Nucb2	3.4623e-22	0.810832	0.233	0.158	6.56625e-18
Adamts12	1.47602e-09	0.810749	0.069	0.041	2.79927e-05
Gdpd1	1.53004e-09	0.810733	0.051	0.027	2.90172e-05
Gapdh	0	0.810409	0.987	0.978	0
Renbp	1.35347e-06	0.810102	0.038	0.021	0.0256685
Myoz1	0.0500185	0.808743	0.012	0.008	1
Mgat4b	6.32479e-36	0.806084	0.327	0.22	1.1995e-31
Mt1	2.55568e-67	0.805535	0.864	0.773	4.84685e-63
Dynlt1a	1.75446e-05	0.80435	0.019	0.008	0.332734
Zfp575	0.0134754	0.804279	0.01	0.005	1
Pacrg	0.00110539	0.804033	0.022	0.013	1
Igfbp7	6.69875e-30	0.803549	0.482	0.41	1.27042e-25
Fars2	3.58407e-23	0.803111	0.178	0.106	6.79718e-19
Dhrs4	1.12311e-18	0.80286	0.171	0.109	2.12999e-14
Zswim6	6.25587e-12	0.802492	0.086	0.05	1.18643e-07
Cox5a	6.14383e-100	0.801535	0.724	0.684	1.16518e-95
Cenpn	0.00247084	0.801484	0.017	0.01	1
Glt28d2	0.00254193	0.801079	0.016	0.009	1
Kdelr1	1.25845e-80	0.800607	0.598	0.481	2.38665e-76
Itga2b	6.1338e-05	0.800216	0.031	0.018	1
Plp2	3.0336e-36	0.798118	0.385	0.285	5.75323e-32
Man1c1	6.66875e-20	0.797684	0.186	0.119	1.26473e-15
Rbm38	1.36534e-09	0.797125	0.061	0.034	2.58937e-05
Egln3	2.48969e-05	0.795142	0.02	0.009	0.47217
Tpm3-rs7	0.0300497	0.795123	0.011	0.007	1
Gm28557	0.0642327	0.794672	0.013	0.009	1
Dapp1	0.00326462	0.794208	0.013	0.007	1
Tpmt	1.09283e-12	0.79198	0.11	0.068	2.07255e-08
Bicd1	1.71008e-10	0.791798	0.067	0.037	3.24317e-06
Hes6	8.90757e-28	0.79178	0.28	0.19	1.68932e-23
Tspan5	4.64142e-24	0.790781	0.187	0.112	8.80246e-20
Aqp11	0.00185305	0.790395	0.019	0.011	1
Lca5l	0.00140245	0.789352	0.012	0.006	1
Acadl	3.85353e-78	0.788906	0.614	0.518	7.30821e-74
Serpinb1a	6.45743e-08	0.788872	0.03	0.013	0.00122465
Spg21	2.07518e-27	0.786944	0.489	0.427	3.93558e-23
Ckap4	1.90392e-44	0.786885	0.435	0.315	3.61079e-40
H3f3b	8.25481e-197	0.786691	0.994	0.992	1.56552e-192
Sgms2	0.000723101	0.786327	0.053	0.039	1
Nxn	7.96317e-37	0.786064	0.355	0.249	1.51021e-32
Mest	3.50972e-06	0.785543	0.446	0.464	0.0665619
Ypel5	4.63602e-25	0.78526	0.259	0.174	8.79221e-21
Large	3.2623e-17	0.78378	0.202	0.14	6.18695e-13
4933433G15Rik	0.111429	0.783393	0.012	0.009	1
Ift122	1.30435e-12	0.782767	0.113	0.071	2.4737e-08
Sbno2	2.24045e-08	0.781066	0.117	0.084	0.000424901
Mfge8	1.96515e-28	0.780069	0.317	0.226	3.72691e-24
Mok	0.00483141	0.780014	0.015	0.009	1
Pnma1	0.00623628	0.779321	0.017	0.011	1
Slc24a5	3.49935e-20	0.778831	0.22	0.15	6.63653e-16
Tatdn1	1.99331e-13	0.778682	0.134	0.086	3.78031e-09
P3h1	5.89687e-15	0.778583	0.123	0.075	1.11834e-10
Gfod1	4.90757e-05	0.777898	0.047	0.031	0.93072
Wbp1l	4.17264e-20	0.777891	0.237	0.166	7.91342e-16
Bag1	2.12515e-75	0.776386	0.598	0.486	4.03036e-71
Ifi30	1.14021e-07	0.776234	0.069	0.044	0.00216241
Uqcrfs1	5.0358e-90	0.77581	0.651	0.552	9.5504e-86
Cml1	5.81993e-06	0.775809	0.045	0.027	0.110375
Dync1i1	0.00564192	0.774708	0.016	0.01	1
Gdf15	0.122743	0.774674	0.03	0.025	1
Ppa1	3.45082e-12	0.774606	0.219	0.168	6.54448e-08
Enkd1	0.000169682	0.774378	0.039	0.025	1
Bgn	1.21206e-76	0.774252	0.654	0.528	2.29866e-72
D730003I15Rik	2.66839e-06	0.774044	0.059	0.038	0.0506061
Yrdc	5.6677e-16	0.773719	0.217	0.156	1.07488e-11
Ap1s1	5.82579e-25	0.772709	0.215	0.135	1.10486e-20
Ak2	1.1189e-29	0.772579	0.354	0.265	2.12199e-25
Mtus2	0.0209512	0.772529	0.011	0.006	1
Lmna	6.07109e-161	0.770545	0.851	0.788	1.15138e-156
Brip1	0.00980309	0.770274	0.011	0.006	1
Glrx5	1.68966e-39	0.769043	0.411	0.311	3.20444e-35
Etv4	0.0115793	0.768055	0.01	0.006	1
Paqr7	0.000289689	0.767882	0.012	0.005	1
Atp1a1	1.00829e-32	0.76666	0.408	0.314	1.91223e-28
H2afj	6.3729e-47	0.76653	0.438	0.315	1.20862e-42
Stxbp2	0.00030681	0.766173	0.023	0.013	1
B4gat1	7.85527e-30	0.764654	0.328	0.234	1.48975e-25
Sh3bgrl3	3.1848e-36	0.763159	0.375	0.27	6.03997e-32
Mmp14	4.51054e-31	0.763026	0.358	0.261	8.55424e-27
Cyb5r3	1.47634e-59	0.762599	0.54	0.424	2.79988e-55
Gm10110	0.0135855	0.762142	0.013	0.008	1
Plin2	3.74462e-21	0.760658	0.196	0.124	7.10168e-17
Fbxw9	4.13861e-11	0.760564	0.101	0.063	7.84888e-07
Ajuba	2.99389e-09	0.760117	0.085	0.054	5.67792e-05
Gadd45b	3.08243e-32	0.758569	0.458	0.361	5.84584e-28
Dhx40	2.64779e-35	0.757717	0.344	0.235	5.02154e-31
Tagln2	2.46334e-88	0.756557	0.762	0.687	4.67172e-84
Tnnc2	0.000295441	0.756199	0.049	0.034	1
Leprot	6.46476e-40	0.755675	0.352	0.234	1.22604e-35
Cst3	1.64208e-179	0.755632	0.876	0.809	3.1142e-175
Tanc1	5.22486e-36	0.754046	0.328	0.217	9.90894e-32
Pvalb	0.0190331	0.753712	0.015	0.01	1
Spsb1	2.38781e-21	0.753549	0.274	0.199	4.52848e-17
Kifc1	0.00446245	0.752898	0.015	0.008	1
Cbx2	0.000970051	0.752377	0.023	0.014	1
Gm4724	0.0194887	0.751886	0.01	0.006	1
Wee1	2.94901e-25	0.751631	0.251	0.167	5.5928e-21
RP24-136L4.6	0.000430132	0.750174	0.022	0.012	1
Gmpr	0.000217101	0.750062	0.019	0.01	1
Nfkbie	3.52623e-08	0.749481	0.066	0.04	0.000668749
Tmem97	1.18258e-10	0.749305	0.125	0.085	2.24277e-06
Ifngr2	5.60894e-16	0.748765	0.162	0.105	1.06374e-11
Spsb4	1.0092e-08	0.748635	0.093	0.062	0.000191396
Frk	5.74116e-08	0.748602	0.055	0.032	0.00108881
Cstb	4.40039e-36	0.747874	0.502	0.427	8.34534e-32
Nrbf2	3.22327e-22	0.746869	0.204	0.129	6.11294e-18
Hspb2	3.07505e-22	0.746594	0.235	0.157	5.83183e-18
Kctd10	8.8828e-14	0.745908	0.107	0.063	1.68462e-09
Nudt14	1.03622e-14	0.744466	0.135	0.085	1.96518e-10
Hmgb3	8.94012e-15	0.743963	0.19	0.133	1.69549e-10
Lrrc59	9.46394e-22	0.7436	0.31	0.234	1.79484e-17
Map1lc3b	1.84044e-123	0.743261	0.81	0.715	3.49039e-119
Arhgap11a	0.00201409	0.742758	0.028	0.018	1
Met	1.96006e-30	0.742051	0.321	0.222	3.71725e-26
Hist1h2ap	5.88072e-05	0.74146	0.027	0.015	1
Camk2b	0.051826	0.740064	0.014	0.01	1
Tnfrsf23	0.0019565	0.738456	0.019	0.011	1
Ube2e3	4.10845e-37	0.738413	0.41	0.309	7.79168e-33
Triqk	7.65083e-11	0.737186	0.096	0.06	1.45098e-06
Cnnm2	4.26075e-05	0.736564	0.036	0.022	0.808051
Wipi1	2.70912e-33	0.736031	0.34	0.235	5.13784e-29
Id2	3.0515e-31	0.735686	0.49	0.397	5.78717e-27
Eif5a	1.47913e-92	0.735172	0.867	0.851	2.80516e-88
Stk36	0.0353064	0.733992	0.014	0.01	1
Reep2	6.51013e-06	0.733592	0.027	0.014	0.123465
Eif4e2	1.81727e-51	0.733416	0.481	0.361	3.44646e-47
Ptk7	1.80213e-11	0.731821	0.105	0.066	3.41775e-07
Itgb8	1.98982e-08	0.73159	0.063	0.038	0.000377369
Pdia4	1.53602e-27	0.730922	0.441	0.367	2.91306e-23
Plekhg3	0.000521073	0.730669	0.028	0.017	1
Myl12a	2.48332e-302	0.730458	0.969	0.954	4.70962e-298
Idh1	5.31599e-18	0.729641	0.185	0.121	1.00818e-13
Slc39a13	8.60424e-32	0.729518	0.325	0.222	1.6318e-27
Ctsa	1.54576e-26	0.729374	0.302	0.213	2.93153e-22
Tmem263	2.46776e-32	0.729236	0.337	0.234	4.68011e-28
Nradd	6.51262e-26	0.728729	0.287	0.198	1.23512e-21
Eif1a	1.32267e-38	0.727617	0.518	0.43	2.50845e-34
Htra3	9.64991e-101	0.727402	0.807	0.78	1.83011e-96
Gm34342	0.102958	0.727295	0.019	0.015	1
Svbp	7.91392e-22	0.725513	0.41	0.344	1.50087e-17
Uqcrh	0	0.725258	0.966	0.951	0
Slc4a7	1.30007e-19	0.725237	0.259	0.186	2.46559e-15
Ccdc189	0.00301021	0.725054	0.027	0.018	1
Hbb-bt	0.277013	0.724929	0.015	0.018	1
Rap2b	1.74244e-31	0.724605	0.332	0.231	3.30453e-27
Tmem167	3.07798e-66	0.72443	0.58	0.464	5.83739e-62
Mrpl34	9.6644e-28	0.724206	0.314	0.224	1.83285e-23
Fkbp1a	2.78354e-119	0.724015	0.768	0.704	5.27897e-115
Wdr31	0.00257474	0.723839	0.02	0.012	1
Qsox1	3.86269e-26	0.723327	0.275	0.187	7.32559e-22
B4galt1	3.11409e-14	0.721957	0.147	0.095	5.90588e-10
Tbx18	0.0156341	0.721525	0.017	0.011	1
Ece1	2.34339e-16	0.721279	0.251	0.188	4.44424e-12
Jam3	3.34085e-30	0.720476	0.474	0.408	6.33592e-26
Lman2l	7.19431e-21	0.719181	0.209	0.135	1.3644e-16
Ubb	0	0.719164	0.998	0.992	0
Fam3a	4.72125e-11	0.718988	0.122	0.081	8.95386e-07
Tspan17	4.37454e-20	0.718571	0.208	0.137	8.29632e-16
Eif2b2	1.60279e-30	0.717893	0.335	0.239	3.03969e-26
Chek2	4.71075e-05	0.717475	0.041	0.026	0.893394
Card19	1.13508e-14	0.717014	0.127	0.078	2.15268e-10
Slc35e4	5.67672e-18	0.716962	0.19	0.126	1.07659e-13
Ptpru	0.131268	0.715757	0.014	0.011	1
Fam217b	0.00211986	0.715602	0.015	0.008	1
Neurl2	6.36739e-05	0.715403	0.029	0.017	1
Sfr1	4.49118e-169	0.713084	0.878	0.817	8.51752e-165
A330017A19Rik	8.77095e-10	0.712503	0.146	0.106	1.66341e-05
Gnao1	1.6632e-10	0.710562	0.153	0.11	3.15426e-06
Emc6	4.28591e-35	0.708672	0.39	0.288	8.12822e-31
Rps26-ps1	1.31374e-28	0.708268	0.364	0.274	2.4915e-24
Mybpc1	4.14862e-54	0.708141	0.56	0.453	7.86787e-50
Gpr137	5.70789e-06	0.707817	0.069	0.047	0.10825
Abca1	4.89239e-19	0.706847	0.186	0.12	9.27842e-15
Gadd45a	3.88932e-25	0.704427	0.572	0.499	7.37609e-21
Edem2	5.3498e-12	0.704174	0.125	0.081	1.01459e-07
Rwdd2b	0.000578704	0.703981	0.029	0.019	1
Fam96a	1.91068e-24	0.703846	0.283	0.197	3.62361e-20
Praf2	5.06278e-14	0.703161	0.121	0.074	9.60156e-10
Rab13	5.07965e-17	0.703114	0.219	0.155	9.63356e-13
Pvrl2	9.67605e-08	0.702596	0.074	0.047	0.00183506
Dlg2	0.000784071	0.701268	0.03	0.019	1
Col5a3	1.25264e-51	0.700984	0.624	0.53	2.37563e-47
Sertad4	1.55172e-14	0.700751	0.153	0.1	2.94285e-10
Trim46	0.0175108	0.700691	0.01	0.005	1
Hba-a1	0.457873	0.700272	0.042	0.039	1
Zfp114	0.0871775	0.6999	0.01	0.007	1
Actn2	0.00332125	0.698503	0.013	0.007	1
Parp8	5.38658e-12	0.697858	0.104	0.064	1.02156e-07
Ppp1r13l	0.169178	0.697352	0.013	0.01	1
Ankrd10	6.26298e-27	0.697008	0.42	0.34	1.18777e-22
Bri3	9.23077e-105	0.696479	0.723	0.638	1.75062e-100
Doc2b	0.058066	0.696441	0.011	0.007	1
2310022B05Rik	4.34524e-12	0.69627	0.122	0.079	8.24075e-08
Specc1	2.80072e-08	0.695254	0.035	0.017	0.000531156
Tmem43	1.07693e-15	0.69459	0.183	0.125	2.04241e-11
Atp5c1	1.94029e-189	0.69422	0.895	0.878	3.67977e-185
Mesdc1	4.96318e-06	0.69388	0.072	0.05	0.0941266
A430106G13Rik	0.0191705	0.693822	0.017	0.011	1
Maged2	8.72912e-10	0.693115	0.29	0.247	1.65548e-05
Slc31a1	1.35607e-12	0.691075	0.138	0.091	2.57179e-08
Rnf126	9.00217e-17	0.691074	0.235	0.172	1.70726e-12
Gpc2	0.00894725	0.690569	0.01	0.005	1
Gdi2	4.06359e-108	0.690502	0.732	0.657	7.7066e-104
Gm9844	0.000230924	0.690456	0.049	0.034	1
Dera	7.69921e-08	0.689259	0.07	0.044	0.00146015
Ehd1	7.35374e-16	0.689153	0.225	0.162	1.39464e-11
Ada	0.0407576	0.688586	0.015	0.01	1
Klhl24	1.00068e-23	0.687961	0.327	0.243	1.89778e-19
Gm26545	0.0404566	0.687262	0.014	0.009	1
Gm28809	0.0434899	0.687146	0.021	0.015	1
Cbr4	3.02397e-08	0.686596	0.097	0.066	0.000573496
Mgmt	1.04188e-11	0.686519	0.064	0.033	1.97593e-07
Dpcd	3.67422e-13	0.686142	0.177	0.124	6.96815e-09
Hlx	2.99622e-05	0.68503	0.062	0.043	0.568234
Tmem2	4.24939e-06	0.684771	0.045	0.027	0.0805897
Ctsd	2.5541e-68	0.684076	0.621	0.514	4.84385e-64
Cmpk1	2.10578e-34	0.683524	0.392	0.288	3.9936e-30
Eno1	5.81759e-22	0.683415	0.496	0.459	1.10331e-17
Dnah7b	2.15911e-08	0.682376	0.057	0.032	0.000409475
Gm26699	5.63436e-28	0.681493	0.393	0.305	1.06856e-23
Ddc	4.83662e-08	0.680737	0.054	0.031	0.000917265
Fxyd4	0.00436927	0.680499	0.023	0.015	1
Wasf1	0.00491618	0.679659	0.013	0.007	1
Nme4	2.48237e-16	0.679014	0.153	0.096	4.70781e-12
Bin3	2.23305e-12	0.678764	0.129	0.083	4.23497e-08
Slc9a3r2	3.41191e-07	0.678754	0.082	0.055	0.00647069
Apbb1ip	3.91054e-05	0.678056	0.041	0.026	0.741634
Dusp18	1.37557e-08	0.677193	0.077	0.048	0.000260877
Yeats4	3.98116e-27	0.677183	0.299	0.206	7.55028e-23
Zfand1	6.87921e-17	0.677011	0.177	0.116	1.30464e-12
Pars2	0.0409345	0.676296	0.018	0.013	1
Slc25a33	0.00663013	0.674101	0.027	0.019	1
Spc25	0.00725866	0.67379	0.029	0.021	1
Rnf113a2	7.64613e-12	0.673724	0.192	0.143	1.45009e-07
Mtx2	1.81875e-20	0.673529	0.275	0.199	3.44925e-16
Fam13c	0.101397	0.67331	0.022	0.018	1
RP23-218K15.3	8.12133e-06	0.673202	0.073	0.051	0.154021
Cib1	1.62592e-17	0.671968	0.187	0.122	3.08355e-13
Epb41l4aos	9.01346e-48	0.671941	0.551	0.452	1.7094e-43
Prdm11	0.0673252	0.671858	0.01	0.007	1
Glrx	3.53351e-08	0.671826	0.039	0.019	0.00067013
Ldha	4.73595e-28	0.670374	0.616	0.585	8.98173e-24
Ywhah	1.25547e-33	0.670068	0.433	0.341	2.38099e-29
Erp29	2.5892e-51	0.66978	0.548	0.447	4.91042e-47
Chchd7	6.79411e-14	0.669666	0.198	0.142	1.2885e-09
Zfand5	1.54612e-66	0.667177	0.673	0.573	2.93221e-62
Plxna1	4.02561e-07	0.66582	0.063	0.039	0.00763457
Dusp19	2.13788e-08	0.665699	0.074	0.046	0.000405449
Prr7	0.00865105	0.663809	0.052	0.04	1
Polr1d	4.05794e-122	0.663738	0.795	0.71	7.69589e-118
Srrd	4.54774e-07	0.663078	0.077	0.051	0.00862479
Txnl4a	2.96778e-26	0.661274	0.316	0.225	5.6284e-22
Syt17	3.03418e-05	0.661024	0.101	0.077	0.575432
Gm12840	0.010247	0.660799	0.063	0.051	1
Snx24	3.44709e-14	0.660633	0.175	0.12	6.53741e-10
Sdhaf4	5.03814e-21	0.660258	0.234	0.157	9.55483e-17
Sh3bgrl2	0.0169783	0.659885	0.015	0.009	1
Npc2	4.13485e-78	0.659594	0.686	0.62	7.84174e-74
Bves	3.92841e-09	0.658353	0.1	0.066	7.45023e-05
Limd2	1.36267e-09	0.656573	0.069	0.039	2.58431e-05
Gm20707	0.000734918	0.656417	0.016	0.008	1
Tgfb2	1.59711e-40	0.656236	0.49	0.374	3.02892e-36
Kif21a	2.96272e-15	0.655543	0.149	0.095	5.61879e-11
Ppib	1.07154e-200	0.655488	0.925	0.917	2.03217e-196
Ift22	9.98321e-12	0.65535	0.149	0.103	1.89332e-07
Gm9493	3.10514e-23	0.655258	0.346	0.265	5.88889e-19
Depdc7	0.0841913	0.653889	0.034	0.028	1
Asic3	0.00502906	0.653566	0.012	0.006	1
Iqsec3	2.61877e-29	0.653146	0.402	0.306	4.96649e-25
Zfp579	4.00416e-15	0.652184	0.211	0.151	7.59389e-11
Glul	1.98768e-103	0.651316	0.821	0.753	3.76963e-99
Tcn2	3.65319e-16	0.650555	0.215	0.151	6.92827e-12
2010007H06Rik	0.0314631	0.650546	0.014	0.009	1
Hspe1	9.25284e-104	0.650184	0.869	0.836	1.7548e-99
Spc24	8.0573e-05	0.650101	0.075	0.055	1
0610012G03Rik	2.80773e-34	0.649241	0.441	0.345	5.32486e-30
Rassf5	0.000813376	0.649183	0.013	0.006	1
Hdac11	2.74146e-09	0.648762	0.161	0.12	5.19917e-05
Cdk5rap3	1.32417e-20	0.647466	0.266	0.189	2.51129e-16
B3galt4	0.00719026	0.6469	0.019	0.012	1
Snrpn	6.67788e-06	0.64595	0.038	0.022	0.126646
Tha1	0.00930228	0.645666	0.033	0.024	1
Fam49b	4.18646e-13	0.645568	0.17	0.118	7.93962e-09
Bach1	8.5363e-18	0.64533	0.333	0.263	1.61891e-13
Zfp521	5.16793e-10	0.645315	0.126	0.086	9.80099e-06
Trip13	0.000441437	0.64529	0.035	0.023	1
1700047I17Rik2	0.00230547	0.644844	0.026	0.017	1
Elmo1	0.00272055	0.644455	0.109	0.093	1
Lrrc51	0.000367816	0.643854	0.038	0.025	1
Cd151	1.42048e-36	0.643007	0.498	0.414	2.69393e-32
Lmbr1l	8.4483e-07	0.64265	0.128	0.097	0.0160222
Epb41l4a	1.22806e-05	0.641165	0.023	0.011	0.232902
Bcl10	1.21191e-27	0.640525	0.422	0.334	2.29839e-23
Rsph9	4.12848e-07	0.640367	0.092	0.064	0.00782966
Naga	6.24187e-10	0.64004	0.15	0.108	1.18377e-05
Map3k1	1.26966e-11	0.639471	0.095	0.057	2.40791e-07
Nkiras2	7.64763e-15	0.639374	0.134	0.083	1.45037e-10
Npm1	1.76848e-191	0.638907	0.981	0.976	3.35391e-187
Slc15a4	1.37789e-08	0.637966	0.111	0.077	0.000261317
Rpl6l	2.77004e-32	0.637645	0.454	0.365	5.25337e-28
Pnpla2	2.08542e-10	0.637262	0.206	0.16	3.955e-06
Mr1	3.15428e-07	0.636464	0.068	0.044	0.00598209
Cep72	0.0501797	0.635653	0.01	0.007	1
Ypel1	6.67404e-07	0.63535	0.054	0.033	0.0126573
2300009A05Rik	9.11834e-19	0.633389	0.246	0.174	1.72929e-14
Pld3	7.88926e-18	0.633119	0.25	0.18	1.4962e-13
Fam105a	0.0358383	0.633083	0.014	0.01	1
2500002B13Rik	0.113731	0.631889	0.01	0.007	1
Dpy19l3	1.05992e-18	0.631178	0.373	0.311	2.01014e-14
Ndufb5	3.6113e-94	0.630659	0.739	0.694	6.84882e-90
2900079G21Rik	0.0337726	0.630567	0.01	0.006	1
Efna2	5.29718e-06	0.630438	0.041	0.024	0.100461
Fas	0.000492507	0.629433	0.069	0.052	1
Zfp511	2.06567e-17	0.629385	0.205	0.138	3.91754e-13
Chid1	6.14392e-12	0.629116	0.162	0.112	1.16519e-07
Vdac1	7.30959e-65	0.628466	0.668	0.62	1.38626e-60
Cplx2	1.0981e-09	0.628231	0.122	0.084	2.08255e-05
Prkar1b	0.0157645	0.628206	0.011	0.007	1
Col4a2	1.75583e-23	0.626943	0.529	0.494	3.32994e-19
Ifrd1	2.41878e-30	0.626113	0.735	0.686	4.58722e-26
Prkcdbp	1.58255e-64	0.626086	0.72	0.685	3.00131e-60
Cpne2	0.00283481	0.625691	0.061	0.048	1
Dcun1d5	7.14913e-33	0.624804	0.459	0.366	1.35583e-28
Rab7b	1.81848e-06	0.624631	0.047	0.028	0.0344875
Ifngr1	1.44378e-21	0.624391	0.466	0.404	2.73814e-17
Dnajc9	1.29771e-14	0.624314	0.254	0.193	2.4611e-10
Fbxo36	5.50255e-05	0.623977	0.046	0.03	1
Rhoc	2.21558e-30	0.623178	0.474	0.394	4.20185e-26
Bzw2	8.99184e-16	0.623144	0.289	0.224	1.7053e-11
1110008F13Rik	1.764e-35	0.623111	0.449	0.352	3.34542e-31
Mef2a	3.13229e-39	0.622767	0.511	0.408	5.9404e-35
Abca6	0.0010895	0.62261	0.088	0.071	1
Sec61b	2.71748e-57	0.622504	0.694	0.673	5.15371e-53
Palld	7.45398e-31	0.62226	0.342	0.239	1.41365e-26
Zfp560	6.77125e-19	0.621379	0.247	0.175	1.28417e-14
Tmem216	8.35148e-08	0.620558	0.104	0.073	0.00158386
H2afz	2.40326e-29	0.619954	0.784	0.769	4.55779e-25
Aga	9.8692e-11	0.61914	0.138	0.095	1.87169e-06
1700088E04Rik	0.00207042	0.61913	0.035	0.025	1
Ubxn8	1.5234e-07	0.61872	0.074	0.047	0.00288912
Spata6	2.87108e-13	0.618714	0.136	0.087	5.445e-09
Abtb1	2.9445e-06	0.618324	0.102	0.075	0.0558424
Pfkl	3.45691e-08	0.61683	0.099	0.067	0.000655603
Hbb-bs	0.051583	0.616449	0.109	0.123	1
Vkorc1	8.93873e-34	0.616389	0.511	0.438	1.69523e-29
Ttc26	3.28809e-05	0.616239	0.054	0.036	0.623586
Rab38	0.0115407	0.615799	0.018	0.012	1
Ahsa2	3.42623e-17	0.615309	0.223	0.156	6.49784e-13
Ston1	0.0174665	0.614871	0.029	0.021	1
Arl4a	5.64726e-12	0.614721	0.314	0.262	1.071e-07
Camk2n2	0.000174132	0.614718	0.043	0.028	1
Map2k3	7.6603e-07	0.614313	0.205	0.169	0.0145278
Calr	6.56481e-65	0.613306	0.811	0.795	1.24502e-60
D1Ertd622e	2.41125e-07	0.613044	0.087	0.059	0.00457293
Ncaph	0.0115407	0.612562	0.019	0.012	1
Tmem121	1.62677e-05	0.611686	0.06	0.04	0.308516
Lyn	0.0237262	0.611587	0.014	0.009	1
Pddc1	2.96304e-17	0.610979	0.251	0.182	5.6194e-13
AA474331	0.0335833	0.609919	0.015	0.01	1
Limch1	0.000324884	0.609792	0.031	0.019	1
Fundc2	1.22316e-66	0.609675	0.685	0.634	2.31972e-62
Tmem41b	2.70057e-13	0.609305	0.264	0.205	5.12163e-09
1500011B03Rik	0.000107555	0.608621	0.066	0.048	1
Saxo2	0.000200086	0.608009	0.042	0.028	1
Lppos	1.52857e-12	0.607463	0.152	0.103	2.89893e-08
Klc4	1.33202e-06	0.606562	0.069	0.046	0.0252618
Ola1	1.46661e-29	0.606291	0.495	0.431	2.78143e-25
Ttc12	0.000353651	0.605349	0.036	0.023	1
Mthfd2l	3.55446e-17	0.604638	0.239	0.171	6.74104e-13
Uxs1	2.13206e-20	0.604098	0.31	0.232	4.04346e-16
Impa1	5.12256e-16	0.603266	0.218	0.153	9.71493e-12
Ephx3	0.0720221	0.60264	0.01	0.006	1
Eif3f	3.3566e-229	0.602267	0.951	0.939	6.36579e-225
Prdx2	3.12575e-84	0.601311	0.783	0.797	5.92799e-80
Arl6ip5	5.39951e-65	0.601183	0.686	0.633	1.02402e-60
Gm10097	0.036103	0.601031	0.014	0.009	1
Cdc42ep4	3.91765e-09	0.600307	0.073	0.044	7.42983e-05
Mmp17	0.077693	0.599501	0.013	0.009	1
Atox1	5.69033e-50	0.599315	0.593	0.515	1.07917e-45
4833418N02Rik	0.000939537	0.598983	0.062	0.046	1
6030443J06Rik	0.0625902	0.598809	0.012	0.008	1
Rpgrip1	1.7076e-11	0.598801	0.21	0.159	3.23846e-07
Ninj1	2.5948e-07	0.598732	0.116	0.084	0.00492105
Idh3b	1.75886e-53	0.59872	0.61	0.533	3.33568e-49
Cxcl14	0.643899	0.598336	0.01	0.009	1
Spcs1	4.66426e-94	0.598331	0.752	0.687	8.84578e-90
Lman1	1.83589e-64	0.597853	0.691	0.618	3.48177e-60
Gm15601	0.00154307	0.597174	0.018	0.01	1
Gm19426	0.0304535	0.596912	0.043	0.035	1
Cmc1	1.97679e-18	0.596673	0.241	0.169	3.74899e-14
Mrps6	2.52777e-09	0.596645	0.164	0.122	4.79391e-05
Snx8	2.14648e-05	0.5963	0.068	0.048	0.407081
Gm13157	0.0231698	0.596153	0.022	0.015	1
Ccdc166	0.0388528	0.596138	0.02	0.015	1
Tjap1	1.50979e-08	0.595751	0.134	0.096	0.000286332
Spata1	0.000715339	0.595672	0.054	0.04	1
Gm20632	0.00974023	0.593988	0.025	0.018	1
Ptprd	1.87074e-51	0.593902	0.693	0.643	3.54785e-47
Mgat4a	0.0176203	0.592578	0.024	0.017	1
Mpped2	2.03061e-05	0.592211	0.111	0.087	0.385106
Tmed10	9.69843e-105	0.591837	0.804	0.738	1.83931e-100
Csk	2.53247e-14	0.591483	0.19	0.133	4.80282e-10
Mrpl30	2.49046e-67	0.58995	0.674	0.601	4.72316e-63
Prrg2	6.26387e-06	0.589541	0.052	0.033	0.118794
2900093K20Rik	0.000206894	0.58932	0.057	0.041	1
Lrrc17	1.71702e-24	0.58784	0.458	0.388	3.25632e-20
Prelid1	2.01838e-28	0.587493	0.466	0.392	3.82786e-24
Bnip3	1.96529e-07	0.587354	0.118	0.085	0.00372717
Cttnbp2nl	9.89276e-12	0.587076	0.143	0.096	1.87616e-07
Haus1	3.33421e-08	0.586838	0.111	0.077	0.000632334
Rnase4	2.10104e-11	0.586108	0.19	0.14	3.98462e-07
Gde1	6.0656e-37	0.585168	0.526	0.446	1.15034e-32
Gadd45gip1	2.7941e-31	0.584028	0.497	0.429	5.29901e-27
1110020A21Rik	0.213062	0.583866	0.015	0.012	1
Tceb1	1.54153e-41	0.582835	0.582	0.515	2.92351e-37
Serf2	4.8395e-201	0.582723	0.955	0.948	9.1781e-197
Phldb2	5.94842e-19	0.582362	0.383	0.313	1.12812e-14
Commd3	3.24545e-41	0.581288	0.56	0.488	6.15499e-37
Casz1	0.044717	0.581097	0.037	0.03	1
Impa2	9.93244e-05	0.581069	0.02	0.01	1
Mettl9	6.20812e-35	0.581002	0.516	0.439	1.17737e-30
Vcam1	1.23865e-92	0.580804	0.893	0.885	2.3491e-88
Wdr34	9.60019e-08	0.579837	0.088	0.059	0.00182068
Tpi1	9.33194e-28	0.579676	0.435	0.353	1.7698e-23
Nr4a2	6.51839e-08	0.578858	0.039	0.02	0.00123621
Gli3	2.47119e-09	0.578772	0.079	0.048	4.68661e-05
Prkcsh	1.39097e-16	0.578331	0.269	0.199	2.63797e-12
Tmed3	2.79394e-27	0.578226	0.458	0.38	5.29871e-23
Mrpl38	4.80161e-19	0.577755	0.368	0.3	9.10625e-15
Cry1	1.82719e-06	0.576488	0.074	0.05	0.0346526
Acads	3.0409e-18	0.57601	0.305	0.235	5.76707e-14
2210013O21Rik	2.56712e-13	0.575568	0.211	0.154	4.86855e-09
Nudt2	2.34826e-11	0.574991	0.185	0.135	4.45347e-07
Itpripl1	6.89792e-06	0.574657	0.052	0.033	0.130819
Sin3b	1.64038e-40	0.574428	0.548	0.461	3.11098e-36
Wdr78	0.00995553	0.57348	0.028	0.02	1
Atp6v0b	1.0899e-64	0.572893	0.731	0.665	2.06699e-60
B3gnt5	1.33724e-11	0.572323	0.071	0.038	2.53607e-07
Gm37035	0.218919	0.571822	0.021	0.018	1
Trib1	5.19557e-07	0.571813	0.463	0.44	0.00985341
1810043G02Rik	3.76069e-07	0.571639	0.119	0.087	0.00713216
Srek1ip1	1.80732e-14	0.571582	0.178	0.121	3.42757e-10
Ikbke	0.0464646	0.571522	0.024	0.018	1
Pofut2	3.46444e-28	0.571102	0.434	0.344	6.57032e-24
Ppp2ca	1.02731e-77	0.571038	0.733	0.67	1.94829e-73
Luzp1	6.58531e-18	0.570997	0.297	0.222	1.2489e-13
Trim68	0.0208221	0.57084	0.02	0.014	1
Ap1s2	7.17925e-16	0.570657	0.246	0.18	1.36154e-11
2700094K13Rik	4.78921e-06	0.569615	0.266	0.234	0.0908274
Zfp935	0.00693943	0.569418	0.028	0.019	1
Psmd8	6.60798e-53	0.569373	0.646	0.595	1.2532e-48
Kiz	2.3547e-11	0.56922	0.201	0.151	4.4657e-07
Ramp2	1.74694e-24	0.568711	0.545	0.505	3.31308e-20
Ier2	9.07505e-16	0.568429	0.841	0.828	1.72108e-11
Pard6a	0.000120935	0.567969	0.066	0.047	1
Cd9	1.5164e-108	0.567646	0.897	0.872	2.87585e-104
Narf	5.38197e-08	0.567551	0.101	0.069	0.00102069
Nap1l1	6.73508e-60	0.567097	0.751	0.709	1.27731e-55
Ube2m	1.35722e-37	0.566882	0.568	0.508	2.57397e-33
Magohb	5.26041e-12	0.566644	0.198	0.145	9.97636e-08
Bloc1s2	3.0647e-11	0.56628	0.165	0.116	5.81221e-07
Pdrg1	1.65477e-17	0.565622	0.315	0.245	3.13827e-13
Ccl2	0.218824	0.565543	0.026	0.022	1
Vdac2	7.96164e-64	0.564873	0.706	0.673	1.50992e-59
Slc25a10	0.000325782	0.564595	0.029	0.018	1
Gucd1	4.25764e-06	0.564537	0.066	0.044	0.0807461
Nnmt	9.25695e-11	0.564481	0.091	0.056	1.75558e-06
Klhl3	0.0895361	0.56419	0.015	0.011	1
Slc27a3	0.0046605	0.564016	0.023	0.015	1
Fam195b	4.95942e-40	0.563766	0.558	0.469	9.40554e-36
Inf2	1.33673e-07	0.563621	0.07	0.044	0.0025351
Itm2b	3.32703e-212	0.562886	0.977	0.98	6.30972e-208
Otud1	5.66649e-06	0.562745	0.196	0.164	0.107465
1810062O18Rik	0.00944837	0.562498	0.022	0.015	1
Ssr2	2.48329e-41	0.562494	0.607	0.551	4.70955e-37
2700012I20Rik	0.154801	0.562374	0.015	0.012	1
Gm26870	0.336094	0.562283	0.013	0.011	1
Cox8a	5.44272e-227	0.5614	0.984	0.979	1.03221e-222
Chst3	2.41711e-06	0.561237	0.063	0.041	0.0458404
Efna4	1.5882e-05	0.561053	0.047	0.029	0.301202
D130020L05Rik	0.308248	0.560969	0.015	0.013	1
Aig1	8.99877e-22	0.560921	0.417	0.344	1.70662e-17
Uqcrb	1.15004e-97	0.560588	0.828	0.797	2.18105e-93
Apool	2.38701e-08	0.559934	0.128	0.092	0.000452696
Smc4	2.45001e-25	0.559435	0.355	0.255	4.64645e-21
Sirt3	7.49442e-05	0.558356	0.102	0.079	1
Ogn	3.64497e-05	0.556834	0.498	0.512	0.691268
Eif2b1	7.66476e-12	0.556531	0.176	0.126	1.45362e-07
2510046G10Rik	0.0162748	0.556159	0.035	0.026	1
Rab24	4.39664e-22	0.555786	0.39	0.309	8.33823e-18
Foxp1	1.01264e-36	0.555489	0.527	0.419	1.92046e-32
2900089D17Rik	0.128346	0.555437	0.022	0.017	1
Nit2	6.3065e-13	0.555262	0.198	0.141	1.19603e-08
Iqck	0.0977755	0.555024	0.015	0.011	1
Hif1a	7.75586e-18	0.554565	0.41	0.339	1.4709e-13
Samd14	2.42026e-06	0.554221	0.075	0.051	0.0459003
5430402O13Rik	0.195478	0.554136	0.01	0.007	1
C030014I23Rik	0.00153433	0.553476	0.02	0.012	1
Lmf1	2.4552e-07	0.553252	0.124	0.091	0.00465628
Fam178b	0.00578871	0.55296	0.012	0.007	1
B3gnt9	4.18908e-06	0.552364	0.118	0.09	0.079446
Jdp2	4.00046e-15	0.551925	0.338	0.278	7.58688e-11
Otoa	4.51063e-07	0.551638	0.128	0.095	0.00855441
Eef1b2	2.39565e-285	0.550734	0.994	0.986	4.54335e-281
2024-09-01	0.0113839	0.550644	0.023	0.016	1
Iqgap1	2.37594e-39	0.549629	0.574	0.48	4.50597e-35
Cyth2	2.25955e-17	0.549217	0.328	0.256	4.28523e-13
1700021F05Rik	2.79192e-14	0.548241	0.297	0.234	5.29488e-10
Map4k4	1.45043e-101	0.548153	0.913	0.894	2.75074e-97
Fam43a	0.0600427	0.548045	0.016	0.012	1
Alkbh1	3.80755e-14	0.547982	0.254	0.192	7.22101e-10
Atp6v0a2	2.66288e-16	0.547918	0.292	0.224	5.05015e-12
Rbm18	9.28668e-16	0.547771	0.307	0.239	1.76122e-11
Abcd4	2.29043e-09	0.547549	0.118	0.08	4.34379e-05
Myl4	0.0392749	0.547525	0.067	0.057	1
Yaf2	2.13548e-18	0.546427	0.327	0.252	4.04994e-14
Rpgrip1l	2.09778e-07	0.545674	0.069	0.044	0.00397845
Lrch1	2.59339e-08	0.545555	0.151	0.113	0.000491836
Lurap1l	3.79778e-06	0.545073	0.107	0.079	0.0720249
Cyba	3.31406e-18	0.544624	0.326	0.252	6.28511e-14
Cdc34	8.80845e-11	0.544607	0.168	0.12	1.67052e-06
Bsg	7.44119e-103	0.544525	0.826	0.788	1.41122e-98
Slc1a5	0.000435281	0.54432	0.093	0.074	1
Dusp5	2.97028e-10	0.543826	0.109	0.071	5.63313e-06
Sec11c	8.19546e-08	0.543773	0.243	0.205	0.00155427
Dscr3	3.47703e-10	0.543713	0.131	0.09	6.59418e-06
Pla2r1	3.97752e-06	0.542771	0.069	0.047	0.0754337
Eif3i	3.43399e-78	0.542408	0.77	0.743	6.51255e-74
Atp5f1	7.7117e-88	0.542192	0.815	0.821	1.46252e-83
Gstz1	3.54624e-08	0.541856	0.151	0.113	0.000672545
Oip5	0.0199168	0.541855	0.01	0.006	1
Fitm2	3.48556e-05	0.541816	0.081	0.059	0.661037
Cacybp	1.68073e-25	0.541729	0.518	0.459	3.1875e-21
Uck2	1.62392e-06	0.541043	0.177	0.142	0.0307977
Ccdc58	5.13063e-13	0.541023	0.214	0.157	9.73024e-09
Tmem9	2.31088e-09	0.540958	0.206	0.161	4.38259e-05
Gpi1	9.31874e-36	0.540347	0.598	0.558	1.7673e-31
Myom1	0.0975185	0.54031	0.012	0.008	1
Mrpl18	7.4333e-21	0.540062	0.398	0.324	1.40973e-16
Tmtc4	3.74342e-10	0.539041	0.112	0.073	7.0994e-06
Hsd17b11	3.63014e-13	0.538763	0.264	0.205	6.88456e-09
Zmat3	1.74737e-07	0.53849	0.116	0.083	0.0033139
Tysnd1	7.77266e-06	0.537775	0.08	0.056	0.147408
Ddx39	2.13401e-05	0.537666	0.189	0.161	0.404716
Trmt5	0.00589553	0.537335	0.051	0.039	1
Il12a	0.00262513	0.536986	0.059	0.046	1
Pik3r2	1.39427e-13	0.536949	0.238	0.178	2.64424e-09
Nbl1	3.3745e-49	0.536816	0.68	0.592	6.39974e-45
Cyp2j6	6.7834e-08	0.536679	0.145	0.108	0.00128647
Inppl1	6.65229e-07	0.536235	0.142	0.109	0.0126161
Prps1	2.94632e-06	0.536052	0.158	0.125	0.055877
Ube2s	4.55667e-31	0.535873	0.643	0.607	8.64172e-27
Hs2st1	7.32118e-30	0.535259	0.524	0.445	1.38846e-25
A430046D13Rik	0.271562	0.533726	0.026	0.023	1
N4bp3	0.000165505	0.533475	0.033	0.02	1
Peak1	9.9931e-16	0.532447	0.268	0.199	1.89519e-11
Fzd3	0.000312784	0.532419	0.064	0.047	1
Ccdc83	0.00970246	0.532261	0.074	0.061	1
Smyd5	4.30131e-06	0.531617	0.104	0.077	0.0815744
Tmem14a	1.2238e-06	0.531305	0.063	0.04	0.0232093
Gyg	3.18768e-07	0.530976	0.103	0.073	0.00604544
Hspa4l	1.09843e-14	0.530851	0.239	0.174	2.08316e-10
Tns3	3.22582e-11	0.530622	0.141	0.095	6.11777e-07
Srp9	2.30893e-57	0.529925	0.68	0.62	4.37888e-53
Rpl41	1.95399e-262	0.529867	1	0.998	3.70575e-258
Gm15222	0.0413801	0.529676	0.06	0.051	1
Chsy1	1.71887e-08	0.529468	0.121	0.085	0.000325984
Tyms	1.12207e-05	0.529202	0.119	0.091	0.2128
Hbp1	4.60571e-20	0.528446	0.454	0.394	8.73472e-16
Siva1	3.94157e-23	0.528442	0.465	0.398	7.47519e-19
Map2k5	1.32141e-06	0.528035	0.105	0.077	0.0250606
Tfdp1	0.00646885	0.527593	0.033	0.023	1
Htra2	6.55622e-10	0.527529	0.205	0.157	1.24339e-05
Raph1	1.45889e-14	0.527451	0.247	0.183	2.76678e-10
Cct8	2.26053e-39	0.527102	0.696	0.701	4.28709e-35
Prelp	4.71111e-06	0.526946	0.536	0.571	0.0893462
Kxd1	1.29513e-19	0.526685	0.416	0.347	2.45622e-15
Desi1	3.29432e-08	0.526543	0.124	0.089	0.000624767
Itga3	0.182969	0.52617	0.021	0.017	1
1810062G17Rik	0.00575148	0.525725	0.03	0.021	1
Pex11g	5.45125e-06	0.525483	0.057	0.037	0.103383
Dsn1	5.68926e-05	0.525288	0.025	0.013	1
Auh	4.7821e-10	0.525231	0.218	0.171	9.06925e-06
Sdc2	1.26178e-28	0.524817	0.532	0.458	2.39297e-24
Bax	7.16061e-28	0.524761	0.53	0.467	1.35801e-23
Purb	8.10667e-58	0.524373	0.861	0.862	1.53743e-53
Msc	1.04385e-13	0.524323	0.588	0.572	1.97967e-09
3830406C13Rik	6.47914e-13	0.524245	0.19	0.135	1.22877e-08
Acvr2a	2.85678e-14	0.523563	0.297	0.234	5.41788e-10
Dync1li1	1.15165e-16	0.523223	0.365	0.299	2.18411e-12
Zfp931	1.54937e-07	0.523066	0.134	0.099	0.00293838
Runx1	2.17168e-41	0.523059	0.744	0.687	4.11859e-37
Col5a1	3.00573e-14	0.522458	0.476	0.443	5.70036e-10
Atp5o	1.58838e-46	0.521998	0.742	0.753	3.01237e-42
Dcps	1.88848e-09	0.521678	0.162	0.119	3.58151e-05
Loxl1	7.19227e-31	0.521378	0.544	0.458	1.36401e-26
Cycs	2.71583e-07	0.521004	0.536	0.545	0.00515057
Fbxl6	4.29013e-07	0.520676	0.173	0.136	0.00813623
Rpgr	0.000515807	0.520623	0.054	0.039	1
Fam177a	3.53285e-11	0.520387	0.185	0.136	6.70005e-07
Prpsap1	3.74371e-14	0.520231	0.299	0.236	7.09995e-10
Cdk2ap2	7.46891e-17	0.519993	0.368	0.302	1.41648e-12
Lsm12	4.77744e-24	0.519739	0.494	0.436	9.06042e-20
Meis2	4.73078e-06	0.519688	0.055	0.035	0.0897192
Chn1	0.0044931	0.519559	0.025	0.017	1
Srp14	1.14196e-71	0.519381	0.761	0.712	2.16573e-67
Stx18	6.89906e-09	0.518866	0.16	0.12	0.000130841
Gins3	0.0199174	0.518423	0.027	0.02	1
Josd2	8.40936e-19	0.518228	0.386	0.315	1.59484e-14
Phgdh	0.000340319	0.517963	0.265	0.244	1
Rbpms	0.0289957	0.517925	0.039	0.031	1
Ephx4	0.0782161	0.51752	0.01	0.007	1
Me2	3.62598e-10	0.517489	0.104	0.066	6.87666e-06
Mcm3	0.0929528	0.517275	0.101	0.092	1
Eif3k	2.27758e-146	0.517251	0.918	0.906	4.31943e-142
Mrps30	8.461e-11	0.517156	0.225	0.174	1.60463e-06
Vamp3	2.05873e-19	0.516976	0.374	0.295	3.90437e-15
Tmem55b	9.99386e-12	0.516727	0.296	0.242	1.89534e-07
Eps8l1	0.00662547	0.516332	0.074	0.061	1
Tprgl	3.1396e-38	0.515352	0.645	0.583	5.95425e-34
Axl	5.2649e-08	0.515107	0.243	0.202	0.000998488
Agpat5	1.50465e-37	0.515101	0.64	0.56	2.85358e-33
F830016B08Rik	3.84563e-10	0.515082	0.02	0.005	7.29323e-06
Ubac1	4.26203e-12	0.515074	0.211	0.156	8.08293e-08
Irak1bp1	1.86771e-12	0.515011	0.23	0.173	3.5421e-08
Tcf19	0.00184915	0.514461	0.021	0.013	1
Rai2	0.0176722	0.513958	0.091	0.079	1
Ciapin1	4.3907e-12	0.513687	0.293	0.237	8.32696e-08
Anxa5	2.62838e-89	0.513195	0.925	0.918	4.98472e-85
Syt14	0.000715682	0.512969	0.023	0.014	1
Gpx4	4.34323e-87	0.512707	0.842	0.812	8.23694e-83
Rhno1	2.48908e-07	0.512344	0.113	0.081	0.00472054
Amdhd2	9.98469e-06	0.511835	0.112	0.085	0.18936
Ezh2	1.87095e-15	0.510299	0.245	0.177	3.54827e-11
Mpp6	4.26141e-06	0.509996	0.211	0.178	0.0808177
Gm42517	0.165979	0.509471	0.013	0.01	1
Psph	8.04452e-09	0.509352	0.1	0.066	0.000152564
Gm9843	8.25375e-25	0.509318	0.517	0.458	1.56532e-20
Mief2	0.0119687	0.508512	0.039	0.029	1
Tex10	3.8307e-12	0.508183	0.277	0.222	7.26491e-08
Dapk3	4.87162e-10	0.508108	0.244	0.194	9.23903e-06
Itgb1bp1	1.48328e-09	0.507866	0.178	0.133	2.81303e-05
Slc25a4	5.42786e-147	0.507828	0.94	0.938	1.02939e-142
Nudt21	1.59284e-15	0.507721	0.387	0.332	3.02082e-11
Btf3	3.44295e-212	0.507402	0.974	0.972	6.52956e-208
Arf5	7.42784e-100	0.506913	0.848	0.829	1.40869e-95
Adss	6.2626e-19	0.506413	0.412	0.34	1.1877e-14
Clspn	0.0108208	0.506209	0.05	0.039	1
Cnot6l	7.42866e-21	0.505622	0.472	0.408	1.40885e-16
2310039H08Rik	7.92095e-11	0.505463	0.281	0.23	1.50221e-06
Trim27	2.46475e-10	0.505129	0.218	0.169	4.67439e-06
Rgs19	1.47995e-05	0.505117	0.083	0.06	0.280672
4833420G17Rik	1.87432e-11	0.504938	0.245	0.191	3.55466e-07
Gnpda2	2.5632e-09	0.504871	0.206	0.16	4.8611e-05
Mrpl28	9.74208e-20	0.504474	0.397	0.325	1.84758e-15
Rdh14	2.67668e-09	0.504067	0.213	0.167	5.07632e-05
Dalrd3	1.25628e-07	0.503863	0.193	0.154	0.00238254
Taco1os	0.000136368	0.503489	0.045	0.03	1
Erp44	2.85415e-16	0.502948	0.366	0.3	5.4129e-12
Ngrn	8.75003e-12	0.50196	0.238	0.182	1.65944e-07
Ap3s1	1.26352e-14	0.50148	0.314	0.249	2.39626e-10
Ypel3	2.139e-50	0.500611	0.766	0.743	4.05661e-46
Rhebl1	0.0200225	0.499983	0.049	0.039	1
Sgtb	0.00346143	0.499856	0.03	0.021	1
Spns1	1.11506e-07	0.49976	0.185	0.145	0.00211472
Atg101	1.61226e-08	0.499736	0.171	0.129	0.000305765
AW112010	0.221492	0.499246	0.011	0.009	1
Ppp1r18	4.6011e-07	0.499007	0.119	0.087	0.00872599
Mrpl13	1.78284e-19	0.49893	0.408	0.339	3.38116e-15
Fam104a	8.57083e-31	0.498892	0.53	0.446	1.62546e-26
Fkbp10	3.27843e-13	0.49842	0.258	0.197	6.21754e-09
Mrpl21	4.02759e-21	0.49816	0.438	0.367	7.63833e-17
BC017643	0.000176248	0.498079	0.103	0.081	1
Aebp1	0.000875065	0.49762	0.054	0.039	1
Mras	1.92356e-07	0.496769	0.106	0.074	0.00364803
Klhdc2	2.16759e-31	0.496403	0.56	0.494	4.11083e-27
Arhgef26	0.0389386	0.496396	0.032	0.025	1
Sesn3	2.16992e-10	0.496267	0.231	0.181	4.11526e-06
Zfp787	4.36517e-09	0.496082	0.246	0.201	8.27855e-05
Canx	4.33123e-37	0.495883	0.702	0.687	8.21418e-33
Ckm	0.0490222	0.495552	0.04	0.033	1
Rabggtb	4.29571e-17	0.49511	0.396	0.328	8.14682e-13
Lrrn1	5.70868e-05	0.494837	0.16	0.134	1
Cnrip1	2.87269e-11	0.494555	0.24	0.187	5.44805e-07
Pigt	3.69574e-10	0.494546	0.251	0.201	7.00897e-06
9330020H09Rik	0.0204704	0.494326	0.031	0.023	1
Pebp1	1.5975e-108	0.493904	0.871	0.874	3.02965e-104
Maz	7.99197e-17	0.493887	0.371	0.304	1.51568e-12
Dnajc7	7.211e-24	0.493809	0.516	0.455	1.36757e-19
Mfsd9	0.0417218	0.493739	0.013	0.009	1
Txndc12	1.70616e-09	0.49344	0.234	0.186	3.23573e-05
Ddit3	8.25805e-09	0.493379	0.214	0.17	0.000156614
Tmem11	1.548e-11	0.493214	0.312	0.259	2.93578e-07
Rps20	0	0.492781	1	0.999	0
Arl6	2.09451e-05	0.492343	0.143	0.114	0.397224
Ube2j2	4.41853e-14	0.491993	0.346	0.285	8.37974e-10
P2rx6	0.00334185	0.49196	0.052	0.039	1
Ppargc1b	1.07294e-06	0.491882	0.103	0.074	0.0203483
Ndufs2	6.93645e-35	0.491861	0.616	0.577	1.3155e-30
Flrt3	0.000232464	0.49142	0.046	0.031	1
Gm3550	0.130071	0.491241	0.012	0.009	1
Cyp4f13	0.1231	0.490917	0.072	0.064	1
Rfesd	2.20327e-05	0.490743	0.083	0.06	0.417849
Dctn3	1.6409e-22	0.490695	0.473	0.406	3.11198e-18
Mrpl4	5.71318e-13	0.490431	0.331	0.274	1.0835e-08
Cdpf1	1.4341e-05	0.490346	0.094	0.069	0.271978
Them6	0.000390604	0.490236	0.092	0.072	1
Rdh5	6.3759e-07	0.488997	0.214	0.178	0.0120919
Oxct1	1.54162e-18	0.487875	0.38	0.307	2.92369e-14
Spats2	6.54487e-10	0.487864	0.173	0.128	1.24123e-05
Cdv3	2.66463e-21	0.48743	0.567	0.525	5.05347e-17
Xrcc5	5.46341e-10	0.487247	0.268	0.219	1.03614e-05
Ncald	2.58183e-29	0.486606	0.591	0.531	4.89645e-25
Phax	3.02456e-26	0.485792	0.496	0.417	5.73607e-22
Spcs2	5.40738e-53	0.485593	0.749	0.714	1.02551e-48
Txn1	3.49998e-24	0.485521	0.722	0.741	6.63771e-20
Phc2	1.2238e-13	0.4855	0.342	0.282	2.32094e-09
Gm9828	0.0296337	0.485214	0.015	0.01	1
Pcolce	9.88782e-08	0.484815	0.196	0.156	0.00187522
1700029J07Rik	0.00525195	0.484657	0.082	0.067	1
Farp1	6.15271e-06	0.483957	0.068	0.046	0.116686
Wrap53	0.00404419	0.483945	0.041	0.03	1
Blmh	4.33942e-16	0.483808	0.358	0.289	8.22971e-12
Esd	5.09503e-47	0.483415	0.692	0.654	9.66272e-43
Tm2d2	2.09632e-17	0.483108	0.469	0.415	3.97567e-13
Lrrc28	0.00342105	0.482807	0.055	0.042	1
Apbb2	3.04949e-11	0.482619	0.216	0.163	5.78335e-07
Armcx6	4.15832e-06	0.481421	0.037	0.021	0.0788625
Fam109a	3.21587e-05	0.481003	0.08	0.058	0.609889
Ppp4r1	3.53651e-06	0.480733	0.115	0.086	0.0670699
Phf7	7.21423e-05	0.480281	0.065	0.046	1
Syn2	0.0141992	0.480114	0.058	0.047	1
App	2.69489e-41	0.480104	0.693	0.631	5.11086e-37
H2afv	6.31891e-62	0.480101	0.833	0.826	1.19838e-57
Tmsb10	1.86337e-43	0.479545	0.961	0.971	3.53388e-39
DHRSX	5.35917e-09	0.479079	0.169	0.126	0.000101637
Setd8	8.88795e-14	0.47888	0.271	0.206	1.6856e-09
Plk3	0.0272689	0.478845	0.077	0.066	1
Snrpa1	5.66178e-11	0.478694	0.333	0.284	1.07376e-06
Src	9.06799e-05	0.478666	0.053	0.036	1
Rad18	0.00325105	0.478648	0.094	0.077	1
Mtch2	5.95303e-18	0.477819	0.445	0.386	1.12899e-13
P4ha1	3.21431e-11	0.477815	0.335	0.279	6.09594e-07
Zfp524	1.9093e-06	0.47766	0.132	0.1	0.0362099
Gm26797	0.0547982	0.476936	0.011	0.007	1
Cript	2.69272e-19	0.476906	0.371	0.294	5.10674e-15
Lpin3	0.000679703	0.476862	0.116	0.095	1
Mcts2	7.04535e-06	0.476819	0.108	0.081	0.133615
Cfh	1.75049e-09	0.476592	0.534	0.527	3.31981e-05
Dnal4	3.58798e-08	0.476569	0.188	0.147	0.00068046
2210404O09Rik	0.00452332	0.476554	0.032	0.022	1
Tmed2	9.33538e-66	0.476528	0.779	0.738	1.77046e-61
Mycbp	1.51833e-10	0.476356	0.183	0.133	2.87952e-06
Msantd3	1.681e-05	0.476339	0.106	0.08	0.318801
Trim13	0.000150624	0.476006	0.047	0.031	1
Tmem14c	2.27059e-19	0.475755	0.483	0.43	4.30618e-15
Arrdc2	0.819232	0.475664	0.097	0.099	1
Foxm1	0.0751314	0.475336	0.012	0.009	1
Dad1	9.04234e-55	0.474786	0.74	0.699	1.71488e-50
Plcb4	9.30168e-21	0.473757	0.41	0.328	1.76406e-16
1810024B03Rik	0.00213511	0.473546	0.057	0.043	1
Gpx7	3.01409e-08	0.473358	0.282	0.239	0.000571623
Kdelc1	6.61856e-07	0.47307	0.127	0.094	0.0125521
Mrpl15	2.70873e-15	0.47299	0.386	0.328	5.1371e-11
Dhx32	4.95228e-05	0.47295	0.117	0.092	0.939201
Gm5617	0.00014687	0.472886	0.106	0.083	1
Naca	9.41665e-284	0.472355	0.996	0.99	1.78587e-279
Nme7	3.25554e-07	0.472162	0.088	0.06	0.00617413
Knop1	5.22569e-17	0.471865	0.337	0.26	9.91053e-13
Ddost	8.99344e-24	0.470443	0.557	0.511	1.70561e-19
Kdm1a	3.47033e-26	0.470432	0.564	0.518	6.58149e-22
Eid2	2.20223e-09	0.469873	0.185	0.139	4.17652e-05
Erh	5.14504e-31	0.469653	0.761	0.786	9.75757e-27
Cdh15	5.69534e-35	0.469544	0.759	0.77	1.08012e-30
Sgk1	1.57919e-05	0.469531	0.606	0.604	0.299492
Plscr1	0.00830455	0.469496	0.022	0.015	1
Ten1	3.85983e-14	0.469407	0.325	0.261	7.32017e-10
Pfdn4	1.19542e-09	0.469125	0.282	0.233	2.26711e-05
Pgam2	0.087467	0.469029	0.011	0.008	1
Mnd1	0.00157798	0.468893	0.097	0.079	1
Shisa5	6.10567e-07	0.468783	0.177	0.14	0.0115794
Eri3	1.34289e-15	0.468332	0.312	0.243	2.5468e-11
Rnf187	2.51957e-25	0.467314	0.539	0.481	4.77836e-21
Serbp1	9.09181e-99	0.466992	0.946	0.957	1.72426e-94
Nup43	1.20643e-06	0.466934	0.113	0.083	0.0228799
Eef2	1.11192e-232	0.466329	0.998	0.997	2.10875e-228
Dbf4	0.000261999	0.466176	0.048	0.033	1
Ppil1	4.71969e-06	0.466152	0.128	0.098	0.0895088
Gm26569	0.286009	0.466079	0.01	0.008	1
Smox	9.79967e-05	0.465523	0.094	0.071	1
Auts2	1.35636e-54	0.465367	0.825	0.776	2.57234e-50
Ccm2	0.000141927	0.465121	0.088	0.067	1
Srgap2	5.3536e-07	0.465095	0.211	0.173	0.0101531
Tomm22	2.05411e-24	0.465073	0.553	0.522	3.89563e-20
Sdcbp	5.41425e-11	0.464582	0.366	0.316	1.02681e-06
Rcn3	2.66907e-16	0.464567	0.526	0.498	5.0619e-12
Mrpl32	1.20702e-13	0.46414	0.339	0.279	2.28911e-09
Slc38a6	5.49972e-11	0.463867	0.233	0.179	1.04302e-06
Fdxacb1	0.000701995	0.463785	0.068	0.051	1
1810011O10Rik	0.0177894	0.463696	0.294	0.283	1
Glt8d1	4.96981e-10	0.463471	0.267	0.216	9.42525e-06
Cdt1	0.00076342	0.463127	0.044	0.031	1
Crot	5.73868e-11	0.463117	0.21	0.158	1.08834e-06
Mrpl42	9.38423e-23	0.463031	0.505	0.444	1.77972e-18
Gdf11	0.00186427	0.462922	0.054	0.04	1
Kctd11	0.00141193	0.462485	0.051	0.037	1
Atpif1	2.43136e-51	0.46235	0.76	0.738	4.61108e-47
Hyls1	0.527933	0.462209	0.014	0.012	1
Mcph1	0.00264148	0.462188	0.06	0.046	1
Morn2	2.01523e-07	0.462052	0.131	0.096	0.00382188
Oxld1	7.40939e-05	0.461955	0.083	0.061	1
Rplp0	1.15297e-301	0.461867	0.999	0.999	2.1866e-297
Suds3	2.34358e-12	0.461793	0.324	0.267	4.4446e-08
Ndufs3	1.43457e-25	0.461684	0.542	0.489	2.72066e-21
Mdga1	0.00581201	0.461298	0.012	0.007	1
Ubxn6	1.00362e-17	0.460919	0.421	0.353	1.90336e-13
Myo10	6.51546e-16	0.460793	0.387	0.316	1.23566e-11
Mzt1	2.72399e-09	0.460428	0.239	0.19	5.16604e-05
Smim20	7.45918e-11	0.460389	0.323	0.274	1.41463e-06
Fam102b	0.000189694	0.460127	0.094	0.072	1
S100b	0.596299	0.459962	0.01	0.009	1
Cnih1	6.91454e-11	0.459912	0.282	0.227	1.31134e-06
Glt8d2	0.000992794	0.459861	0.032	0.021	1
Ado	1.23473e-10	0.459547	0.336	0.288	2.34166e-06
Pam	2.19728e-25	0.459422	0.605	0.561	4.16713e-21
Slc35c2	1.62077e-07	0.458526	0.113	0.08	0.00307379
Pgls	6.48399e-22	0.458511	0.527	0.49	1.22969e-17
Mapk8ip1	8.24285e-08	0.458337	0.218	0.176	0.00156326
Nek6	1.65417e-06	0.458245	0.125	0.093	0.0313714
Wars2	0.0170018	0.458244	0.061	0.05	1
9530034E10Rik	0.165021	0.457992	0.029	0.024	1
Mboat2	4.50308e-06	0.45758	0.078	0.054	0.085401
1600014C10Rik	0.0144446	0.457335	0.019	0.012	1
Syce2	0.00149355	0.457284	0.05	0.036	1
Nt5m	9.1041e-06	0.457279	0.122	0.094	0.172659
Hsp90ab1	3.65232e-297	0.456844	1	0.999	6.92663e-293
Glis2	1.80388e-08	0.456285	0.168	0.126	0.000342107
Pno1	2.43703e-05	0.456109	0.216	0.185	0.462182
Fam96b	2.21762e-14	0.455671	0.383	0.323	4.20571e-10
Tnnt3	0.0517206	0.455631	0.05	0.042	1
Cox7a2l	1.42379e-108	0.455438	0.921	0.911	2.70022e-104
Fam214b	0.00205086	0.455309	0.104	0.087	1
Naa50	3.94127e-36	0.455298	0.687	0.655	7.47462e-32
Olfr1507	0.440832	0.454924	0.018	0.016	1
Ino80c	0.000115869	0.454789	0.08	0.059	1
Tex264	7.3626e-11	0.454781	0.235	0.181	1.39632e-06
Vta1	2.19049e-09	0.454333	0.255	0.206	4.15426e-05
Psmb1	1.43291e-72	0.454076	0.801	0.785	2.71751e-68
Psmc3	7.07477e-43	0.453668	0.732	0.722	1.34173e-38
Gemin8	9.52187e-05	0.453375	0.082	0.061	1
Mxra8	4.89388e-26	0.453109	0.64	0.615	9.28123e-22
Sgta	1.17598e-12	0.453086	0.416	0.372	2.23024e-08
Lamp1	5.19914e-65	0.452919	0.793	0.772	9.86016e-61
Dnaja2	6.17631e-28	0.452798	0.585	0.542	1.17134e-23
Nsa2	2.69234e-93	0.452663	0.916	0.892	5.10602e-89
Lsm1	5.01699e-11	0.45194	0.307	0.251	9.51472e-07
Plod1	1.04925e-05	0.451593	0.111	0.084	0.198991
Ube2d1	1.0346e-16	0.451215	0.446	0.383	1.96213e-12
Harbi1	0.00385844	0.451187	0.065	0.051	1
Tma7	1.28761e-24	0.450494	0.579	0.55	2.44195e-20
Sec11a	4.94008e-29	0.450249	0.6	0.557	9.36887e-25
Eif2d	8.80986e-06	0.45017	0.143	0.112	0.167079
Sntb2	5.01428e-22	0.44999	0.573	0.516	9.50958e-18
Gm16552	0.457025	0.449919	0.02	0.018	1
Nop10	1.03373e-31	0.449778	0.666	0.622	1.96046e-27
Ube2f	8.16625e-09	0.448975	0.242	0.195	0.000154873
Tmem115	1.84458e-06	0.448892	0.202	0.166	0.0349824
Fggy	0.000417942	0.448729	0.059	0.043	1
Txnl1	1.14482e-29	0.448728	0.598	0.559	2.17116e-25
B9d1	1.19421e-06	0.44863	0.187	0.15	0.0226483
Lmnb2	0.00984057	0.448574	0.148	0.173	1
Phb2	2.12088e-28	0.44854	0.622	0.595	4.02225e-24
5830454E08Rik	0.172697	0.448201	0.01	0.008	1
Slc2a8	0.000804496	0.447802	0.09	0.072	1
C030037D09Rik	0.196121	0.447474	0.017	0.014	1
Rce1	5.20232e-10	0.447354	0.189	0.141	9.86619e-06
Nras	4.52889e-15	0.447313	0.354	0.287	8.58904e-11
Cln5	4.8705e-07	0.446596	0.152	0.116	0.0092369
2010107E04Rik	1.54464e-43	0.446046	0.771	0.787	2.9294e-39
Ets1	2.03257e-07	0.445419	0.125	0.091	0.00385477
Tmem218	0.000114174	0.445361	0.1	0.077	1
Aif1l	0.000845122	0.44535	0.105	0.085	1
Ctsb	4.96873e-39	0.444972	0.734	0.697	9.4232e-35
Mocs2	1.2599e-20	0.444844	0.512	0.443	2.38941e-16
Agpat9	0.00142847	0.444826	0.012	0.006	1
Slc52a2	0.0315722	0.444279	0.066	0.056	1
Nudt8	1.8335e-05	0.443771	0.112	0.085	0.347723
Umps	0.00133304	0.443713	0.109	0.089	1
Taf11	4.61308e-10	0.443415	0.318	0.269	8.74871e-06
Arl6ip6	2.34879e-06	0.443006	0.166	0.132	0.0445447
Gtf2e2	1.26182e-07	0.442705	0.239	0.198	0.00239303
Cnpy3	2.17593e-07	0.442578	0.226	0.187	0.00412665
Mfsd1	5.72522e-06	0.442551	0.157	0.125	0.108579
Ran	0.000268564	0.442005	0.705	0.763	1
Samd1	1.33697e-05	0.441593	0.13	0.102	0.253557
Mapkapk2	2.0655e-07	0.441399	0.242	0.202	0.00391721
Hif1an	6.34636e-06	0.440077	0.2	0.167	0.120359
Actl6a	1.98355e-13	0.439959	0.394	0.339	3.76181e-09
5730508B09Rik	0.000186356	0.439776	0.077	0.058	1
Zkscan14	0.0368847	0.439577	0.056	0.047	1
Btbd1	3.15201e-13	0.439546	0.356	0.298	5.97779e-09
Alg5	2.0439e-09	0.439473	0.27	0.218	3.87626e-05
Rpl36al	1.38954e-116	0.439381	0.947	0.938	2.63526e-112
Mgst3	1.32456e-05	0.438864	0.106	0.079	0.251202
Ric8	5.44671e-08	0.43878	0.192	0.151	0.00103297
Tmem206	0.00425426	0.438636	0.033	0.023	1
Gm26724	8.52016e-06	0.438202	0.104	0.077	0.161585
S100a13	1.47739e-15	0.437997	0.413	0.351	2.80187e-11
Tspo	6.63299e-22	0.437856	0.699	0.712	1.25795e-17
AU041133	0.0334061	0.437808	0.03	0.023	1
Rrp7a	1.23173e-06	0.437711	0.202	0.164	0.0233597
Prrx1	5.40845e-27	0.437519	0.559	0.474	1.02571e-22
Pmpcb	2.50966e-18	0.437263	0.466	0.411	4.75956e-14
Ass1	0.000134012	0.437204	0.051	0.035	1
Adamtsl4	0.0202716	0.437121	0.092	0.079	1
Zdhhc6	7.51876e-07	0.437012	0.127	0.094	0.0142593
Tmem120a	2.56437e-05	0.436667	0.126	0.098	0.486333
Entpd5	0.0174963	0.43649	0.037	0.028	1
Akt1s1	2.34673e-08	0.436468	0.292	0.248	0.000445057
A730056A06Rik	0.000382846	0.436316	0.083	0.064	1
Josd1	2.87733e-07	0.436285	0.254	0.215	0.00545687
Arl1	4.15678e-44	0.435982	0.72	0.699	7.88332e-40
Gm27029	0.0368955	0.435928	0.019	0.013	1
Hscb	1.38315e-06	0.435849	0.148	0.114	0.0262315
2700069I18Rik	0.0955416	0.435755	0.014	0.01	1
Cdc26	7.08257e-19	0.435742	0.477	0.418	1.34321e-14
Tubd1	0.0457013	0.435382	0.025	0.019	1
Akr1e1	9.07871e-05	0.43517	0.153	0.126	1
Pecam1	0.464372	0.434813	0.017	0.015	1
Fam69a	0.00260669	0.434451	0.06	0.046	1
Arpc2	9.77007e-37	0.434441	0.716	0.703	1.85289e-32
Smpd1	0.000247475	0.433821	0.142	0.118	1
0610010K14Rik	1.18157e-07	0.433802	0.206	0.165	0.00224085
Tomm5	4.22482e-21	0.43378	0.542	0.496	8.01237e-17
Fndc1	5.92827e-09	0.433251	0.283	0.235	0.00011243
Haus8	2.38916e-05	0.43324	0.083	0.06	0.453103
Urm1	9.73689e-07	0.433019	0.228	0.19	0.018466
Snai2	4.94475e-11	0.432153	0.341	0.287	9.37772e-07
Prdx6	2.87717e-38	0.432061	0.719	0.675	5.45654e-34
Fhl3	0.0116948	0.432056	0.032	0.023	1
Fam103a1	3.40411e-16	0.431625	0.485	0.44	6.45589e-12
Cisd1	2.23114e-08	0.431509	0.318	0.277	0.000423135
Ppp1r2	5.64202e-19	0.431481	0.541	0.499	1.07001e-14
Tmem29	0.00132743	0.431403	0.094	0.075	1
Tbc1d15	1.13527e-10	0.431035	0.343	0.292	2.15304e-06
Mark4	1.15533e-05	0.430878	0.121	0.093	0.219109
Xrcc4	3.8787e-06	0.430804	0.144	0.112	0.0735595
Uqcrc2	1.65694e-32	0.42974	0.649	0.637	3.14238e-28
Slc25a26	0.0133659	0.429457	0.056	0.045	1
Tmem19	1.53155e-06	0.429009	0.117	0.087	0.0290459
Zc3h15	2.06328e-23	0.428898	0.579	0.531	3.91301e-19
Gemin2	0.000106392	0.428233	0.106	0.082	1
[truncated: 2,474 more rows]

## Sheet: mdx vs B10 - Up - GO
ID	Description	GeneRatio	BgRatio	pvalue	p.adjust	qvalue	geneID	Count
GO:0001667	ameboidal-type cell migration	50/671	452/28814	7.22583e-20	3.46406e-16	2.17688e-16	Anxa1/Hspb1/Sparc/Timp1/Nrp1/Cdh2/Arid5b/Pak1/Igf2/Sema3a/Plk2/Nr2f2/Pdlim1/Serpinf1/Gpx1/Thbs1/Tgfb1/Amotl1/Sox9/Lgmn/Hdac5/Efnb2/Dusp10/Tpbg/Kitl/Angpt1/Fap/Fn1/Nrp2/Has1/Adora2b/Sema7a/Mef2c/Gata2/Epha2/Ctsh/Hbegf/Aqp1/Gata3/Has2/Sema3c/Sema4f/Fbn2/Sema3g/Sema3d/Cdh5/Dcn/Anln/Rgcc/Cxcl13	50
GO:0060537	muscle tissue development	49/671	493/28814	1.47076e-17	3.52542e-14	2.21543e-14	Ttn/Plagl1/Pak1/Popdc3/Igf2/Svil/Nr2f2/Gpx1/Gpc1/Tgfb1/Jph2/Sox9/Myog/Pim1/Hdac5/Efnb2/Actc1/AW551984/Bvht/Tnnt2/Mylpf/Klf5/Akap6/Neb/Angpt1/Ahr/Agtr2/Sorbs2/Gja1/Cenpf/Casp8/Chrnd/Cdk1/Sgcg/Tnni1/Bdnf/Mef2c/Sap30/Klhl40/Cav3/Flnb/Ccnb1/Klhl41/Sema3c/Acta1/Lox/Fhod3/Myh11/Osr1	49
GO:0007015	actin filament organization	46/671	458/28814	9.93611e-17	1.58779e-13	9.97795e-14	Dpysl3/Cald1/Hsp90b1/Ttn/Tpm2/Nrp1/Pak1/Stmn1/Baiap2/Cdc42ep3/Ppp1r9a/Svil/Marcksl1/Pdlim1/Fscn1/Arpc1b/Clrn1/Dbn1/Tmeff2/Mical2/Actc1/Baiap2l1/Tnnt2/Arhgap18/Plekhh2/Ctnna2/Rhod/Neb/Tmod1/Nedd9/Sorbs2/Micall2/Synpo2l/Coro6/Cav3/Coro2b/Cgnl1/Fmn1/Casp4/Acta1/Diaph3/Cyfip2/Fhod3/Vill/Esam/Rgcc	46
GO:0042692	muscle cell differentiation	44/671	438/28814	4.67227e-16	5.59971e-13	3.51895e-13	Ttn/Cdh2/Myof/Pak1/Popdc3/Igf2/Hacd1/Gpx1/Tgfb1/Gper1/Sox9/Myog/Hdac5/Efnb2/Actc1/AW551984/Bvht/Tnnt2/Klf5/Akap6/Neb/Tmod1/Agtr2/Sorbs2/Ereg/Plekho1/Bdnf/Synpo2l/Mef2c/Tmem119/Klhl40/Cav3/Barx2/Ccl8/Npnt/Klhl41/Acta1/Lox/Rbpms2/Mypn/Fhod3/Msx1/Myh11/Adm	44
GO:0051146	striated muscle cell differentiation	37/671	328/28814	2.74889e-15	2.63563e-12	1.65628e-12	Ttn/Cdh2/Myof/Pak1/Popdc3/Igf2/Hacd1/Gpx1/Tgfb1/Myog/Hdac5/Efnb2/Actc1/AW551984/Bvht/Tnnt2/Klf5/Akap6/Neb/Tmod1/Agtr2/Sorbs2/Plekho1/Bdnf/Synpo2l/Mef2c/Tmem119/Klhl40/Cav3/Barx2/Ccl8/Klhl41/Acta1/Mypn/Fhod3/Msx1/Myh11	37
GO:0030198	extracellular matrix organization	35/671	315/28814	2.4786e-14	1.7975e-11	1.12958e-11	Col1a2/Serpinh1/Col8a1/Lgals3/Col5a2/Postn/Col1a1/Lamb1/Adamts2/Fscn1/Tgfb1/Col27a1/Sox9/Mfap4/Creb3l1/Fap/Adamts4/Fn1/Mmp15/Col4a5/Col6a6/Mmp11/Has1/Ctss/Col13a1/Adamts14/Npnt/Adamts7/Has2/Col25a1/Lox/Smpd3/Ptx3/Myh11/Rgcc	35
GO:0043062	extracellular structure organization	35/671	316/28814	2.72721e-14	1.7975e-11	1.12958e-11	Col1a2/Serpinh1/Col8a1/Lgals3/Col5a2/Postn/Col1a1/Lamb1/Adamts2/Fscn1/Tgfb1/Col27a1/Sox9/Mfap4/Creb3l1/Fap/Adamts4/Fn1/Mmp15/Col4a5/Col6a6/Mmp11/Has1/Ctss/Col13a1/Adamts14/Npnt/Adamts7/Has2/Col25a1/Lox/Smpd3/Ptx3/Myh11/Rgcc	35
GO:0045229	external encapsulating structure organization	35/671	317/28814	2.99958e-14	1.7975e-11	1.12958e-11	Col1a2/Serpinh1/Col8a1/Lgals3/Col5a2/Postn/Col1a1/Lamb1/Adamts2/Fscn1/Tgfb1/Col27a1/Sox9/Mfap4/Creb3l1/Fap/Adamts4/Fn1/Mmp15/Col4a5/Col6a6/Mmp11/Has1/Ctss/Col13a1/Adamts14/Npnt/Adamts7/Has2/Col25a1/Lox/Smpd3/Ptx3/Myh11/Rgcc	35
GO:0050673	epithelial cell proliferation	43/671	476/28814	4.32184e-14	2.3021e-11	1.44668e-11	Cdkn2a/Sparc/Cdkn1c/Col8a1/Cdk6/Gpc3/Igfbp3/Igf2/Nr2f2/Serpinf1/Gpx1/Thbs1/Hmga2/Tgfb1/Ptn/Sox9/Cd109/Cdkn2b/Vash2/Efnb2/Dusp10/Ecm1/Birc5/Fap/Lgr5/Areg/Ereg/Gja1/Adora2b/Mef2c/Gata2/Epha2/Uhrf1/Gata3/Ccnd2/Has2/Mki67/Egfl7/Nrarp/Osr1/Rgcc/Lims2/Flt1	43
GO:0010631	epithelial cell migration	34/671	313/28814	1.13018e-13	5.41808e-11	3.40481e-11	Anxa1/Hspb1/Sparc/Nrp1/Igf2/Sema3a/Plk2/Nr2f2/Serpinf1/Gpx1/Thbs1/Tgfb1/Amotl1/Sox9/Lgmn/Hdac5/Efnb2/Dusp10/Angpt1/Fap/Adora2b/Mef2c/Gata2/Epha2/Ctsh/Hbegf/Aqp1/Gata3/Has2/Cdh5/Dcn/Anln/Rgcc/Cxcl13	34
GO:0090132	epithelium migration	34/671	315/28814	1.36013e-13	5.92768e-11	3.72506e-11	Anxa1/Hspb1/Sparc/Nrp1/Igf2/Sema3a/Plk2/Nr2f2/Serpinf1/Gpx1/Thbs1/Tgfb1/Amotl1/Sox9/Lgmn/Hdac5/Efnb2/Dusp10/Angpt1/Fap/Adora2b/Mef2c/Gata2/Epha2/Ctsh/Hbegf/Aqp1/Gata3/Has2/Cdh5/Dcn/Anln/Rgcc/Cxcl13	34
GO:0090130	tissue migration	34/671	317/28814	1.63435e-13	6.52924e-11	4.10309e-11	Anxa1/Hspb1/Sparc/Nrp1/Igf2/Sema3a/Plk2/Nr2f2/Serpinf1/Gpx1/Thbs1/Tgfb1/Amotl1/Sox9/Lgmn/Hdac5/Efnb2/Dusp10/Angpt1/Fap/Adora2b/Mef2c/Gata2/Epha2/Ctsh/Hbegf/Aqp1/Gata3/Has2/Cdh5/Dcn/Anln/Rgcc/Cxcl13	34
GO:0010632	regulation of epithelial cell migration	29/671	241/28814	5.59179e-13	2.06208e-10	1.29585e-10	Anxa1/Hspb1/Sparc/Nrp1/Igf2/Sema3a/Plk2/Nr2f2/Serpinf1/Thbs1/Tgfb1/Amotl1/Sox9/Lgmn/Hdac5/Dusp10/Angpt1/Adora2b/Mef2c/Gata2/Epha2/Ctsh/Hbegf/Aqp1/Gata3/Has2/Dcn/Rgcc/Cxcl13	29
GO:0032535	regulation of cellular component size	37/671	393/28814	7.6869e-13	2.63221e-10	1.65413e-10	Nrp1/Pak1/Baiap2/Dcx/Cdc42ep3/Sema3a/Ppp1r9a/Svil/Arpc1b/Dbn1/Lpar3/Tnfrsf12a/Baiap2l1/Arhgap18/Plekhh2/Prkg2/Neb/Ahr/Tmod1/Fn1/Islr2/Bdnf/Sema7a/Cdk5r1/Cav3/Aqp1/Fmn1/Sema3c/Sema4f/Cyfip2/Sema3g/Kcnn4/Sema3d/Fhod3/Mt3/Vill/Esam	37
GO:0045787	positive regulation of cell cycle	35/671	355/28814	8.54785e-13	2.73189e-10	1.71677e-10	Anxa1/Igf2/Tgfb1/Bcl2l11/Lgmn/Pim1/Rrm2/Ube2c/Fosl1/Birc5/Asns/Dtl/Psrc1/Ereg/Cdk1/Cdk5r1/Shb/Sphk1/Racgap1/Gpsm2/Ccnd2/Ccnb1/Btc/Kif23/Smpd3/E2f8/Msx1/Dyrk3/Ncapg/Nusap1/Cenpe/Rgcc/Poc1a/Ect2/Rad51ap1	35
GO:0001503	ossification	38/671	421/28814	1.37429e-12	4.11771e-10	2.58764e-10	Col1a2/Cdk6/Gpc3/Igfbp3/Col1a1/Id3/Igf2/Mgp/Tgfb1/Runx2/Ptn/Sox9/Myog/Spp1/Pdlim7/Creb3l1/Hdac5/Ecm1/Ifi204/Noct/Cd276/Ahr/Ifitm1/Cited1/Areg/Gja1/Col13a1/Mef2c/Tmem119/Epha2/Npnt/Adamts7/Fbn2/Enpp1/Lox/Smpd3/Osr1/Aspn	38
GO:0031589	cell-substrate adhesion	35/671	373/28814	3.55374e-12	1.00215e-09	6.2977e-10	Cdkn2a/Col8a1/Cdk6/Postn/Nrp1/Col1a1/Lamb1/Hacd1/Thbs1/Ptn/Gcnt2/Bcl2l11/Spp1/Dbn1/Tmeff2/Bcam/Tnfrsf12a/Edil3/Apod/Rhod/Angpt1/Fn1/Nedd9/Micall2/Col13a1/Parvb/Coro2b/Itga1/Npnt/Fmn1/Msln/Has2/Cd36/Itgb6/Lims2	35
GO:0048638	regulation of developmental growth	36/671	402/28814	6.7817e-12	1.80619e-09	1.13504e-09	Cdkn1a/Nrp1/Pak1/Dcx/Igf2/Sema3a/Hmga2/Gamt/Bcl2l11/Dbn1/Lgmn/Lpar3/Pim1/Tnfrsf12a/H19/Dusp6/Dusp10/Akap6/Ahr/Fn1/Islr2/Gja1/Cdk1/Bdnf/Sema7a/Mef2c/Cdk5r1/Cav3/Foxs1/Ccnb1/Sema3c/Sema4f/Sema3g/Sema3d/Mt3/P2rx5	36
GO:0007517	muscle organ development	34/671	365/28814	8.88816e-12	2.20245e-09	1.38406e-09	Ttn/Plagl1/Arid5b/Popdc3/Id3/Igf2/Svil/Nr2f2/Gpx1/Gpc1/Tgfb1/Jph2/Myog/Hdac5/Actc1/Tnnt2/Mylpf/Klf5/Angpt1/Fzd2/Gja1/Cenpf/Chrnd/Tnni1/Bdnf/Mef2c/Sap30/Etv1/Klhl40/Flnb/Klhl41/Acta1/Lox/Msx1	34
GO:0045765	regulation of angiogenesis	`	307/28814	9.42163e-12	2.20245e-09	1.38406e-09	Hspb1/Sparc/Lgals3/Nrp1/Igf2/Hk2/Plk2/Serpinf1/Thbs1/Hmga2/Ptn/Tnfrsf12a/Creb3l1/Vash2/Ecm1/Adam12/Sh2b3/Gata2/Cela1/Epha2/Ctsh/Sphk1/Aqp1/Ddah1/Cd36/Cdh5/Ecscr/Dcn/Rgcc/Adm/Flt1	31
GO:0000079	regulation of cyclin-dependent protein serine/threonine kinase activity	16/671	73/28814	9.64779e-12	2.20245e-09	1.38406e-09	Cdkn2a/Cdkn1c/Cdkn1a/Nr2f2/Cdkn2b/Pim1/Ccnb2/Casp3/Psrc1/Cdk5r1/Ccne1/Ccnd2/Ccnb1/Ccna2/Plk1/Rgcc	16
GO:0001655	urogenital system development	35/671	387/28814	1.01116e-11	2.2034e-09	1.38466e-09	Anxa1/Cdkn1c/Nrp1/Arid5b/Gpc3/Id3/Serpinf1/Vcan/Tnc/Basp1/Tgfb1/Sox9/Bcl2l11/Spp1/Cd44/Hdac5/Efnb2/Angpt1/Ahr/Lgr5/Agtr2/Cited1/Kif26b/Cenpf/Bdnf/Mef2c/Gata2/Npnt/Aqp1/Gata3/Fmn1/Enpp1/Gdf6/Il6ra/Osr1	35
GO:0014706	striated muscle tissue development	30/671	290/28814	1.11026e-11	2.31416e-09	1.45426e-09	Ttn/Pak1/Tgfb1/Jph2/Pim1/Hdac5/Efnb2/Actc1/AW551984/Bvht/Tnnt2/Akap6/Neb/Angpt1/Agtr2/Sorbs2/Gja1/Cenpf/Casp8/Cdk1/Sgcg/Tnni1/Bdnf/Mef2c/Cav3/Ccnb1/Sema3c/Lox/Fhod3/Myh11	30
GO:1901342	regulation of vasculature development	31/671	311/28814	1.31694e-11	2.63058e-09	1.6531e-09	Hspb1/Sparc/Lgals3/Nrp1/Igf2/Hk2/Plk2/Serpinf1/Thbs1/Hmga2/Ptn/Tnfrsf12a/Creb3l1/Vash2/Ecm1/Adam12/Sh2b3/Gata2/Cela1/Epha2/Ctsh/Sphk1/Aqp1/Ddah1/Cd36/Cdh5/Ecscr/Dcn/Rgcc/Adm/Flt1	31
GO:1904029	regulation of cyclin-dependent protein kinase activity	16/671	76/28814	1.85776e-11	3.56245e-09	2.2387e-09	Cdkn2a/Cdkn1c/Cdkn1a/Nr2f2/Cdkn2b/Pim1/Ccnb2/Casp3/Psrc1/Cdk5r1/Ccne1/Ccnd2/Ccnb1/Ccna2/Plk1/Rgcc	16
GO:0060560	developmental growth involved in morphogenesis	29/671	281/28814	2.60014e-11	4.79426e-09	3.01279e-09	Postn/Nrp1/Pak1/Dcx/Sema3a/Tnc/Tgfb1/Sox9/Dbn1/Lpar3/Tnfrsf12a/Ahr/Fn1/Nrp2/Islr2/Kif26b/Areg/Bdnf/Sema7a/St8sia2/Cdk5r1/Fmn1/Sema3c/Sema4f/Cyfip2/Sema3g/Sema3d/Mt3/Nrn1	29
GO:0040013	negative regulation of locomotion	32/671	340/28814	2.79477e-11	4.96227e-09	3.11837e-09	Dpysl3/Timp1/Nrp1/Igfbp3/Sema3a/Nr2f2/Serpinf1/Thbs1/Tgfb1/Ptn/Cnn2/Dbn1/Tmeff2/Hdac5/Dusp10/Apod/Gm266/Has1/Cd74/Sema7a/Mef2c/Gata3/Sema3c/Sema4f/Sema3g/Sema3d/Dcn/Srgap3/S1pr2/Egfl7/Rgcc/Cxcl13	32
GO:0043542	endothelial cell migration	26/671	228/28814	3.02484e-11	5.17896e-09	3.25455e-09	Anxa1/Hspb1/Sparc/Nrp1/Igf2/Plk2/Nr2f2/Serpinf1/Gpx1/Thbs1/Tgfb1/Amotl1/Lgmn/Hdac5/Efnb2/Angpt1/Fap/Adora2b/Mef2c/Gata2/Epha2/Gata3/Cdh5/Dcn/Rgcc/Cxcl13	26
GO:0050678	regulation of epithelial cell proliferation	35/671	405/28814	3.60444e-11	5.95851e-09	3.74443e-09	Cdkn2a/Sparc/Cdkn1c/Cdk6/Gpc3/Igf2/Nr2f2/Serpinf1/Gpx1/Thbs1/Hmga2/Tgfb1/Ptn/Sox9/Cd109/Cdkn2b/Vash2/Efnb2/Dusp10/Ecm1/Birc5/Gja1/Adora2b/Mef2c/Gata2/Uhrf1/Gata3/Ccnd2/Has2/Egfl7/Nrarp/Osr1/Rgcc/Lims2/Flt1	35
GO:0031032	actomyosin structure organization	25/671	213/28814	3.87048e-11	6.18503e-09	3.88678e-09	Ttn/Nrp1/Pak1/Stmn1/Ppp1r9a/Pdlim1/Cnn2/Tmeff2/Actc1/Tnnt2/Neb/Tmod1/Synpo2l/Mef2c/Cav3/Coro2b/Racgap1/Cgnl1/Klhl41/Acta1/Mypn/Fhod3/Anln/Rgcc/Ect2	25
GO:0050808	synapse organization	39/671	494/28814	4.1856e-11	6.47283e-09	4.06764e-09	Adgrl3/Sparc/Nrp1/Cdh2/Pak1/Baiap2/Ppp1r9a/Tubb5/Arhgap22/Tnc/Dock10/Ptn/Dbn1/Nrxn3/Lgmn/Sparcl1/Efnb2/Tpbg/Tmeff1/Filip1/Ctnna2/Sdk2/Chchd10/Col4a5/Nrp2/Sorbs2/Dok7/Bdnf/Mef2c/St8sia2/Cdk5r1/C1qb/C1qa/Grin2a/Sdk1/Cacnb3/C1qc/Sncg/Cnksr2	39
GO:0032970	regulation of actin filament-based process	35/671	414/28814	6.6122e-11	9.90591e-09	6.22504e-09	Nrp1/Pak1/Stmn1/Baiap2/Cdc42ep3/Ppp1r9a/Svil/Fscn1/Arpc1b/Tgfb1/Cnn2/Dbn1/Tmeff2/Baiap2l1/Tnnt2/Arhgap18/Plekhh2/Ctnna2/Rhod/Akap6/Neb/Tmod1/Synpo2l/Mef2c/Cdk5r1/Cav3/Coro2b/Cgnl1/Fmn1/Cyfip2/Fhod3/Vill/Esam/Rgcc/Ect2	35
GO:0060562	epithelial tube morphogenesis	34/671	395/28814	7.6696e-11	1.09636e-08	6.88973e-09	Nrp1/Gpc3/Pak1/Mgp/Tnc/Hmga2/Tgfb1/Sox9/Cd44/Hdac5/Efnb2/Tead2/Csmd1/Angpt1/Ahr/Lgr5/Agtr2/Fzd2/Kif26b/Areg/Casp3/Gja1/Casp8/Mef2c/Epha2/Cav3/Ctsh/Npnt/Gata3/Fmn1/Nrarp/Osr1/Adm/Flt1	34
GO:0045785	positive regulation of cell adhesion	38/671	482/28814	7.77563e-11	1.09636e-08	6.88973e-09	Anxa1/Col8a1/Cdk6/Nrp1/Igf2/Hacd1/Thbs1/Tgfb1/Ptn/Gcnt2/Adam19/Spp1/Dbn1/Cd44/Efnb2/Dusp10/Edil3/Rhod/Cd276/Angpt1/Fn1/Nedd9/Kif26b/Cd74/Chst2/Shb/Mex3b/Cd1d1/Npnt/Gata3/Fmn1/Has2/Cd36/H2-Aa/H2-Ab1/Il6ra/Cxcl13/Lims2	38
GO:0001649	osteoblast differentiation	25/671	222/28814	9.52277e-11	1.30435e-08	8.19674e-09	Cdk6/Igfbp3/Col1a1/Id3/Igf2/Runx2/Sox9/Spp1/Pdlim7/Creb3l1/Hdac5/Ifi204/Noct/Cd276/Ahr/Cited1/Areg/Gja1/Mef2c/Tmem119/Epha2/Npnt/Fbn2/Enpp1/Lox	25
GO:0048762	mesenchymal cell differentiation	26/671	242/28814	1.14734e-10	1.52788e-08	9.60143e-09	Nrp1/Cdh2/Col1a1/Sema3a/Hmga2/Tgfb1/Gcnt2/Sox9/Kitl/Fn1/Nrp2/Gja1/Sema7a/Mef2c/Wnt10a/Gata3/Has2/Snai1/Sema3c/Sema4f/Sema3g/Sema3d/Msx1/Vasn/Osr1/Rgcc	26
GO:0000280	nuclear division	36/671	445/28814	1.20916e-10	1.56668e-08	9.84528e-09	Cdkn1c/Igf2/Tgfb1/Bcl2l11/Ube2c/Birc5/Top2a/Cks2/Ccnb2/Knstrn/Psrc1/Ereg/Cdca8/Ccne1/Prc1/Sphk1/Racgap1/Bub1/Ccnb1/Nuf2/Btc/Kif23/Mki67/Plk1/Smpd3/Ccsap/Aspm/Kif11/Msx1/Ncapg/Nusap1/Kif22/Cenpe/Rgcc/Cenpk/Rad51ap1	36
GO:0090287	regulation of cellular response to growth factor stimulus	29/671	300/28814	1.26347e-10	1.59396e-08	1.00167e-08	Cdkn1c/Hspa5/Myof/Gpc3/Thbs1/Gpc1/Tgfb1/Runx2/Cd109/Cdkn2b/Creb3l1/Peg10/Angpt1/Agtr2/Pelo/Chst11/Cav3/Npnt/Gata3/Fbn2/Cyfip2/Lox/Cdh5/Mt3/Dcn/Msx1/Vasn/Cxcl13/Aspn	29
GO:0140014	mitotic nuclear division	28/671	281/28814	1.30502e-10	1.60417e-08	1.00809e-08	Cdkn1c/Igf2/Tgfb1/Ube2c/Birc5/Knstrn/Psrc1/Ereg/Cdca8/Prc1/Sphk1/Racgap1/Bub1/Ccnb1/Nuf2/Btc/Kif23/Mki67/Plk1/Smpd3/Ccsap/Kif11/Ncapg/Nusap1/Kif22/Cenpe/Rgcc/Cenpk	28
GO:0010594	regulation of endothelial cell migration	22/671	174/28814	1.3518e-10	1.62014e-08	1.01812e-08	Anxa1/Hspb1/Sparc/Nrp1/Igf2/Plk2/Nr2f2/Serpinf1/Thbs1/Tgfb1/Amotl1/Lgmn/Hdac5/Angpt1/Adora2b/Mef2c/Gata2/Epha2/Gata3/Dcn/Rgcc/Cxcl13	22
GO:0072001	renal system development	31/671	345/28814	1.83002e-10	2.13474e-08	1.34151e-08	Cdkn1c/Nrp1/Arid5b/Gpc3/Id3/Vcan/Basp1/Tgfb1/Sox9/Bcl2l11/Spp1/Cd44/Hdac5/Efnb2/Angpt1/Ahr/Lgr5/Agtr2/Cited1/Kif26b/Cenpf/Bdnf/Mef2c/Npnt/Aqp1/Gata3/Fmn1/Enpp1/Gdf6/Il6ra/Osr1	31
GO:0032956	regulation of actin cytoskeleton organization	32/671	366/28814	1.87024e-10	2.13474e-08	1.34151e-08	Nrp1/Pak1/Stmn1/Baiap2/Cdc42ep3/Ppp1r9a/Svil/Fscn1/Arpc1b/Tgfb1/Dbn1/Tmeff2/Baiap2l1/Arhgap18/Plekhh2/Ctnna2/Rhod/Neb/Tmod1/Synpo2l/Mef2c/Cdk5r1/Cav3/Coro2b/Cgnl1/Fmn1/Cyfip2/Fhod3/Vill/Esam/Rgcc/Ect2	32
GO:0090068	positive regulation of cell cycle process	27/671	267/28814	2.00353e-10	2.2337e-08	1.40369e-08	Anxa1/Igf2/Tgfb1/Rrm2/Ube2c/Birc5/Dtl/Ereg/Cdk1/Sphk1/Racgap1/Gpsm2/Ccnd2/Ccnb1/Btc/Kif23/Smpd3/E2f8/Msx1/Dyrk3/Ncapg/Nusap1/Cenpe/Rgcc/Poc1a/Ect2/Rad51ap1	27
GO:0051216	cartilage development	24/671	213/28814	2.23264e-10	2.43257e-08	1.52867e-08	Serpinh1/Col1a1/Mgp/Thbs1/Hmga2/Tgfb1/Runx2/Col27a1/Prrx2/Sox9/Ecm1/Prkg2/Chst11/Mef2c/Mustn1/Barx2/Adamts7/Snai1/Enpp1/Smpd3/Gdf6/Msx1/Osr1/Poc1a	24
GO:0042060	wound healing	32/671	374/28814	3.23541e-10	3.44679e-08	2.16602e-08	Anxa1/Cdkn1a/Timp1/Myof/Pak1/Col1a1/Gpx1/Thbs1/Tgfb1/Cnn2/Tmeff2/Cd109/Tnfrsf12a/Cd44/Elk3/Sdc1/Sh2b3/Fn1/Gja1/Gata2/Mustn1/Cav3/Hbegf/Aqp1/Fcer1g/Cd36/Lox/Ubash3b/Procr/Itgb6/C1qtnf1/Il6ra	32
GO:0007051	spindle organization	22/671	185/28814	4.46711e-10	4.6555e-08	2.9256e-08	Stmn1/Tubb5/Plk2/Ccnb2/Knstrn/Psrc1/Prc1/Racgap1/Gpsm2/Haus4/Ccnb1/Nuf2/Kif23/Plk1/Dlgap5/Ccsap/Aspm/Kif11/Cenph/Kif4/Cenpe/Poc1a	22
GO:0048588	developmental cell growth	27/671	277/28814	4.57416e-10	4.66565e-08	2.93197e-08	Postn/Nrp1/Pak1/Dcx/Sema3a/Sox9/Dbn1/Lpar3/Tnfrsf12a/Akap6/Agtr2/Fn1/Nrp2/Sorbs2/Islr2/Bdnf/Sema7a/St8sia2/Cdk5r1/Cav3/Sema3c/Sema4f/Cyfip2/Sema3g/Sema3d/Mt3/Nrn1	27
GO:0060348	bone development	26/671	258/28814	4.67725e-10	4.6714e-08	2.93559e-08	Serpinh1/Sparc/Col1a1/Pdgfc/Thbs1/Runx2/Col27a1/Lrrk1/Sox9/Ecm1/Sh2b3/Gja1/Col13a1/Mef2c/Tmem119/Tyrobp/Adamts7/Has2/Enpp1/Lox/Smpd3/Tjp2/Msx1/Itgb6/Slc9b2/Poc1a	26
GO:0140694	non-membrane-bounded organelle assembly	32/671	381/28814	5.15831e-10	5.04672e-08	3.17145e-08	Ttn/Tubb5/Plk2/Fscn1/Actc1/Tnnt2/Noct/Neb/Tmod1/Ccnb2/Cenpa/Cenpw/Synpo2l/Mef2c/Cav3/Prc1/Racgap1/Gpsm2/Haus4/Klhl41/Acta1/Kif23/Plk1/Mypn/Fhod3/Dlgap5/Ccsap/Aspm/Kif11/Cenph/Cenpe/Cenpk	32
GO:0032102	negative regulation of response to external stimulus	33/671	403/28814	5.30468e-10	5.08613e-08	3.19621e-08	Nrp1/Igf2/Sema3a/Serpinf1/Gpx1/Thbs1/Gper1/Dbn1/Cd109/Cd44/C1qtnf3/Tspan6/Dusp10/Ifi204/Ctnna2/Cd276/Sh2b3/Metrnl/Gja1/Sema7a/Mfhas1/Gata3/Pbk/Sema3c/Cacnb3/Sema4f/Sema3g/Ubash3b/Sema3d/Cdh5/C1qtnf1/Ctla2a/Cxcl13	33
GO:0060485	mesenchyme development	28/671	299/28814	5.46651e-10	5.13852e-08	3.22913e-08	Nrp1/Cdh2/Col1a1/Sema3a/Thbs1/Hmga2/Tgfb1/Gcnt2/Sox9/Tead2/Kitl/Fn1/Nrp2/Gja1/Sema7a/Mef2c/Wnt10a/Gata3/Has2/Snai1/Sema3c/Sema4f/Sema3g/Sema3d/Msx1/Vasn/Osr1/Rgcc	28
GO:0048285	organelle fission	37/671	498/28814	7.252e-10	6.68579e-08	4.20146e-08	Cdkn1c/Igf2/Tgfb1/Bcl2l11/Ube2c/Birc5/Top2a/Cks2/Ccnb2/Knstrn/Psrc1/Ereg/Cdca8/Ccne1/Prc1/Sphk1/Racgap1/Bub1/Ccnb1/Nuf2/Btc/Kif23/Mki67/Plk1/Smpd3/Dcn/Ccsap/Aspm/Kif11/Msx1/Ncapg/Nusap1/Kif22/Cenpe/Rgcc/Cenpk/Rad51ap1	37
GO:0050680	negative regulation of epithelial cell proliferation	21/671	173/28814	7.59404e-10	6.86902e-08	4.31661e-08	Cdkn2a/Sparc/Cdkn1c/Cdk6/Gpc3/Nr2f2/Serpinf1/Thbs1/Tgfb1/Ptn/Sox9/Cd109/Cdkn2b/Efnb2/Dusp10/Gja1/Mef2c/Gata3/Rgcc/Lims2/Flt1	21
GO:0055001	muscle cell development	24/671	228/28814	9.04065e-10	8.02608e-08	5.04373e-08	Ttn/Myof/Pak1/Gpx1/Myog/Hdac5/Actc1/Tnnt2/Akap6/Neb/Tmod1/Agtr2/Sorbs2/Synpo2l/Mef2c/Klhl40/Cav3/Klhl41/Acta1/Lox/Mypn/Fhod3/Myh11/Adm	24
GO:0031214	biomineral tissue development	21/671	176/28814	1.04408e-09	9.10058e-08	5.71896e-08	Col1a2/Gpc3/Col1a1/Hacd1/Mgp/Tgfb1/Ptn/Sox9/Spp1/Ecm1/Cd276/Gja1/Mef2c/Tmem119/Fbn2/Enpp1/Lox/Smpd3/Itgb6/Osr1/Aspn	21
GO:0001763	morphogenesis of a branching structure	25/671	249/28814	1.09123e-09	9.34174e-08	5.87051e-08	Nrp1/Gpc3/Pak1/Sema3a/Mgp/Tnc/Hmga2/Tgfb1/Sox9/Cd44/Csmd1/Angpt1/Ahr/Agtr2/Areg/Col13a1/Epha2/Cav3/Ctsh/Npnt/Cpe/Sema3c/Nrarp/Adm/Flt1	25
GO:0001822	kidney development	29/671	330/28814	1.18752e-09	9.86116e-08	6.19692e-08	Cdkn1c/Nrp1/Arid5b/Gpc3/Id3/Vcan/Basp1/Tgfb1/Sox9/Bcl2l11/Spp1/Cd44/Efnb2/Angpt1/Ahr/Agtr2/Cited1/Kif26b/Cenpf/Bdnf/Mef2c/Npnt/Aqp1/Gata3/Fmn1/Enpp1/Gdf6/Il6ra/Osr1	29
GO:0001558	regulation of cell growth	35/671	461/28814	1.19305e-09	9.86116e-08	6.19692e-08	Cdkn2a/Cdkn1a/Nrp1/Igfbp3/Pak1/Dcx/Sema3a/Tnc/Tgfb1/Dbn1/Lpar3/Tnfrsf12a/Cd44/Bbc3/Rrad/Akap6/Fn1/Islr2/Psrc1/Gja1/Il3ra/Bdnf/Sema7a/Cdk5r1/Cav3/Hbegf/Sphk1/Sema3c/Sema4f/Sema3g/Enpp1/Sema3d/Mt3/Cgref1/Msx1	35
GO:0043534	blood vessel endothelial cell migration	17/671	116/28814	1.71185e-09	1.39095e-07	8.74096e-08	Anxa1/Hspb1/Nrp1/Igf2/Plk2/Gpx1/Thbs1/Tgfb1/Amotl1/Hdac5/Efnb2/Angpt1/Mef2c/Gata2/Epha2/Cdh5/Rgcc	17
GO:0061448	connective tissue development	27/671	295/28814	1.83631e-09	1.46721e-07	9.22019e-08	Serpinh1/Arid5b/Col1a1/Mgp/Thbs1/Hmga2/Tgfb1/Runx2/Col27a1/Prrx2/Sox9/Ecm1/Prkg2/Chst11/Mef2c/Mustn1/Barx2/Adamts7/Snai1/Enpp1/Lox/Smpd3/Gdf6/Msx1/Il6ra/Osr1/Poc1a	27
GO:1902850	microtubule cytoskeleton organization involved in mitosis	19/671	148/28814	1.88706e-09	1.48304e-07	9.31971e-08	Stmn1/Plk2/Psrc1/Cenpa/Prc1/Racgap1/Gpsm2/Ccnb1/Nuf2/Kif23/Plk1/Dlgap5/Ccsap/Kif11/Cenph/Kif4/Nusap1/Cenpe/Poc1a	19
GO:0110148	biomineralization	21/671	185/28814	2.60617e-09	2.01516e-07	1.26636e-07	Col1a2/Gpc3/Col1a1/Hacd1/Mgp/Tgfb1/Ptn/Sox9/Spp1/Ecm1/Cd276/Gja1/Mef2c/Tmem119/Fbn2/Enpp1/Lox/Smpd3/Itgb6/Osr1/Aspn	21
GO:0003012	muscle system process	33/671	430/28814	2.72809e-09	2.07595e-07	1.30456e-07	Cald1/Ttn/Tpm2/Pak1/Gper1/Myog/Dbn1/Arhgap42/Fbxo32/Atp1b1/Actc1/Tnnt2/Myl1/Mylpf/Chrng/Akap6/Pde5a/Tmod1/Agtr2/Sorbs2/Chrnd/Adora2b/Tnni1/Mef2c/Cav3/Gatm/Sphk1/Npnt/Myh3/Cmya5/Smpd3/Myh11/Flt1	33
GO:0085029	extracellular matrix assembly	11/671	43/28814	2.9425e-09	2.20412e-07	1.38511e-07	Col1a2/Lamb1/Tgfb1/Sox9/Mfap4/Has1/Has2/Lox/Smpd3/Myh11/Rgcc	11
GO:0002573	myeloid leukocyte differentiation	24/671	242/28814	3.0033e-09	2.21505e-07	1.39197e-07	Cdk6/Gpc3/Tgfb1/Lrrk1/Cd109/Ifi204/Kitl/Inpp4b/Rbp1/Casp8/Il3ra/Cd74/Mef2c/Gata2/Epha2/Tyrobp/Gata3/Fcer1g/Enpp1/Ubash3b/C1qc/Tjp2/Itgb6/Slc9b2	24
GO:0007052	mitotic spindle organization	17/671	121/28814	3.32185e-09	2.41287e-07	1.51629e-07	Stmn1/Plk2/Psrc1/Prc1/Racgap1/Gpsm2/Ccnb1/Nuf2/Kif23/Plk1/Dlgap5/Ccsap/Kif11/Cenph/Kif4/Cenpe/Poc1a	17
GO:0071560	cellular response to transforming growth factor beta stimulus	23/671	226/28814	3.8938e-09	2.78419e-07	1.74963e-07	Col1a2/Cdkn1c/Hspa5/Thbs1/Tgfb1/Gcnt2/Sox9/Dbn1/Cd109/Cdkn2b/Peg10/Cited1/Chst11/Mef2c/Cav3/Npnt/Cilp/Fbn2/Lox/Cdh5/Itgb6/Vasn/Aspn	23
GO:0045926	negative regulation of growth	25/671	265/28814	3.9492e-09	2.78419e-07	1.74963e-07	Cdkn2a/Cdkn1a/Nrp1/Gpc3/Pak1/Sema3a/Tgfb1/Lgmn/H19/Dusp10/Bbc3/Rrad/Psrc1/Gja1/Sema7a/Cdk5r1/Cav3/Sema3c/Sema4f/Sema3g/Enpp1/Sema3d/Mt3/Cgref1/Msx1	25
GO:0043491	protein kinase B signaling	22/671	208/28814	4.14273e-09	2.86262e-07	1.79892e-07	Igf2/Phlda3/Gpx1/Thbs1/Tgfb1/Gcnt2/Gper1/Sox9/C1qtnf3/Tpbg/Angpt1/Inpp4b/Sh2b3/Epha2/Cav3/Hbegf/Mfhas1/Gata3/Lox/Smpd3/Mt3/C1qtnf1	22
GO:0048608	reproductive structure development	35/671	484/28814	4.23376e-09	2.86262e-07	1.79892e-07	Anxa1/Cdkn1c/Arid5b/Igf2/Sema3a/Nr2f2/Serpinf1/Tnc/Hmga2/Ptn/Sox9/Bcl2l11/Cd44/Vash2/Fosl1/Csmd1/Peg10/Kitl/Angpt1/Ahr/Cited1/Nrk/Ereg/Gja1/Gata2/Tcf7/Gata3/Serpinb6b/Snai1/Fbn2/E2f8/Ptx3/Aspm/Osr1/Adm	35
GO:0010810	regulation of cell-substrate adhesion	23/671	227/28814	4.2396e-09	2.86262e-07	1.79892e-07	Cdkn2a/Col8a1/Cdk6/Postn/Nrp1/Col1a1/Hacd1/Thbs1/Ptn/Gcnt2/Spp1/Dbn1/Edil3/Apod/Rhod/Fn1/Nedd9/Coro2b/Npnt/Fmn1/Has2/Cd36/Lims2	23
GO:0010634	positive regulation of epithelial cell migration	19/671	156/28814	4.60226e-09	3.06434e-07	1.92568e-07	Anxa1/Hspb1/Sparc/Nrp1/Igf2/Plk2/Thbs1/Tgfb1/Amotl1/Sox9/Lgmn/Angpt1/Adora2b/Gata2/Ctsh/Hbegf/Aqp1/Gata3/Has2	19
GO:0032963	collagen metabolic process	17/671	124/28814	4.86484e-09	3.1948e-07	2.00767e-07	Col1a2/Serpinh1/Vim/Col1a1/Adamts2/Tgfb1/Mfap4/Creb3l1/Fap/Fn1/Mmp15/Mmp11/Ctss/Adora2b/Smpd3/Il6ra/Rgcc	17
GO:0071900	regulation of protein serine/threonine kinase activity	29/671	352/28814	5.18167e-09	3.34311e-07	2.10087e-07	Cdkn2a/Cdkn1c/Cdkn1a/Pkig/Pak1/Pdgfc/Nr2f2/Thbs1/Hmga2/Tgfb1/Cdkn2b/Pim1/Dusp10/Kitl/Akap6/Pde5a/Sh2b3/Ccnb2/Casp3/Psrc1/Cdk5r1/Ccne1/Cav3/Ccnd2/Ccnb1/Ccna2/Plk1/Rgcc/Flt1	29
GO:0061458	reproductive system development	35/671	488/28814	5.23015e-09	3.34311e-07	2.10087e-07	Anxa1/Cdkn1c/Arid5b/Igf2/Sema3a/Nr2f2/Serpinf1/Tnc/Hmga2/Ptn/Sox9/Bcl2l11/Cd44/Vash2/Fosl1/Csmd1/Peg10/Kitl/Angpt1/Ahr/Cited1/Nrk/Ereg/Gja1/Gata2/Tcf7/Gata3/Serpinb6b/Snai1/Fbn2/E2f8/Ptx3/Aspm/Osr1/Adm	35
GO:0061138	morphogenesis of a branching epithelium	23/671	230/28814	5.45632e-09	3.39709e-07	2.13479e-07	Nrp1/Gpc3/Pak1/Sema3a/Mgp/Tnc/Hmga2/Tgfb1/Sox9/Cd44/Csmd1/Angpt1/Ahr/Agtr2/Areg/Epha2/Cav3/Ctsh/Npnt/Sema3c/Nrarp/Adm/Flt1	23
GO:0071559	response to transforming growth factor beta	23/671	230/28814	5.45632e-09	3.39709e-07	2.13479e-07	Col1a2/Cdkn1c/Hspa5/Thbs1/Tgfb1/Gcnt2/Sox9/Dbn1/Cd109/Cdkn2b/Peg10/Cited1/Chst11/Mef2c/Cav3/Npnt/Cilp/Fbn2/Lox/Cdh5/Itgb6/Vasn/Aspn	23
GO:0048738	cardiac muscle tissue development	25/671	270/28814	5.77931e-09	3.55205e-07	2.23217e-07	Ttn/Pak1/Tgfb1/Jph2/Pim1/Efnb2/Actc1/AW551984/Bvht/Tnnt2/Akap6/Neb/Angpt1/Agtr2/Sorbs2/Gja1/Casp8/Cdk1/Sgcg/Tnni1/Mef2c/Cav3/Ccnb1/Fhod3/Myh11	25
GO:0007162	negative regulation of cell adhesion	27/671	313/28814	6.60129e-09	4.0059e-07	2.51737e-07	Anxa1/Hspb1/Cdkn2a/Lgals3/Postn/Col1a1/Lamb1/Tnc/Thbs1/Tgfb1/Gcnt2/Cd44/Apod/Pde5a/Cd276/Angpt1/Sh2b3/Casp3/Cd74/Coro2b/Jam2/H2-Aa/Ubash3b/C1qtnf1/H2-Ab1/Nrarp/Rgcc	27
GO:0008361	regulation of cell size	22/671	214/28814	7.0291e-09	4.21219e-07	2.64701e-07	Nrp1/Pak1/Dcx/Sema3a/Dbn1/Lpar3/Tnfrsf12a/Prkg2/Ahr/Fn1/Islr2/Bdnf/Sema7a/Cdk5r1/Cav3/Aqp1/Sema3c/Sema4f/Sema3g/Kcnn4/Sema3d/Mt3	22
GO:0002683	negative regulation of immune system process	33/671	448/28814	7.50796e-09	4.4436e-07	2.79244e-07	Anxa1/Hspb1/Cdkn2a/Lgals3/Cdk6/Igf2/Gpx1/Thbs1/Tgfb1/Gper1/Sox9/Cd44/Dusp10/Ifi204/Apod/Kitl/Pde5a/Cd276/Angpt1/Ahr/Inpp4b/Casp3/Cd74/Gata2/Tyrobp/Fcer1g/H2-Aa/Ubash3b/C1qc/Tjp2/Adgrf5/H2-Ab1/Nrarp	33
GO:0030282	bone mineralization	17/671	128/28814	7.94901e-09	4.59127e-07	2.88523e-07	Col1a2/Gpc3/Mgp/Ptn/Sox9/Spp1/Ecm1/Cd276/Gja1/Mef2c/Tmem119/Fbn2/Enpp1/Lox/Smpd3/Osr1/Aspn	17
GO:0061387	regulation of extent of cell growth	17/671	128/28814	7.94901e-09	4.59127e-07	2.88523e-07	Nrp1/Pak1/Dcx/Sema3a/Dbn1/Lpar3/Tnfrsf12a/Fn1/Islr2/Bdnf/Sema7a/Cdk5r1/Sema3c/Sema4f/Sema3g/Sema3d/Mt3	17
GO:0035265	organ growth	22/671	217/28814	9.0898e-09	5.18768e-07	3.26003e-07	Ttn/Pak1/Igf2/Thbs1/Col27a1/Sox9/Bcl2l11/Pim1/Dusp6/Ecm1/Akap6/Ahr/Agtr2/Sorbs2/Gja1/Cdk1/Mef2c/Cav3/Ccnb1/Enpp1/Smpd3/Poc1a	22
GO:0002062	chondrocyte differentiation	16/671	115/28814	1.10879e-08	6.25233e-07	3.92907e-07	Serpinh1/Hmga2/Tgfb1/Runx2/Col27a1/Sox9/Ecm1/Prkg2/Chst11/Mef2c/Mustn1/Adamts7/Smpd3/Gdf6/Osr1/Poc1a	16
GO:0007346	regulation of mitotic cell cycle	34/671	479/28814	1.12161e-08	6.25233e-07	3.92907e-07	Anxa1/Cdkn2a/Cdkn1c/Cdkn1a/Igf2/Hacd1/Hmga2/Tgfb1/Afap1l2/Cdkn2b/Lgmn/Rrm2/Ube2c/Birc5/Asns/Dtl/Cks2/Ereg/Cenpf/Cdk1/Ak1/Shb/Sphk1/Bub1/Ccnd2/Ccnb1/Btc/Mki67/Plk1/Smpd3/Dlgap5/Nusap1/Cenpe/Rgcc	34
GO:0030308	negative regulation of cell growth	21/671	204/28814	1.50649e-08	8.20692e-07	5.15737e-07	Cdkn2a/Cdkn1a/Nrp1/Pak1/Sema3a/Tgfb1/Bbc3/Rrad/Psrc1/Gja1/Sema7a/Cdk5r1/Cav3/Sema3c/Sema4f/Sema3g/Enpp1/Sema3d/Mt3/Cgref1/Msx1	21
GO:1990138	neuron projection extension	21/671	204/28814	1.50649e-08	8.20692e-07	5.15737e-07	Postn/Nrp1/Pak1/Dcx/Sema3a/Dbn1/Tnfrsf12a/Fn1/Nrp2/Islr2/Bdnf/Sema7a/St8sia2/Cdk5r1/Sema3c/Sema4f/Cyfip2/Sema3g/Sema3d/Mt3/Nrn1	21
GO:0072073	kidney epithelium development	18/671	152/28814	1.82595e-08	9.83553e-07	6.18082e-07	Gpc3/Vcan/Basp1/Tgfb1/Sox9/Cd44/Efnb2/Agtr2/Cited1/Kif26b/Bdnf/Mef2c/Npnt/Aqp1/Gata3/Fmn1/Gdf6/Osr1	18
GO:0050727	regulation of inflammatory response	28/671	351/28814	1.9116e-08	1.01825e-06	6.39884e-07	Anxa1/Fabp4/Serpinf1/Pde2a/Tnc/Gpx1/Gper1/Cd44/C1qtnf3/Dusp10/Pde5a/Cd276/Metrnl/Ctss/Lacc1/Adora2b/Sema7a/Tslp/Mfhas1/Sphk1/Ctsc/Gata3/Fcer1g/Pbk/Casp4/Gprc5b/Cdh5/Ctla2a	28
GO:0007409	axonogenesis	34/671	493/28814	2.27865e-08	1.20042e-06	7.54367e-07	Vim/Nrp1/Cdh2/Pak1/Ccdc141/Stmn1/Dcx/Sema3a/Matn2/Dbn1/Lpar3/Tnfrsf12a/Efnb2/Ctnna2/Ablim1/Fn1/Nrp2/Islr2/Bdnf/Sema7a/Mef2c/Cdk5r1/Etv1/Epha2/Gata3/Cnp/Col25a1/Sema3c/Sema4f/Sema3g/Sema3d/Mypn/Mt3/Nrn1	34
GO:0001776	leukocyte homeostasis	16/671	122/28814	2.62142e-08	1.36599e-06	8.58411e-07	Anxa1/Dock10/Tgfb1/Bcl2l11/Slc40a1/Cd44/Kitl/Ahr/Sh2b3/Ccnb2/Casp3/Pmaip1/Cd74/Mef2c/Fcer1g/Enpp1	16
GO:0048754	branching morphogenesis of an epithelial tube	20/671	192/28814	2.71086e-08	1.39741e-06	8.78154e-07	Nrp1/Gpc3/Pak1/Mgp/Tnc/Hmga2/Tgfb1/Sox9/Cd44/Csmd1/Angpt1/Ahr/Agtr2/Areg/Epha2/Cav3/Ctsh/Npnt/Nrarp/Flt1	20
GO:0051271	negative regulation of cellular component movement	26/671	314/28814	2.89774e-08	1.47191e-06	9.24972e-07	Dpysl3/Timp1/Igfbp3/Sema3a/Nr2f2/Serpinf1/Thbs1/Tgfb1/Ptn/Cnn2/Dbn1/Tmeff2/Hdac5/Dusp10/Apod/Gm266/Has1/Cd74/Mef2c/Gata3/Dcn/Srgap3/S1pr2/Egfl7/Rgcc/Cxcl13	26
GO:0045860	positive regulation of protein kinase activity	28/671	358/28814	2.9168e-08	1.47191e-06	9.24972e-07	Cdkn1a/Pak1/Pdgfc/Ppp1r9a/Thbs1/Hmga2/Tgfb1/Pim1/Kitl/Akap6/Pde5a/Angpt1/Nedd9/Dok7/Areg/Psrc1/Ereg/Cdk5r1/Hbegf/Ccnd2/Btc/Gprc5b/Mt3/Il6ra/Cenpe/Rgcc/Ect2/Flt1	28
GO:0048732	gland development	33/671	476/28814	3.24048e-08	1.61821e-06	1.01691e-06	Anxa1/Cdkn2a/Cdkn1c/Nrp1/Arid5b/Igf2/Sema3a/Serpinf1/Tnc/Gpx1/Hmga2/Tgfb1/Ptn/Sox9/Bcl2l11/Cd44/Csmd1/Ahr/Lbh/Ccnb2/Areg/Gja1/Gata2/Cela1/Epha2/Cav3/Wnt10a/Gata3/Sema3c/Mki67/E2f8/Msx1/Lims2	33
GO:0043535	regulation of blood vessel endothelial cell migration	14/671	93/28814	3.2857e-08	1.62388e-06	1.02048e-06	Anxa1/Hspb1/Nrp1/Igf2/Plk2/Thbs1/Tgfb1/Amotl1/Hdac5/Angpt1/Mef2c/Gata2/Epha2/Rgcc	14
GO:0007059	chromosome segregation	27/671	340/28814	3.76065e-08	1.83965e-06	1.15607e-06	Ube2c/Birc5/Top2a/Knstrn/Psrc1/Cenpf/Cenpw/Cdca8/Ccne1/Prc1/Racgap1/Bub1/Ccnb1/Nuf2/Kif23/Mki67/Plk1/Ska1/Dlgap5/Esco2/Ncapg/Cenph/Nusap1/Kif22/Cenpe/Ect2/Cenpk	27
GO:0048675	axon extension	17/671	142/28814	3.84686e-08	1.85341e-06	1.16471e-06	Nrp1/Pak1/Dcx/Sema3a/Dbn1/Tnfrsf12a/Fn1/Nrp2/Islr2/Bdnf/Sema7a/Cdk5r1/Sema3c/Sema4f/Sema3g/Sema3d/Mt3	17
GO:0003018	vascular process in circulatory system	22/671	235/28814	3.87254e-08	1.85341e-06	1.16471e-06	Fabp5/Pde2a/Gpx1/Tgfb1/Gper1/Arhgap42/Pde5a/Angpt1/Ahr/Agtr2/Abcg2/Gja1/Adora2b/Itga1/Ddah1/Cd36/Slc2a1/Smpd3/Cdh5/Tjp2/Plvap/Adm	22
GO:0110053	regulation of actin filament organization	24/671	276/28814	3.90477e-08	1.85341e-06	1.16471e-06	Nrp1/Pak1/Stmn1/Baiap2/Cdc42ep3/Ppp1r9a/Svil/Arpc1b/Dbn1/Tmeff2/Baiap2l1/Arhgap18/Plekhh2/Ctnna2/Tmod1/Synpo2l/Coro2b/Cgnl1/Fmn1/Cyfip2/Fhod3/Vill/Esam/Rgcc	24
GO:0010563	negative regulation of phosphorus metabolic process	32/671	457/28814	4.15972e-08	1.93609e-06	1.21667e-06	Hspb1/Cdkn2a/Cdkn1c/Cdkn1a/Gadd45g/Pkig/Igfbp3/Fabp4/Nr2f2/Tgfb1/Lrrk1/Myog/Cd109/Cdkn2b/Dusp6/Dusp10/Klhl31/Angpt1/Ahr/Sh2b3/Casp3/Cav3/Shb/Mfhas1/Dbndd1/Pbk/Ccnb1/Cmya5/Plk1/Enpp1/Ubash3b/Ptprb	32
GO:0045936	negative regulation of phosphate metabolic process	32/671	457/28814	4.15972e-08	1.93609e-06	1.21667e-06	Hspb1/Cdkn2a/Cdkn1c/Cdkn1a/Gadd45g/Pkig/Igfbp3/Fabp4/Nr2f2/Tgfb1/Lrrk1/Myog/Cd109/Cdkn2b/Dusp6/Dusp10/Klhl31/Angpt1/Ahr/Sh2b3/Casp3/Cav3/Shb/Mfhas1/Dbndd1/Pbk/Ccnb1/Cmya5/Plk1/Enpp1/Ubash3b/Ptprb	32
GO:0060350	endochondral bone morphogenesis	12/671	67/28814	4.29471e-08	1.9797e-06	1.24407e-06	Serpinh1/Col1a1/Thbs1/Runx2/Col27a1/Sox9/Col13a1/Mef2c/Tmem119/Enpp1/Smpd3/Poc1a	12
GO:1902903	regulation of supramolecular fiber organization	29/671	388/28814	4.45602e-08	2.03449e-06	1.27851e-06	Nrp1/Pak1/Stmn1/Baiap2/Cdc42ep3/Ppp1r9a/Svil/Arpc1b/Dbn1/Tmeff2/Baiap2l1/Arhgap18/Plekhh2/Ctnna2/Tmod1/Psrc1/Synpo2l/Mef2c/Cav3/Coro2b/Cgnl1/Fmn1/Ckap2/Cyfip2/Cdh5/Fhod3/Vill/Esam/Rgcc	29
GO:1902105	regulation of leukocyte differentiation	26/671	323/28814	5.12011e-08	2.31564e-06	1.45519e-06	Anxa1/Hspb1/Cdkn2a/Cdk6/Tgfb1/Cd44/Dusp10/Kitl/Inpp4b/Sh2b3/Rbp1/Casp8/Cd74/Gata2/Shb/Cd1d1/Tyrobp/Tcf7/Gata3/H2-Aa/Ubash3b/C1qc/Tjp2/Ctla2a/Nrarp/Slc9b2	26
GO:0048640	negative regulation of developmental growth	16/671	128/28814	5.2232e-08	2.33608e-06	1.46804e-06	Cdkn1a/Nrp1/Pak1/Sema3a/Lgmn/H19/Dusp10/Gja1/Sema7a/Cdk5r1/Cav3/Sema3c/Sema4f/Sema3g/Sema3d/Mt3	16
GO:0007178	transmembrane receptor protein serine/threonine kinase signaling pathway	29/671	391/28814	5.26277e-08	2.33608e-06	1.46804e-06	Col1a2/Vim/Cdkn1c/Hspa5/Gpc3/Inhbb/Thbs1/Tgfb1/Runx2/Gcnt2/Cd109/Cdkn2b/Peg10/Cited1/Pelo/Chst11/Tgif2/Cav3/Npnt/Cilp/Fbn2/Lox/Smpd3/Cdh5/Gdf6/Msx1/Itgb6/Vasn/Aspn	29
GO:0030099	myeloid cell differentiation	31/671	439/28814	5.59922e-08	2.45914e-06	1.54536e-06	Cdkn1c/Cdk6/Gpc3/Tgfb1/Lrrk1/Cd109/Ifi204/Kitl/Inpp4b/Sh2b3/Rbp1/Casp3/Casp8/Il3ra/Cd74/Mef2c/Gata2/Epha2/Mfhas1/Tyrobp/Gata3/Fcer1g/Enpp1/Lox/Ubash3b/C1qc/Tjp2/Adgrf5/Itgb6/Dyrk3/Slc9b2	31
GO:0048863	stem cell differentiation	22/671	240/28814	5.64257e-08	2.45914e-06	1.54536e-06	Cdk6/Nrp1/Cdh2/Sema3a/Runx2/Ptn/Sox9/Tead2/Bvht/Kitl/Lbh/Fn1/Nrp2/Sema7a/Mef2c/Wnt10a/Sema3c/Sema4f/Sema3g/Sema3d/Msx1/Osr1	22
GO:0030516	regulation of axon extension	15/671	113/28814	6.04728e-08	2.61177e-06	1.64128e-06	Nrp1/Pak1/Sema3a/Dbn1/Tnfrsf12a/Fn1/Islr2/Bdnf/Sema7a/Cdk5r1/Sema3c/Sema4f/Sema3g/Sema3d/Mt3	15
GO:0045766	positive regulation of angiogenesis	19/671	183/28814	6.34253e-08	2.6908e-06	1.69095e-06	Hspb1/Lgals3/Nrp1/Igf2/Hk2/Thbs1/Hmga2/Vash2/Ecm1/Adam12/Gata2/Cela1/Ctsh/Sphk1/Aqp1/Ddah1/Cdh5/Adm/Flt1	19
GO:1904018	positive regulation of vasculature development	19/671	183/28814	6.34253e-08	2.6908e-06	1.69095e-06	Hspb1/Lgals3/Nrp1/Igf2/Hk2/Thbs1/Hmga2/Vash2/Ecm1/Adam12/Gata2/Cela1/Ctsh/Sphk1/Aqp1/Ddah1/Cdh5/Adm/Flt1	19
GO:2000146	negative regulation of cell motility	25/671	305/28814	6.50386e-08	2.73504e-06	1.71875e-06	Dpysl3/Timp1/Igfbp3/Sema3a/Nr2f2/Serpinf1/Thbs1/Tgfb1/Ptn/Cnn2/Tmeff2/Hdac5/Dusp10/Apod/Gm266/Has1/Cd74/Mef2c/Gata3/Dcn/Srgap3/S1pr2/Egfl7/Rgcc/Cxcl13	25
GO:0003007	heart morphogenesis	24/671	284/28814	6.71164e-08	2.79788e-06	1.75823e-06	Ttn/Nrp1/Thbs1/Tgfb1/Sox9/Pim1/Actc1/Tead2/Tnnt2/Angpt1/Ahr/Nrp2/Fzd2/Gja1/Tnni1/Synpo2l/Mef2c/Cav3/Gata3/Cpe/Has2/Snai1/Sema3c/Msx1	24
GO:0014033	neural crest cell differentiation	14/671	99/28814	7.40435e-08	3.06004e-06	1.92298e-06	Nrp1/Cdh2/Sema3a/Sox9/Kitl/Fn1/Nrp2/Sema7a/Mef2c/Wnt10a/Sema3c/Sema4f/Sema3g/Sema3d	14
GO:0050770	regulation of axonogenesis	19/671	185/28814	7.54875e-08	3.09305e-06	1.94373e-06	Vim/Nrp1/Cdh2/Pak1/Dcx/Sema3a/Dbn1/Lpar3/Tnfrsf12a/Fn1/Islr2/Bdnf/Sema7a/Cdk5r1/Sema3c/Sema4f/Sema3g/Sema3d/Mt3	19
GO:0001933	negative regulation of protein phosphorylation	27/671	352/28814	7.666e-08	3.11448e-06	1.95719e-06	Hspb1/Cdkn2a/Cdkn1c/Cdkn1a/Gadd45g/Pkig/Igfbp3/Fabp4/Nr2f2/Tgfb1/Lrrk1/Cd109/Dusp6/Dusp10/Klhl31/Angpt1/Sh2b3/Casp3/Cav3/Shb/Dbndd1/Pbk/Ccnb1/Plk1/Enpp1/Ubash3b/Ptprb	27
GO:0007179	transforming growth factor beta receptor signaling pathway	19/671	186/28814	8.22773e-08	3.3146e-06	2.08295e-06	Col1a2/Cdkn1c/Hspa5/Thbs1/Tgfb1/Gcnt2/Cd109/Cdkn2b/Peg10/Cited1/Chst11/Cav3/Npnt/Fbn2/Lox/Cdh5/Itgb6/Vasn/Aspn	19
GO:0030239	myofibril assembly	12/671	71/28814	8.42265e-08	3.33704e-06	2.09705e-06	Ttn/Actc1/Tnnt2/Neb/Tmod1/Synpo2l/Mef2c/Cav3/Klhl41/Acta1/Mypn/Fhod3	12
GO:0048146	positive regulation of fibroblast proliferation	12/671	71/28814	8.42265e-08	3.33704e-06	2.09705e-06	Cdk6/Cdkn1a/Pdgfc/Tgfb1/Fn1/Ereg/Cd74/Sphk1/Aqp1/Ccnb1/Ccna2/Btc	12
GO:0042326	negative regulation of phosphorylation	29/671	400/28814	8.57591e-08	3.36991e-06	2.11771e-06	Hspb1/Cdkn2a/Cdkn1c/Cdkn1a/Gadd45g/Pkig/Igfbp3/Fabp4/Nr2f2/Tgfb1/Lrrk1/Myog/Cd109/Cdkn2b/Dusp6/Dusp10/Klhl31/Angpt1/Sh2b3/Casp3/Cav3/Shb/Dbndd1/Pbk/Ccnb1/Plk1/Enpp1/Ubash3b/Ptprb	29
GO:0010720	positive regulation of cell development	28/671	378/28814	9.16643e-08	3.57267e-06	2.24513e-06	Vim/Nrp1/Pak1/Baiap2/Dcx/Serpinf1/Tgfb1/Ptn/Gper1/Myog/Dbn1/Lpar3/Tnfrsf12a/Mme/Pde5a/Fn1/Nedd9/Islr2/Bdnf/Sema7a/Tyrobp/Has2/Cdh5/S1pr2/Aspm/Slc9b2/Lims2/Flt1	28
GO:1903706	regulation of hemopoiesis	29/671	402/28814	9.53816e-08	3.68757e-06	2.31733e-06	Anxa1/Hspb1/Cdkn2a/Cdk6/Tgfb1/Ptn/Cd44/Dusp10/Kitl/Inpp4b/Sh2b3/Rbp1/Casp8/Cd74/Mef2c/Gata2/Shb/Cd1d1/Tyrobp/Tcf7/Gata3/Lox/H2-Aa/Ubash3b/C1qc/Tjp2/Ctla2a/Nrarp/Slc9b2	29
GO:0055002	striated muscle cell development	12/671	72/28814	9.89507e-08	3.79496e-06	2.38482e-06	Ttn/Actc1/Tnnt2/Neb/Tmod1/Synpo2l/Mef2c/Cav3/Klhl41/Acta1/Mypn/Fhod3	12
GO:0030336	negative regulation of cell migration	24/671	292/28814	1.12998e-07	4.29932e-06	2.70176e-06	Dpysl3/Timp1/Igfbp3/Sema3a/Nr2f2/Serpinf1/Thbs1/Tgfb1/Ptn/Cnn2/Tmeff2/Hdac5/Dusp10/Apod/Gm266/Has1/Cd74/Mef2c/Dcn/Srgap3/S1pr2/Egfl7/Rgcc/Cxcl13	24
GO:0006936	muscle contraction	25/671	314/28814	1.13974e-07	4.30231e-06	2.70364e-06	Cald1/Ttn/Tpm2/Gper1/Dbn1/Arhgap42/Atp1b1/Actc1/Tnnt2/Myl1/Mylpf/Chrng/Akap6/Pde5a/Tmod1/Chrnd/Adora2b/Tnni1/Cav3/Sphk1/Npnt/Myh3/Smpd3/Myh11/Flt1	25
GO:0000819	sister chromatid segregation	19/671	190/28814	1.15423e-07	4.32294e-06	2.71661e-06	Ube2c/Birc5/Top2a/Knstrn/Psrc1/Cdca8/Prc1/Racgap1/Bub1/Ccnb1/Nuf2/Kif23/Plk1/Esco2/Ncapg/Nusap1/Kif22/Cenpe/Cenpk	19
GO:0051017	actin filament bundle assembly	18/671	173/28814	1.35961e-07	5.02374e-06	3.157e-06	Dpysl3/Cald1/Hsp90b1/Nrp1/Pak1/Stmn1/Baiap2/Ppp1r9a/Pdlim1/Fscn1/Dbn1/Tmeff2/Baiap2l1/Rhod/Synpo2l/Coro2b/Cgnl1/Rgcc	18
GO:0050731	positive regulation of peptidyl-tyrosine phosphorylation	19/671	192/28814	1.3623e-07	5.02374e-06	3.157e-06	Nrp1/Igf2/Tgfb1/Lrrk1/Cd44/Ehd4/Kitl/Angpt1/Nedd9/Dok7/Areg/Ereg/Cd74/Tslp/Hbegf/Btc/Cd36/Gprc5b/Il6ra	19
GO:0061333	renal tubule morphogenesis	13/671	89/28814	1.4638e-07	5.35684e-06	3.36633e-06	Gpc3/Tgfb1/Sox9/Cd44/Hdac5/Lgr5/Agtr2/Kif26b/Mef2c/Npnt/Gata3/Fmn1/Osr1	13
GO:0033674	positive regulation of kinase activity	30/671	435/28814	1.53016e-07	5.55728e-06	3.49229e-06	Cdkn1a/Pak1/Pdgfc/Ppp1r9a/Thbs1/Hmga2/Tgfb1/Pim1/Kitl/Akap6/Pde5a/Angpt1/Nedd9/Dok7/Areg/Psrc1/Ereg/Cd74/Cdk5r1/Epha2/Hbegf/Ccnd2/Btc/Gprc5b/Mt3/Il6ra/Cenpe/Rgcc/Ect2/Flt1	30
GO:0072006	nephron development	17/671	157/28814	1.69457e-07	6.10811e-06	3.83844e-06	Gpc3/Basp1/Tgfb1/Sox9/Cd44/Angpt1/Ahr/Agtr2/Cited1/Kif26b/Mef2c/Npnt/Aqp1/Gata3/Fmn1/Il6ra/Osr1	17
GO:0051896	regulation of protein kinase B signaling	18/671	176/28814	1.76488e-07	6.2673e-06	3.93848e-06	Igf2/Phlda3/Gpx1/Thbs1/Tgfb1/Gcnt2/Gper1/C1qtnf3/Tpbg/Angpt1/Inpp4b/Sh2b3/Epha2/Cav3/Hbegf/Mfhas1/Gata3/C1qtnf1	18
GO:0061572	actin filament bundle organization	18/671	176/28814	1.76488e-07	6.2673e-06	3.93848e-06	Dpysl3/Cald1/Hsp90b1/Nrp1/Pak1/Stmn1/Baiap2/Ppp1r9a/Pdlim1/Fscn1/Dbn1/Tmeff2/Baiap2l1/Rhod/Synpo2l/Coro2b/Cgnl1/Rgcc	18
GO:0010811	positive regulation of cell-substrate adhesion	16/671	140/28814	1.84688e-07	6.51026e-06	4.09116e-06	Col8a1/Cdk6/Nrp1/Hacd1/Thbs1/Ptn/Spp1/Dbn1/Edil3/Fn1/Nedd9/Npnt/Fmn1/Has2/Cd36/Lims2	16
GO:0033002	muscle cell proliferation	22/671	259/28814	2.15229e-07	7.53146e-06	4.7329e-06	Cdkn1a/Igfbp3/Pak1/Thbs1/Tgfb1/Gper1/Myog/Pim1/Apod/Angpt1/Rgs5/Ereg/Gja1/Cdk1/Mef2c/Hbegf/Ccnb1/Enpp1/Smpd3/S1pr2/Il6ra/Flt1	22
GO:0061326	renal tubule development	14/671	108/28814	2.2463e-07	7.80345e-06	4.90382e-06	Gpc3/Tgfb1/Sox9/Cd44/Hdac5/Lgr5/Agtr2/Kif26b/Mef2c/Npnt/Aqp1/Gata3/Fmn1/Osr1	14
GO:0052547	regulation of peptidase activity	30/671	443/28814	2.26273e-07	7.80399e-06	4.90416e-06	Itih5/Cdkn2a/Serpinh1/Timp1/Gpc3/Dap/Serpinf1/Gpx1/Thbs1/Gper1/Bcl2l11/Cd109/Lgmn/Cd44/Ecm1/Bbc3/Ifi204/Casp6/Birc5/R3hdml/Lxn/Serpinb8/Casp8/Pmaip1/Serpina3n/Ctsh/Aqp1/Serpinb6b/Cyfip2/Mt3	30
GO:0022407	regulation of cell-cell adhesion	31/671	468/28814	2.31474e-07	7.92633e-06	4.98104e-06	Anxa1/Hspb1/Cdkn2a/Lgals3/Igf2/Tgfb1/Gcnt2/Adam19/Cd44/Efnb2/Dusp10/Pde5a/Cd276/Sh2b3/Kif26b/Casp3/Cd74/Chst2/Shb/Mex3b/Cd1d1/Gata3/Has2/H2-Aa/Ubash3b/C1qtnf1/H2-Ab1/Il6ra/Nrarp/Rgcc/Cxcl13	31
GO:0002040	sprouting angiogenesis	15/671	125/28814	2.34161e-07	7.96148e-06	5.00313e-06	Anxa1/Nrp1/Plk2/Thbs1/Creb3l1/Hdac5/Efnb2/Esm1/Angpt1/Sh2b3/Gata2/Epha2/E2f8/Nrarp/Flt1	15
GO:0000070	mitotic sister chromatid segregation	17/671	161/28814	2.4403e-07	8.23858e-06	5.17726e-06	Ube2c/Birc5/Knstrn/Psrc1/Cdca8/Prc1/Racgap1/Bub1/Ccnb1/Nuf2/Kif23/Plk1/Ncapg/Nusap1/Kif22/Cenpe/Cenpk	17
GO:0048705	skeletal system morphogenesis	22/671	261/28814	2.45865e-07	8.24251e-06	5.17973e-06	Serpinh1/Arid5b/Col1a1/Thbs1/Runx2/Col27a1/Prrx2/Sox9/Chst11/Col13a1/Mef2c/Tmem119/Tbx15/Barx2/Fmn1/Has2/Fbn2/Enpp1/Smpd3/Msx1/Osr1/Poc1a	22
GO:0010595	positive regulation of endothelial cell migration	14/671	109/28814	2.52286e-07	8.34109e-06	5.24168e-06	Anxa1/Hspb1/Sparc/Nrp1/Igf2/Plk2/Thbs1/Tgfb1/Amotl1/Lgmn/Angpt1/Adora2b/Gata2/Gata3	14
GO:0048145	regulation of fibroblast proliferation	14/671	109/28814	2.52286e-07	8.34109e-06	5.24168e-06	Cdk6/Cdkn1a/Pdgfc/Tgfb1/Agtr2/Fn1/Ereg/Pmaip1/Cd74/Sphk1/Aqp1/Ccnb1/Ccna2/Btc	14
GO:0060349	bone morphogenesis	14/671	110/28814	2.82968e-07	9.29142e-06	5.83889e-06	Serpinh1/Col1a1/Thbs1/Runx2/Col27a1/Sox9/Col13a1/Mef2c/Tmem119/Has2/Enpp1/Smpd3/Msx1/Poc1a	14
GO:0045444	fat cell differentiation	22/671	264/28814	2.994e-07	9.76411e-06	6.13593e-06	Arid5b/Fabp4/Inhbb/Gpx1/Hmga2/Tgfb1/Gper1/Vstm2a/Pim1/Dio2/Dusp10/Rnasel/Noct/Klf5/Metrnl/Mmp11/Gata2/Gata3/Enpp1/Gdf6/Adgrf5/Cmklr1	22
GO:0048144	fibroblast proliferation	14/671	112/28814	3.54591e-07	1.14859e-05	7.21793e-06	Cdk6/Cdkn1a/Pdgfc/Tgfb1/Agtr2/Fn1/Ereg/Pmaip1/Cd74/Sphk1/Aqp1/Ccnb1/Ccna2/Btc	14
GO:0000281	mitotic cytokinesis	11/671	67/28814	3.96099e-07	1.27443e-05	8.00872e-06	Stmn1/Birc5/Cenpa/Racgap1/Ckap2/Kif23/Plk1/Kif20a/Anln/Nusap1/Ect2	11
GO:0007519	skeletal muscle tissue development	19/671	206/28814	4.08948e-07	1.29834e-05	8.159e-06	Plagl1/Popdc3/Igf2/Svil/Nr2f2/Gpx1/Gpc1/Tgfb1/Myog/Hdac5/Mylpf/Klf5/Chrnd/Mef2c/Sap30/Klhl40/Flnb/Klhl41/Acta1	19
GO:0010721	negative regulation of cell development	19/671	206/28814	4.08948e-07	1.29834e-05	8.159e-06	Postn/Nrp1/Sema3a/Hmga2/Tgfb1/Ptn/Cdkn2b/Dusp10/Bdnf/Sema7a/Cdk5r1/Cav3/Shb/Sema3c/Sema4f/Sema3g/Sema3d/Mt3/Tjp2	19
GO:0051383	kinetochore organization	7/671	22/28814	4.52795e-07	1.42809e-05	8.97438e-06	Cenpa/Cenpw/Nuf2/Dlgap5/Cenph/Cenpe/Cenpk	7
GO:0032271	regulation of protein polymerization	19/671	209/28814	5.10892e-07	1.6008e-05	1.00597e-05	Pak1/Stmn1/Baiap2/Cdc42ep3/Ppp1r9a/Svil/Arpc1b/Dbn1/Baiap2l1/Arhgap18/Tmod1/Psrc1/Cav3/Fmn1/Cyfip2/Cdh5/Fhod3/Vill/Esam	19
GO:0002260	lymphocyte homeostasis	12/671	84/28814	5.64337e-07	1.75677e-05	1.10399e-05	Dock10/Tgfb1/Bcl2l11/Slc40a1/Cd44/Ahr/Ccnb2/Casp3/Pmaip1/Cd74/Mef2c/Enpp1	12
GO:0045931	positive regulation of mitotic cell cycle	15/671	134/28814	5.82383e-07	1.80126e-05	1.13194e-05	Anxa1/Tgfb1/Lgmn/Rrm2/Ube2c/Birc5/Asns/Dtl/Cdk1/Shb/Sphk1/Ccnd2/Ccnb1/Cenpe/Rgcc	15
GO:0043536	positive regulation of blood vessel endothelial cell migration	10/671	56/28814	5.9489e-07	1.82814e-05	1.14884e-05	Anxa1/Hspb1/Nrp1/Igf2/Plk2/Thbs1/Tgfb1/Amotl1/Angpt1/Gata2	10
GO:0072009	nephron epithelium development	14/671	117/28814	6.09951e-07	1.86249e-05	1.17042e-05	Gpc3/Basp1/Tgfb1/Sox9/Cd44/Agtr2/Cited1/Kif26b/Mef2c/Npnt/Aqp1/Gata3/Fmn1/Osr1	14
GO:0016202	regulation of striated muscle tissue development	7/671	23/28814	6.37826e-07	1.92619e-05	1.21045e-05	Tgfb1/Jph2/Hdac5/Gja1/Cenpf/Bdnf/Lox	7
GO:0051258	protein polymerization	22/671	276/28814	6.3885e-07	1.92619e-05	1.21045e-05	Pak1/Stmn1/Baiap2/Cdc42ep3/Ppp1r9a/Svil/Arpc1b/Dbn1/Ube2c/Baiap2l1/Arhgap18/Tmod1/Psrc1/Micall2/Cav3/Fmn1/Diaph3/Cyfip2/Cdh5/Fhod3/Vill/Esam	22
GO:0098813	nuclear chromosome segregation	22/671	277/28814	6.79082e-07	2.0347e-05	1.27864e-05	Ube2c/Birc5/Top2a/Knstrn/Psrc1/Cenpf/Cdca8/Ccne1/Prc1/Racgap1/Bub1/Ccnb1/Nuf2/Kif23/Plk1/Esco2/Ncapg/Nusap1/Kif22/Cenpe/Ect2/Cenpk	22
GO:0002063	chondrocyte development	8/671	33/28814	6.8852e-07	2.05016e-05	1.28836e-05	Serpinh1/Runx2/Col27a1/Sox9/Ecm1/Chst11/Smpd3/Poc1a	8
GO:1901861	regulation of muscle tissue development	10/671	57/28814	7.06521e-07	2.09078e-05	1.31388e-05	Igf2/Tgfb1/Jph2/Myog/Hdac5/Gja1/Cenpf/Bdnf/Mef2c/Lox	10
GO:0090092	regulation of transmembrane receptor protein serine/threonine kinase signaling pathway	21/671	256/28814	7.17628e-07	2.11062e-05	1.32635e-05	Cdkn1c/Hspa5/Gpc3/Inhbb/Thbs1/Tgfb1/Cd109/Cdkn2b/Peg10/Pelo/Chst11/Cav3/Npnt/Cilp/Fbn2/Lox/Cdh5/Gdf6/Msx1/Vasn/Aspn	21
GO:0018108	peptidyl-tyrosine phosphorylation	24/671	324/28814	7.54574e-07	2.20575e-05	1.38613e-05	Nrp1/Pdgfc/Igf2/Tgfb1/Lrrk1/Cd44/Ehd4/Kitl/Angpt1/Sh2b3/Nedd9/Dok7/Areg/Ereg/Cd74/Tslp/Hbegf/Dyrk2/Btc/Cd36/Gprc5b/Dyrk3/Il6ra/Flt1	24
GO:0031099	regeneration	16/671	156/28814	8.13261e-07	2.36289e-05	1.48488e-05	Anxa1/Cdkn1a/Matn2/Tnc/Gpx1/Tgfb1/Ptn/Dusp10/Klf5/Gja1/Cdk1/Bdnf/Mustn1/Enpp1/P2rx5/Adm	16
GO:0010633	negative regulation of epithelial cell migration	11/671	72/28814	8.38442e-07	2.42138e-05	1.52164e-05	Sema3a/Nr2f2/Serpinf1/Thbs1/Tgfb1/Hdac5/Dusp10/Mef2c/Dcn/Rgcc/Cxcl13	11
GO:0018212	peptidyl-tyrosine modification	24/671	327/28814	8.89275e-07	2.5528e-05	1.60423e-05	Nrp1/Pdgfc/Igf2/Tgfb1/Lrrk1/Cd44/Ehd4/Kitl/Angpt1/Sh2b3/Nedd9/Dok7/Areg/Ereg/Cd74/Tslp/Hbegf/Dyrk2/Btc/Cd36/Gprc5b/Dyrk3/Il6ra/Flt1	24
GO:0017015	regulation of transforming growth factor beta receptor signaling pathway	14/671	121/28814	9.21941e-07	2.62565e-05	1.65e-05	Cdkn1c/Hspa5/Thbs1/Tgfb1/Cd109/Cdkn2b/Peg10/Chst11/Cav3/Npnt/Fbn2/Lox/Vasn/Aspn	14
GO:0070167	regulation of biomineral tissue development	13/671	104/28814	9.25603e-07	2.62565e-05	1.65e-05	Mgp/Tgfb1/Ptn/Sox9/Ecm1/Cd276/Gja1/Mef2c/Tmem119/Fbn2/Enpp1/Osr1/Aspn	13
GO:0045667	regulation of osteoblast differentiation	16/671	158/28814	9.65243e-07	2.72199e-05	1.71054e-05	Cdk6/Id3/Runx2/Sox9/Pdlim7/Hdac5/Ifi204/Noct/Cd276/Ahr/Cited1/Areg/Mef2c/Tmem119/Npnt/Fbn2	16
GO:0060538	skeletal muscle organ development	19/671	218/28814	9.71383e-07	2.72328e-05	1.71136e-05	Plagl1/Popdc3/Igf2/Svil/Nr2f2/Gpx1/Gpc1/Tgfb1/Myog/Hdac5/Mylpf/Klf5/Chrnd/Mef2c/Sap30/Klhl40/Flnb/Klhl41/Acta1	19
GO:0030199	collagen fibril organization	10/671	59/28814	9.85816e-07	2.74767e-05	1.72669e-05	Col1a2/Serpinh1/Col5a2/Col1a1/Adamts2/Mmp11/Col13a1/Adamts14/Adamts7/Lox	10
GO:0008154	actin polymerization or depolymerization	18/671	198/28814	1.01434e-06	2.81083e-05	1.76637e-05	Baiap2/Cdc42ep3/Ppp1r9a/Svil/Arpc1b/Dbn1/Mical2/Baiap2l1/Arhgap18/Plekhh2/Tmod1/Micall2/Fmn1/Diaph3/Cyfip2/Fhod3/Vill/Esam	18
GO:0014902	myotube differentiation	15/671	140/28814	1.02442e-06	2.82244e-05	1.77367e-05	Myof/Hacd1/Gpx1/Myog/Hdac5/Klf5/Plekho1/Bdnf/Tmem119/Klhl40/Cav3/Barx2/Ccl8/Klhl41/Acta1	15
GO:0014032	neural crest cell development	12/671	89/28814	1.06649e-06	2.92158e-05	1.83597e-05	Nrp1/Cdh2/Sema3a/Sox9/Kitl/Fn1/Nrp2/Sema7a/Sema3c/Sema4f/Sema3g/Sema3d	12
GO:0110149	regulation of biomineralization	13/671	106/28814	1.15395e-06	3.14319e-05	1.97524e-05	Mgp/Tgfb1/Ptn/Sox9/Ecm1/Cd276/Gja1/Mef2c/Tmem119/Fbn2/Enpp1/Osr1/Aspn	13
GO:0043254	regulation of protein-containing complex assembly	28/671	429/28814	1.18274e-06	3.1981e-05	2.00974e-05	Lgals3/Pak1/Stmn1/Baiap2/Cdc42ep3/Ppp1r9a/Svil/Fscn1/Arpc1b/Tgfb1/Sox9/Bcl2l11/Dbn1/Baiap2l1/Bbc3/Arhgap18/Ahr/Tmod1/Psrc1/Cav3/Fmn1/Cd36/Cyfip2/Cdh5/Fhod3/Vill/Esam/Cxcl13	28
GO:0050900	leukocyte migration	26/671	380/28814	1.18745e-06	3.1981e-05	2.00974e-05	Anxa1/Lgals3/Thbs1/Tgfb1/Ptn/Spp1/Lgmn/Ecm1/Trim55/Apod/Kitl/Cd74/Cxcl1/Chst2/Itga1/Ccl8/Gata3/Fcer1g/Jam2/Enpp1/Smpd3/Plvap/Cxcl13/Flt1/Camk1d/Cmklr1	26
GO:0050767	regulation of neurogenesis	29/671	455/28814	1.2335e-06	3.30357e-05	2.07602e-05	Vim/Nrp1/Pak1/Baiap2/Dcx/Sema3a/Serpinf1/Hmga2/Tgfb1/Ptn/Gper1/Dbn1/Cdkn2b/Lpar3/Tnfrsf12a/Dusp10/Mme/Fn1/Islr2/Bdnf/Sema7a/Cdk5r1/Sema3c/Sema4f/Sema3g/Sema3d/Mt3/Aspm/Flt1	29
GO:1903844	regulation of cellular response to transforming growth factor beta stimulus	14/671	124/28814	1.24265e-06	3.3096e-05	2.07981e-05	Cdkn1c/Hspa5/Thbs1/Tgfb1/Cd109/Cdkn2b/Peg10/Chst11/Cav3/Npnt/Fbn2/Lox/Vasn/Aspn	14
GO:0050730	regulation of peptidyl-tyrosine phosphorylation	21/671	266/28814	1.335e-06	3.53591e-05	2.22203e-05	Nrp1/Pdgfc/Igf2/Tgfb1/Lrrk1/Cd44/Ehd4/Kitl/Angpt1/Sh2b3/Nedd9/Dok7/Areg/Ereg/Cd74/Tslp/Hbegf/Btc/Cd36/Gprc5b/Il6ra	21
GO:0051783	regulation of nuclear division	15/671	143/28814	1.34293e-06	3.53737e-05	2.22294e-05	Igf2/Birc5/Ereg/Sphk1/Bub1/Ccnb1/Btc/Mki67/Plk1/Smpd3/Msx1/Nusap1/Cenpe/Rgcc/Rad51ap1	15
GO:0030517	negative regulation of axon extension	9/671	48/28814	1.42254e-06	3.72659e-05	2.34185e-05	Nrp1/Sema3a/Sema7a/Cdk5r1/Sema3c/Sema4f/Sema3g/Sema3d/Mt3	9
GO:0051382	kinetochore assembly	6/671	17/28814	1.55062e-06	4.04003e-05	2.53883e-05	Cenpa/Cenpw/Dlgap5/Cenph/Cenpe/Cenpk	6
GO:0050866	negative regulation of cell activation	19/671	225/28814	1.56239e-06	4.04869e-05	2.54427e-05	Anxa1/Hspb1/Cdkn2a/Lgals3/Tgfb1/Gper1/Cd44/Pde5a/Cd276/Sh2b3/Casp3/Cd74/Tyrobp/H2-Aa/Ubash3b/Adgrf5/C1qtnf1/H2-Ab1/Nrarp	19
GO:0071526	semaphorin-plexin signaling pathway	9/671	49/28814	1.70684e-06	4.39925e-05	2.76456e-05	Nrp1/Sema3a/Nrp2/Sema7a/Mef2c/Sema3c/Sema4f/Sema3g/Sema3d	9
GO:0035051	cardiocyte differentiation	17/671	185/28814	1.73749e-06	4.43269e-05	2.78558e-05	Ttn/Pak1/Tgfb1/Gper1/Efnb2/Actc1/AW551984/Bvht/Akap6/Neb/Agtr2/Sorbs2/Mef2c/Cav3/Sema3c/Fhod3/Myh11	17
GO:0048846	axon extension involved in axon guidance	8/671	37/28814	1.76359e-06	4.43269e-05	2.78558e-05	Nrp1/Sema3a/Nrp2/Sema7a/Sema3c/Sema4f/Sema3g/Sema3d	8
GO:1902284	neuron projection extension involved in neuron projection guidance	8/671	37/28814	1.76359e-06	4.43269e-05	2.78558e-05	Nrp1/Sema3a/Nrp2/Sema7a/Sema3c/Sema4f/Sema3g/Sema3d	8
GO:0007088	regulation of mitotic nuclear division	13/671	110/28814	1.76605e-06	4.43269e-05	2.78558e-05	Igf2/Birc5/Ereg/Sphk1/Bub1/Ccnb1/Btc/Mki67/Plk1/Smpd3/Nusap1/Cenpe/Rgcc	13
GO:0016525	negative regulation of angiogenesis	13/671	110/28814	1.76605e-06	4.43269e-05	2.78558e-05	Sparc/Plk2/Serpinf1/Thbs1/Ptn/Creb3l1/Sh2b3/Epha2/Cd36/Ecscr/Dcn/Rgcc/Flt1	13
GO:0001755	neural crest cell migration	10/671	63/28814	1.84444e-06	4.58148e-05	2.87908e-05	Nrp1/Sema3a/Kitl/Fn1/Nrp2/Sema7a/Sema3c/Sema4f/Sema3g/Sema3d	10
GO:0051785	positive regulation of nuclear division	10/671	63/28814	1.84444e-06	4.58148e-05	2.87908e-05	Igf2/Ereg/Sphk1/Btc/Smpd3/Msx1/Nusap1/Cenpe/Rgcc/Rad51ap1	10
GO:0042476	odontogenesis	14/671	129/28814	2.0031e-06	4.94992e-05	3.11061e-05	Col1a1/Id3/Lamb1/Hacd1/Tgfb1/Runx2/Bcl2l11/Wnt10a/Enpp1/Smpd3/Msx1/Itgb6/Osr1/Aspn	14
GO:0045214	sarcomere organization	9/671	50/28814	2.0388e-06	5.01231e-05	3.14982e-05	Ttn/Tnnt2/Neb/Synpo2l/Mef2c/Cav3/Klhl41/Mypn/Fhod3	9
GO:0048843	negative regulation of axon extension involved in axon guidance	7/671	27/28814	2.1305e-06	5.19876e-05	3.26699e-05	Nrp1/Sema3a/Sema7a/Sema3c/Sema4f/Sema3g/Sema3d	7
GO:0014031	mesenchymal cell development	12/671	95/28814	2.16297e-06	5.19876e-05	3.26699e-05	Nrp1/Cdh2/Sema3a/Sox9/Kitl/Fn1/Nrp2/Sema7a/Sema3c/Sema4f/Sema3g/Sema3d	12
GO:0048864	stem cell development	12/671	95/28814	2.16297e-06	5.19876e-05	3.26699e-05	Nrp1/Cdh2/Sema3a/Sox9/Kitl/Fn1/Nrp2/Sema7a/Sema3c/Sema4f/Sema3g/Sema3d	12
GO:0050920	regulation of chemotaxis	19/671	230/28814	2.16711e-06	5.19876e-05	3.26699e-05	Hspb1/Nrp1/Sema3a/Thbs1/Tgfb1/Ptn/Lgmn/Efnb2/Tpbg/Fn1/Cd74/Sema7a/Sema3c/Sema4f/Sema3g/Sema3d/Cxcl13/Camk1d/Cmklr1	19
GO:2000181	negative regulation of blood vessel morphogenesis	13/671	112/28814	2.16886e-06	5.19876e-05	3.26699e-05	Sparc/Plk2/Serpinf1/Thbs1/Ptn/Creb3l1/Sh2b3/Epha2/Cd36/Ecscr/Dcn/Rgcc/Flt1	13
GO:0030832	regulation of actin filament length	16/671	168/28814	2.18212e-06	5.20451e-05	3.27061e-05	Baiap2/Cdc42ep3/Ppp1r9a/Svil/Arpc1b/Dbn1/Baiap2l1/Arhgap18/Plekhh2/Neb/Tmod1/Fmn1/Cyfip2/Fhod3/Vill/Esam	16
GO:0055007	cardiac muscle cell differentiation	15/671	149/28814	2.25853e-06	5.35115e-05	3.36276e-05	Ttn/Pak1/Tgfb1/Efnb2/Actc1/AW551984/Bvht/Akap6/Neb/Agtr2/Sorbs2/Mef2c/Cav3/Fhod3/Myh11	15
GO:1903131	mononuclear cell differentiation	30/671	495/28814	2.26592e-06	5.35115e-05	3.36276e-05	Anxa1/Hspb1/Cdkn2a/Cdk6/Gadd45g/Nfil3/Dock10/Tgfb1/Runx2/Cd44/Hdac5/Dusp10/Ifi204/Ahr/Sh2b3/Il3ra/Cd74/Mef2c/Shb/Cd1d1/Tcf7/Gata3/Fcer1g/Enpp1/H2-Aa/Itgb6/Ctla2a/H2-Ab1/Il6ra/Nrarp	30
GO:0030041	actin filament polymerization	16/671	169/28814	2.35918e-06	5.54407e-05	3.48399e-05	Baiap2/Cdc42ep3/Ppp1r9a/Svil/Arpc1b/Dbn1/Baiap2l1/Arhgap18/Tmod1/Micall2/Fmn1/Diaph3/Cyfip2/Fhod3/Vill/Esam	16
GO:1901343	negative regulation of vasculature development	13/671	113/28814	2.39931e-06	5.61087e-05	3.52597e-05	Sparc/Plk2/Serpinf1/Thbs1/Ptn/Creb3l1/Sh2b3/Epha2/Cd36/Ecscr/Dcn/Rgcc/Flt1	13
GO:0044772	mitotic cell cycle phase transition	27/671	420/28814	2.43385e-06	5.66402e-05	3.55937e-05	Anxa1/Cdkn2a/Cdkn1c/Cdkn1a/Hacd1/Plk2/Hmga2/Tgfb1/Cdkn2b/Rrm2/Ube2c/Birc5/Dtl/Cks2/Ccnb2/Cenpf/Cdk1/Ak1/Ccne1/Bub1/Ccnd2/Ccnb1/Ccna2/Lzts1/Plk1/Cenpe/Rgcc	27
GO:0031532	actin cytoskeleton reorganization	13/671	114/28814	2.65123e-06	6.14008e-05	3.85853e-05	Anxa1/Nrp1/Pak1/Baiap2/Tgfb1/Baiap2l1/Rhod/Nedd9/Nrk/Micall2/Parvb/S1pr2/Esam	13
GO:0051147	regulation of muscle cell differentiation	15/671	151/28814	2.66961e-06	6.15293e-05	3.86661e-05	Pak1/Igf2/Tgfb1/Gper1/Myog/Hdac5/Efnb2/Akap6/Ereg/Bdnf/Mef2c/Tmem119/Cav3/Rbpms2/Msx1	15
GO:0060600	dichotomous subdivision of an epithelial terminal unit	5/671	11/28814	2.77511e-06	6.32643e-05	3.97564e-05	Nrp1/Sema3a/Areg/Ctsh/Sema3c	5
GO:0048634	regulation of muscle organ development	7/671	28/28814	2.78373e-06	6.32643e-05	3.97564e-05	Tgfb1/Jph2/Hdac5/Gja1/Cenpf/Bdnf/Lox	7
GO:0090257	regulation of muscle system process	20/671	256/28814	2.78447e-06	6.32643e-05	3.97564e-05	Cald1/Ttn/Pak1/Gper1/Myog/Dbn1/Arhgap42/Fbxo32/Atp1b1/Tnnt2/Akap6/Pde5a/Adora2b/Tnni1/Mef2c/Cav3/Sphk1/Npnt/Cmya5/Flt1	20
GO:0042063	gliogenesis	24/671	350/28814	2.92359e-06	6.61118e-05	4.15458e-05	Anxa1/Vim/Cdk6/Cdh2/Dcx/Lamb1/Matn2/Vcan/Hmga2/Gpc1/Tgfb1/Ptn/Sox9/Cdkn2b/Dusp10/Fn1/Areg/Cdk5r1/C1qa/Cnp/Enpp1/Mt3/Pou3f1/Flt1	24
GO:0016055	Wnt signaling pathway	28/671	451/28814	3.10829e-06	6.99583e-05	4.3963e-05	Cdh2/Gpc3/Col1a1/Hmga2/Tgfb1/Amotl1/Lrrk1/Sox9/Frat2/Cd44/Tpbg/Dkk2/Lgr5/Sdc1/Fzd2/Frmd8/Ccne1/Cela1/Wnt10a/Tcf7/Gata3/Cpe/Enpp1/Gprc5b/Lypd6/Aspm/Nrarp/Ccdc88c	28
GO:0010934	macrophage cytokine production	6/671	19/28814	3.26684e-06	7.31834e-05	4.59897e-05	Tgfb1/Trim55/Cd74/Sema7a/Cd36/Gprc5b	6
GO:0001782	B cell homeostasis	8/671	40/28814	3.30324e-06	7.36546e-05	4.62858e-05	Dock10/Bcl2l11/Cd44/Ahr/Casp3/Cd74/Mef2c/Enpp1	8
GO:0198738	cell-cell signaling by wnt	28/671	453/28814	3.38142e-06	7.50488e-05	4.71619e-05	Cdh2/Gpc3/Col1a1/Hmga2/Tgfb1/Amotl1/Lrrk1/Sox9/Frat2/Cd44/Tpbg/Dkk2/Lgr5/Sdc1/Fzd2/Frmd8/Ccne1/Cela1/Wnt10a/Tcf7/Gata3/Cpe/Enpp1/Gprc5b/Lypd6/Aspm/Nrarp/Ccdc88c	28
GO:0071214	cellular response to abiotic stimulus	23/671	330/28814	3.57461e-06	7.86087e-05	4.93991e-05	Cdkn1a/Timp1/Col1a1/Pde2a/Hmga2/Tgfb1/Sox9/Cnn2/Mfap4/Mme/Bbc3/Ifi204/Prkg2/Casp3/Gja1/Aqp1/Gata3/Serpinb6b/Pbk/Ccnd2/Itgb6/Ect2/Rad51ap1	23
GO:0104004	cellular response to environmental stimulus	23/671	330/28814	3.57461e-06	7.86087e-05	4.93991e-05	Cdkn1a/Timp1/Col1a1/Pde2a/Hmga2/Tgfb1/Sox9/Cnn2/Mfap4/Mme/Bbc3/Ifi204/Prkg2/Casp3/Gja1/Aqp1/Gata3/Serpinb6b/Pbk/Ccnd2/Itgb6/Ect2/Rad51ap1	23
GO:0097193	intrinsic apoptotic signaling pathway	22/671	308/28814	3.90934e-06	8.51932e-05	5.35368e-05	Hspb1/Cdkn1a/Phlda3/Gpx1/Bcl2l11/Creb3l1/Cd44/Bbc3/Ifi204/Casp6/Rtkn2/Casp3/Pmaip1/Cd74/Epha2/Dyrk2/Fhit/Bub1/Snai1/Nme5/Melk/Msx1	22
GO:0051897	positive regulation of protein kinase B signaling	13/671	118/28814	3.90957e-06	8.51932e-05	5.35368e-05	Igf2/Gpx1/Thbs1/Tgfb1/Gcnt2/Gper1/C1qtnf3/Tpbg/Angpt1/Hbegf/Mfhas1/Gata3/C1qtnf1	13
GO:2001233	regulation of apoptotic signaling pathway	26/671	406/28814	3.99294e-06	8.64477e-05	5.43252e-05	Hspb1/Lgals3/Nrp1/Inhbb/Gpx1/Thbs1/Gper1/Bcl2l11/Tnfrsf12a/Creb3l1/Cd44/Bbc3/Rtkn2/Traf1/Agtr2/Casp8/Pmaip1/Cd74/Bdnf/Ctsh/Ctsc/Bub1/Snai1/Nme5/Srpx/Msx1	26
GO:0072332	intrinsic apoptotic signaling pathway by p53 class mediator	11/671	84/28814	4.00321e-06	8.64477e-05	5.43252e-05	Cdkn1a/Phlda3/Cd44/Bbc3/Ifi204/Casp6/Pmaip1/Cd74/Dyrk2/Fhit/Msx1	11
GO:0030278	regulation of ossification	14/671	137/28814	4.0991e-06	8.81214e-05	5.5377e-05	Mgp/Tgfb1/Runx2/Ptn/Sox9/Creb3l1/Ecm1/Cd276/Gja1/Mef2c/Tmem119/Fbn2/Enpp1/Osr1	14
GO:0045861	negative regulation of proteolysis	24/671	358/28814	4.30615e-06	9.21593e-05	5.79145e-05	Itih5/Cdkn2a/Serpinh1/Timp1/Gpc3/Serpinf1/Gpx1/Thbs1/Cd109/Cd44/Ecm1/Ifi204/Birc5/R3hdml/Lxn/Serpinb8/Klhl40/Serpina3n/Fhit/Aqp1/Serpinb6b/Pbk/Mt3/Ctla2a	24
GO:0022612	gland morphogenesis	15/671	157/28814	4.33419e-06	9.2347e-05	5.80325e-05	Cdkn2a/Nrp1/Sema3a/Tnc/Tgfb1/Ptn/Sox9/Cd44/Csmd1/Areg/Epha2/Cav3/Sema3c/Mki67/Lims2	15
GO:0030500	regulation of bone mineralization	11/671	85/28814	4.50265e-06	9.50912e-05	5.97569e-05	Mgp/Ptn/Sox9/Ecm1/Cd276/Gja1/Mef2c/Tmem119/Fbn2/Enpp1/Osr1	11
GO:0072088	nephron epithelium morphogenesis	11/671	85/28814	4.50265e-06	9.50912e-05	5.97569e-05	Gpc3/Tgfb1/Sox9/Cd44/Agtr2/Cited1/Kif26b/Npnt/Gata3/Fmn1/Osr1	11
GO:0048639	positive regulation of developmental growth	18/671	220/28814	4.56665e-06	9.60197e-05	6.03404e-05	Nrp1/Pak1/Dcx/Igf2/Hmga2/Dbn1/Lpar3/Pim1/Tnfrsf12a/Akap6/Fn1/Islr2/Cdk1/Bdnf/Sema7a/Mef2c/Foxs1/Ccnb1	18
GO:0072080	nephron tubule development	12/671	102/28814	4.61092e-06	9.65274e-05	6.06594e-05	Gpc3/Tgfb1/Sox9/Cd44/Agtr2/Kif26b/Mef2c/Npnt/Aqp1/Gata3/Fmn1/Osr1	12
GO:0010596	negative regulation of endothelial cell migration	9/671	55/28814	4.66491e-06	9.68119e-05	6.08383e-05	Nr2f2/Serpinf1/Thbs1/Tgfb1/Hdac5/Mef2c/Dcn/Rgcc/Cxcl13	9
GO:0010712	regulation of collagen metabolic process	9/671	55/28814	4.66491e-06	9.68119e-05	6.08383e-05	Vim/Tgfb1/Mfap4/Creb3l1/Fap/Fn1/Adora2b/Il6ra/Rgcc	9
GO:0060993	kidney morphogenesis	12/671	103/28814	5.10986e-06	0.000105589	6.6354e-05	Gpc3/Tgfb1/Sox9/Cd44/Ahr/Agtr2/Cited1/Kif26b/Npnt/Gata3/Fmn1/Osr1	12
GO:0072028	nephron morphogenesis	11/671	87/28814	5.6671e-06	0.000116167	7.30011e-05	Gpc3/Tgfb1/Sox9/Cd44/Agtr2/Cited1/Kif26b/Npnt/Gata3/Fmn1/Osr1	11
GO:0060419	heart growth	13/671	122/28814	5.67021e-06	0.000116167	7.30011e-05	Ttn/Pak1/Pim1/Dusp6/Akap6/Ahr/Agtr2/Sorbs2/Gja1/Cdk1/Mef2c/Cav3/Ccnb1	13
GO:0061082	myeloid leukocyte cytokine production	7/671	31/28814	5.81812e-06	0.00011869	7.45866e-05	Tgfb1/Trim55/Cd74/Sema7a/Fcer1g/Cd36/Gprc5b	7
GO:0034329	cell junction assembly	27/671	441/28814	5.99899e-06	0.000121861	7.65795e-05	Adgrl3/Nrp1/Cdh2/Vmp1/Ppp1r9a/Fscn1/Nrxn3/Efnb2/Tpbg/Pkp1/Apod/Rhod/Sdk2/Fn1/Gja1/Micall2/Bdnf/Mef2c/St8sia2/Epha2/Coro2b/Fmn1/Snai1/Sdk1/Cdh5/Esam/Ect2	27
GO:0006469	negative regulation of protein kinase activity	17/671	203/28814	6.1306e-06	0.000124009	7.79293e-05	Hspb1/Cdkn2a/Cdkn1c/Cdkn1a/Gadd45g/Pkig/Fabp4/Nr2f2/Dusp10/Sh2b3/Casp3/Cav3/Shb/Dbndd1/Plk1/Ubash3b/Ptprb	17
GO:0010927	cellular component assembly involved in morphogenesis	13/671	123/28814	6.20724e-06	0.000125032	7.8572e-05	Ttn/Gpc1/Actc1/Tnnt2/Neb/Tmod1/Synpo2l/Mef2c/Cav3/Klhl41/Acta1/Mypn/Fhod3	13
GO:0032964	collagen biosynthetic process	9/671	57/28814	6.3326e-06	0.000127023	7.98234e-05	Serpinh1/Vim/Col1a1/Tgfb1/Creb3l1/Fn1/Adora2b/Il6ra/Rgcc	9
GO:0042391	regulation of membrane potential	28/671	469/28814	6.4993e-06	0.000129586	8.14341e-05	Cdkn2a/Popdc3/Baiap2/Ppp1r9a/Ptn/Dbn1/Atp1b1/Chrng/Celf4/Akap6/Kcnh7/Chchd10/Gja1/Hebp2/Chrnd/Pmaip1/Bdnf/Mef2c/Cav3/Grin2a/Cd36/Scn3a/Cacnb3/Kcnk13/Kcnn4/Dcn/S1pr2/Hcn2	28
GO:0031346	positive regulation of cell projection organization	27/671	443/28814	6.51444e-06	0.000129586	8.14341e-05	Dpysl3/Hspb1/Hspa5/Nrp1/Pak1/Baiap2/Dcx/Cdc42ep3/Ppp1r9a/Serpinf1/Fscn1/Ptn/Clrn1/Dbn1/Lpar3/Tnfrsf12a/Fn1/Islr2/Bdnf/Sema7a/Sphk1/Acsl6/Aqp1/Enc1/Gprc5b/Anln/Camk1d	27
GO:0050768	negative regulation of neurogenesis	15/671	163/28814	6.86974e-06	0.000136089	8.55207e-05	Nrp1/Sema3a/Hmga2/Tgfb1/Ptn/Cdkn2b/Dusp10/Bdnf/Sema7a/Cdk5r1/Sema3c/Sema4f/Sema3g/Sema3d/Mt3	15
GO:0001657	ureteric bud development	12/671	107/28814	7.61226e-06	0.000148952	9.36038e-05	Gpc3/Vcan/Tgfb1/Sox9/Cd44/Agtr2/Kif26b/Bdnf/Npnt/Gata3/Fmn1/Osr1	12
GO:0072163	mesonephric epithelium development	12/671	107/28814	7.61226e-06	0.000148952	9.36038e-05	Gpc3/Vcan/Tgfb1/Sox9/Cd44/Agtr2/Kif26b/Bdnf/Npnt/Gata3/Fmn1/Osr1	12
GO:0072164	mesonephric tubule development	12/671	107/28814	7.61226e-06	0.000148952	9.36038e-05	Gpc3/Vcan/Tgfb1/Sox9/Cd44/Agtr2/Kif26b/Bdnf/Npnt/Gata3/Fmn1/Osr1	12
GO:0022409	positive regulation of cell-cell adhesion	21/671	298/28814	7.93595e-06	0.000154059	9.68133e-05	Anxa1/Igf2/Tgfb1/Gcnt2/Adam19/Cd44/Efnb2/Dusp10/Cd276/Kif26b/Cd74/Chst2/Shb/Mex3b/Cd1d1/Gata3/Has2/H2-Aa/H2-Ab1/Il6ra/Cxcl13	21
GO:0045927	positive regulation of growth	22/671	322/28814	7.94382e-06	0.000154059	9.68133e-05	Nrp1/Pak1/Dcx/Igf2/Rftn1/Hmga2/Dbn1/Lpar3/Pim1/Tnfrsf12a/Akap6/Ahr/Fn1/Islr2/Cdk1/Bdnf/Sema7a/Mef2c/Hbegf/Sphk1/Foxs1/Ccnb1	22
GO:0008064	regulation of actin polymerization or depolymerization	15/671	165/28814	7.96967e-06	0.000154059	9.68133e-05	Baiap2/Cdc42ep3/Ppp1r9a/Svil/Arpc1b/Dbn1/Baiap2l1/Arhgap18/Plekhh2/Tmod1/Fmn1/Cyfip2/Fhod3/Vill/Esam	15
GO:0048872	homeostasis of number of cells	24/671	372/28814	8.22622e-06	0.00015838	9.95285e-05	Anxa1/Cdk6/Cdh2/Dock10/Tgfb1/Sox9/Bcl2l11/Slc40a1/Cd44/Kitl/Ahr/Sh2b3/Ccnb2/Casp3/Pmaip1/Cd74/Mef2c/Gata2/Mfhas1/Gata3/Fcer1g/Enpp1/Adgrf5/Dyrk3	24
GO:0042771	intrinsic apoptotic signaling pathway in response to DNA damage by p53 class mediator	8/671	45/28814	8.35669e-06	0.00015961	0.000100301	Cdkn1a/Phlda3/Cd44/Bbc3/Ifi204/Pmaip1/Cd74/Dyrk2	8
GO:0045840	positive regulation of mitotic nuclear division	8/671	45/28814	8.35669e-06	0.00015961	0.000100301	Igf2/Ereg/Sphk1/Btc/Smpd3/Nusap1/Cenpe/Rgcc	8
GO:0022408	negative regulation of cell-cell adhesion	17/671	208/28814	8.47076e-06	0.000161146	0.000101267	Anxa1/Hspb1/Cdkn2a/Lgals3/Tgfb1/Cd44/Pde5a/Cd276/Sh2b3/Casp3/Cd74/H2-Aa/Ubash3b/C1qtnf1/H2-Ab1/Nrarp/Rgcc	17
GO:0030833	regulation of actin filament polymerization	14/671	146/28814	8.61614e-06	0.000163264	0.000102598	Baiap2/Cdc42ep3/Ppp1r9a/Svil/Arpc1b/Dbn1/Baiap2l1/Arhgap18/Tmod1/Fmn1/Cyfip2/Fhod3/Vill/Esam	14
GO:0001656	metanephros development	11/671	91/28814	8.80505e-06	0.000166187	0.000104434	Gpc3/Id3/Sox9/Agtr2/Cited1/Kif26b/Aqp1/Gata3/Fmn1/Gdf6/Osr1	11
GO:0070371	ERK1 and ERK2 cascade	23/671	349/28814	8.9646e-06	0.000168534	0.00010591	Nrp1/Pdgfc/Tgfb1/Gcnt2/Gper1/Sox9/Dusp6/Cd44/C1qtnf3/Dusp10/Tpbg/Angpt1/Fn1/Cd74/Sema7a/Epha2/Ctsh/Mfhas1/Ccl8/Npnt/Cd36/Dusp4/Mt3	23
GO:0048841	regulation of axon extension involved in axon guidance	7/671	33/28814	9.07761e-06	0.000169993	0.000106826	Nrp1/Sema3a/Sema7a/Sema3c/Sema4f/Sema3g/Sema3d	7
GO:0045580	regulation of T cell differentiation	15/671	167/28814	9.22355e-06	0.000171181	0.000107573	Anxa1/Hspb1/Cdkn2a/Tgfb1/Cd44/Dusp10/Sh2b3/Cd74/Shb/Cd1d1/Tcf7/Gata3/H2-Aa/Ctla2a/Nrarp	15
GO:0051961	negative regulation of nervous system development	15/671	167/28814	9.22355e-06	0.000171181	0.000107573	Nrp1/Sema3a/Hmga2/Tgfb1/Ptn/Cdkn2b/Dusp10/Bdnf/Sema7a/Cdk5r1/Sema3c/Sema4f/Sema3g/Sema3d/Mt3	15
GO:0071479	cellular response to ionizing radiation	10/671	75/28814	9.31148e-06	0.000171181	0.000107573	Cdkn1a/Hmga2/Tgfb1/Bbc3/Ifi204/Gata3/Ccnd2/Itgb6/Ect2/Rad51ap1	10
GO:0072171	mesonephric tubule morphogenesis	10/671	75/28814	9.31148e-06	0.000171181	0.000107573	Gpc3/Tgfb1/Sox9/Cd44/Agtr2/Kif26b/Npnt/Gata3/Fmn1/Osr1	10
GO:0048659	smooth muscle cell proliferation	16/671	188/28814	9.31959e-06	0.000171181	0.000107573	Cdkn1a/Igfbp3/Pak1/Thbs1/Tgfb1/Gper1/Apod/Rgs5/Ereg/Mef2c/Hbegf/Enpp1/Smpd3/S1pr2/Il6ra/Flt1	16
GO:0030217	T cell differentiation	21/671	302/28814	9.72535e-06	0.000177952	0.000111828	Anxa1/Hspb1/Cdkn2a/Cdk6/Gadd45g/Tgfb1/Runx2/Cd44/Dusp10/Sh2b3/Cd74/Shb/Cd1d1/Tcf7/Gata3/Fcer1g/Enpp1/H2-Aa/Ctla2a/Il6ra/Nrarp	21
GO:0050922	negative regulation of chemotaxis	9/671	60/28814	9.77946e-06	0.000178261	0.000112022	Nrp1/Sema3a/Thbs1/Sema7a/Sema3c/Sema4f/Sema3g/Sema3d/Cxcl13	9
GO:0001823	mesonephros development	12/671	110/28814	1.01388e-05	0.000184111	0.000115699	Gpc3/Vcan/Tgfb1/Sox9/Cd44/Agtr2/Kif26b/Bdnf/Npnt/Gata3/Fmn1/Osr1	12
GO:0007160	cell-matrix adhesion	18/671	234/28814	1.07184e-05	0.000193901	0.000121851	Cdkn2a/Cdk6/Postn/Nrp1/Thbs1/Bcl2l11/Bcam/Apod/Rhod/Fn1/Col13a1/Coro2b/Itga1/Npnt/Fmn1/Msln/Cd36/Itgb6	18
GO:0061640	cytoskeleton-dependent cytokinesis	11/671	93/28814	1.0876e-05	0.000196014	0.000123179	Stmn1/Birc5/Cenpa/Racgap1/Ckap2/Kif23/Plk1/Kif20a/Anln/Nusap1/Ect2	11
GO:0110020	regulation of actomyosin structure organization	12/671	111/28814	1.11304e-05	0.000199101	0.000125118	Nrp1/Pak1/Stmn1/Ppp1r9a/Tmeff2/Synpo2l/Mef2c/Cav3/Coro2b/Cgnl1/Rgcc/Ect2	12
GO:1902106	negative regulation of leukocyte differentiation	12/671	111/28814	1.11304e-05	0.000199101	0.000125118	Anxa1/Hspb1/Cdkn2a/Cdk6/Cd44/Inpp4b/Cd74/Gata2/Ubash3b/C1qc/Tjp2/Nrarp	12
GO:0051988	regulation of attachment of spindle microtubules to kinetochore	5/671	14/28814	1.13463e-05	0.000202208	0.000127071	Knstrn/Racgap1/Ccnb1/Cenpe/Ect2	5
GO:0007411	axon guidance	19/671	258/28814	1.14442e-05	0.000203199	0.000127693	Nrp1/Ccdc141/Sema3a/Matn2/Efnb2/Ablim1/Nrp2/Bdnf/Sema7a/Mef2c/Cdk5r1/Etv1/Epha2/Gata3/Sema3c/Sema4f/Sema3g/Sema3d/Mypn	19
GO:0043114	regulation of vascular permeability	8/671	47/28814	1.17019e-05	0.000207007	0.000130087	Pde2a/Tgfb1/Angpt1/Ddah1/Cdh5/Tjp2/Plvap/Adm	8
GO:0072331	signal transduction by p53 class mediator	14/671	150/28814	1.17591e-05	0.000207254	0.000130242	Cdkn2a/Cdkn1a/Phlda3/Cd44/Bbc3/Ifi204/Casp6/Pmaip1/Cd74/Dyrk2/Fhit/Snai1/Msx1/Dyrk3	14
GO:0032103	positive regulation of response to external stimulus	27/671	458/28814	1.18704e-05	0.00020845	0.000130993	Hspb1/Nrp1/Fabp4/Pde2a/Thbs1/Tgfb1/Ptn/Lgmn/Tpbg/Ifi204/Casp6/Pde5a/Fn1/Ly96/Ctss/Ereg/Adora2b/Cd74/Cxcl1/Tslp/Tyrobp/Ctsc/Fcer1g/Gprc5b/Cxcl13/Camk1d/Cmklr1	27
GO:0097485	neuron projection guidance	19/671	259/28814	1.2087e-05	0.000211479	0.000132897	Nrp1/Ccdc141/Sema3a/Matn2/Efnb2/Ablim1/Nrp2/Bdnf/Sema7a/Mef2c/Cdk5r1/Etv1/Epha2/Gata3/Sema3c/Sema4f/Sema3g/Sema3d/Mypn	19
GO:0061180	mammary gland epithelium development	10/671	78/28814	1.32777e-05	0.000231467	0.000145458	Cdkn2a/Gpx1/Tgfb1/Csmd1/Lbh/Areg/Epha2/Cav3/Gata3/Msx1	10
GO:1903707	negative regulation of hemopoiesis	12/671	113/28814	1.33709e-05	0.000232246	0.000145948	Anxa1/Hspb1/Cdkn2a/Cdk6/Cd44/Inpp4b/Cd74/Gata2/Ubash3b/C1qc/Tjp2/Nrarp	12
GO:0052548	regulation of endopeptidase activity	23/671	358/28814	1.35039e-05	0.00023371	0.000146867	Cdkn2a/Serpinh1/Timp1/Dap/Serpinf1/Gpx1/Thbs1/Gper1/Bcl2l11/Lgmn/Cd44/Bbc3/Ifi204/Casp6/Birc5/Serpinb8/Casp8/Pmaip1/Serpina3n/Aqp1/Serpinb6b/Cyfip2/Mt3	23
GO:0001958	endochondral ossification	7/671	35/28814	1.37229e-05	0.000235798	0.00014818	Col1a1/Runx2/Col13a1/Mef2c/Tmem119/Enpp1/Smpd3	7
GO:0036075	replacement ossification	7/671	35/28814	1.37229e-05	0.000235798	0.00014818	Col1a1/Runx2/Col13a1/Mef2c/Tmem119/Enpp1/Smpd3	7
GO:0010466	negative regulation of peptidase activity	19/671	262/28814	1.42146e-05	0.000243374	0.00015294	Itih5/Serpinh1/Timp1/Gpc3/Serpinf1/Gpx1/Thbs1/Cd109/Cd44/Ecm1/Ifi204/Birc5/R3hdml/Lxn/Serpinb8/Serpina3n/Aqp1/Serpinb6b/Mt3	19
GO:0050868	negative regulation of T cell activation	13/671	133/28814	1.45982e-05	0.000249052	0.000156509	Anxa1/Hspb1/Cdkn2a/Lgals3/Tgfb1/Cd44/Pde5a/Cd276/Casp3/Cd74/H2-Aa/H2-Ab1/Nrarp	13
GO:1903169	regulation of calcium ion transmembrane transport	15/671	174/28814	1.51062e-05	0.000256648	0.000161282	Cacng1/Vmp1/Tgfb1/Jph2/Gper1/Gsto1/Atp1b1/Rrad/Akap6/Ahr/Cav3/Tspan13/Cacnb3/Ubash3b/P2rx5	15
GO:1901990	regulation of mitotic cell cycle phase transition	21/671	311/28814	1.51505e-05	0.000256648	0.000161282	Anxa1/Cdkn2a/Cdkn1c/Cdkn1a/Hacd1/Hmga2/Tgfb1/Cdkn2b/Rrm2/Ube2c/Birc5/Dtl/Cenpf/Cdk1/Ak1/Bub1/Ccnd2/Ccnb1/Plk1/Cenpe/Rgcc	21
GO:0051302	regulation of cell division	16/671	196/28814	1.57243e-05	0.000265431	0.000166801	Pdgfc/Igf2/Plk2/Tgfb1/Ptn/Lbh/Ereg/Prc1/Racgap1/Btc/Kif23/Plk1/E2f8/Kif20a/Aspm/Ect2	16
GO:0010212	response to ionizing radiation	13/671	134/28814	1.58277e-05	0.000266238	0.000167309	Anxa1/Cdkn1a/Gpx1/Hmga2/Tgfb1/Bbc3/Ifi204/Pmaip1/Gata3/Ccnd2/Itgb6/Ect2/Rad51ap1	13
GO:0051494	negative regulation of cytoskeleton organization	15/671	176/28814	1.73073e-05	0.000290109	0.000182309	Stmn1/Ppp1r9a/Svil/Dbn1/Tmeff2/Plekhh2/Ctnna2/Tmod1/Cav3/Coro2b/Cgnl1/Ckap2/Cdh5/Fhod3/Vill	15
GO:0060326	cell chemotaxis	21/671	314/28814	1.74891e-05	0.000292136	0.000183583	Anxa1/Hspb1/Lgals3/Nrp1/Thbs1/Ptn/Spp1/Lgmn/Tpbg/Cd74/Cxcl1/Epha2/Itga1/Hbegf/Ccl8/Fcer1g/Lox/Cxcl13/Flt1/Camk1d/Cmklr1	21
GO:0071478	cellular response to radiation	15/671	177/28814	1.85107e-05	0.000308126	0.000193632	Cdkn1a/Timp1/Hmga2/Tgfb1/Mfap4/Mme/Bbc3/Ifi204/Aqp1/Gata3/Pbk/Ccnd2/Itgb6/Ect2/Rad51ap1	15
GO:0045137	development of primary sexual characteristics	18/671	244/28814	1.88862e-05	0.000312909	0.000196637	Arid5b/Sema3a/Nr2f2/Hmga2/Sox9/Bcl2l11/Lhfpl2/Csmd1/Kitl/Angpt1/Ahr/Ereg/Gja1/Gata3/Serpinb6b/Ptx3/Aspm/Osr1	18
GO:0045736	negative regulation of cyclin-dependent protein serine/threonine kinase activity	6/671	25/28814	1.89286e-05	0.000312909	0.000196637	Cdkn2a/Cdkn1c/Cdkn1a/Nr2f2/Casp3/Plk1	6
GO:0051225	spindle assembly	12/671	117/28814	1.90595e-05	0.000313087	0.000196749	Tubb5/Ccnb2/Prc1/Racgap1/Gpsm2/Haus4/Kif23/Plk1/Ccsap/Aspm/Kif11/Cenpe	12
GO:0051148	negative regulation of muscle cell differentiation	9/671	65/28814	1.907e-05	0.000313087	0.000196749	Pak1/Igf2/Hdac5/Ereg/Bdnf/Tmem119/Cav3/Rbpms2/Msx1	9
GO:0051346	negative regulation of hydrolase activity	23/671	366/28814	1.9186e-05	0.000313917	0.000197271	Anxa1/Itih5/Serpinh1/Timp1/Gpc3/Serpinf1/Gpx1/Thbs1/Cd109/Cd44/Ecm1/Ifi204/Birc5/R3hdml/Ahr/Lxn/Serpinb8/Serpina3n/Aqp1/Serpinb6b/Cmya5/Mt3/Ptx3	23
GO:2001235	positive regulation of apoptotic signaling pathway	14/671	157/28814	1.97481e-05	0.000321139	0.00020181	Inhbb/Thbs1/Gper1/Bcl2l11/Tnfrsf12a/Bbc3/Agtr2/Casp8/Pmaip1/Ctsh/Ctsc/Bub1/Srpx/Msx1	14
GO:1902904	negative regulation of supramolecular fiber organization	15/671	178/28814	1.97876e-05	0.000321139	0.00020181	Stmn1/Ppp1r9a/Svil/Dbn1/Tmeff2/Plekhh2/Ctnna2/Tmod1/Cav3/Coro2b/Cgnl1/Ckap2/Cdh5/Fhod3/Vill	15
GO:1901992	positive regulation of mitotic cell cycle phase transition	11/671	99/28814	1.98284e-05	0.000321139	0.00020181	Anxa1/Tgfb1/Rrm2/Ube2c/Birc5/Dtl/Cdk1/Ccnd2/Ccnb1/Cenpe/Rgcc	11
GO:0016358	dendrite development	21/671	317/28814	2.01478e-05	0.000324621	0.000203997	Nrp1/Pak1/Baiap2/Dcx/Sema3a/Matn2/Ppp1r9a/Plk2/Dock10/Ptn/Dbn1/Tpbg/Mapk6/Ctnna2/Bdnf/Mef2c/Cdk5r1/Fmn1/Sdk1/Lzts1/Camk1d	21
GO:0095500	acetylcholine receptor signaling pathway	7/671	37/28814	2.01788e-05	0.000324621	0.000203997	Ly6c1/Ly6a/Sorbs2/Ly6h/Chrnd/Cdk5r1/Rgs10	7
GO:0030098	lymphocyte differentiation	26/671	447/28814	2.15804e-05	0.000346008	0.000217437	Anxa1/Hspb1/Cdkn2a/Cdk6/Gadd45g/Nfil3/Dock10/Tgfb1/Runx2/Cd44/Hdac5/Dusp10/Ahr/Sh2b3/Cd74/Shb/Cd1d1/Tcf7/Gata3/Fcer1g/Enpp1/H2-Aa/Ctla2a/H2-Ab1/Il6ra/Nrarp	26
GO:0002761	regulation of myeloid leukocyte differentiation	13/671	138/28814	2.17021e-05	0.000346799	0.000217935	Cdk6/Tgfb1/Kitl/Inpp4b/Rbp1/Casp8/Cd74/Gata2/Tyrobp/Ubash3b/C1qc/Tjp2/Slc9b2	13
GO:0008038	neuron recognition	8/671	51/28814	2.18337e-05	0.000347744	0.000218528	Nrp1/Ccdc141/Sema3a/Casp6/Casp3/Bdnf/Cdk5r1/Mypn	8
GO:0048660	regulation of smooth muscle cell proliferation	15/671	180/28814	2.25771e-05	0.00035793	0.000224929	Cdkn1a/Igfbp3/Pak1/Thbs1/Tgfb1/Gper1/Apod/Rgs5/Ereg/Mef2c/Hbegf/Smpd3/S1pr2/Il6ra/Flt1	15
GO:0030316	osteoclast differentiation	12/671	119/28814	2.26226e-05	0.00035793	0.000224929	Gpc3/Tgfb1/Lrrk1/Cd109/Inpp4b/Epha2/Tyrobp/Fcer1g/Enpp1/Ubash3b/Tjp2/Slc9b2	12
GO:0002695	negative regulation of leukocyte activation	16/671	202/28814	2.28399e-05	0.000360179	0.000226343	Anxa1/Hspb1/Cdkn2a/Lgals3/Tgfb1/Gper1/Cd44/Pde5a/Cd276/Casp3/Cd74/Tyrobp/H2-Aa/Adgrf5/H2-Ab1/Nrarp	16
GO:0072078	nephron tubule morphogenesis	10/671	83/28814	2.31268e-05	0.000363508	0.000228435	Gpc3/Tgfb1/Sox9/Cd44/Agtr2/Kif26b/Npnt/Gata3/Fmn1/Osr1	10
GO:1902001	fatty acid transmembrane transport	5/671	16/28814	2.38157e-05	0.000373113	0.00023447	Thbs1/Abcd2/Acsl6/Cd36/Slc2a1	5
GO:0002504	antigen processing and presentation of peptide or polysaccharide antigen via MHC class II	6/671	26/28814	2.4124e-05	0.00037411	0.000235097	Thbs1/Ctss/Cd74/Fcer1g/H2-Aa/H2-Ab1	6
GO:1904030	negative regulation of cyclin-dependent protein kinase activity	6/671	26/28814	2.4124e-05	0.00037411	0.000235097	Cdkn2a/Cdkn1c/Cdkn1a/Nr2f2/Casp3/Plk1	6
GO:0072210	metanephric nephron development	7/671	38/28814	2.42411e-05	0.00037411	0.000235097	Sox9/Agtr2/Cited1/Kif26b/Aqp1/Fmn1/Osr1	7
GO:0098868	bone growth	7/671	38/28814	2.42411e-05	0.00037411	0.000235097	Thbs1/Col27a1/Sox9/Ecm1/Enpp1/Smpd3/Poc1a	7
GO:0048771	tissue remodeling	16/671	203/28814	2.42696e-05	0.00037411	0.000235097	Cdkn2a/Timp1/Ptn/Lrrk1/Spp1/Ahr/Inpp4b/Ctss/Gja1/Mef2c/Tmem119/Cela1/Epha2/Sema3c/Enpp1/Ubash3b	16
GO:0150063	visual system development	25/671	424/28814	2.47e-05	0.000379526	0.0002385	Vim/Cdkn1c/Col8a1/Col5a2/Nrp1/Dcx/Inhbb/Tgfb1/Ptn/Sox9/Casp6/Celf4/Ahr/Sdk2/Tmod1/Gpd2/Gja1/Bdnf/Tgif2/Epha2/C1qa/Aqp1/Gata3/Sdk1/Flt1	25
GO:0010639	negative regulation of organelle organization	23/671	373/28814	2.58399e-05	0.000395771	0.000248709	Stmn1/Ppp1r9a/Svil/Gpx1/Dbn1/Tmeff2/Birc5/Plekhh2/Ctnna2/Tmod1/Top2a/Cav3/Coro2b/Cgnl1/Bub1/Ckap2/Ccnb1/Mcm2/Plk1/Cdh5/Fhod3/Vill/Cenpe	23
GO:0002685	regulation of leukocyte migration	17/671	227/28814	2.63844e-05	0.000400905	0.000251936	Anxa1/Lgals3/Thbs1/Tgfb1/Ptn/Lgmn/Ecm1/Apod/Kitl/Cd74/Chst2/Jam2/Smpd3/Plvap/Cxcl13/Camk1d/Cmklr1	17
GO:0033673	negative regulation of kinase activity	17/671	227/28814	2.63844e-05	0.000400905	0.000251936	Hspb1/Cdkn2a/Cdkn1c/Cdkn1a/Gadd45g/Pkig/Fabp4/Nr2f2/Dusp10/Sh2b3/Casp3/Cav3/Shb/Dbndd1/Plk1/Ubash3b/Ptprb	17
GO:0050863	regulation of T cell activation	22/671	348/28814	2.6426e-05	0.000400905	0.000251936	Anxa1/Hspb1/Cdkn2a/Lgals3/Igf2/Tgfb1/Cd44/Efnb2/Dusp10/Pde5a/Cd276/Sh2b3/Casp3/Cd74/Shb/Cd1d1/Tcf7/Gata3/H2-Aa/Ctla2a/H2-Ab1/Nrarp	22
GO:1901989	positive regulation of cell cycle phase transition	12/671	121/28814	2.67519e-05	0.00040457	0.000254239	Anxa1/Tgfb1/Rrm2/Ube2c/Birc5/Dtl/Cdk1/Ccnd2/Ccnb1/Dyrk3/Cenpe/Rgcc	12
GO:0001935	endothelial cell proliferation	15/671	183/28814	2.7413e-05	0.000413264	0.000259702	Sparc/Igf2/Nr2f2/Thbs1/Vash2/Ecm1/Gja1/Adora2b/Mef2c/Gata2/Epha2/Egfl7/Nrarp/Rgcc/Flt1	15
GO:0000768	syncytium formation by plasma membrane fusion	9/671	68/28814	2.76319e-05	0.00041396	0.000260139	Myof/Myog/Cd109/Cd44/Vash2/Plekho1/Cav3/Tyrobp/Ccl8	9
GO:0140253	cell-cell fusion	9/671	68/28814	2.76319e-05	0.00041396	0.000260139	Myof/Myog/Cd109/Cd44/Vash2/Plekho1/Cav3/Tyrobp/Ccl8	9
GO:0022411	cellular component disassembly	25/671	427/28814	2.77485e-05	0.000414412	0.000260424	Cdkn2a/Igfbp3/Stmn1/Vmp1/Hk2/Svil/Fscn1/Gper1/Mical2/Plekhh2/Fap/Tmod1/Top2a/Pelo/Ctss/Casp3/Cdk1/C1qb/C1qa/Ckap2/Plk1/C1qc/Ccsap/Dyrk3/Vill	25
GO:0070588	calcium ion transmembrane transport	20/671	300/28814	2.88149e-05	0.00042709	0.000268391	Cacng1/Vmp1/Tgfb1/Jph2/Gper1/Gsto1/Atp1b1/Bbc3/Rrad/Akap6/Ahr/Panx1/Cav3/Grin2a/Tspan13/Cacnb3/Trpm6/Ubash3b/P2rx5/Tmem37	20
GO:0048880	sensory system development	25/671	428/28814	2.88377e-05	0.00042709	0.000268391	Vim/Cdkn1c/Col8a1/Col5a2/Nrp1/Dcx/Inhbb/Tgfb1/Ptn/Sox9/Casp6/Celf4/Ahr/Sdk2/Tmod1/Gpd2/Gja1/Bdnf/Tgif2/Epha2/C1qa/Aqp1/Gata3/Sdk1/Flt1	25
GO:0032885	regulation of polysaccharide biosynthetic process	7/671	39/28814	2.89537e-05	0.00042709	0.000268391	Igf2/Tgfb1/Dyrk2/Has2/Cd36/Enpp1/Smpd3	7
GO:1905145	cellular response to acetylcholine	7/671	39/28814	2.89537e-05	0.00042709	0.000268391	Ly6c1/Ly6a/Sorbs2/Ly6h/Chrnd/Cdk5r1/Rgs10	7
GO:0031334	positive regulation of protein-containing complex assembly	16/671	206/28814	2.90459e-05	0.000427135	0.000268419	Lgals3/Pak1/Baiap2/Cdc42ep3/Fscn1/Tgfb1/Bcl2l11/Baiap2l1/Bbc3/Ahr/Psrc1/Cav3/Fmn1/Cd36/Cdh5/Cxcl13	16
GO:2000351	regulation of endothelial cell apoptotic process	8/671	53/28814	2.91733e-05	0.000427696	0.000268772	Thbs1/Gper1/Angpt1/Gata2/Gata3/Cdh5/Ecscr/Rgcc	8
GO:0070372	regulation of ERK1 and ERK2 cascade	21/671	326/28814	3.04412e-05	0.000444925	0.000279598	Nrp1/Pdgfc/Tgfb1/Gcnt2/Gper1/Dusp6/Cd44/C1qtnf3/Dusp10/Tpbg/Angpt1/Fn1/Cd74/Sema7a/Epha2/Mfhas1/Ccl8/Npnt/Cd36/Dusp4/Mt3	21
GO:0051153	regulation of striated muscle cell differentiation	11/671	104/28814	3.15954e-05	0.000460391	0.000289317	Pak1/Tgfb1/Myog/Hdac5/Efnb2/Akap6/Bdnf/Mef2c/Tmem119/Cav3/Msx1	11
GO:0006937	regulation of muscle contraction	14/671	164/28814	3.2176e-05	0.00046743	0.000293741	Cald1/Gper1/Dbn1/Arhgap42/Atp1b1/Tnnt2/Akap6/Pde5a/Adora2b/Tnni1/Cav3/Sphk1/Npnt/Flt1	14
GO:0003413	chondrocyte differentiation involved in endochondral bone morphogenesis	5/671	17/28814	3.30928e-05	0.000476417	0.000299389	Serpinh1/Col27a1/Sox9/Smpd3/Poc1a	5
GO:0007096	regulation of exit from mitosis	5/671	17/28814	3.30928e-05	0.000476417	0.000299389	Cdkn1c/Tgfb1/Ube2c/Birc5/Rgcc	5
GO:0010935	regulation of macrophage cytokine production	5/671	17/28814	3.30928e-05	0.000476417	0.000299389	Tgfb1/Cd74/Sema7a/Cd36/Gprc5b	5
GO:0050728	negative regulation of inflammatory response	13/671	144/28814	3.40808e-05	0.000489008	0.000307301	Serpinf1/Gpx1/Gper1/Cd44/C1qtnf3/Dusp10/Cd276/Metrnl/Mfhas1/Gata3/Pbk/Cdh5/Ctla2a	13
GO:0046620	regulation of organ growth	12/671	124/28814	3.41714e-05	0.000489008	0.000307301	Pak1/Igf2/Bcl2l11/Pim1/Dusp6/Akap6/Ahr/Gja1/Cdk1/Mef2c/Cav3/Ccnb1	12
GO:0060351	cartilage development involved in endochondral bone morphogenesis	7/671	40/28814	3.43948e-05	0.00049074	0.000308389	Serpinh1/Col1a1/Thbs1/Col27a1/Sox9/Smpd3/Poc1a	7
GO:0060070	canonical Wnt signaling pathway	20/671	304/28814	3.47542e-05	0.00049336	0.000310036	Cdh2/Gpc3/Col1a1/Tgfb1/Lrrk1/Sox9/Tpbg/Dkk2/Lgr5/Sdc1/Fzd2/Frmd8/Wnt10a/Tcf7/Gata3/Gprc5b/Lypd6/Aspm/Nrarp/Ccdc88c	20
GO:0006949	syncytium formation	9/671	70/28814	3.499e-05	0.00049336	0.000310036	Myof/Myog/Cd109/Cd44/Vash2/Plekho1/Cav3/Tyrobp/Ccl8	9
GO:0042246	tissue regeneration	9/671	70/28814	3.499e-05	0.00049336	0.000310036	Anxa1/Cdkn1a/Gpx1/Ptn/Dusp10/Klf5/Gja1/Mustn1/P2rx5	9
GO:0050771	negative regulation of axonogenesis	9/671	70/28814	3.499e-05	0.00049336	0.000310036	Nrp1/Sema3a/Sema7a/Cdk5r1/Sema3c/Sema4f/Sema3g/Sema3d/Mt3	9
GO:0007159	leukocyte cell-cell adhesion	23/671	383/28814	3.89579e-05	0.000547696	0.000344182	Anxa1/Hspb1/Cdkn2a/Lgals3/Igf2/Thbs1/Tgfb1/Cd44/Efnb2/Dusp10/Pde5a/Cd276/Casp3/Cd74/Chst2/Shb/Cd1d1/Gata3/Jam2/Has2/H2-Aa/H2-Ab1/Nrarp	23
GO:0001936	regulation of endothelial cell proliferation	14/671	167/28814	3.93241e-05	0.000551227	0.000346401	Sparc/Igf2/Nr2f2/Thbs1/Vash2/Ecm1/Gja1/Adora2b/Mef2c/Gata2/Egfl7/Nrarp/Rgcc/Flt1	14
GO:0070997	neuron death	25/671	438/28814	4.2052e-05	0.000587748	0.000369351	Nrp1/Serpinf1/Gpx1/Bcl2l11/Lgmn/Efnb2/Bbc3/Casp6/Birc5/Angpt1/Cited1/Casp3/Casp8/Pmaip1/Bdnf/Mef2c/St8sia2/Cdk5r1/C1qa/Itga1/Tyrobp/Gata3/Enpp1/Mt3/Sncg	25
GO:0051962	positive regulation of nervous system development	22/671	359/28814	4.2202e-05	0.000587945	0.000369475	Adgrl3/Vim/Nrp1/Pak1/Baiap2/Dcx/Serpinf1/Tgfb1/Ptn/Gper1/Dbn1/Lpar3/Tnfrsf12a/Tpbg/Mme/Fn1/Islr2/Bdnf/Sema7a/St8sia2/Aspm/Flt1	22
GO:1903038	negative regulation of leukocyte cell-cell adhesion	13/671	147/28814	4.23114e-05	0.000587945	0.000369475	Anxa1/Hspb1/Cdkn2a/Lgals3/Tgfb1/Cd44/Pde5a/Cd276/Casp3/Cd74/H2-Aa/H2-Ab1/Nrarp	13
GO:0072577	endothelial cell apoptotic process	8/671	56/28814	4.3976e-05	0.000609309	0.0003829	Thbs1/Gper1/Angpt1/Gata2/Gata3/Cdh5/Ecscr/Rgcc	8
GO:0007292	female gamete generation	14/671	169/28814	4.48292e-05	0.00061934	0.000389204	Inhbb/Ptn/Fosl1/Pde5a/Lgr5/Top2a/Ccnb2/Ereg/Shb/Ccnb1/Plk1/Ptx3/Aspm/Cenpe	14
GO:0006816	calcium ion transport	25/671	440/28814	4.52719e-05	0.00062366	0.000391918	Cacng1/Lgals3/Vmp1/Tgfb1/Jph2/Gper1/Lpar3/Gsto1/Atp1b1/Bbc3/Rrad/Akap6/Ahr/Gja1/Panx1/Cav3/Grin2a/Ccl8/Tspan13/Cacnb3/Trpm6/Kcnn4/Ubash3b/P2rx5/Tmem37	25
GO:0071621	granulocyte chemotaxis	12/671	128/28814	4.67996e-05	0.000642858	0.000403983	Anxa1/Lgals3/Thbs1/Spp1/Cd74/Cxcl1/Itga1/Ccl8/Fcer1g/Cxcl13/Camk1d/Cmklr1	12
GO:1905144	response to acetylcholine	7/671	42/28814	4.78047e-05	0.000653216	0.000410492	Ly6c1/Ly6a/Sorbs2/Ly6h/Chrnd/Cdk5r1/Rgs10	7
GO:0051250	negative regulation of lymphocyte activation	14/671	170/28814	4.78262e-05	0.000653216	0.000410492	Anxa1/Hspb1/Cdkn2a/Lgals3/Tgfb1/Cd44/Pde5a/Cd276/Casp3/Cd74/Tyrobp/H2-Aa/H2-Ab1/Nrarp	14
GO:0045598	regulation of fat cell differentiation	13/671	149/28814	4.87154e-05	0.00066347	0.000416936	Tgfb1/Gper1/Vstm2a/Pim1/Dusp10/Noct/Klf5/Metrnl/Mmp11/Gata2/Gata3/Enpp1/Cmklr1	13
GO:0046683	response to organophosphorus	10/671	91/28814	5.1737e-05	0.000700642	0.000440295	Hsp90b1/Pde2a/Akap6/Ahr/Cited1/Panx1/Aqp1/Enpp1/Hcn2/P2rx5	10
GO:0060420	regulation of heart growth	10/671	91/28814	5.1737e-05	0.000700642	0.000440295	Pak1/Pim1/Dusp6/Akap6/Ahr/Gja1/Cdk1/Mef2c/Cav3/Ccnb1	10
GO:0008406	gonad development	17/671	240/28814	5.32543e-05	0.000715252	0.000449477	Arid5b/Sema3a/Nr2f2/Hmga2/Sox9/Bcl2l11/Csmd1/Kitl/Angpt1/Ahr/Ereg/Gja1/Gata3/Serpinb6b/Ptx3/Aspm/Osr1	17
GO:2000116	regulation of cysteine-type endopeptidase activity	17/671	240/28814	5.32543e-05	0.000715252	0.000449477	Cdkn2a/Dap/Gpx1/Thbs1/Gper1/Bcl2l11/Lgmn/Cd44/Bbc3/Ifi204/Casp6/Birc5/Casp8/Pmaip1/Aqp1/Cyfip2/Mt3	17
GO:0034446	substrate adhesion-dependent cell spreading	11/671	110/28814	5.32634e-05	0.000715252	0.000449477	Postn/Nrp1/Lamb1/Dbn1/Tmeff2/Fn1/Nedd9/Micall2/Parvb/Has2/Lims2	11
GO:0006874	cellular calcium ion homeostasis	27/671	500/28814	5.44662e-05	0.000729158	0.000458215	Tgfb1/Jph2/Gper1/Spp1/Lpar3/Gsto1/Atp1b1/Bbc3/Akap6/Inpp4b/Fzd2/Gja1/Cxcl1/Gata2/Cav3/Grin2a/Ccl8/Cd36/Cacnb3/Ubash3b/Smpd3/Cdh5/C1qtnf1/P2rx5/Adm/Cxcl13/Cmklr1	27
GO:0060675	ureteric bud morphogenesis	9/671	74/28814	5.47553e-05	0.000729158	0.000458215	Gpc3/Tgfb1/Sox9/Cd44/Agtr2/Kif26b/Npnt/Gata3/Fmn1	9
GO:1903510	mucopolysaccharide metabolic process	9/671	74/28814	5.47553e-05	0.000729158	0.000458215	Itih5/Tgfb1/Cd44/Angpt1/Has1/Chst11/Has2/Smpd3/Dcn	9
GO:1901214	regulation of neuron death	23/671	392/28814	5.55798e-05	0.000738087	0.000463827	Nrp1/Serpinf1/Bcl2l11/Lgmn/Efnb2/Bbc3/Casp6/Birc5/Angpt1/Cited1/Casp3/Casp8/Pmaip1/Bdnf/Mef2c/St8sia2/Cdk5r1/C1qa/Itga1/Tyrobp/Gata3/Mt3/Sncg	23
GO:0044839	cell cycle G2/M phase transition	13/671	151/28814	5.59464e-05	0.000740903	0.000465596	Cdkn2a/Cdkn1a/Hacd1/Hmga2/Birc5/Dtl/Ccnb2/Cenpf/Cdk1/Ccnb1/Ccna2/Plk1/Dyrk3	13
GO:0034508	centromere complex assembly	6/671	30/28814	5.74778e-05	0.000759087	0.000477023	Cenpa/Cenpw/Dlgap5/Cenph/Cenpe/Cenpk	6
GO:1901216	positive regulation of neuron death	12/671	131/28814	5.87509e-05	0.000773769	0.00048625	Bcl2l11/Efnb2/Bbc3/Casp6/Casp3/Casp8/Pmaip1/St8sia2/Cdk5r1/C1qa/Itga1/Tyrobp	12
GO:0001764	neuron migration	15/671	196/28814	6.05593e-05	0.000794552	0.00049931	Adgrl3/Nrp1/Dcx/Sema3a/Matn2/Nr2f2/Ctnna2/Nrp2/Gja1/Mef2c/Cdk5r1/Gata2/Gata3/Nr2f1/Aspm	15
GO:0001654	eye development	24/671	421/28814	6.06604e-05	0.000794552	0.00049931	Vim/Cdkn1c/Col8a1/Col5a2/Nrp1/Dcx/Inhbb/Tgfb1/Ptn/Sox9/Casp6/Celf4/Ahr/Sdk2/Tmod1/Gpd2/Gja1/Bdnf/Tgif2/Epha2/Aqp1/Gata3/Sdk1/Flt1	24
GO:0007548	sex differentiation	20/671	317/28814	6.23348e-05	0.000814259	0.000511694	Arid5b/Sema3a/Nr2f2/Hmga2/Sox9/Bcl2l11/Lhfpl2/Csmd1/Kitl/Angpt1/Ahr/Ereg/Gja1/Srd5a1/Tcf7/Gata3/Serpinb6b/Ptx3/Aspm/Osr1	20
GO:1903037	regulation of leukocyte cell-cell adhesion	21/671	343/28814	6.34226e-05	0.000826217	0.000519209	Anxa1/Hspb1/Cdkn2a/Lgals3/Igf2/Tgfb1/Cd44/Efnb2/Dusp10/Pde5a/Cd276/Casp3/Cd74/Chst2/Shb/Cd1d1/Gata3/Has2/H2-Aa/H2-Ab1/Nrarp	21
GO:0007528	neuromuscular junction development	8/671	59/28814	6.45714e-05	0.000838903	0.000527181	Pak1/Tnc/Ptn/Tmeff1/Col4a5/Sorbs2/Dok7/Cacnb3	8
GO:0002274	myeloid leukocyte activation	18/671	268/28814	6.47642e-05	0.000839134	0.000527326	Anxa1/Thbs1/Tgfb1/Ptpre/Fn1/Adora2b/Gata2/Tslp/C1qa/Cd1d1/Mfhas1/Tyrobp/Sphk1/Ctsc/Stx11/Fcer1g/Adgrf5/Itgb6	18
GO:0050919	negative chemotaxis	7/671	44/28814	6.52216e-05	0.000840517	0.000528196	Sema3a/Nrp2/Sema7a/Sema3c/Sema4f/Sema3g/Sema3d	7
GO:0061098	positive regulation of protein tyrosine kinase activity	7/671	44/28814	6.52216e-05	0.000840517	0.000528196	Nedd9/Dok7/Areg/Ereg/Hbegf/Btc/Gprc5b	7
GO:0044262	cellular carbohydrate metabolic process	19/671	293/28814	6.56506e-05	0.000843778	0.000530244	Myof/Igfbp3/Igf2/Hk2/Gper1/Myog/C1qtnf3/Inpp4b/Abcg2/Has1/Synj2/Adora2b/Pmaip1/Dyrk2/Isyna1/Has2/Cd36/Enpp1/C1qtnf1	19
GO:0070663	regulation of leukocyte proliferation	18/671	269/28814	6.79357e-05	0.000870813	0.000547234	Anxa1/Cdkn2a/Lgals3/Cdkn1a/Igf2/Tgfb1/Cd44/Kitl/Pde5a/Cd276/Ahr/Casp3/Cd74/Mef2c/Cd1d1/Tyrobp/H2-Aa/H2-Ab1	18
GO:0008630	intrinsic apoptotic signaling pathway in response to DNA damage	11/671	113/28814	6.82131e-05	0.000872036	0.000548003	Cdkn1a/Phlda3/Bcl2l11/Cd44/Bbc3/Ifi204/Pmaip1/Cd74/Epha2/Dyrk2/Snai1	11
GO:0050670	regulation of lymphocyte proliferation	17/671	245/28814	6.87654e-05	0.000876758	0.00055097	Anxa1/Cdkn2a/Lgals3/Cdkn1a/Igf2/Tgfb1/Cd44/Pde5a/Cd276/Ahr/Casp3/Cd74/Mef2c/Cd1d1/Tyrobp/H2-Aa/H2-Ab1	17
GO:0010038	response to metal ion	19/671	295/28814	7.18621e-05	0.000913811	0.000574254	Ttn/Fabp4/Fibin/Thbs1/Myog/Slc40a1/Lgmn/Tnnt2/Casp6/Fn1/Mef2c/Grin2a/Gatm/Aqp1/Enpp1/Smpd3/Mt3/P2rx5/Ect2	19
GO:0016311	dephosphorylation	21/671	347/28814	7.47691e-05	0.000948262	0.000595904	Hsp90b1/Vcan/Tgfb1/Ptpre/Dusp6/Dusp10/Ahr/Inpp4b/Agtr2/Synj2/Dusp27/Mef2c/Cdkn3/Itga1/Mfhas1/Npnt/Cmya5/Dusp4/Ubash3b/Cdh5/Ptprb	21
GO:0030261	chromosome condensation	7/671	45/28814	7.56968e-05	0.000957494	0.000601706	Hmga2/Gper1/Top2a/Cdk1/Ccnb1/Ncapg/Nusap1	7
GO:1905475	regulation of protein localization to membrane	15/671	200/28814	7.61568e-05	0.000960778	0.000603769	Lgals3/Cdh2/Gpc3/Pak1/Gpc1/Tgfb1/Ptn/Gper1/Dbn1/Bbc3/Sorbs2/Pmaip1/Cdk5r1/Epha2/Cacnb3	15
GO:0019886	antigen processing and presentation of exogenous peptide antigen via MHC class II	5/671	20/28814	7.82463e-05	0.000981971	0.000617087	Ctss/Cd74/Fcer1g/H2-Aa/H2-Ab1	5
GO:0072087	renal vesicle development	5/671	20/28814	7.82463e-05	0.000981971	0.000617087	Sox9/Cited1/Kif26b/Fmn1/Osr1	5
GO:0001890	placenta development	14/671	178/28814	7.88079e-05	0.000986436	0.000619893	Cdkn1c/Igf2/Nr2f2/Ptn/Vash2/Fosl1/Peg10/Cited1/Nrk/Gata2/Snai1/Fbn2/E2f8/Adm	14
GO:0045619	regulation of lymphocyte differentiation	15/671	201/28814	8.05658e-05	0.00100581	0.00063207	Anxa1/Hspb1/Cdkn2a/Tgfb1/Cd44/Dusp10/Sh2b3/Cd74/Shb/Cd1d1/Tcf7/Gata3/H2-Aa/Ctla2a/Nrarp	15
GO:0050769	positive regulation of neurogenesis	19/671	298/28814	8.21562e-05	0.001023	0.000642874	Vim/Nrp1/Pak1/Baiap2/Dcx/Serpinf1/Tgfb1/Ptn/Gper1/Dbn1/Lpar3/Tnfrsf12a/Mme/Fn1/Islr2/Bdnf/Sema7a/Aspm/Flt1	19
GO:0042306	regulation of protein import into nucleus	9/671	78/28814	8.31966e-05	0.00103328	0.000649328	Pkig/Tgfb1/Gper1/Apod/Angpt1/Agtr2/Cdk1/Cd36/Ect2	9
GO:0032944	regulation of mononuclear cell proliferation	17/671	249/28814	8.39111e-05	0.00103516	0.000650514	Anxa1/Cdkn2a/Lgals3/Cdkn1a/Igf2/Tgfb1/Cd44/Pde5a/Cd276/Ahr/Casp3/Cd74/Mef2c/Cd1d1/Tyrobp/H2-Aa/H2-Ab1	17
GO:0030212	hyaluronan metabolic process	6/671	32/28814	8.43172e-05	0.00103516	0.000650514	Itih5/Tgfb1/Cd44/Has1/Has2/Smpd3	6
GO:0045742	positive regulation of epidermal growth factor receptor signaling pathway	6/671	32/28814	8.43172e-05	0.00103516	0.000650514	Gper1/Afap1l2/Areg/Ereg/Hbegf/Btc	6
GO:0070670	response to interleukin-4	6/671	32/28814	8.43172e-05	0.00103516	0.000650514	Hspa5/Nfil3/Cited1/Tcf7/Gata3/Mcm2	6
GO:0072178	nephric duct morphogenesis	4/671	11/28814	8.44282e-05	0.00103516	0.000650514	Gpc3/Efnb2/Gata3/Osr1	4
GO:0032881	regulation of polysaccharide metabolic process	7/671	46/28814	8.75045e-05	0.00107014	0.000672497	Igf2/Tgfb1/Dyrk2/Has2/Cd36/Enpp1/Smpd3	7
GO:0001570	vasculogenesis	10/671	97/28814	8.93747e-05	0.00108747	0.000683383	Nrp1/Tgfb1/Tead2/Angpt1/Cited1/Epha2/Has2/Enpp1/Egfl7/Adm	10
GO:0051781	positive regulation of cell division	10/671	97/28814	8.93747e-05	0.00108747	0.000683383	Pdgfc/Igf2/Tgfb1/Ptn/Lbh/Ereg/Racgap1/Btc/Kif23/Ect2	10
GO:0033157	regulation of intracellular protein transport	16/671	227/28814	9.27779e-05	0.00112318	0.000705823	Cdkn2a/Pkig/Pak1/Tgfb1/Gper1/Ube2g2/Bbc3/Apod/Angpt1/Agtr2/Pmaip1/Cdk1/Cdk5r1/Cd36/Cacnb3/Ect2	16
GO:0070374	positive regulation of ERK1 and ERK2 cascade	16/671	227/28814	9.27779e-05	0.00112318	0.000705823	Nrp1/Pdgfc/Tgfb1/Gcnt2/Gper1/Cd44/C1qtnf3/Tpbg/Angpt1/Cd74/Sema7a/Mfhas1/Ccl8/Npnt/Cd36/Mt3	16
GO:0007229	integrin-mediated signaling pathway	10/671	98/28814	9.74856e-05	0.00117424	0.00073791	Timp1/Nrp1/Ptn/Fn1/Sema7a/Itga1/Tyrobp/Fcer1g/Itgb6/Lims2	10
GO:0015908	fatty acid transport	10/671	98/28814	9.74856e-05	0.00117424	0.00073791	Anxa1/Fabp5/Fabp4/Thbs1/Agtr2/Rbp1/Abcd2/Acsl6/Cd36/Slc2a1	10
GO:0007204	positive regulation of cytosolic calcium ion concentration	21/671	354/28814	9.90268e-05	0.00118981	0.000747697	Tgfb1/Jph2/Gper1/Lpar3/Gsto1/Bbc3/Akap6/Fzd2/Gja1/Cxcl1/Gata2/Cav3/Grin2a/Cd36/Cacnb3/Ubash3b/C1qtnf1/P2rx5/Adm/Cxcl13/Cmklr1	21
GO:0000910	cytokinesis	14/671	182/28814	9.99993e-05	0.00119849	0.000753153	Stmn1/Plk2/Birc5/Cenpa/Prc1/Racgap1/Ckap2/Kif23/Plk1/E2f8/Kif20a/Anln/Nusap1/Ect2	14
GO:0033032	regulation of myeloid cell apoptotic process	6/671	33/28814	0.000101037	0.00120491	0.000757183	Anxa1/Cdkn2a/Cd44/Kitl/Mef2c/Fcer1g	6
GO:0034505	tooth mineralization	6/671	33/28814	0.000101037	0.00120491	0.000757183	Col1a1/Hacd1/Tgfb1/Enpp1/Itgb6/Aspn	6
GO:0097529	myeloid leukocyte migration	16/671	230/28814	0.000108149	0.00128651	0.000808468	Anxa1/Lgals3/Thbs1/Spp1/Lgmn/Trim55/Cd74/Cxcl1/Itga1/Ccl8/Fcer1g/Enpp1/Cxcl13/Flt1/Camk1d/Cmklr1	16
GO:0050764	regulation of phagocytosis	11/671	119/28814	0.000109118	0.00129483	0.000813691	Tgfb1/Cnn2/Rab31/Gata2/Mex3b/Sphk1/Fcer1g/Cd36/Colec11/Ptx3/Camk1d	11
GO:0032965	regulation of collagen biosynthetic process	7/671	48/28814	0.000115626	0.00136867	0.000860093	Vim/Tgfb1/Creb3l1/Fn1/Adora2b/Il6ra/Rgcc	7
GO:0008347	glial cell migration	8/671	64/28814	0.000116396	0.00137439	0.000863687	Vim/Dcx/Lamb1/Matn2/Vcan/Fn1/Cdk5r1/Enpp1	8
GO:1901186	positive regulation of ERBB signaling pathway	6/671	34/28814	0.000120287	0.00141685	0.000890373	Gper1/Afap1l2/Areg/Ereg/Hbegf/Btc	6
GO:0015911	long-chain fatty acid import across plasma membrane	4/671	12/28814	0.000124309	0.00144997	0.000911187	Thbs1/Acsl6/Cd36/Slc2a1	4
GO:0045741	positive regulation of epidermal growth factor-activated receptor activity	4/671	12/28814	0.000124309	0.00144997	0.000911187	Areg/Ereg/Hbegf/Btc	4
GO:0060907	positive regulation of macrophage cytokine production	4/671	12/28814	0.000124309	0.00144997	0.000911187	Cd74/Sema7a/Cd36/Gprc5b	4
GO:0072176	nephric duct development	4/671	12/28814	0.000124309	0.00144997	0.000911187	Gpc3/Efnb2/Gata3/Osr1	4
GO:0050772	positive regulation of axonogenesis	10/671	101/28814	0.000125656	0.00146212	0.000918821	Nrp1/Pak1/Dcx/Dbn1/Lpar3/Tnfrsf12a/Fn1/Islr2/Bdnf/Sema7a	10
GO:0090100	positive regulation of transmembrane receptor protein serine/threonine kinase signaling pathway	11/671	121/28814	0.000126735	0.00147111	0.000924469	Cdkn1c/Gpc3/Inhbb/Thbs1/Tgfb1/Cdkn2b/Pelo/Npnt/Cdh5/Gdf6/Msx1	11
GO:0061081	positive regulation of myeloid leukocyte cytokine production involved in immune response	5/671	22/28814	0.000127875	0.00147719	0.00092829	Cd74/Sema7a/Fcer1g/Cd36/Gprc5b	5
GO:0097202	activation of cysteine-type endopeptidase activity	5/671	22/28814	0.000127875	0.00147719	0.00092829	Lgmn/Ifi204/Casp6/Casp8/Cyfip2	5
GO:0032835	glomerulus development	8/671	65/28814	0.000130055	0.00149517	0.000939589	Basp1/Angpt1/Ahr/Agtr2/Mef2c/Aqp1/Il6ra/Osr1	8
GO:0045661	regulation of myoblast differentiation	8/671	65/28814	0.000130055	0.00149517	0.000939589	Igfbp3/Id3/Tgfb1/Sox9/Myog/Mef2c/Ccl8/Klhl41	8
GO:0030879	mammary gland development	13/671	165/28814	0.000138061	0.0015834	0.000995038	Cdkn2a/Gpx1/Tgfb1/Sox9/Bcl2l11/Csmd1/Lbh/Areg/Gja1/Epha2/Cav3/Gata3/Msx1	13
GO:0002064	epithelial cell development	16/671	235/28814	0.000138742	0.00158742	0.00099756	Vim/Cdk6/Cdh2/Pde2a/Gpx1/Tgfb1/Sox9/Klf5/Tmod1/Gja1/Epha2/Flnb/Cdh5/Tjp2/S1pr2/Ccdc88c	16
GO:0006869	lipid transport	22/671	390/28814	0.000140974	0.00160912	0.0010112	Anxa1/Fabp5/Igfbp3/Fabp4/Vmp1/Ugcg/Thbs1/Spp1/Apod/Agtr2/Abcg2/Rbp1/Prelid2/Abcd2/Acsl6/Gpihbp1/Abcg1/Cd36/Slc2a1/Kcnn4/Pltp/C1qtnf1	22
GO:0008608	attachment of spindle microtubules to kinetochore	6/671	35/28814	0.000142335	0.0016208	0.00101854	Knstrn/Racgap1/Ccnb1/Nuf2/Cenpe/Ect2	6
GO:0015909	long-chain fatty acid transport	8/671	66/28814	0.000145011	0.00164735	0.00103522	Anxa1/Fabp5/Fabp4/Thbs1/Abcd2/Acsl6/Cd36/Slc2a1	8
GO:1904589	regulation of protein import	9/671	84/28814	0.000148434	0.00168225	0.00105716	Pkig/Tgfb1/Gper1/Apod/Angpt1/Agtr2/Cdk1/Cd36/Ect2	9
GO:0051924	regulation of calcium ion transport	18/671	287/28814	0.000153835	0.00173935	0.00109304	Cacng1/Lgals3/Vmp1/Tgfb1/Jph2/Gper1/Lpar3/Gsto1/Atp1b1/Rrad/Akap6/Ahr/Gja1/Cav3/Tspan13/Cacnb3/Ubash3b/P2rx5	18
GO:0010232	vascular transport	5/671	23/28814	0.000160277	0.00179788	0.00112982	Fabp5/Abcg2/Gja1/Cd36/Slc2a1	5
GO:0046849	bone remodeling	10/671	104/28814	0.000160409	0.00179788	0.00112982	Ptn/Lrrk1/Spp1/Inpp4b/Ctss/Gja1/Tmem119/Epha2/Enpp1/Ubash3b	10
GO:0055013	cardiac muscle cell development	10/671	104/28814	0.000160409	0.00179788	0.00112982	Ttn/Pak1/Actc1/Akap6/Neb/Agtr2/Sorbs2/Cav3/Fhod3/Myh11	10
GO:0060047	heart contraction	16/671	238/28814	0.000160512	0.00179788	0.00112982	Ttn/Sema3a/Gpx1/Atp1b1/Actc1/Tnnt2/Myl1/Akap6/Pde5a/Agtr2/Gja1/Sgcg/Tnni1/Cav3/Hbegf/Adm	16
GO:0010876	lipid localization	24/671	449/28814	0.000161961	0.00180761	0.00113593	Anxa1/Fabp5/Igfbp3/Fabp4/Vmp1/Ugcg/Thbs1/Spp1/Vstm2a/Apod/Agtr2/Abcg2/Rbp1/Prelid2/Abcd2/Acsl6/Gpihbp1/Abcg1/Cd36/Enpp1/Slc2a1/Kcnn4/Pltp/C1qtnf1	24
GO:0050807	regulation of synapse organization	17/671	263/28814	0.000162511	0.00180761	0.00113593	Adgrl3/Sparc/Cdh2/Baiap2/Ppp1r9a/Tubb5/Arhgap22/Ptn/Dbn1/Sparcl1/Tpbg/Ctnna2/Nrp2/Bdnf/Mef2c/St8sia2/Cdk5r1	17
GO:0051348	negative regulation of transferase activity	17/671	263/28814	0.000162511	0.00180761	0.00113593	Hspb1/Cdkn2a/Cdkn1c/Cdkn1a/Gadd45g/Pkig/Fabp4/Nr2f2/Dusp10/Sh2b3/Casp3/Cav3/Shb/Dbndd1/Plk1/Ubash3b/Ptprb	17
GO:0033273	response to vitamin	6/671	36/28814	0.000167463	0.00185838	0.00116784	Postn/Runx2/Spp1/Pim1/Rbp1/Enpp1	6
GO:0048012	hepatocyte growth factor receptor signaling pathway	4/671	13/28814	0.000176253	0.0019469	0.00122347	Nrp1/Pak1/Stmn1/Esm1	4
GO:0140059	dendrite arborization	4/671	13/28814	0.000176253	0.0019469	0.00122347	Nrp1/Sema3a/Ptn/Tpbg	4
GO:0045216	cell-cell junction organization	15/671	216/28814	0.00017908	0.0019702	0.00123811	Cdh2/Fscn1/Tgfb1/Efnb2/Pkp1/Mpz/Gja1/Micall2/Epha2/Snai1/Cdh5/Tjp2/Esam/Ect2/Lims2	15
GO:0007584	response to nutrient	8/671	68/28814	0.000179184	0.0019702	0.00123811	Postn/Runx2/Spp1/Cdkn2b/Pim1/Rbp1/Gatm/Enpp1	8
GO:0051480	regulation of cytosolic calcium ion concentration	22/671	397/28814	0.000181242	0.00198827	0.00124946	Tgfb1/Jph2/Gper1/Lpar3/Gsto1/Bbc3/Akap6/Fzd2/Gja1/Cxcl1/Gata2/Cav3/Grin2a/Cd36/Cacnb3/Ubash3b/Smpd3/C1qtnf1/P2rx5/Adm/Cxcl13/Cmklr1	22
GO:0031348	negative regulation of defense response	16/671	241/28814	0.000185198	0.00202703	0.00127382	Igf2/Serpinf1/Gpx1/Gper1/Cd44/C1qtnf3/Tspan6/Dusp10/Ifi204/Cd276/Metrnl/Mfhas1/Gata3/Pbk/Cdh5/Ctla2a	16
GO:0051402	neuron apoptotic process	19/671	318/28814	0.000190766	0.00208321	0.00130913	Nrp1/Gpx1/Bcl2l11/Lgmn/Bbc3/Casp6/Birc5/Angpt1/Cited1/Casp3/Pmaip1/Bdnf/Mef2c/Cdk5r1/Itga1/Tyrobp/Gata3/Enpp1/Mt3	19
GO:0019934	cGMP-mediated signaling	6/671	37/28814	0.00019597	0.00212787	0.00133719	Pde2a/Thbs1/Rundc3a/Adora2b/Aqp1/Cd36	6
GO:0043516	regulation of DNA damage response, signal transduction by p53 class mediator	6/671	37/28814	0.00019597	0.00212787	0.00133719	Cdkn2a/Cd44/Pmaip1/Cd74/Snai1/Dyrk3	6
GO:0045786	negative regulation of cell cycle	21/671	372/28814	0.000196186	0.00212787	0.00133719	Cdkn2a/Cdkn1c/Cdk6/Cdkn1a/Nr2f2/Hmga2/Tgfb1/Gper1/Cdkn2b/Birc5/Dtl/Casp3/Cdk1/Bub1/Gata3/Ccnb1/Gmnn/Plk1/E2f8/Cenpe/Rgcc	21
GO:0090596	sensory organ morphogenesis	19/671	319/28814	0.000198542	0.00213474	0.00134151	Col8a1/Col5a2/Ptn/Clrn1/Prrx2/Sox9/Casp6/Sdk2/Fzd2/Bdnf/Gata2/Epha2/Aqp1/Gata3/Sdk1/Enpp1/Msx1/Osr1/Flt1	19
GO:0002495	antigen processing and presentation of peptide antigen via MHC class II	5/671	24/28814	0.000198594	0.00213474	0.00134151	Ctss/Cd74/Fcer1g/H2-Aa/H2-Ab1	5
GO:0030903	notochord development	5/671	24/28814	0.000198594	0.00213474	0.00134151	Id3/Sox9/Tead2/Col13a1/Epha2	5
GO:0045668	negative regulation of osteoblast differentiation	8/671	69/28814	0.000198601	0.00213474	0.00134151	Cdk6/Id3/Sox9/Hdac5/Noct/Ahr/Cited1/Areg	8
GO:0065004	protein-DNA complex assembly	12/671	149/28814	0.000201253	0.00215841	0.00135638	Sox9/Ahr/Cenpa/Cenpw/Cdc45/Mcm2/Chaf1b/Dlgap5/Cenph/Cenpe/Asf1b/Cenpk	12
GO:1901987	regulation of cell cycle phase transition	22/671	401/28814	0.000208549	0.00223166	0.00140241	Anxa1/Cdkn2a/Cdkn1c/Cdkn1a/Hacd1/Hmga2/Tgfb1/Cdkn2b/Rrm2/Ube2c/Birc5/Dtl/Cenpf/Cdk1/Ak1/Bub1/Ccnd2/Ccnb1/Plk1/Dyrk3/Cenpe/Rgcc	22
GO:0002042	cell migration involved in sprouting angiogenesis	7/671	53/28814	0.00021893	0.00233357	0.00146645	Anxa1/Nrp1/Plk2/Thbs1/Hdac5/Efnb2/Gata2	7
GO:0090263	positive regulation of canonical Wnt signaling pathway	10/671	108/28814	0.000219046	0.00233357	0.00146645	Gpc3/Col1a1/Tgfb1/Lrrk1/Dkk2/Lgr5/Gprc5b/Lypd6/Aspm/Nrarp	10
GO:0097194	execution phase of apoptosis	8/671	70/28814	0.000219713	0.00233548	0.00146766	Cdkn2a/Igfbp3/Gper1/Bbc3/Fap/Top2a/Casp3/Casp8	8
GO:0043588	skin development	19/671	322/28814	0.000223564	0.00237117	0.00149008	Col1a2/Anxa1/Col5a2/Col1a1/Stmn1/Ugcg/Adamts2/Sox9/Cd109/Lgr5/Casp3/Epha2/Barx2/Flnb/Wnt10a/Snai1/Enpp1/Pou3f1/Itgb6	19
GO:0050921	positive regulation of chemotaxis	12/671	151/28814	0.000227875	0.00240935	0.00151407	Hspb1/Nrp1/Thbs1/Tgfb1/Ptn/Lgmn/Tpbg/Fn1/Cd74/Cxcl13/Camk1d/Cmklr1	12
GO:0045589	regulation of regulatory T cell differentiation	6/671	38/28814	0.000228169	0.00240935	0.00151407	Hspb1/Tgfb1/Cd44/Dusp10/Sh2b3/Ctla2a	6
GO:0050803	regulation of synapse structure or activity	17/671	271/28814	0.000231645	0.00244068	0.00153376	Adgrl3/Sparc/Cdh2/Baiap2/Ppp1r9a/Tubb5/Arhgap22/Ptn/Dbn1/Sparcl1/Tpbg/Ctnna2/Nrp2/Bdnf/Mef2c/St8sia2/Cdk5r1	17
GO:0035107	appendage morphogenesis	13/671	174/28814	0.000233713	0.00245168	0.00154068	Gpc3/Runx2/Prrx2/Sox9/Bcl2l11/Chst11/Gja1/Fmn1/Sema3c/Fbn2/Enpp1/Msx1/Osr1	13
GO:0035108	limb morphogenesis	13/671	174/28814	0.000233713	0.00245168	0.00154068	Gpc3/Runx2/Prrx2/Sox9/Bcl2l11/Chst11/Gja1/Fmn1/Sema3c/Fbn2/Enpp1/Msx1/Osr1	13
GO:0071901	negative regulation of protein serine/threonine kinase activity	10/671	109/28814	0.000236227	0.00247264	0.00155385	Cdkn2a/Cdkn1c/Cdkn1a/Pkig/Nr2f2/Dusp10/Sh2b3/Casp3/Cav3/Plk1	10
GO:0045637	regulation of myeloid cell differentiation	15/671	222/28814	0.000241086	0.00249776	0.00156964	Cdk6/Tgfb1/Kitl/Inpp4b/Rbp1/Casp8/Cd74/Mef2c/Gata2/Tyrobp/Lox/Ubash3b/C1qc/Tjp2/Slc9b2	15
GO:0006109	regulation of carbohydrate metabolic process	14/671	198/28814	0.000241879	0.00249776	0.00156964	Igfbp3/Igf2/Tgfb1/Gper1/Myog/C1qtnf3/Adora2b/Pmaip1/Dyrk2/Has2/Cd36/Enpp1/Smpd3/C1qtnf1	14
GO:0030213	hyaluronan biosynthetic process	4/671	14/28814	0.000242215	0.00249776	0.00156964	Tgfb1/Has1/Has2/Smpd3	4
GO:0051764	actin crosslink formation	4/671	14/28814	0.000242215	0.00249776	0.00156964	Dpysl3/Baiap2/Baiap2l1/Tnnt2	4
GO:1903671	negative regulation of sprouting angiogenesis	4/671	14/28814	0.000242215	0.00249776	0.00156964	Thbs1/Creb3l1/Sh2b3/Flt1	4
GO:2001279	regulation of unsaturated fatty acid biosynthetic process	4/671	14/28814	0.000242215	0.00249776	0.00156964	Anxa1/Fabp5/Cd74/Abcd2	4
GO:0003206	cardiac chamber morphogenesis	12/671	152/28814	0.000242273	0.00249776	0.00156964	Nrp1/Tgfb1/Tnnt2/Ahr/Nrp2/Fzd2/Tnni1/Mef2c/Cav3/Gata3/Cpe/Sema3c	12
GO:0007413	axonal fasciculation	5/671	25/28814	0.000243511	0.00249976	0.00157089	Nrp1/Sema3a/Casp6/Casp3/Cdk5r1	5
GO:0106030	neuron projection fasciculation	5/671	25/28814	0.000243511	0.00249976	0.00157089	Nrp1/Sema3a/Casp6/Casp3/Cdk5r1	5
GO:0045773	positive regulation of axon extension	7/671	54/28814	0.000246539	0.00252006	0.00158365	Nrp1/Pak1/Dbn1/Tnfrsf12a/Fn1/Islr2/Sema7a	7
GO:0098926	postsynaptic signal transduction	7/671	54/28814	0.000246539	0.00252006	0.00158365	Ly6c1/Ly6a/Sorbs2/Ly6h/Chrnd/Cdk5r1/Rgs10	7
GO:0014074	response to purine-containing compound	10/671	110/28814	0.000254523	0.00258731	0.00162591	Hsp90b1/Pde2a/Akap6/Ahr/Cited1/Panx1/Aqp1/Enpp1/Hcn2/P2rx5	10
GO:0055006	cardiac cell development	10/671	110/28814	0.000254523	0.00258731	0.00162591	Ttn/Pak1/Actc1/Akap6/Neb/Agtr2/Sorbs2/Cav3/Fhod3/Myh11	10
GO:0016051	carbohydrate biosynthetic process	14/671	199/28814	0.000254738	0.00258731	0.00162591	Igf2/Tgfb1/Gper1/Gsto1/C1qtnf3/Gpd2/Has1/Chst11/Dyrk2/Isyna1/Has2/Cd36/Enpp1/Smpd3	14
GO:0046822	regulation of nucleocytoplasmic transport	11/671	131/28814	0.00025561	0.00259069	0.00162803	Cdkn2a/Pkig/Tgfb1/Gper1/Apod/Angpt1/Inpp4b/Agtr2/Cdk1/Cd36/Ect2	11
GO:0033028	myeloid cell apoptotic process	6/671	39/28814	0.00026439	0.00266839	0.00167686	Anxa1/Cdkn2a/Cd44/Kitl/Mef2c/Fcer1g	6
GO:0090049	regulation of cell migration involved in sprouting angiogenesis	6/671	39/28814	0.00026439	0.00266839	0.00167686	Anxa1/Nrp1/Plk2/Thbs1/Hdac5/Gata2	6
GO:0000271	polysaccharide biosynthetic process	8/671	72/28814	0.000267464	0.0026881	0.00168925	Igf2/Tgfb1/Has1/Dyrk2/Has2/Cd36/Enpp1/Smpd3	8
GO:0061035	regulation of cartilage development	8/671	72/28814	0.000267464	0.0026881	0.00168925	Tgfb1/Runx2/Sox9/Prkg2/Mustn1/Adamts7/Smpd3/Gdf6	8
GO:1902749	regulation of cell cycle G2/M phase transition	10/671	111/28814	0.000273991	0.00274793	0.00172685	Cdkn2a/Cdkn1a/Hacd1/Hmga2/Dtl/Cenpf/Cdk1/Ccnb1/Plk1/Dyrk3	10
GO:0071496	cellular response to external stimulus	18/671	301/28814	0.000275706	0.00275848	0.00173348	Cdkn1a/Postn/Hspa5/Col1a1/Dap/Pde2a/Inhbb/Sox9/Cnn2/Cdkn2b/Pim1/Fosl1/Ifi204/Asns/Adora2b/Pmaip1/Aqp1/Slc2a1	18
GO:2001242	regulation of intrinsic apoptotic signaling pathway	13/671	177/28814	0.000276194	0.00275848	0.00173348	Hspb1/Gpx1/Bcl2l11/Creb3l1/Cd44/Bbc3/Rtkn2/Pmaip1/Cd74/Bub1/Snai1/Nme5/Msx1	13
GO:0003015	heart process	16/671	250/28814	0.000280091	0.00279159	0.00175428	Ttn/Sema3a/Gpx1/Atp1b1/Actc1/Tnnt2/Myl1/Akap6/Pde5a/Agtr2/Gja1/Sgcg/Tnni1/Cav3/Hbegf/Adm	16
GO:0001837	epithelial to mesenchymal transition	12/671	155/28814	0.000290197	0.00288632	0.00181381	Col1a1/Hmga2/Tgfb1/Gcnt2/Sox9/Gja1/Gata3/Has2/Snai1/Msx1/Vasn/Rgcc	12
GO:0043583	ear development	16/671	251/28814	0.000292861	0.00290678	0.00182667	Clrn1/Prrx2/Sox9/Bcl2l11/Ifi204/Lgr5/Fzd2/Bdnf/Gata2/C1qb/Gata3/Mcm2/Enpp1/Mycl/Msx1/Osr1	16
GO:0055017	cardiac muscle tissue growth	10/671	112/28814	0.000294689	0.00290755	0.00182715	Pak1/Pim1/Akap6/Agtr2/Sorbs2/Gja1/Cdk1/Mef2c/Cav3/Ccnb1	10
GO:1905477	positive regulation of protein localization to membrane	10/671	112/28814	0.000294689	0.00290755	0.00182715	Lgals3/Pak1/Tgfb1/Ptn/Gper1/Bbc3/Pmaip1/Cdk5r1/Epha2/Cacnb3	10
GO:0045737	positive regulation of cyclin-dependent protein serine/threonine kinase activity	5/671	26/28814	0.000295745	0.00290755	0.00182715	Pim1/Psrc1/Cdk5r1/Ccnd2/Rgcc	5
GO:0140013	meiotic nuclear division	14/671	202/28814	0.000296898	0.00290755	0.00182715	Bcl2l11/Birc5/Top2a/Cks2/Ccnb2/Ereg/Ccne1/Bub1/Nuf2/Plk1/Aspm/Msx1/Cenpe/Rad51ap1	14
GO:0050672	negative regulation of lymphocyte proliferation	9/671	92/28814	0.000297183	0.00290755	0.00182715	Cdkn2a/Tgfb1/Cd44/Pde5a/Cd276/Casp3/Tyrobp/H2-Aa/H2-Ab1	9
GO:0060079	excitatory postsynaptic potential	9/671	92/28814	0.000297183	0.00290755	0.00182715	Baiap2/Ppp1r9a/Dbn1/Celf4/Bdnf/Mef2c/Grin2a/Cacnb3/S1pr2	9
GO:0097581	lamellipodium organization	9/671	92/28814	0.000297183	0.00290755	0.00182715	Fscn1/Clrn1/Cd44/Rhod/Ablim1/Plekho1/Parvb/Epha2/Aqp1	9
GO:0019884	antigen processing and presentation of exogenous antigen	6/671	40/28814	0.000304978	0.00296564	0.00186366	Ctss/Cd74/Cd1d1/Fcer1g/H2-Aa/H2-Ab1	6
GO:0032232	negative regulation of actin filament bundle assembly	6/671	40/28814	0.000304978	0.00296564	0.00186366	Stmn1/Ppp1r9a/Dbn1/Tmeff2/Coro2b/Cgnl1	6
GO:0051154	negative regulation of striated muscle cell differentiation	6/671	40/28814	0.000304978	0.00296564	0.00186366	Pak1/Hdac5/Bdnf/Tmem119/Cav3/Msx1	6
GO:0035303	regulation of dephosphorylation	11/671	134/28814	0.000311102	0.00301907	0.00189724	Hsp90b1/Vcan/Tgfb1/Ahr/Agtr2/Mef2c/Itga1/Mfhas1/Npnt/Cmya5/Cdh5	11
GO:0016485	protein processing	17/671	278/28814	0.000311846	0.00302018	0.00189793	Adamts2/Thbs1/Adam19/Lgmn/Mme/Ifi204/Casp6/Fam111a/Ctss/Casp3/Casp8/Ldlrad3/Ctsh/Cpe/Casp4/Cyfip2/Ctla2a	17
GO:2000106	regulation of leukocyte apoptotic process	10/671	113/28814	0.000316677	0.00306078	0.00192345	Anxa1/Cdkn2a/Lgals3/Cd44/Bbc3/Kitl/Casp8/Cd74/Mef2c/Fcer1g	10
GO:0030595	leukocyte chemotaxis	15/671	228/28814	0.000320816	0.00309455	0.00194467	Anxa1/Lgals3/Thbs1/Ptn/Spp1/Lgmn/Cd74/Cxcl1/Itga1/Ccl8/Fcer1g/Cxcl13/Flt1/Camk1d/Cmklr1	15
GO:0032945	negative regulation of mononuclear cell proliferation	9/671	93/28814	0.00032234	0.00310301	0.00194998	Cdkn2a/Tgfb1/Cd44/Pde5a/Cd276/Casp3/Tyrobp/H2-Aa/H2-Ab1	9
GO:0002687	positive regulation of leukocyte migration	12/671	157/28814	0.000326427	0.00313605	0.00197075	Lgals3/Thbs1/Tgfb1/Ptn/Lgmn/Kitl/Cd74/Jam2/Plvap/Cxcl13/Camk1d/Cmklr1	12
GO:0048736	appendage development	14/671	204/28814	0.000328213	0.00314062	0.00197362	Gpc3/Nr2f2/Runx2/Prrx2/Sox9/Bcl2l11/Chst11/Gja1/Fmn1/Sema3c/Fbn2/Enpp1/Msx1/Osr1	14
GO:0060173	limb development	14/671	204/28814	0.000328213	0.00314062	0.00197362	Gpc3/Nr2f2/Runx2/Prrx2/Sox9/Bcl2l11/Chst11/Gja1/Fmn1/Sema3c/Fbn2/Enpp1/Msx1/Osr1	14
GO:0007163	establishment or maintenance of cell polarity	15/671	229/28814	0.000336098	0.00320967	0.00201701	Pak1/Pdlim1/Fscn1/Amotl1/Rhod/BC034090/Kif26b/Gja1/Cenpa/Parvb/Aqp1/Gata3/Gpsm2/Plk1/Cdh5	15
GO:1900271	regulation of long-term synaptic potentiation	7/671	57/28814	0.000346559	0.00330299	0.00207566	Pak1/Ppp1r9a/Ptn/Nsg1/Lgmn/Mme/Tyrobp	7
GO:0030203	glycosaminoglycan metabolic process	9/671	94/28814	0.000349229	0.00331526	0.00208336	Itih5/Tgfb1/Cd44/Angpt1/Has1/Chst11/Has2/Smpd3/Dcn	9
GO:0045445	myoblast differentiation	9/671	94/28814	0.000349229	0.00331526	0.00208336	Igfbp3/Id3/Tgfb1/Sox9/Myog/Sdc1/Mef2c/Ccl8/Klhl41	9
GO:0000086	G2/M transition of mitotic cell cycle	11/671	136/28814	0.000353467	0.00333379	0.00209501	Cdkn2a/Cdkn1a/Hacd1/Hmga2/Birc5/Dtl/Cenpf/Cdk1/Ccnb1/Ccna2/Plk1	11
GO:0042130	negative regulation of T cell proliferation	8/671	75/28814	0.000354715	0.00333379	0.00209501	Cdkn2a/Tgfb1/Cd44/Pde5a/Cd276/Casp3/H2-Aa/H2-Ab1	8
GO:0045669	positive regulation of osteoblast differentiation	8/671	75/28814	0.000354715	0.00333379	0.00209501	Runx2/Pdlim7/Ifi204/Cd276/Mef2c/Tmem119/Npnt/Fbn2	8
GO:1901292	nucleoside phosphate catabolic process	8/671	75/28814	0.000354715	0.00333379	0.00209501	Upp1/Pde2a/Smpdl3a/Acot7/Pde5a/Fhit/Cnp/Enpp1	8
GO:0003338	metanephros morphogenesis	5/671	27/28814	0.000356049	0.00333379	0.00209501	Sox9/Agtr2/Cited1/Kif26b/Fmn1	5
GO:0010165	response to X-ray	5/671	27/28814	0.000356049	0.00333379	0.00209501	Anxa1/Hmga2/Pmaip1/Gata3/Ccnd2	5
GO:0070168	negative regulation of biomineral tissue development	5/671	27/28814	0.000356049	0.00333379	0.00209501	Tgfb1/Sox9/Ecm1/Enpp1/Aspn	5
GO:0051047	positive regulation of secretion	22/671	417/28814	0.000357486	0.00334072	0.00209937	Ttn/Lgals3/Inhbb/Tgfb1/Gper1/Spp1/Rab27b/C1qtnf3/Sdc1/Agtr2/Gja1/Adora2b/Gata2/Ncs1/Sphk1/Aqp1/Fcer1g/Abcg1/Kcnn4/Smpd3/C1qtnf1/Rgcc	22
GO:0002367	cytokine production involved in immune response	10/671	115/28814	0.000364775	0.00339559	0.00213385	Tgfb1/Trim55/Angpt1/Lacc1/Cd74/Sema7a/Gata3/Fcer1g/Cd36/Gprc5b	10
GO:0032231	regulation of actin filament bundle assembly	10/671	115/28814	0.000364775	0.00339559	0.00213385	Nrp1/Pak1/Stmn1/Ppp1r9a/Dbn1/Tmeff2/Synpo2l/Coro2b/Cgnl1/Rgcc	10
GO:0097530	granulocyte migration	12/671	159/28814	0.000366416	0.00340001	0.00213662	Anxa1/Lgals3/Thbs1/Spp1/Cd74/Cxcl1/Itga1/Ccl8/Fcer1g/Cxcl13/Camk1d/Cmklr1	12
GO:0046651	lymphocyte proliferation	19/671	335/28814	0.000366667	0.00340001	0.00213662	Anxa1/Cdkn2a/Lgals3/Cdkn1a/Igf2/Tgfb1/Cd44/Pde5a/Cd276/Ahr/Casp3/Gja1/Cd74/Mef2c/Shb/Cd1d1/Tyrobp/H2-Aa/H2-Ab1	19
GO:1903532	positive regulation of secretion by cell	20/671	363/28814	0.00037714	0.00349036	0.0021934	Ttn/Lgals3/Inhbb/Tgfb1/Gper1/Spp1/Rab27b/C1qtnf3/Sdc1/Gja1/Adora2b/Gata2/Ncs1/Sphk1/Fcer1g/Abcg1/Kcnn4/Smpd3/C1qtnf1/Rgcc	20
GO:0071902	positive regulation of protein serine/threonine kinase activity	14/671	207/28814	0.000380471	0.00350762	0.00220425	Pak1/Pdgfc/Thbs1/Hmga2/Tgfb1/Pim1/Kitl/Akap6/Pde5a/Psrc1/Cdk5r1/Ccnd2/Rgcc/Flt1	14
GO:0099173	postsynapse organization	14/671	207/28814	0.000380471	0.00350762	0.00220425	Nrp1/Cdh2/Baiap2/Ppp1r9a/Arhgap22/Dock10/Ptn/Dbn1/Lgmn/Nrp2/Sorbs2/Cdk5r1/Grin2a/Cnksr2	14
GO:0071674	mononuclear cell migration	13/671	183/28814	0.000381199	0.00350762	0.00220425	Anxa1/Lgals3/Thbs1/Tgfb1/Lgmn/Ecm1/Apod/Ccl8/Gata3/Jam2/Cxcl13/Flt1/Cmklr1	13
GO:0043523	regulation of neuron apoptotic process	17/671	283/28814	0.000382944	0.00351693	0.0022101	Nrp1/Bcl2l11/Lgmn/Bbc3/Casp6/Birc5/Angpt1/Cited1/Casp3/Pmaip1/Bdnf/Mef2c/Cdk5r1/Itga1/Tyrobp/Gata3/Mt3	17
GO:1901184	regulation of ERBB signaling pathway	8/671	76/28814	0.000388478	0.00356093	0.00223775	Gper1/Afap1l2/Lgmn/Areg/Ereg/Itga1/Hbegf/Btc	8
GO:0030038	contractile actin filament bundle assembly	10/671	116/28814	0.000391015	0.00357053	0.00224378	Nrp1/Pak1/Stmn1/Ppp1r9a/Pdlim1/Tmeff2/Synpo2l/Coro2b/Cgnl1/Rgcc	10
GO:0043149	stress fiber assembly	10/671	116/28814	0.000391015	0.00357053	0.00224378	Nrp1/Pak1/Stmn1/Ppp1r9a/Pdlim1/Tmeff2/Synpo2l/Coro2b/Cgnl1/Rgcc	10
GO:0032386	regulation of intracellular transport	19/671	337/28814	0.000394591	0.00359633	0.00226	Cdkn2a/Pkig/Pak1/Tgfb1/Gper1/Dbn1/Ube2g2/Tnnt2/Bbc3/Apod/Angpt1/Inpp4b/Agtr2/Pmaip1/Cdk1/Cdk5r1/Cd36/Cacnb3/Ect2	19
GO:0045066	regulatory T cell differentiation	6/671	42/28814	0.000400706	0.00363135	0.002282	Hspb1/Tgfb1/Cd44/Dusp10/Sh2b3/Ctla2a	6
GO:1900744	regulation of p38MAPK cascade	6/671	42/28814	0.000400706	0.00363135	0.002282	Gadd45g/Dusp10/Cav3/Mfhas1/Sphk1/Gdf6	6
GO:2000249	regulation of actin cytoskeleton reorganization	6/671	42/28814	0.000400706	0.00363135	0.002282	Nrp1/Baiap2/Tgfb1/Baiap2l1/Rhod/Esam	6
GO:0019221	cytokine-mediated signaling pathway	22/671	421/28814	0.000406849	0.00368007	0.00231262	Ugcg/Ecm1/Osmr/Angpt1/Traf1/Ifitm1/Sh2b3/Ereg/Il3ra/Cd74/Cxcl1/Il13ra1/Tslp/Ccl8/Sphk1/Fcer1g/Iigp1/Mt3/Tjp2/Plvap/Il6ra/Cxcl13	22
GO:0001892	embryonic placenta development	10/671	117/28814	0.000418808	0.003754	0.00235908	Cdkn1c/Igf2/Nr2f2/Vash2/Cited1/Nrk/Gata2/Snai1/E2f8/Adm	10
GO:0038127	ERBB signaling pathway	10/671	117/28814	0.000418808	0.003754	0.00235908	Tgfb1/Gper1/Sox9/Afap1l2/Lgmn/Areg/Ereg/Itga1/Hbegf/Btc	10
GO:0032943	mononuclear cell proliferation	19/671	339/28814	0.000424345	0.003754	0.00235908	Anxa1/Cdkn2a/Lgals3/Cdkn1a/Igf2/Tgfb1/Cd44/Pde5a/Cd276/Ahr/Casp3/Gja1/Cd74/Mef2c/Shb/Cd1d1/Tyrobp/H2-Aa/H2-Ab1	19
GO:0010752	regulation of cGMP-mediated signaling	4/671	16/28814	0.000424359	0.003754	0.00235908	Pde2a/Thbs1/Rundc3a/Adora2b	4
GO:0038065	collagen-activated signaling pathway	4/671	16/28814	0.000424359	0.003754	0.00235908	Col1a1/Col4a5/Enpp1/Ubash3b	4
GO:0043518	negative regulation of DNA damage response, signal transduction by p53 class mediator	4/671	16/28814	0.000424359	0.003754	0.00235908	Cd44/Cd74/Snai1/Dyrk3	4
GO:0055119	relaxation of cardiac muscle	4/671	16/28814	0.000424359	0.003754	0.00235908	Ttn/Atp1b1/Akap6/Pde5a	4
GO:0010458	exit from mitosis	5/671	28/28814	0.000425203	0.003754	0.00235908	Cdkn1c/Tgfb1/Ube2c/Birc5/Rgcc	5
GO:0061437	renal system vasculature development	5/671	28/28814	0.000425203	0.003754	0.00235908	Nrp1/Angpt1/Aqp1/Il6ra/Osr1	5
GO:0061440	kidney vasculature development	5/671	28/28814	0.000425203	0.003754	0.00235908	Nrp1/Angpt1/Aqp1/Il6ra/Osr1	5
GO:0110150	negative regulation of biomineralization	5/671	28/28814	0.000425203	0.003754	0.00235908	Tgfb1/Sox9/Ecm1/Enpp1/Aspn	5
GO:1904706	negative regulation of vascular associated smooth muscle cell proliferation	5/671	28/28814	0.000425203	0.003754	0.00235908	Cdkn1a/Gper1/Rgs5/Mef2c/S1pr2	5
GO:2000178	negative regulation of neural precursor cell proliferation	5/671	28/28814	0.000425203	0.003754	0.00235908	Tgfb1/Ptn/Bdnf/Gata2/Lims2	5
GO:0045778	positive regulation of ossification	7/671	59/28814	0.000429618	0.00377906	0.00237483	Runx2/Ptn/Cd276/Mef2c/Tmem119/Fbn2/Osr1	7
GO:0046902	regulation of mitochondrial membrane permeability	7/671	59/28814	0.000429618	0.00377906	0.00237483	Hk2/Bcl2l11/Bbc3/Chchd10/Hebp2/Pmaip1/Cnp	7
GO:0010977	negative regulation of neuron projection development	12/671	162/28814	0.000434126	0.00381172	0.00239535	Dpysl3/Vim/Nrp1/Sema3a/Efnb2/Sema7a/Cdk5r1/Sema3c/Sema4f/Sema3g/Sema3d/Mt3	12
GO:2000241	regulation of reproductive process	14/671	210/28814	0.000439679	0.00385283	0.00242118	Timp1/Sema3a/Serpinf1/Inhbb/Sox9/Lhfpl2/Pde5a/Nrk/Shb/Snai1/Fbn2/Aspm/Msx1/Rad51ap1	14
GO:0002718	regulation of cytokine production involved in immune response	9/671	97/28814	0.000441219	0.00385283	0.00242118	Tgfb1/Angpt1/Lacc1/Cd74/Sema7a/Gata3/Fcer1g/Cd36/Gprc5b	9
GO:0090559	regulation of membrane permeability	9/671	97/28814	0.000441219	0.00385283	0.00242118	Hk2/Bcl2l11/Bbc3/Chchd10/Hebp2/Pmaip1/Cnp/Mt3/Tjp2	9
GO:0070661	leukocyte proliferation	20/671	368/28814	0.000448673	0.0039108	0.00245761	Anxa1/Cdkn2a/Lgals3/Cdkn1a/Igf2/Tgfb1/Cd44/Kitl/Pde5a/Cd276/Ahr/Casp3/Gja1/Cd74/Mef2c/Shb/Cd1d1/Tyrobp/H2-Aa/H2-Ab1	20
GO:0030501	positive regulation of bone mineralization	6/671	43/28814	0.00045661	0.00397276	0.00249655	Ptn/Cd276/Mef2c/Tmem119/Fbn2/Osr1	6
GO:0010951	negative regulation of endopeptidase activity	13/671	187/28814	0.000468633	0.00406262	0.00255302	Serpinh1/Timp1/Serpinf1/Gpx1/Thbs1/Cd44/Ifi204/Birc5/Serpinb8/Serpina3n/Aqp1/Serpinb6b/Mt3	13
GO:0048813	dendrite morphogenesis	13/671	187/28814	0.000468633	0.00406262	0.00255302	Nrp1/Baiap2/Dcx/Sema3a/Ppp1r9a/Dock10/Ptn/Dbn1/Tpbg/Ctnna2/Cdk5r1/Fmn1/Lzts1	13
GO:0051235	maintenance of location	19/671	342/28814	0.000472622	0.0040898	0.0025701	Hspa5/Hk2/Tgfb1/Jph2/Gper1/Dbn1/Vstm2a/Gsto1/Bbc3/Akap6/Chchd10/Gja1/Gpsm2/Abcg1/Cd36/Fbn2/Enpp1/Ubash3b/Aspm	19
GO:0070664	negative regulation of leukocyte proliferation	9/671	98/28814	0.000475979	0.00409568	0.00257379	Cdkn2a/Tgfb1/Cd44/Pde5a/Cd276/Casp3/Tyrobp/H2-Aa/H2-Ab1	9
GO:0120162	positive regulation of cold-induced thermogenesis	9/671	98/28814	0.000475979	0.00409568	0.00257379	Gadd45g/Fabp5/Fabp4/Pdgfc/Dio2/Gja1/Gatm/Cd36/Cmklr1	9
GO:0035924	cellular response to vascular endothelial growth factor stimulus	7/671	60/28814	0.000476718	0.00409568	0.00257379	Anxa1/Hspb1/Nrp1/Nrp2/Sphk1/Dcn/Flt1	7
GO:2001238	positive regulation of extrinsic apoptotic signaling pathway	7/671	60/28814	0.000476718	0.00409568	0.00257379	Thbs1/Gper1/Tnfrsf12a/Agtr2/Casp8/Pmaip1/Srpx	7
GO:0071887	leukocyte apoptotic process	11/671	141/28814	0.000481046	0.00412546	0.00259251	Anxa1/Cdkn2a/Lgals3/Bcl2l11/Cd44/Bbc3/Kitl/Casp8/Cd74/Mef2c/Fcer1g	11
GO:0060444	branching involved in mammary gland duct morphogenesis	5/671	29/28814	0.000504016	0.00429938	0.00270181	Tgfb1/Csmd1/Areg/Epha2/Cav3	5
GO:0071548	response to dexamethasone	5/671	29/28814	0.000504016	0.00429938	0.00270181	Fibin/Tgfb1/Fbxo32/Agtr2/Aqp1	5
GO:1904031	positive regulation of cyclin-dependent protein kinase activity	5/671	29/28814	0.000504016	0.00429938	0.00270181	Pim1/Psrc1/Cdk5r1/Ccnd2/Rgcc	5
GO:0014812	muscle cell migration	10/671	120/28814	0.000512215	0.00436012	0.00273997	Anxa1/Postn/Igfbp3/Pak1/S100a11/Plekho1/Mef2c/Has2/Enpp1/S1pr2	10
GO:0051492	regulation of stress fiber assembly	9/671	99/28814	0.000512955	0.00436012	0.00273997	Nrp1/Pak1/Stmn1/Ppp1r9a/Tmeff2/Synpo2l/Coro2b/Cgnl1/Rgcc	9
GO:0046879	hormone secretion	20/671	372/28814	0.000514121	0.00436229	0.00274134	Anxa1/Igfbp3/Inhbb/Hmga2/Gper1/Hmgn3/Spp1/C1qtnf3/Dio2/Birc5/Agtr2/Gja1/Aqp1/Gata3/Cpe/Abcg1/Smpd3/C1qtnf1/Slc9b2/Adm	20
GO:1901021	positive regulation of calcium ion transmembrane transporter activity	6/671	44/28814	0.000518408	0.0043909	0.00275932	Vmp1/Jph2/Gsto1/Atp1b1/Akap6/Cacnb3	6
GO:0042593	glucose homeostasis	17/671	291/28814	0.000525836	0.00444596	0.00279392	Cdkn2a/Fabp5/Hk2/Gpx1/Gper1/Hmgn3/C1qtnf3/Csmd1/Birc5/Cav3/Abcg1/Cd36/Fbn2/Enpp1/Gprc5b/Adgrf5/Slc9b2	17
GO:0010812	negative regulation of cell-substrate adhesion	7/671	61/28814	0.000527844	0.00444724	0.00279472	Cdkn2a/Postn/Col1a1/Thbs1/Gcnt2/Apod/Coro2b	7
GO:0032731	positive regulation of interleukin-1 beta production	7/671	61/28814	0.000527844	0.00444724	0.00279472	Hspb1/Ifi204/Casp8/Panx1/Tyrobp/Casp4/Cd36	7
GO:1902285	semaphorin-plexin signaling pathway involved in neuron projection guidance	4/671	17/28814	0.000544749	0.00458162	0.00287917	Nrp1/Sema3a/Nrp2/Mef2c	4
GO:0033500	carbohydrate homeostasis	17/671	292/28814	0.000546571	0.00458399	0.00288066	Cdkn2a/Fabp5/Hk2/Gpx1/Gper1/Hmgn3/C1qtnf3/Csmd1/Birc5/Cav3/Abcg1/Cd36/Fbn2/Enpp1/Gprc5b/Adgrf5/Slc9b2	17
GO:1904019	epithelial cell apoptotic process	10/671	121/28814	0.000546943	0.00458399	0.00288066	Thbs1/Gper1/Casp6/Angpt1/Casp8/Gata2/Gata3/Cdh5/Ecscr/Rgcc	10
GO:0043010	camera-type eye development	20/671	374/28814	0.000549843	0.00459911	0.00289016	Vim/Cdkn1c/Col8a1/Nrp1/Dcx/Tgfb1/Ptn/Sox9/Celf4/Ahr/Sdk2/Tmod1/Gpd2/Gja1/Tgif2/Epha2/Aqp1/Gata3/Sdk1/Flt1	20
GO:0051145	smooth muscle cell differentiation	8/671	80/28814	0.000550665	0.00459911	0.00289016	Tgfb1/Gper1/Sox9/Ereg/Mef2c/Npnt/Rbpms2/Adm	8
GO:0010389	regulation of G2/M transition of mitotic cell cycle	9/671	100/28814	0.000552255	0.00460437	0.00289346	Cdkn2a/Cdkn1a/Hacd1/Hmga2/Dtl/Cenpf/Cdk1/Ccnb1/Plk1	9
GO:0000302	response to reactive oxygen species	13/671	191/28814	0.000572499	0.00476486	0.00299432	Anxa1/Cdkn2a/Gpx1/Casp6/Apod/Casp3/Sphk1/Aqp1/Cd36/Nme5/Smpd3/Mt3/Ect2	13
GO:0009636	response to toxic substance	10/671	122/28814	0.000583597	0.00483206	0.00303655	Ppp1r9a/Gpx1/Pim1/Ahr/Abcg2/Cnp/Cd36/Scn3a/Trpm6/Mt3	10
GO:0032612	interleukin-1 production	10/671	122/28814	0.000583597	0.00483206	0.00303655	Anxa1/Hspb1/Ifi204/Casp8/Panx1/Tyrobp/Sphk1/Casp4/Cd36/Tnfaip8	10
GO:0046928	regulation of neurotransmitter secretion	10/671	122/28814	0.000583597	0.00483206	0.00303655	Ppp1r9a/Nrxn3/Sncaip/Adora2b/Mef2c/Ncs1/Sphk1/Syp/Sncg/Nrn1	10
GO:0086009	membrane repolarization	6/671	45/28814	0.000586518	0.00484787	0.00304649	Atp1b1/Akap6/Kcnh7/Gja1/Cav3/Cacnb3	6
GO:0060343	trabecula formation	5/671	30/28814	0.000593324	0.00488435	0.00306941	Col1a1/Slc40a1/Cav3/Fbn2/Enpp1	5
GO:0071353	cellular response to interleukin-4	5/671	30/28814	0.000593324	0.00488435	0.00306941	Hspa5/Nfil3/Tcf7/Gata3/Mcm2	5
GO:0032611	interleukin-1 beta production	9/671	101/28814	0.000593988	0.00488435	0.00306941	Hspb1/Ifi204/Casp8/Panx1/Tyrobp/Sphk1/Casp4/Cd36/Tnfaip8	9
GO:0003208	cardiac ventricle morphogenesis	8/671	81/28814	0.00059875	0.00491145	0.00308644	Tgfb1/Tnnt2/Ahr/Tnni1/Mef2c/Gata3/Cpe/Sema3c	8
GO:0097191	extrinsic apoptotic signaling pathway	15/671	242/28814	0.000599332	0.00491145	0.00308644	Lgals3/Nrp1/Gpx1/Thbs1/Tgfb1/Gper1/Bcl2l11/Tnfrsf12a/Kitl/Traf1/Agtr2/Casp3/Casp8/Pmaip1/Srpx	15
GO:0050679	positive regulation of epithelial cell proliferation	14/671	217/28814	0.000609069	0.00498272	0.00313123	Igf2/Hmga2/Tgfb1/Ptn/Sox9/Vash2/Ecm1/Adora2b/Gata2/Ccnd2/Has2/Egfl7/Nrarp/Osr1	14
GO:0007611	learning or memory	18/671	322/28814	0.000613328	0.00500902	0.00314775	Pak1/Igf2/Lamb1/Plk2/Serpinf1/Ptn/Nrxn3/Lgmn/Tpbg/Mme/Csmd1/Pde5a/Casp3/Bdnf/Mef2c/Grin2a/Gatm/Ccnd2	18
GO:0009991	response to extracellular stimulus	21/671	406/28814	0.000622437	0.00507477	0.00318907	Cdkn1a/Postn/Hspa5/Dap/Inhbb/Runx2/Spp1/Cdkn2b/Pim1/Fosl1/Ifi204/Noct/Asns/Rbp1/Adora2b/Pmaip1/Gatm/Enpp1/Slc2a1/Mt3/Lrp11	21
GO:0043502	regulation of muscle adaptation	9/671	102/28814	0.000638266	0.00519498	0.00326462	Pak1/Myog/Fbxo32/Akap6/Pde5a/Tnni1/Mef2c/Cav3/Cmya5	9
GO:0051090	regulation of DNA-binding transcription factor activity	22/671	436/28814	0.000648974	0.00527319	0.00331376	Cdkn2a/Arid5b/Id3/Dap/Hmga2/Tgfb1/Lrrfip1/Hmgn3/Pim1/Hdac5/Fosl1/Rtkn2/Traf1/Fzd2/Bdnf/Sphk1/Foxs1/Cd36/Enpp1/Rgcc/Camk1d/Cmklr1	22
GO:0051303	establishment of chromosome localization	8/671	82/28814	0.000650169	0.00527396	0.00331425	Birc5/Psrc1/Cenpf/Cdca8/Ccnb1/Nuf2/Kif22/Cenpe	8
GO:0002286	T cell activation involved in immune response	10/671	124/28814	0.000663012	0.00536906	0.00337401	Anxa1/Lgals3/Gadd45g/Tgfb1/Cd74/Shb/Stx11/Gata3/Fcer1g/Il6ra	10
GO:0009914	hormone transport	20/671	380/28814	0.000670221	0.00541828	0.00340494	Anxa1/Igfbp3/Inhbb/Hmga2/Gper1/Hmgn3/Spp1/C1qtnf3/Dio2/Birc5/Agtr2/Gja1/Aqp1/Gata3/Cpe/Abcg1/Smpd3/C1qtnf1/Slc9b2/Adm	20
GO:0030593	neutrophil chemotaxis	9/671	103/28814	0.000685204	0.00549352	0.00345222	Lgals3/Spp1/Cd74/Cxcl1/Itga1/Ccl8/Fcer1g/Cxcl13/Camk1d	9
GO:0099565	chemical synaptic transmission, postsynaptic	9/671	103/28814	0.000685204	0.00549352	0.00345222	Baiap2/Ppp1r9a/Dbn1/Celf4/Bdnf/Mef2c/Grin2a/Cacnb3/S1pr2	9
GO:0036035	osteoclast development	4/671	18/28814	0.00068755	0.00549352	0.00345222	Lrrk1/Tyrobp/Tjp2/Slc9b2	4
GO:0042308	negative regulation of protein import into nucleus	4/671	18/28814	0.00068755	0.00549352	0.00345222	Pkig/Apod/Angpt1/Cd36	4
GO:0070486	leukocyte aggregation	4/671	18/28814	0.00068755	0.00549352	0.00345222	Thbs1/Cd44/Jam2/Has2	4
GO:0072077	renal vesicle morphogenesis	4/671	18/28814	0.00068755	0.00549352	0.00345222	Sox9/Cited1/Kif26b/Fmn1	4
GO:1904590	negative regulation of protein import	4/671	18/28814	0.00068755	0.00549352	0.00345222	Pkig/Apod/Angpt1/Cd36	4
GO:0030262	apoptotic nuclear changes	5/671	31/28814	0.000693987	0.00550823	0.00346147	Cdkn2a/Igfbp3/Gper1/Top2a/Casp3	5
GO:0035162	embryonic hemopoiesis	5/671	31/28814	0.000693987	0.00550823	0.00346147	Kitl/Ahr/Sh2b3/Gata2/Gata3	5
GO:0035767	endothelial cell chemotaxis	5/671	31/28814	0.000693987	0.00550823	0.00346147	Hspb1/Nrp1/Thbs1/Lgmn/Cxcl13	5
GO:2000648	positive regulation of stem cell proliferation	5/671	31/28814	0.000693987	0.00550823	0.00346147	Hmga2/Hdac5/Kitl/Cxcl1/Ccne1	5
GO:0051091	positive regulation of DNA-binding transcription factor activity	16/671	272/28814	0.000704371	0.00557789	0.00350524	Cdkn2a/Arid5b/Hmga2/Tgfb1/Lrrfip1/Hmgn3/Hdac5/Fosl1/Rtkn2/Traf1/Fzd2/Bdnf/Sphk1/Cd36/Rgcc/Camk1d	16
GO:0055021	regulation of cardiac muscle tissue growth	8/671	83/28814	0.00070509	0.00557789	0.00350524	Pak1/Pim1/Akap6/Gja1/Cdk1/Mef2c/Cav3/Ccnb1	8
GO:0051310	metaphase plate congression	7/671	64/28814	0.000707837	0.0055904	0.0035131	Psrc1/Cenpf/Cdca8/Ccnb1/Nuf2/Kif22/Cenpe	7
GO:0034765	regulation of ion transmembrane transport	24/671	498/28814	0.000718948	0.00566881	0.00356238	Cacng1/Vmp1/Tgfb1/Jph2/Gper1/Gsto1/Atp1b1/Rrad/Akap6/Kcnh7/Ahr/Ctss/Mef2c/Cav3/Grin2a/Tspan13/Scn3a/Cacnb3/Kcnk13/Ubash3b/Hcn2/P2rx5/Tmem37/Osr1	24
GO:1903046	meiotic cell cycle process	14/671	221/28814	0.000728646	0.00573585	0.0036045	Bcl2l11/Birc5/Top2a/Cks2/Ccnb2/Ereg/Ccne1/Bub1/Nuf2/Plk1/Aspm/Msx1/Cenpe/Rad51ap1	14
GO:0007173	epidermal growth factor receptor signaling pathway	9/671	104/28814	0.000734921	0.00577576	0.00362958	Tgfb1/Gper1/Sox9/Afap1l2/Areg/Ereg/Itga1/Hbegf/Btc	9
GO:0006024	glycosaminoglycan biosynthetic process	6/671	47/28814	0.000743409	0.00582337	0.00365951	Tgfb1/Angpt1/Has1/Chst11/Has2/Smpd3	6
GO:0048741	skeletal muscle fiber development	6/671	47/28814	0.000743409	0.00582337	0.00365951	Gpx1/Myog/Hdac5/Klhl40/Klhl41/Acta1	6
GO:0060249	anatomical structure homeostasis	18/671	328/28814	0.000759117	0.00593672	0.00373074	Tgfb1/Lrrk1/Gcnt2/Clrn1/Sox9/Spp1/Angpt1/Ctss/Tmem119/Gata2/Cav3/Ctsh/Enpp1/Lox/Ubash3b/Tjp2/Adgrf5/Itgb6	18
GO:0050000	chromosome localization	8/671	84/28814	0.000763685	0.00595621	0.00374299	Birc5/Psrc1/Cenpf/Cdca8/Ccnb1/Nuf2/Kif22/Cenpe	8
GO:2001056	positive regulation of cysteine-type endopeptidase activity	11/671	149/28814	0.000764095	0.00595621	0.00374299	Cdkn2a/Dap/Gper1/Bcl2l11/Lgmn/Bbc3/Ifi204/Casp6/Casp8/Pmaip1/Cyfip2	11
GO:1903039	positive regulation of leukocyte cell-cell adhesion	15/671	248/28814	0.000770546	0.00599675	0.00376846	Anxa1/Igf2/Tgfb1/Cd44/Efnb2/Dusp10/Cd276/Cd74/Chst2/Shb/Cd1d1/Gata3/Has2/H2-Aa/H2-Ab1	15
GO:0031349	positive regulation of defense response	17/671	302/28814	0.000795658	0.00618214	0.00388496	Fabp4/Pde2a/Ifi204/Casp6/Pde5a/Ctss/Ereg/Gja1/Adora2b/Cd74/Mef2c/Cxcl1/Tslp/Tyrobp/Ctsc/Fcer1g/Gprc5b	17
GO:0003073	regulation of systemic arterial blood pressure	10/671	127/28814	0.000798688	0.00619565	0.00389345	Postn/Nr2f2/Arhgap42/Ahr/Agtr2/Gja1/Coro2b/Ddah1/Cd36/Adm	10
GO:0006470	protein dephosphorylation	15/671	249/28814	0.000802773	0.00620725	0.00390074	Hsp90b1/Vcan/Tgfb1/Ptpre/Dusp6/Dusp10/Agtr2/Cdkn3/Itga1/Mfhas1/Cmya5/Dusp4/Ubash3b/Cdh5/Ptprb	15
GO:0060828	regulation of canonical Wnt signaling pathway	15/671	249/28814	0.000802773	0.00620725	0.00390074	Cdh2/Gpc3/Col1a1/Tgfb1/Lrrk1/Sox9/Tpbg/Dkk2/Lgr5/Frmd8/Gprc5b/Lypd6/Aspm/Nrarp/Ccdc88c	15
GO:0003416	endochondral bone growth	5/671	32/28814	0.000806889	0.00621901	0.00390813	Thbs1/Col27a1/Sox9/Ecm1/Poc1a	5
GO:0006921	cellular component disassembly involved in execution phase of apoptosis	5/671	32/28814	0.000806889	0.00621901	0.00390813	Cdkn2a/Igfbp3/Gper1/Top2a/Casp3	5
GO:0006941	striated muscle contraction	12/671	174/28814	0.000820039	0.00631022	0.00396545	Ttn/Atp1b1/Actc1/Tnnt2/Myl1/Chrng/Akap6/Pde5a/Chrnd/Tnni1/Cav3/Myh3	12
GO:0007080	mitotic metaphase plate congression	6/671	48/28814	0.000833092	0.00639015	0.00401568	Psrc1/Cdca8/Ccnb1/Nuf2/Kif22/Cenpe	6
GO:0048010	vascular endothelial growth factor receptor signaling pathway	6/671	48/28814	0.000833092	0.00639015	0.00401568	Hspb1/Nrp1/Myof/Angpt1/Mt3/Flt1	6
GO:0061351	neural precursor cell proliferation	13/671	199/28814	0.000839283	0.00642735	0.00403906	Cdh2/Hmga2/Tgfb1/Ptn/Dbn1/Hdac5/Bdnf/Gata2/Acsl6/Racgap1/Melk/Aspm/Lims2	13
GO:0050890	cognition	19/671	359/28814	0.000846254	0.00645448	0.0040561	Pak1/Igf2/Lamb1/Plk2/Serpinf1/Ptn/Tusc3/Nrxn3/Lgmn/Tpbg/Mme/Csmd1/Pde5a/Casp3/Bdnf/Mef2c/Grin2a/Gatm/Ccnd2	19
GO:0002720	positive regulation of cytokine production involved in immune response	7/671	66/28814	0.000852619	0.00645448	0.0040561	Lacc1/Cd74/Sema7a/Gata3/Fcer1g/Cd36/Gprc5b	7
GO:1900180	regulation of protein localization to nucleus	11/671	151/28814	0.000853162	0.00645448	0.0040561	Cdkn2a/Pkig/Tgfb1/Gper1/Apod/Angpt1/Agtr2/Cdk1/Mfhas1/Cd36/Ect2	11
GO:0010623	programmed cell death involved in cell development	4/671	19/28814	0.000854942	0.00645448	0.0040561	Casp6/Kitl/Bdnf/Casp4	4
GO:0040037	negative regulation of fibroblast growth factor receptor signaling pathway	4/671	19/28814	0.000854942	0.00645448	0.0040561	Thbs1/Gpc1/Creb3l1/Gata3	4
GO:0044539	long-chain fatty acid import into cell	4/671	19/28814	0.000854942	0.00645448	0.0040561	Thbs1/Acsl6/Cd36/Slc2a1	4
GO:0055003	cardiac myofibril assembly	4/671	19/28814	0.000854942	0.00645448	0.0040561	Ttn/Actc1/Neb/Fhod3	4
GO:0060712	spongiotrophoblast layer development	4/671	19/28814	0.000854942	0.00645448	0.0040561	Igf2/Cited1/Nrk/Adm	4
GO:1905209	positive regulation of cardiocyte differentiation	4/671	19/28814	0.000854942	0.00645448	0.0040561	Tgfb1/Gper1/Efnb2/Mef2c	4
GO:0010976	positive regulation of neuron projection development	14/671	225/28814	0.000867503	0.00652874	0.00410277	Dpysl3/Hspb1/Hspa5/Baiap2/Ppp1r9a/Serpinf1/Ptn/Dbn1/Bdnf/Sphk1/Acsl6/Enc1/Gprc5b/Camk1d	14
GO:0051651	maintenance of location in cell	14/671	225/28814	0.000867503	0.00652874	0.00410277	Hspa5/Hk2/Tgfb1/Jph2/Gper1/Dbn1/Gsto1/Bbc3/Akap6/Chchd10/Gja1/Gpsm2/Ubash3b/Aspm	14
GO:0003205	cardiac chamber development	13/671	200/28814	0.000878985	0.00660479	0.00415056	Nrp1/Pde2a/Tgfb1/Tnnt2/Ahr/Nrp2/Fzd2/Tnni1/Mef2c/Cav3/Gata3/Cpe/Sema3c	13
GO:0010921	regulation of phosphatase activity	8/671	86/28814	0.000892613	0.00668623	0.00420174	Hsp90b1/Vcan/Ahr/Agtr2/Mef2c/Itga1/Npnt/Cmya5	8
GO:0043525	positive regulation of neuron apoptotic process	8/671	86/28814	0.000892613	0.00668623	0.00420174	Bcl2l11/Bbc3/Casp6/Casp3/Pmaip1/Cdk5r1/Itga1/Tyrobp	8
GO:0043500	muscle adaptation	10/671	129/28814	0.000901225	0.00673537	0.00423262	Pak1/Myog/Fbxo32/Akap6/Pde5a/Tnni1/Mef2c/Cav3/Gatm/Cmya5	10
GO:0003300	cardiac muscle hypertrophy	9/671	107/28814	0.000901984	0.00673537	0.00423262	Ttn/Pak1/Fbxo32/Akap6/Pde5a/Agtr2/Sorbs2/Mef2c/Cav3	9
GO:0002262	myeloid cell homeostasis	13/671	201/28814	0.00092025	0.00685158	0.00430565	Anxa1/Cdk6/Bcl2l11/Cd44/Kitl/Sh2b3/Casp3/Gata2/Mfhas1/Gata3/Fcer1g/Adgrf5/Dyrk3	13
GO:0043029	T cell homeostasis	6/671	49/28814	0.00093089	0.00685158	0.00430565	Tgfb1/Bcl2l11/Ahr/Ccnb2/Casp3/Pmaip1	6
GO:0071384	cellular response to corticosteroid stimulus	6/671	49/28814	0.00093089	0.00685158	0.00430565	Anxa1/Tgfb1/Gper1/Fbxo32/Agtr2/Aqp1	6
GO:0002478	antigen processing and presentation of exogenous peptide antigen	5/671	33/28814	0.000932933	0.00685158	0.00430565	Ctss/Cd74/Fcer1g/H2-Aa/H2-Ab1	5
GO:0030224	monocyte differentiation	5/671	33/28814	0.000932933	0.00685158	0.00430565	Cdk6/Ifi204/Il3ra/Cd74/Mef2c	5
GO:0033598	mammary gland epithelial cell proliferation	5/671	33/28814	0.000932933	0.00685158	0.00430565	Cdkn2a/Gpx1/Areg/Epha2/Gata3	5
GO:0040036	regulation of fibroblast growth factor receptor signaling pathway	5/671	33/28814	0.000932933	0.00685158	0.00430565	Thbs1/Gpc1/Runx2/Creb3l1/Gata3	5
GO:2000108	positive regulation of leukocyte apoptotic process	5/671	33/28814	0.000932933	0.00685158	0.00430565	Anxa1/Cdkn2a/Cd44/Bbc3/Mef2c	5
GO:0030330	DNA damage response, signal transduction by p53 class mediator	7/671	67/28814	0.000933267	0.00685158	0.00430565	Cdkn2a/Cdkn1a/Cd44/Pmaip1/Cd74/Snai1/Dyrk3	7
GO:0090398	cellular senescence	7/671	67/28814	0.000933267	0.00685158	0.00430565	Cdkn2a/Cdk6/Cdkn1a/Plk2/Hmga2/Cdkn2b/Hmga1	7
GO:1990874	vascular associated smooth muscle cell proliferation	7/671	67/28814	0.000933267	0.00685158	0.00430565	Cdkn1a/Pak1/Gper1/Rgs5/Mef2c/Enpp1/S1pr2	7
GO:0048545	response to steroid hormone	14/671	227/28814	0.0009449	0.00692638	0.00435265	Anxa1/Pak1/Fibin/Hmga2/Tgfb1/Gper1/Spp1/Fbxo32/Lbh/Agtr2/Areg/Bdnf/Aqp1/Lox	14
GO:0060996	dendritic spine development	10/671	130/28814	0.000956404	0.007	0.00439892	Pak1/Baiap2/Ppp1r9a/Plk2/Dock10/Dbn1/Mapk6/Mef2c/Cdk5r1/Sdk1	10
GO:0009612	response to mechanical stimulus	12/671	178/28814	0.000999721	0.00730589	0.00459115	Ttn/Col1a1/Pde2a/Ptn/Sox9/Cnn2/Etv1/Cav3/Aqp1/Cd36/Cacnb3/Lrp11	12
GO:0046434	organophosphate catabolic process	11/671	154/28814	0.00100276	0.00731691	0.00459807	Upp1/Pde2a/Smpdl3a/Acot7/Pde5a/Inpp4b/Synj2/Fhit/Cnp/Enpp1/Smpd3	11
GO:0043255	regulation of carbohydrate biosynthetic process	9/671	109/28814	0.00102957	0.00750119	0.00471387	Igf2/Tgfb1/Gper1/C1qtnf3/Dyrk2/Has2/Cd36/Enpp1/Smpd3	9
GO:0050766	positive regulation of phagocytosis	8/671	88/28814	0.00103843	0.00755421	0.00474719	Rab31/Gata2/Mex3b/Fcer1g/Cd36/Colec11/Ptx3/Camk1d	8
GO:0043116	negative regulation of vascular permeability	4/671	20/28814	0.00104912	0.00760887	0.00478155	Pde2a/Angpt1/Ddah1/Adm	4
GO:0140354	lipid import into cell	4/671	20/28814	0.00104912	0.00760887	0.00478155	Thbs1/Acsl6/Cd36/Slc2a1	4
GO:0034612	response to tumor necrosis factor	13/671	204/28814	0.00105391	0.00763207	0.00479613	Fabp4/Gper1/Myog/Dbn1/Traf1/Casp8/Ccl8/Sphk1/Npnt/Adamts7/Smpd3/Tjp2/Plvap	13
GO:0022604	regulation of cell morphogenesis	18/671	338/28814	0.00106821	0.00772401	0.0048539	Anxa1/Sparc/Postn/Nrp1/Baiap2/Cdc42ep3/Ptn/Dbn1/Cd44/Arhgap18/Rhod/Fn1/Nedd9/Plekho1/Parvb/Fmnl3/Has2/Lims2	18
GO:0051497	negative regulation of stress fiber assembly	5/671	34/28814	0.00107304	0.00774725	0.00486851	Stmn1/Ppp1r9a/Tmeff2/Coro2b/Cgnl1	5
GO:0006022	aminoglycan metabolic process	9/671	110/28814	0.00109864	0.00792011	0.00497713	Itih5/Tgfb1/Cd44/Angpt1/Has1/Chst11/Has2/Smpd3/Dcn	9
GO:0010952	positive regulation of peptidase activity	12/671	180/28814	0.00110116	0.00792637	0.00498107	Cdkn2a/Dap/Gper1/Bcl2l11/Lgmn/Bbc3/Ifi204/Casp6/Casp8/Pmaip1/Ctsh/Cyfip2	12
GO:0006940	regulation of smooth muscle contraction	7/671	69/28814	0.00111252	0.00799611	0.00502489	Cald1/Gper1/Arhgap42/Adora2b/Sphk1/Npnt/Flt1	7
GO:0035914	skeletal muscle cell differentiation	8/671	89/28814	0.00111815	0.0080006	0.00502772	Plagl1/Gpc1/Myog/Klf5/Mef2c/Sap30/Klhl40/Klhl41	8
GO:1901019	regulation of calcium ion transmembrane transporter activity	8/671	89/28814	0.00111815	0.0080006	0.00502772	Vmp1/Jph2/Gsto1/Atp1b1/Rrad/Akap6/Cav3/Cacnb3	8
GO:1904427	positive regulation of calcium ion transmembrane transport	8/671	89/28814	0.00111815	0.0080006	0.00502772	Vmp1/Jph2/Gper1/Gsto1/Atp1b1/Akap6/Cacnb3/P2rx5	8
GO:0061041	regulation of wound healing	10/671	133/28814	0.00113878	0.00812395	0.00510523	Anxa1/Thbs1/Cd109/Tnfrsf12a/Sh2b3/Gja1/Hbegf/Cd36/Ubash3b/C1qtnf1	10
GO:2000027	regulation of animal organ morphogenesis	10/671	133/28814	0.00113878	0.00812395	0.00510523	Gpc3/Tgfb1/Runx2/Sox9/Agtr2/Fzd2/Cav3/Wnt10a/Gata3/Msx1	10
GO:0014897	striated muscle hypertrophy	9/671	111/28814	0.0011714	0.00834428	0.00524369	Ttn/Pak1/Fbxo32/Akap6/Pde5a/Agtr2/Sorbs2/Mef2c/Cav3	9
GO:0001894	tissue homeostasis	16/671	286/28814	0.00119482	0.00849846	0.00534058	Tgfb1/Lrrk1/Gcnt2/Clrn1/Sox9/Spp1/Angpt1/Ctss/Tmem119/Gata2/Ctsh/Enpp1/Ubash3b/Tjp2/Adgrf5/Itgb6	16
GO:0031960	response to corticosteroid	8/671	90/28814	0.00120268	0.00854168	0.00536774	Anxa1/Fibin/Tgfb1/Gper1/Fbxo32/Agtr2/Areg/Aqp1	8
GO:0001937	negative regulation of endothelial cell proliferation	7/671	70/28814	0.00121172	0.00858046	0.00539211	Sparc/Nr2f2/Thbs1/Gja1/Mef2c/Rgcc/Flt1	7
GO:0048662	negative regulation of smooth muscle cell proliferation	7/671	70/28814	0.00121172	0.00858046	0.00539211	Cdkn1a/Igfbp3/Gper1/Apod/Rgs5/Mef2c/S1pr2	7
GO:0000038	very long-chain fatty acid metabolic process	5/671	35/28814	0.00122816	0.00865855	0.00544118	Hacd1/Hacd4/Abcd2/Acsl6/Elovl7	5
GO:0043537	negative regulation of blood vessel endothelial cell migration	5/671	35/28814	0.00122816	0.00865855	0.00544118	Thbs1/Tgfb1/Hdac5/Mef2c/Rgcc	5
GO:0090183	regulation of kidney development	5/671	35/28814	0.00122816	0.00865855	0.00544118	Tgfb1/Sox9/Agtr2/Gata3/Osr1	5
GO:0062012	regulation of small molecule metabolic process	19/671	371/28814	0.00124271	0.00874823	0.00549754	Anxa1/Fabp5/Igfbp3/Igf2/Gper1/Sox9/Myog/C1qtnf3/Lacc1/Adora2b/Pmaip1/Cd74/Abcd2/Dyrk2/Abcg1/Snai1/Cd36/Enpp1/C1qtnf1	19
GO:0007156	homophilic cell adhesion via plasma membrane adhesion molecules	9/671	112/28814	0.00124801	0.00877265	0.00551288	Cdh2/Ccdc141/Sdk2/Sdk1/Cadm3/Cdh5/Mypn/Esam/Pcdh19	9
GO:0032332	positive regulation of chondrocyte differentiation	4/671	21/28814	0.00127226	0.00887807	0.00557913	Runx2/Sox9/Mustn1/Gdf6	4
GO:0043117	positive regulation of vascular permeability	4/671	21/28814	0.00127226	0.00887807	0.00557913	Pde2a/Tgfb1/Angpt1/Tjp2	4
GO:0045649	regulation of macrophage differentiation	4/671	21/28814	0.00127226	0.00887807	0.00557913	Tgfb1/Casp8/Gata2/C1qc	4
GO:0090050	positive regulation of cell migration involved in sprouting angiogenesis	4/671	21/28814	0.00127226	0.00887807	0.00557913	Anxa1/Nrp1/Plk2/Gata2	4
GO:2000353	positive regulation of endothelial cell apoptotic process	4/671	21/28814	0.00127226	0.00887807	0.00557913	Thbs1/Gper1/Ecscr/Rgcc	4
GO:0045581	negative regulation of T cell differentiation	6/671	52/28814	0.00127784	0.008904	0.00559542	Anxa1/Hspb1/Cdkn2a/Cd44/Cd74/Nrarp	6
GO:0051604	protein maturation	18/671	344/28814	0.00130084	0.00905112	0.00568788	Serpinh1/Adamts2/Thbs1/Adam19/Lgmn/Mme/Ifi204/Casp6/Fam111a/Ctss/Casp3/Casp8/Ldlrad3/Ctsh/Cpe/Casp4/Cyfip2/Ctla2a	18
GO:0030307	positive regulation of cell growth	13/671	209/28814	0.00131259	0.00910416	0.00572121	Nrp1/Pak1/Dcx/Dbn1/Lpar3/Tnfrsf12a/Akap6/Fn1/Islr2/Bdnf/Sema7a/Hbegf/Sphk1	13
GO:0009314	response to radiation	21/671	431/28814	0.00131697	0.00910416	0.00572121	Anxa1/Cdkn1a/Timp1/Gpx1/Hmga2/Tgfb1/Mfap4/Mme/Bbc3/Ifi204/Dtl/Casp3/Pmaip1/Grin2a/Aqp1/Gata3/Pbk/Ccnd2/Itgb6/Ect2/Rad51ap1	21
GO:0030888	regulation of B cell proliferation	7/671	71/28814	0.00131771	0.00910416	0.00572121	Cdkn2a/Cdkn1a/Ahr/Casp3/Cd74/Mef2c/Tyrobp	7
GO:0042058	regulation of epidermal growth factor receptor signaling pathway	7/671	71/28814	0.00131771	0.00910416	0.00572121	Gper1/Afap1l2/Areg/Ereg/Itga1/Hbegf/Btc	7
GO:0014896	muscle hypertrophy	9/671	113/28814	0.0013286	0.00910416	0.00572121	Ttn/Pak1/Fbxo32/Akap6/Pde5a/Agtr2/Sorbs2/Mef2c/Cav3	9
GO:0048477	oogenesis	9/671	113/28814	0.0013286	0.00910416	0.00572121	Inhbb/Ptn/Pde5a/Lgr5/Ereg/Shb/Ccnb1/Ptx3/Aspm	9
GO:0010692	regulation of alkaline phosphatase activity	3/671	10/28814	0.00133505	0.00910416	0.00572121	Ahr/Mef2c/Npnt	3
GO:0021612	facial nerve structural organization	3/671	10/28814	0.00133505	0.00910416	0.00572121	Nrp1/Sema3a/Nrp2	3
GO:0021979	hypothalamus cell differentiation	3/671	10/28814	0.00133505	0.00910416	0.00572121	Nrp1/Sema3a/Nrp2	3
GO:0038130	ERBB4 signaling pathway	3/671	10/28814	0.00133505	0.00910416	0.00572121	Ereg/Hbegf/Btc	3
GO:0060385	axonogenesis involved in innervation	3/671	10/28814	0.00133505	0.00910416	0.00572121	Nrp1/Sema3a/Col25a1	3
GO:0090306	meiotic spindle assembly	3/671	10/28814	0.00133505	0.00910416	0.00572121	Ccnb2/Aspm/Cenpe	3
GO:0098883	synapse pruning	3/671	10/28814	0.00133505	0.00910416	0.00572121	C1qb/C1qa/C1qc	3
GO:1902033	regulation of hematopoietic stem cell proliferation	3/671	10/28814	0.00133505	0.00910416	0.00572121	Pim1/Kitl/Cxcl1	3
GO:0043281	regulation of cysteine-type endopeptidase activity involved in apoptotic process	13/671	210/28814	0.00137019	0.00933053	0.00586347	Cdkn2a/Dap/Gpx1/Thbs1/Gper1/Bcl2l11/Cd44/Bbc3/Birc5/Casp8/Pmaip1/Aqp1/Mt3	13
GO:0007269	neurotransmitter secretion	12/671	185/28814	0.00139266	0.00944327	0.00593431	Pak1/Ppp1r9a/Nrxn3/Sncaip/Adora2b/Mef2c/Ncs1/Sphk1/Stx11/Syp/Sncg/Nrn1	12
GO:0071356	cellular response to tumor necrosis factor	12/671	185/28814	0.00139266	0.00944327	0.00593431	Fabp4/Gper1/Myog/Dbn1/Traf1/Ccl8/Sphk1/Npnt/Adamts7/Smpd3/Tjp2/Plvap	12
GO:0099643	signal release from synapse	12/671	185/28814	0.00139266	0.00944327	0.00593431	Pak1/Ppp1r9a/Nrxn3/Sncaip/Adora2b/Mef2c/Ncs1/Sphk1/Stx11/Syp/Sncg/Nrn1	12
GO:0014904	myotube cell development	6/671	53/28814	0.00141302	0.00951405	0.00597879	Gpx1/Myog/Hdac5/Klhl40/Klhl41/Acta1	6
GO:0030850	prostate gland development	6/671	53/28814	0.00141302	0.00951405	0.00597879	Anxa1/Serpinf1/Tnc/Sox9/Cd44/Ahr	6
GO:0038066	p38MAPK cascade	6/671	53/28814	0.00141302	0.00951405	0.00597879	Gadd45g/Dusp10/Cav3/Mfhas1/Sphk1/Gdf6	6
GO:0070169	positive regulation of biomineral tissue development	6/671	53/28814	0.00141302	0.00951405	0.00597879	Ptn/Cd276/Mef2c/Tmem119/Fbn2/Osr1	6
GO:0072091	regulation of stem cell proliferation	6/671	53/28814	0.00141302	0.00951405	0.00597879	Hmga2/Pim1/Hdac5/Kitl/Cxcl1/Ccne1	6
GO:0070507	regulation of microtubule cytoskeleton organization	11/671	161/28814	0.00143735	0.00966434	0.00607323	Pak1/Stmn1/Psrc1/Cdk5r1/Cav3/Ckap2/Gpsm2/Plk1/Ska1/Cdh5/Ccsap	11
GO:1904035	regulation of epithelial cell apoptotic process	8/671	93/28814	0.00148719	0.0099854	0.006275	Thbs1/Gper1/Angpt1/Gata2/Gata3/Cdh5/Ecscr/Rgcc	8
GO:0034504	protein localization to nucleus	17/671	320/28814	0.00149051	0.00999373	0.00628023	Cdkn2a/Cdkn1a/Pkig/Col1a1/Tgfb1/Gper1/Sox9/Apod/Angpt1/Chchd10/Agtr2/Cdk1/Mfhas1/Cd36/Plk1/Msx1/Ect2	17
GO:0002697	regulation of immune effector process	21/671	436/28814	0.00151613	0.0101223	0.006361	Anxa1/Lgals3/Igf2/Tgfb1/Dusp10/Angpt1/Ahr/Lacc1/Adora2b/Cd74/Sema7a/Cxcl1/Gata2/Shb/Cd1d1/Tyrobp/Gata3/Fcer1g/Cd36/Colec11/Gprc5b	21
GO:0042129	regulation of T cell proliferation	12/671	187/28814	0.00152583	0.0101223	0.006361	Anxa1/Cdkn2a/Lgals3/Igf2/Tgfb1/Cd44/Pde5a/Cd276/Casp3/Cd1d1/H2-Aa/H2-Ab1	12
GO:0048532	anatomical structure arrangement	4/671	22/28814	0.00152657	0.0101223	0.006361	Hspa5/Nrp1/Sema3a/Nrp2	4
GO:0060602	branch elongation of an epithelium	4/671	22/28814	0.00152657	0.0101223	0.006361	Tnc/Tgfb1/Sox9/Areg	4
GO:0072111	cell proliferation involved in kidney development	4/671	22/28814	0.00152657	0.0101223	0.006361	Gpc3/Gata3/Il6ra/Osr1	4
GO:0072170	metanephric tubule development	4/671	22/28814	0.00152657	0.0101223	0.006361	Sox9/Aqp1/Gdf6/Osr1	4
GO:0072273	metanephric nephron morphogenesis	4/671	22/28814	0.00152657	0.0101223	0.006361	Sox9/Cited1/Kif26b/Fmn1	4
GO:0150104	transport across blood-brain barrier	4/671	22/28814	0.00152657	0.0101223	0.006361	Fabp5/Abcg2/Cd36/Slc2a1	4
GO:0032732	positive regulation of interleukin-1 production	7/671	73/28814	0.00155135	0.0102651	0.00645078	Hspb1/Ifi204/Casp8/Panx1/Tyrobp/Casp4/Cd36	7
GO:0006023	aminoglycan biosynthetic process	6/671	54/28814	0.00155883	0.0102651	0.00645078	Tgfb1/Angpt1/Has1/Chst11/Has2/Smpd3	6
GO:0032330	regulation of chondrocyte differentiation	6/671	54/28814	0.00155883	0.0102651	0.00645078	Runx2/Sox9/Prkg2/Mustn1/Adamts7/Gdf6	6
GO:0035272	exocrine system development	6/671	54/28814	0.00155883	0.0102651	0.00645078	Nrp1/Igf2/Sema3a/Sox9/Cela1/Sema3c	6
GO:0110151	positive regulation of biomineralization	6/671	54/28814	0.00155883	0.0102651	0.00645078	Ptn/Cd276/Mef2c/Tmem119/Fbn2/Osr1	6
GO:0001964	startle response	5/671	37/28814	0.00158726	0.0103483	0.00650306	Dbn1/Npas3/Csmd1/Ctnna2/Grin2a	5
GO:0007095	mitotic G2 DNA damage checkpoint signaling	5/671	37/28814	0.00158726	0.0103483	0.00650306	Cdkn1a/Hmga2/Dtl/Cdk1/Plk1	5
GO:0070306	lens fiber cell differentiation	5/671	37/28814	0.00158726	0.0103483	0.00650306	Vim/Cdkn1c/Tgfb1/Tmod1/Epha2	5
GO:0090075	relaxation of muscle	5/671	37/28814	0.00158726	0.0103483	0.00650306	Ttn/Atp1b1/Akap6/Pde5a/Adora2b	5
GO:0030177	positive regulation of Wnt signaling pathway	10/671	139/28814	0.00158885	0.0103483	0.00650306	Gpc3/Col1a1/Tgfb1/Lrrk1/Dkk2/Lgr5/Gprc5b/Lypd6/Aspm/Nrarp	10
GO:0034341	response to interferon-gamma	10/671	139/28814	0.00158885	0.0103483	0.00650306	Vim/Ifitm1/Cited1/Rab20/Cd74/Flnb/Ccl8/Stx11/H2-Aa/H2-Ab1	10
GO:0051588	regulation of neurotransmitter transport	10/671	139/28814	0.00158885	0.0103483	0.00650306	Ppp1r9a/Nrxn3/Sncaip/Adora2b/Mef2c/Ncs1/Sphk1/Syp/Sncg/Nrn1	10
GO:0035304	regulation of protein dephosphorylation	8/671	94/28814	0.00159304	0.0103483	0.00650306	Hsp90b1/Vcan/Tgfb1/Agtr2/Itga1/Mfhas1/Cmya5/Cdh5	8
GO:0048644	muscle organ morphogenesis	8/671	94/28814	0.00159304	0.0103483	0.00650306	Ttn/Arid5b/Tgfb1/Actc1/Tnnt2/Angpt1/Fzd2/Tnni1	8
GO:0051983	regulation of chromosome segregation	8/671	94/28814	0.00159304	0.0103483	0.00650306	Ube2c/Birc5/Bub1/Ccnb1/Mki67/Plk1/Ncapg/Cenpe	8
GO:0032652	regulation of interleukin-1 production	9/671	116/28814	0.00159585	0.0103525	0.00650568	Anxa1/Hspb1/Ifi204/Casp8/Panx1/Tyrobp/Sphk1/Casp4/Cd36	9
GO:1902107	positive regulation of leukocyte differentiation	12/671	189/28814	0.00166933	0.0108	0.00678688	Anxa1/Tgfb1/Dusp10/Kitl/Casp8/Cd74/Shb/Cd1d1/Tyrobp/Gata3/H2-Aa/Slc9b2	12
GO:1903708	positive regulation of hemopoiesis	12/671	189/28814	0.00166933	0.0108	0.00678688	Anxa1/Tgfb1/Dusp10/Kitl/Casp8/Cd74/Shb/Cd1d1/Tyrobp/Gata3/H2-Aa/Slc9b2	12
GO:0034763	negative regulation of transmembrane transport	10/671	140/28814	0.00167624	0.0108154	0.00679661	Fabp5/Thbs1/Tgfb1/Gsto1/Rrad/Ahr/Cav3/Cacnb3/Enpp1/Osr1	10
GO:0035270	endocrine system development	10/671	140/28814	0.00167624	0.0108154	0.00679661	Anxa1/Cdkn1c/Cdk6/Cdh2/Arid5b/Hmga2/Sox9/Gata2/Gata3/Il6ra	10
GO:0030032	lamellipodium assembly	7/671	74/28814	0.00167965	0.0108229	0.00680128	Fscn1/Clrn1/Rhod/Ablim1/Parvb/Epha2/Aqp1	7
GO:1904062	regulation of cation transmembrane transport	19/671	381/28814	0.00168484	0.0108418	0.00681317	Cacng1/Vmp1/Tgfb1/Jph2/Gper1/Gsto1/Atp1b1/Rrad/Akap6/Ahr/Ctss/Mef2c/Cav3/Grin2a/Tspan13/Cacnb3/Ubash3b/P2rx5/Osr1	19
GO:0006939	smooth muscle contraction	9/671	117/28814	0.00169393	0.0108857	0.00684075	Cald1/Gper1/Arhgap42/Adora2b/Sphk1/Npnt/Smpd3/Myh11/Flt1	9
GO:0001818	negative regulation of cytokine production	16/671	296/28814	0.00170016	0.0109111	0.0068567	Anxa1/Inhbb/Thbs1/Tgfb1/C1qtnf3/Apod/Cd276/Angpt1/Fn1/Epha2/Abcd2/Tyrobp/Gata3/Rgcc/Flt1/Cmklr1	16
GO:0032651	regulation of interleukin-1 beta production	8/671	95/28814	0.00170478	0.0109261	0.00686613	Hspb1/Ifi204/Casp8/Panx1/Tyrobp/Sphk1/Casp4/Cd36	8
GO:0002762	negative regulation of myeloid leukocyte differentiation	6/671	55/28814	0.0017158	0.010982	0.00690129	Cdk6/Inpp4b/Gata2/Ubash3b/C1qc/Tjp2	6
GO:0071824	protein-DNA complex subunit organization	12/671	190/28814	0.00174514	0.0111549	0.00700994	Sox9/Ahr/Cenpa/Cenpw/Cdc45/Mcm2/Chaf1b/Dlgap5/Cenph/Cenpe/Asf1b/Cenpk	12
GO:0010675	regulation of cellular carbohydrate metabolic process	11/671	165/28814	0.00174814	0.0111592	0.00701265	Igfbp3/Igf2/Gper1/Myog/C1qtnf3/Adora2b/Pmaip1/Dyrk2/Cd36/Enpp1/C1qtnf1	11
GO:0030866	cortical actin cytoskeleton organization	5/671	38/28814	0.00179318	0.0113066	0.00710525	Fmnl3/Racgap1/Fhod3/Anln/Ect2	5
GO:0060078	regulation of postsynaptic membrane potential	9/671	118/28814	0.00179679	0.0113066	0.00710525	Baiap2/Ppp1r9a/Dbn1/Celf4/Bdnf/Mef2c/Grin2a/Cacnb3/S1pr2	9
GO:0071675	regulation of mononuclear cell migration	9/671	118/28814	0.00179679	0.0113066	0.00710525	Lgals3/Thbs1/Tgfb1/Lgmn/Ecm1/Apod/Jam2/Cxcl13/Cmklr1	9
GO:0003418	growth plate cartilage chondrocyte differentiation	3/671	11/28814	0.00180403	0.0113066	0.00710525	Col27a1/Sox9/Poc1a	3
GO:0010749	regulation of nitric oxide mediated signal transduction	3/671	11/28814	0.00180403	0.0113066	0.00710525	Pde2a/Thbs1/Pde5a	3
GO:0014889	muscle atrophy	3/671	11/28814	0.00180403	0.0113066	0.00710525	Myog/Fbxo32/Gatm	3
GO:0071481	cellular response to X-ray	3/671	11/28814	0.00180403	0.0113066	0.00710525	Hmga2/Gata3/Ccnd2	3
GO:1901030	positive regulation of mitochondrial outer membrane permeabilization involved in apoptotic signaling pathway	3/671	11/28814	0.00180403	0.0113066	0.00710525	Bbc3/Chchd10/Pmaip1	3
GO:2000727	positive regulation of cardiac muscle cell differentiation	3/671	11/28814	0.00180403	0.0113066	0.00710525	Tgfb1/Efnb2/Mef2c	3
GO:2001204	regulation of osteoclast development	3/671	11/28814	0.00180403	0.0113066	0.00710525	Tyrobp/Tjp2/Slc9b2	3
GO:2001280	positive regulation of unsaturated fatty acid biosynthetic process	3/671	11/28814	0.00180403	0.0113066	0.00710525	Anxa1/Cd74/Abcd2	3
GO:0002043	blood vessel endothelial cell proliferation involved in sprouting angiogenesis	4/671	23/28814	0.00181421	0.0113066	0.00710525	Thbs1/Gata2/Epha2/Nrarp	4
GO:0042481	regulation of odontogenesis	4/671	23/28814	0.00181421	0.0113066	0.00710525	Tgfb1/Runx2/Wnt10a/Msx1	4
GO:2001026	regulation of endothelial cell chemotaxis	4/671	23/28814	0.00181421	0.0113066	0.00710525	Hspb1/Thbs1/Lgmn/Cxcl13	4
GO:0007492	endoderm development	7/671	75/28814	0.00181604	0.0113066	0.00710525	Col5a2/Hmga2/Tgfb1/Angpt1/Fn1/Pelo/Dusp4	7
GO:0014068	positive regulation of phosphatidylinositol 3-kinase signaling	7/671	75/28814	0.00181604	0.0113066	0.00710525	Pdgfc/Gper1/Sox9/Angpt1/Fn1/Dcn/Flt1	7
GO:0030512	negative regulation of transforming growth factor beta receptor signaling pathway	7/671	75/28814	0.00181604	0.0113066	0.00710525	Hspa5/Cd109/Peg10/Chst11/Fbn2/Vasn/Aspn	7
GO:0034637	cellular carbohydrate biosynthetic process	7/671	75/28814	0.00181604	0.0113066	0.00710525	Igf2/Has1/Dyrk2/Isyna1/Has2/Cd36/Enpp1	7
GO:0051149	positive regulation of muscle cell differentiation	7/671	75/28814	0.00181604	0.0113066	0.00710525	Tgfb1/Gper1/Myog/Efnb2/Akap6/Mef2c/Cav3	7
GO:0044344	cellular response to fibroblast growth factor stimulus	8/671	96/28814	0.00182261	0.0113328	0.00712175	Thbs1/Gpc1/Runx2/Creb3l1/Cd44/Gata3/Enpp1/Cxcl13	8
GO:0046546	development of primary male sexual characteristics	10/671	142/28814	0.00186268	0.011567	0.00726888	Arid5b/Sema3a/Hmga2/Sox9/Bcl2l11/Lhfpl2/Csmd1/Gja1/Gata3/Aspm	10
GO:0071695	anatomical structure maturation	16/671	300/28814	0.00194726	0.0120765	0.0075891	Cdkn1c/Tgfb1/Runx2/Ereg/Gja1/Cdk5r1/Gata2/C1qa/Shb/Barx2/Gata3/Adamts7/Ccnb1/Enpp1/Cdh5/Srrm4	16
GO:0045862	positive regulation of proteolysis	18/671	357/28814	0.00195552	0.0121121	0.00761146	Cdkn2a/Dap/Plk2/Gper1/Bcl2l11/Lgmn/Bbc3/Ifi204/Casp6/Casp8/Pmaip1/Klhl40/Usp13/Ctsh/Ctsc/Plk1/Cyfip2/Ecscr	18
GO:1905818	regulation of chromosome separation	7/671	76/28814	0.00196086	0.0121295	0.00762239	Ube2c/Birc5/Bub1/Ccnb1/Plk1/Ncapg/Cenpe	7
GO:0042770	signal transduction in response to DNA damage	11/671	168/28814	0.00201551	0.0124348	0.00781425	Cdkn2a/Cdkn1a/Hmga2/Cd44/Dtl/Pmaip1/Cdk1/Cd74/Snai1/Plk1/Dyrk3	11
GO:0018107	peptidyl-threonine phosphorylation	9/671	120/28814	0.00201748	0.0124348	0.00781425	Tgfb1/Cdk1/Cdk5r1/Sphk1/Dyrk2/Pbk/Plk1/S1pr2/Dyrk3	9
GO:0071320	cellular response to cAMP	5/671	39/28814	0.002018	0.0124348	0.00781425	Pde2a/Akap6/Ahr/Aqp1/Hcn2	5
GO:0010463	mesenchymal cell proliferation	6/671	57/28814	0.00206541	0.0127106	0.00798756	Gpc3/Ptn/Prrx2/Sox9/Msx1/Osr1	6
GO:1901888	regulation of cell junction assembly	13/671	220/28814	0.00207079	0.0127274	0.00799809	Adgrl3/Nrp1/Ppp1r9a/Tpbg/Apod/Rhod/Gja1/Bdnf/Mef2c/St8sia2/Epha2/Fmn1/Snai1	13
GO:0030148	sphingolipid biosynthetic process	8/671	98/28814	0.00207752	0.0127361	0.0080036	Ugcg/Hacd1/Hacd4/St8sia2/Sphk1/St8sia5/Smpd3/Elovl7	8
GO:0071774	response to fibroblast growth factor	8/671	98/28814	0.00207752	0.0127361	0.0080036	Thbs1/Gpc1/Runx2/Creb3l1/Cd44/Gata3/Enpp1/Cxcl13	8
GO:0071248	cellular response to metal ion	11/671	169/28814	0.00211168	0.0129131	0.00811478	Fabp4/Myog/Slc40a1/Lgmn/Fn1/Mef2c/Grin2a/Aqp1/Smpd3/Mt3/Ect2	11
GO:0043113	receptor clustering	7/671	77/28814	0.00211447	0.0129131	0.00811478	Cdh2/Pak1/Tgfb1/Ptn/Tmeff1/Sorbs2/Dok7	7
GO:0061097	regulation of protein tyrosine kinase activity	7/671	77/28814	0.00211447	0.0129131	0.00811478	Nedd9/Dok7/Areg/Ereg/Hbegf/Btc/Gprc5b	7
GO:0046545	development of primary female sexual characteristics	9/671	121/28814	0.00213564	0.0130031	0.00817134	Arid5b/Nr2f2/Lhfpl2/Csmd1/Kitl/Angpt1/Ahr/Ereg/Ptx3	9
GO:0003417	growth plate cartilage development	4/671	24/28814	0.00213734	0.0130031	0.00817134	Thbs1/Col27a1/Sox9/Poc1a	4
GO:0048485	sympathetic nervous system development	4/671	24/28814	0.00213734	0.0130031	0.00817134	Nrp1/Sema3a/Nrp2/Gata3	4
GO:0051928	positive regulation of calcium ion transport	10/671	145/28814	0.00217342	0.0132058	0.00829875	Lgals3/Vmp1/Jph2/Gper1/Lpar3/Gsto1/Atp1b1/Akap6/Cacnb3/P2rx5	10
GO:0010950	positive regulation of endopeptidase activity	11/671	170/28814	0.00221155	0.013391	0.00841511	Cdkn2a/Dap/Gper1/Bcl2l11/Lgmn/Bbc3/Ifi204/Casp6/Casp8/Pmaip1/Cyfip2	11
GO:2001236	regulation of extrinsic apoptotic signaling pathway	11/671	170/28814	0.00221155	0.013391	0.00841511	Lgals3/Nrp1/Gpx1/Thbs1/Gper1/Tnfrsf12a/Traf1/Agtr2/Casp8/Pmaip1/Srpx	11
GO:1901652	response to peptide	20/671	420/28814	0.00221387	0.013391	0.00841511	Anxa1/Vim/Pak1/Igf2/Serpinf1/Inhbb/Ptpre/Gper1/Lgmn/Rab31/Baiap2l1/Cited1/Gja1/Adora2b/Serpina3n/Gatm/Cd36/Enpp1/Slc2a1/Smpd3	20
GO:0019935	cyclic-nucleotide-mediated signaling	8/671	99/28814	0.00221507	0.013391	0.00841511	Pde2a/Thbs1/Sox9/Rundc3a/Ahr/Adora2b/Aqp1/Cd36	8
GO:0010761	fibroblast migration	6/671	58/28814	0.00225915	0.0135693	0.00852717	Arid5b/Pak1/Pdlim1/Thbs1/Tgfb1/Has1	6
GO:0030071	regulation of mitotic metaphase/anaphase transition	6/671	58/28814	0.00225915	0.0135693	0.00852717	Ube2c/Birc5/Bub1/Ccnb1/Plk1/Cenpe	6
GO:0042311	vasodilation	6/671	58/28814	0.00225915	0.0135693	0.00852717	Gpx1/Gper1/Agtr2/Gja1/Adora2b/Itga1	6
GO:0043030	regulation of macrophage activation	6/671	58/28814	0.00225915	0.0135693	0.00852717	Thbs1/Cd1d1/Mfhas1/Sphk1/Ctsc/Adgrf5	6
GO:0007094	mitotic spindle assembly checkpoint signaling	5/671	40/28814	0.00226272	0.0135693	0.00852717	Birc5/Bub1/Ccnb1/Plk1/Cenpe	5
GO:0071173	spindle assembly checkpoint signaling	5/671	40/28814	0.00226272	0.0135693	0.00852717	Birc5/Bub1/Ccnb1/Plk1/Cenpe	5
GO:0048562	embryonic organ morphogenesis	17/671	333/28814	0.00226438	0.0135693	0.00852717	Runx2/Clrn1/Prrx2/Sox9/Tead2/Fzd2/Chst11/Gja1/Mef2c/Gata2/Epha2/Tbx15/Tcf7/Gata3/Enpp1/Msx1/Osr1	17
GO:0002292	T cell differentiation involved in immune response	7/671	78/28814	0.0022772	0.0136291	0.00856476	Anxa1/Gadd45g/Tgfb1/Shb/Gata3/Fcer1g/Il6ra	7
GO:0006260	DNA replication	15/671	277/28814	0.00229728	0.0137321	0.00862952	Id3/Rrm2/Dtl/Fam111a/Ereg/Cdk1/Ccne1/Fhit/Cdc45/Ccna2/Gmnn/Mcm2/Chaf1b/E2f8/Esco2	15
GO:1901991	negative regulation of mitotic cell cycle phase transition	11/671	171/28814	0.00231521	0.0138221	0.00868604	Cdkn1a/Hmga2/Cdkn2b/Birc5/Dtl/Cdk1/Bub1/Ccnb1/Plk1/Cenpe/Rgcc	11
GO:0051304	chromosome separation	8/671	100/28814	0.00235966	0.0138711	0.00871687	Ube2c/Birc5/Top2a/Bub1/Ccnb1/Plk1/Ncapg/Cenpe	8
GO:0021561	facial nerve development	3/671	12/28814	0.00236394	0.0138711	0.00871687	Nrp1/Sema3a/Nrp2	3
GO:0021610	facial nerve morphogenesis	3/671	12/28814	0.00236394	0.0138711	0.00871687	Nrp1/Sema3a/Nrp2	3
GO:0031392	regulation of prostaglandin biosynthetic process	3/671	12/28814	0.00236394	0.0138711	0.00871687	Anxa1/Fabp5/Cd74	3
GO:0033275	actin-myosin filament sliding	3/671	12/28814	0.00236394	0.0138711	0.00871687	Dbn1/Actc1/Tnnt2	3
GO:0038063	collagen-activated tyrosine kinase receptor signaling pathway	3/671	12/28814	0.00236394	0.0138711	0.00871687	Col1a1/Col4a5/Ubash3b	3
GO:0042447	hormone catabolic process	3/671	12/28814	0.00236394	0.0138711	0.00871687	Spp1/Dio2/Srd5a1	3
GO:0046689	response to mercury ion	3/671	12/28814	0.00236394	0.0138711	0.00871687	Fn1/Gatm/Aqp1	3
GO:0048251	elastic fiber assembly	3/671	12/28814	0.00236394	0.0138711	0.00871687	Mfap4/Lox/Myh11	3
GO:0060536	cartilage morphogenesis	3/671	12/28814	0.00236394	0.0138711	0.00871687	Mef2c/Snai1/Msx1	3
GO:0071732	cellular response to nitric oxide	3/671	12/28814	0.00236394	0.0138711	0.00871687	Thbs1/Aqp1/Mt3	3
GO:0072697	protein localization to cell cortex	3/671	12/28814	0.00236394	0.0138711	0.00871687	Mex3b/Gpsm2/Plk1	3
GO:0090520	sphingolipid mediated signaling pathway	3/671	12/28814	0.00236394	0.0138711	0.00871687	Sphk1/Smpd3/S1pr2	3
GO:1900272	negative regulation of long-term synaptic potentiation	3/671	12/28814	0.00236394	0.0138711	0.00871687	Ppp1r9a/Ptn/Tyrobp	3
GO:0003014	renal system process	9/671	123/28814	0.0023885	0.013981	0.00878591	Lgmn/Agtr2/Abcg2/Gja1/Coro2b/Aqp1/Btc/Adgrf5/Adm	9
GO:0042542	response to hydrogen peroxide	9/671	123/28814	0.0023885	0.013981	0.00878591	Anxa1/Cdkn2a/Gpx1/Casp6/Casp3/Sphk1/Aqp1/Smpd3/Ect2	9
GO:0048511	rhythmic process	16/671	307/28814	0.00245185	0.0143344	0.00900796	Anxa1/Id3/Nfil3/Ptn/Enox1/Noct/Prkg2/Ahr/Dtl/Top2a/Ereg/Cdk1/Bdnf/Cdk5r1/Grin2a/Ptx3	16
GO:0050905	neuromuscular process	12/671	198/28814	0.00245928	0.0143603	0.00902423	Clrn1/Dbn1/Npas3/Csmd1/Chrng/Ctnna2/Chrnd/Tnni1/Cav3/Grin2a/Foxs1/Myh3	12
GO:0045599	negative regulation of fat cell differentiation	6/671	59/28814	0.00246627	0.0143661	0.00902789	Tgfb1/Gper1/Mmp11/Gata2/Gata3/Enpp1	6
GO:0051155	positive regulation of striated muscle cell differentiation	6/671	59/28814	0.00246627	0.0143661	0.00902789	Tgfb1/Myog/Efnb2/Akap6/Mef2c/Cav3	6
GO:0007263	nitric oxide mediated signal transduction	4/671	25/28814	0.00249807	0.0144635	0.00908908	Pde2a/Thbs1/Pde5a/Cd36	4
GO:0035988	chondrocyte proliferation	4/671	25/28814	0.00249807	0.0144635	0.00908908	Hmga2/Sox9/Prkg2/Mustn1	4
GO:0044331	cell-cell adhesion mediated by cadherin	4/671	25/28814	0.00249807	0.0144635	0.00908908	Cdh2/Adam19/Cdh5/Rgcc	4
GO:0072207	metanephric epithelium development	4/671	25/28814	0.00249807	0.0144635	0.00908908	Sox9/Aqp1/Gdf6/Osr1	4
GO:0090335	regulation of brown fat cell differentiation	4/671	25/28814	0.00249807	0.0144635	0.00908908	Vstm2a/Pim1/Dusp10/Metrnl	4
GO:0032465	regulation of cytokinesis	8/671	101/28814	0.00251155	0.0145064	0.0091161	Plk2/Prc1/Racgap1/Kif23/Plk1/E2f8/Kif20a/Ect2	8
GO:2001243	negative regulation of intrinsic apoptotic signaling pathway	8/671	101/28814	0.00251155	0.0145064	0.0091161	Hspb1/Gpx1/Creb3l1/Cd44/Rtkn2/Cd74/Snai1/Nme5	8
GO:0006636	unsaturated fatty acid biosynthetic process	5/671	41/28814	0.00252833	0.0145158	0.00912195	Anxa1/Fabp5/Cd74/Abcd2/Sphk1	5
GO:0010939	regulation of necrotic cell death	5/671	41/28814	0.00252833	0.0145158	0.00912195	Casp6/Ahr/Casp8/Hebp2/Mt3	5
GO:0035794	positive regulation of mitochondrial membrane permeability	5/671	41/28814	0.00252833	0.0145158	0.00912195	Bcl2l11/Bbc3/Chchd10/Hebp2/Pmaip1	5
GO:0035850	epithelial cell differentiation involved in kidney development	5/671	41/28814	0.00252833	0.0145158	0.00912195	Basp1/Cited1/Mef2c/Gata3/Osr1	5
GO:0060603	mammary gland duct morphogenesis	5/671	41/28814	0.00252833	0.0145158	0.00912195	Tgfb1/Csmd1/Areg/Epha2/Cav3	5
GO:0035296	regulation of tube diameter	11/671	173/28814	0.00253435	0.0145158	0.00912195	Gpx1/Gper1/Arhgap42/Pde5a/Ahr/Agtr2/Gja1/Adora2b/Itga1/Smpd3/Adm	11
GO:0097746	blood vessel diameter maintenance	11/671	173/28814	0.00253435	0.0145158	0.00912195	Gpx1/Gper1/Arhgap42/Pde5a/Ahr/Agtr2/Gja1/Adora2b/Itga1/Smpd3/Adm	11
GO:0002699	positive regulation of immune effector process	16/671	309/28814	0.00261451	0.0149184	0.00937498	Anxa1/Tgfb1/Lacc1/Adora2b/Cd74/Sema7a/Cxcl1/Gata2/Shb/Cd1d1/Tyrobp/Gata3/Fcer1g/Cd36/Colec11/Gprc5b	16
GO:0019932	second-messenger-mediated signaling	16/671	309/28814	0.00261451	0.0149184	0.00937498	Ppp1r9a/Pde2a/Thbs1/Sox9/Atp1b1/Rundc3a/Akap6/Pde5a/Ahr/Adora2b/Sphk1/Dyrk2/Aqp1/Cd36/Cmya5/Cmklr1	16
GO:0006006	glucose metabolic process	13/671	226/28814	0.0026171	0.0149184	0.00937498	Fabp5/Igfbp3/Igf2/Hk2/C1qtnf3/Apod/Gpd2/Adora2b/Pmaip1/Dyrk2/Cd36/Enpp1/C1qtnf1	13
GO:0042098	T cell proliferation	13/671	226/28814	0.0026171	0.0149184	0.00937498	Anxa1/Cdkn2a/Lgals3/Igf2/Tgfb1/Cd44/Pde5a/Cd276/Casp3/Gja1/Cd1d1/H2-Aa/H2-Ab1	13
GO:0035150	regulation of tube size	11/671	174/28814	0.00265004	0.0150591	0.00946341	Gpx1/Gper1/Arhgap42/Pde5a/Ahr/Agtr2/Gja1/Adora2b/Itga1/Smpd3/Adm	11
GO:1903034	regulation of response to wounding	11/671	174/28814	0.00265004	0.0150591	0.00946341	Anxa1/Thbs1/Ptn/Cd109/Tnfrsf12a/Sh2b3/Gja1/Hbegf/Cd36/Ubash3b/C1qtnf1	11
GO:0009411	response to UV	10/671	149/28814	0.00265121	0.0150591	0.00946341	Cdkn1a/Timp1/Gpx1/Mfap4/Mme/Dtl/Casp3/Pmaip1/Aqp1/Pbk	10
GO:0042116	macrophage activation	8/671	102/28814	0.00267097	0.0151355	0.00951142	Thbs1/C1qa/Cd1d1/Mfhas1/Tyrobp/Sphk1/Ctsc/Adgrf5	8
GO:0048525	negative regulation of viral process	8/671	102/28814	0.00267097	0.0151355	0.00951142	Hmga2/Rnasel/Trim59/Ifi204/Ifitm1/Fam111a/Cd74/Ptx3	8
GO:0051591	response to cAMP	6/671	60/28814	0.00268733	0.0151565	0.00952462	Pde2a/Akap6/Ahr/Cited1/Aqp1/Hcn2	6
GO:0060443	mammary gland morphogenesis	6/671	60/28814	0.00268733	0.0151565	0.00952462	Cdkn2a/Tgfb1/Csmd1/Areg/Epha2/Cav3	6
GO:0098815	modulation of excitatory postsynaptic potential	6/671	60/28814	0.00268733	0.0151565	0.00952462	Baiap2/Dbn1/Celf4/Grin2a/Cacnb3/S1pr2	6
GO:1900024	regulation of substrate adhesion-dependent cell spreading	6/671	60/28814	0.00268733	0.0151565	0.00952462	Postn/Nrp1/Dbn1/Nedd9/Has2/Lims2	6
GO:0030900	forebrain development	19/671	398/28814	0.0027413	0.0154427	0.00970449	Nrp1/Cdh2/Pak1/Ccdc141/Dcx/Lamb1/Sema3a/Nr2f2/Hmga2/Nrp2/Sema7a/Cdk5r1/Gata2/Tyrobp/Aqp1/Nr2f1/Aspm/Pou3f1/Msx1	19
GO:0032635	interleukin-6 production	11/671	175/28814	0.00276996	0.0155676	0.00978296	Afap1l2/C1qtnf3/Trim55/Ereg/Adora2b/Cd74/Tslp/Tyrobp/Fcer1g/Cd36/Il6ra	11
GO:0042552	myelination	11/671	175/28814	0.00276996	0.0155676	0.00978296	Cdh2/Gpc1/Tgfb1/Ptn/Mpz/Bcas1/Abcd2/Ctsc/Jam2/Enpp1/Pou3f1	11
GO:0007143	female meiotic nuclear division	5/671	42/28814	0.00281585	0.0157333	0.00988708	Top2a/Ccnb2/Ereg/Plk1/Cenpe	5
GO:0045841	negative regulation of mitotic metaphase/anaphase transition	5/671	42/28814	0.00281585	0.0157333	0.00988708	Birc5/Bub1/Ccnb1/Plk1/Cenpe	5
GO:0071174	mitotic spindle checkpoint signaling	5/671	42/28814	0.00281585	0.0157333	0.00988708	Birc5/Bub1/Ccnb1/Plk1/Cenpe	5
GO:0098751	bone cell development	5/671	42/28814	0.00281585	0.0157333	0.00988708	Lrrk1/Sh2b3/Tyrobp/Tjp2/Slc9b2	5
GO:1900181	negative regulation of protein localization to nucleus	5/671	42/28814	0.00281585	0.0157333	0.00988708	Pkig/Apod/Angpt1/Mfhas1/Cd36	5
GO:1990778	protein localization to cell periphery	18/671	370/28814	0.00286797	0.0160059	0.0100584	Lgals3/Cdh2/Tgfb1/Gper1/Nsg1/Rab31/Tpbg/Atp1b1/Ehd4/Prkg2/Epha2/Cav3/Mex3b/Grin2a/Fcer1g/Gpsm2/Cacnb3/Plk1	18
GO:1903829	positive regulation of protein localization	22/671	491/28814	0.00289175	0.0161012	0.0101183	Cdkn2a/Ttn/Lgals3/Pak1/Tgfb1/Ptn/Gper1/C1qtnf3/Bbc3/Gja1/Pmaip1/Cdk1/Cdk5r1/Epha2/Coro2b/Tyrobp/Fcer1g/Gpsm2/Abcg1/Cacnb3/Kcnn4/Ect2	22
GO:0006925	inflammatory cell apoptotic process	4/671	26/28814	0.00289849	0.0161012	0.0101183	Anxa1/Cdkn2a/Cd44/Mef2c	4
GO:0042474	middle ear morphogenesis	4/671	26/28814	0.00289849	0.0161012	0.0101183	Prrx2/Enpp1/Msx1/Osr1	4
GO:0071549	cellular response to dexamethasone stimulus	4/671	26/28814	0.00289849	0.0161012	0.0101183	Tgfb1/Fbxo32/Agtr2/Aqp1	4
GO:0022898	regulation of transmembrane transporter activity	15/671	284/28814	0.00291038	0.0161248	0.0101331	Vmp1/Jph2/Gper1/Pim1/Gsto1/Atp1b1/Rrad/Akap6/Ctss/Gja1/Mef2c/Cav3/Grin2a/Cacnb3/Osr1	15
GO:0003231	cardiac ventricle development	10/671	151/28814	0.00291976	0.0161248	0.0101331	Pde2a/Tgfb1/Tnnt2/Ahr/Fzd2/Tnni1/Mef2c/Gata3/Cpe/Sema3c	10
GO:0007091	metaphase/anaphase transition of mitotic cell cycle	6/671	61/28814	0.00292291	0.0161248	0.0101331	Ube2c/Birc5/Bub1/Ccnb1/Plk1/Cenpe	6
GO:0045620	negative regulation of lymphocyte differentiation	6/671	61/28814	0.00292291	0.0161248	0.0101331	Anxa1/Hspb1/Cdkn2a/Cd44/Cd74/Nrarp	6
GO:0050873	brown fat cell differentiation	6/671	61/28814	0.00292291	0.0161248	0.0101331	Fabp4/Vstm2a/Pim1/Dio2/Dusp10/Metrnl	6
GO:1902099	regulation of metaphase/anaphase transition of cell cycle	6/671	61/28814	0.00292291	0.0161248	0.0101331	Ube2c/Birc5/Bub1/Ccnb1/Plk1/Cenpe	6
GO:0007264	small GTPase mediated signal transduction	20/671	431/28814	0.00297084	0.0163704	0.0102874	Col1a2/Nrp1/Cdh2/Stmn1/Baiap2/Cdc42ep3/Plk2/Ralgps2/Dock10/Arhgap42/Arhgap18/Kitl/Rhod/Gm266/Arhgdig/Synpo2l/Cgnl1/Gpsm2/Ccdc88c/Sipa1l2	20
GO:0034976	response to endoplasmic reticulum stress	14/671	257/28814	0.00300125	0.0165072	0.0103734	Hsp90b1/Hspa5/Pdia6/Thbs1/Bcl2l11/Sdf2l1/Creb3l1/Ube2g2/Bbc3/Casp3/Pmaip1/Usp13/Serp2/Srpx	14
GO:0046890	regulation of lipid biosynthetic process	12/671	203/28814	0.00301544	0.0165072	0.0103734	Anxa1/Fabp5/Igf2/Gper1/Adora2b/Cd74/Abcd2/Sphk1/Abcg1/Snai1/Smpd3/Adgrf5	12
GO:0021604	cranial nerve structural organization	3/671	13/28814	0.00302025	0.0165072	0.0103734	Nrp1/Sema3a/Nrp2	3
GO:0032060	bleb assembly	3/671	13/28814	0.00302025	0.0165072	0.0103734	Emp1/Lpar3/Anln	3
GO:0042761	very long-chain fatty acid biosynthetic process	3/671	13/28814	0.00302025	0.0165072	0.0103734	Hacd1/Hacd4/Elovl7	3
GO:0071863	regulation of cell proliferation in bone marrow	3/671	13/28814	0.00302025	0.0165072	0.0103734	Lgals3/Hmga2/Mef2c	3
GO:0014855	striated muscle cell proliferation	7/671	82/28814	0.00302666	0.0165072	0.0103734	Myog/Pim1/Angpt1/Gja1/Cdk1/Mef2c/Ccnb1	7
GO:0070830	bicellular tight junction assembly	7/671	82/28814	0.00302666	0.0165072	0.0103734	Gja1/Micall2/Epha2/Snai1/Cdh5/Esam/Ect2	7
GO:1901796	regulation of signal transduction by p53 class mediator	7/671	82/28814	0.00302666	0.0165072	0.0103734	Cdkn2a/Cd44/Pmaip1/Cd74/Snai1/Msx1/Dyrk3	7
GO:0031667	response to nutrient levels	18/671	373/28814	0.00312259	0.0169158	0.0106301	Cdkn1a/Postn/Hspa5/Dap/Inhbb/Runx2/Spp1/Cdkn2b/Pim1/Ifi204/Asns/Rbp1/Pmaip1/Gatm/Enpp1/Slc2a1/Mt3/Lrp11	18
GO:0050878	regulation of body fluid levels	18/671	373/28814	0.00312259	0.0169158	0.0106301	Stmn1/Ugcg/Thbs1/Sh2b3/Fn1/Gja1/Coro2b/Aqp1/Fcer1g/Btc/Cd36/Enpp1/Kcnn4/Ubash3b/Procr/C1qtnf1/Il6ra/Adm	18
GO:0018210	peptidyl-threonine modification	9/671	128/28814	0.00312536	0.0169158	0.0106301	Tgfb1/Cdk1/Cdk5r1/Sphk1/Dyrk2/Pbk/Plk1/S1pr2/Dyrk3	9
GO:0003009	skeletal muscle contraction	5/671	43/28814	0.00312627	0.0169158	0.0106301	Chrng/Chrnd/Tnni1/Cav3/Myh3	5
GO:0033046	negative regulation of sister chromatid segregation	5/671	43/28814	0.00312627	0.0169158	0.0106301	Birc5/Bub1/Ccnb1/Plk1/Cenpe	5
GO:0033048	negative regulation of mitotic sister chromatid segregation	5/671	43/28814	0.00312627	0.0169158	0.0106301	Birc5/Bub1/Ccnb1/Plk1/Cenpe	5
GO:2000816	negative regulation of mitotic sister chromatid separation	5/671	43/28814	0.00312627	0.0169158	0.0106301	Birc5/Bub1/Ccnb1/Plk1/Cenpe	5
GO:0007272	ensheathment of neurons	11/671	178/28814	0.00315618	0.0170391	0.0107077	Cdh2/Gpc1/Tgfb1/Ptn/Mpz/Bcas1/Abcd2/Ctsc/Jam2/Enpp1/Pou3f1	11
GO:0008366	axon ensheathment	11/671	178/28814	0.00315618	0.0170391	0.0107077	Cdh2/Gpc1/Tgfb1/Ptn/Mpz/Bcas1/Abcd2/Ctsc/Jam2/Enpp1/Pou3f1	11
GO:0010965	regulation of mitotic sister chromatid separation	6/671	62/28814	0.00317359	0.0170754	0.0107305	Ube2c/Birc5/Bub1/Ccnb1/Plk1/Cenpe	6
GO:0021872	forebrain generation of neurons	6/671	62/28814	0.00317359	0.0170754	0.0107305	Nrp1/Dcx/Sema3a/Nrp2/Gata2/Aspm	6
GO:0046622	positive regulation of organ growth	6/671	62/28814	0.00317359	0.0170754	0.0107305	Igf2/Pim1/Akap6/Cdk1/Mef2c/Ccnb1	6
GO:0030010	establishment of cell polarity	10/671	153/28814	0.00320958	0.0172497	0.01084	Pak1/Fscn1/Amotl1/Kif26b/Gja1/Cenpa/Gata3/Gpsm2/Plk1/Cdh5	10
GO:0051384	response to glucocorticoid	7/671	83/28814	0.00324049	0.0173963	0.0109321	Anxa1/Fibin/Tgfb1/Fbxo32/Agtr2/Areg/Aqp1	7
GO:0001952	regulation of cell-matrix adhesion	9/671	129/28814	0.00329217	0.017654	0.0110941	Cdkn2a/Cdk6/Postn/Nrp1/Thbs1/Apod/Rhod/Fmn1/Cd36	9
GO:0021884	forebrain neuron development	4/671	27/28814	0.00334065	0.0178342	0.0112073	Nrp1/Dcx/Sema3a/Nrp2	4
GO:0043129	surfactant homeostasis	4/671	27/28814	0.00334065	0.0178342	0.0112073	Tgfb1/Ctsh/Adgrf5/Itgb6	4
GO:0046823	negative regulation of nucleocytoplasmic transport	4/671	27/28814	0.00334065	0.0178342	0.0112073	Pkig/Apod/Angpt1/Cd36	4
GO:0072012	glomerulus vasculature development	4/671	27/28814	0.00334065	0.0178342	0.0112073	Angpt1/Aqp1/Il6ra/Osr1	4
GO:0014909	smooth muscle cell migration	8/671	106/28814	0.0033892	0.0180532	0.0113449	Postn/Igfbp3/Pak1/S100a11/Mef2c/Has2/Enpp1/S1pr2	8
GO:0045582	positive regulation of T cell differentiation	8/671	106/28814	0.0033892	0.0180532	0.0113449	Anxa1/Tgfb1/Dusp10/Cd74/Shb/Cd1d1/Gata3/H2-Aa	8
GO:0030865	cortical cytoskeleton organization	6/671	63/28814	0.00343995	0.0182828	0.0114892	Rhod/Fmnl3/Racgap1/Fhod3/Anln/Ect2	6
GO:0035306	positive regulation of dephosphorylation	6/671	63/28814	0.00343995	0.0182828	0.0114892	Tgfb1/Agtr2/Mef2c/Itga1/Npnt/Cdh5	6
GO:1900026	positive regulation of substrate adhesion-dependent cell spreading	5/671	44/28814	0.00346062	0.0183192	0.0115121	Nrp1/Dbn1/Nedd9/Has2/Lims2	5
GO:1902100	negative regulation of metaphase/anaphase transition of cell cycle	5/671	44/28814	0.00346062	0.0183192	0.0115121	Birc5/Bub1/Ccnb1/Plk1/Cenpe	5
GO:0030111	regulation of Wnt signaling pathway	16/671	318/28814	0.00346144	0.0183192	0.0115121	Cdh2/Gpc3/Col1a1/Hmga2/Tgfb1/Lrrk1/Sox9/Tpbg/Dkk2/Lgr5/Frmd8/Gprc5b/Lypd6/Aspm/Nrarp/Ccdc88c	16
GO:0072089	stem cell proliferation	7/671	84/28814	0.00346565	0.0183192	0.0115121	Hmga2/Pim1/Hdac5/Kitl/Cxcl1/Ccne1/Shb	7
GO:1990266	neutrophil migration	9/671	130/28814	0.0034659	0.0183192	0.0115121	Lgals3/Spp1/Cd74/Cxcl1/Itga1/Ccl8/Fcer1g/Cxcl13/Camk1d	9
GO:0007043	cell-cell junction assembly	10/671	155/28814	0.00352184	0.0185944	0.011685	Cdh2/Fscn1/Pkp1/Gja1/Micall2/Epha2/Snai1/Cdh5/Esam/Ect2	10
GO:0046889	positive regulation of lipid biosynthetic process	8/671	107/28814	0.00359019	0.0189136	0.0118856	Anxa1/Igf2/Adora2b/Cd74/Abcd2/Abcg1/Smpd3/Adgrf5	8
GO:0048661	positive regulation of smooth muscle cell proliferation	8/671	107/28814	0.00359019	0.0189136	0.0118856	Pak1/Thbs1/Tgfb1/Ereg/Hbegf/Smpd3/Il6ra/Flt1	8
GO:0072330	monocarboxylic acid biosynthetic process	12/671	208/28814	0.00366939	0.0193096	0.0121345	Anxa1/Fabp5/Hacd1/Gamt/Hacd4/Acot7/Rbp1/Cd74/Abcd2/Gatm/Sphk1/Elovl7	12
GO:0060998	regulation of dendritic spine development	7/671	85/28814	0.00370253	0.0194626	0.0122307	Baiap2/Ppp1r9a/Plk2/Dbn1/Mapk6/Mef2c/Sdk1	7
GO:0033692	cellular polysaccharide biosynthetic process	6/671	64/28814	0.00372258	0.0194752	0.0122386	Igf2/Has1/Dyrk2/Has2/Cd36/Enpp1	6
GO:0044784	metaphase/anaphase transition of cell cycle	6/671	64/28814	0.00372258	0.0194752	0.0122386	Ube2c/Birc5/Bub1/Ccnb1/Plk1/Cenpe	6
GO:1904705	regulation of vascular associated smooth muscle cell proliferation	6/671	64/28814	0.00372258	0.0194752	0.0122386	Cdkn1a/Pak1/Gper1/Rgs5/Mef2c/S1pr2	6
GO:0010940	positive regulation of necrotic cell death	3/671	14/28814	0.00377789	0.0194752	0.0122386	Casp6/Hebp2/Mt3	3
GO:0030497	fatty acid elongation	3/671	14/28814	0.00377789	0.0194752	0.0122386	Hacd1/Hacd4/Elovl7	3
GO:0045906	negative regulation of vasoconstriction	3/671	14/28814	0.00377789	0.0194752	0.0122386	Arhgap42/Ahr/Adm	3
GO:0048672	positive regulation of collateral sprouting	3/671	14/28814	0.00377789	0.0194752	0.0122386	Dcx/Lpar3/Bdnf	3
GO:0060346	bone trabecula formation	3/671	14/28814	0.00377789	0.0194752	0.0122386	Col1a1/Fbn2/Enpp1	3
GO:0071838	cell proliferation in bone marrow	3/671	14/28814	0.00377789	0.0194752	0.0122386	Lgals3/Hmga2/Mef2c	3
GO:0072160	nephron tubule epithelial cell differentiation	3/671	14/28814	0.00377789	0.0194752	0.0122386	Mef2c/Gata3/Osr1	3
GO:0072224	metanephric glomerulus development	3/671	14/28814	0.00377789	0.0194752	0.0122386	Agtr2/Aqp1/Osr1	3
GO:0090331	negative regulation of platelet aggregation	3/671	14/28814	0.00377789	0.0194752	0.0122386	Sh2b3/Ubash3b/C1qtnf1	3
GO:1901201	regulation of extracellular matrix assembly	3/671	14/28814	0.00377789	0.0194752	0.0122386	Sox9/Has2/Rgcc	3
GO:1902170	cellular response to reactive nitrogen species	3/671	14/28814	0.00377789	0.0194752	0.0122386	Thbs1/Aqp1/Mt3	3
GO:1902510	regulation of apoptotic DNA fragmentation	3/671	14/28814	0.00377789	0.0194752	0.0122386	Cdkn2a/Igfbp3/Casp3	3
GO:0030324	lung development	13/671	236/28814	0.00378608	0.0194752	0.0122386	Sparc/Gpc3/Mgp/Adamts2/Tnc/Hmga2/Tgfb1/Sox9/Ctsh/Gpsm2/Lox/Smpd3/Itgb6	13
GO:0001569	branching involved in blood vessel morphogenesis	5/671	45/28814	0.00381988	0.0194752	0.0122386	Nrp1/Angpt1/Ahr/Nrarp/Flt1	5
GO:0003298	physiological muscle hypertrophy	5/671	45/28814	0.00381988	0.0194752	0.0122386	Pak1/Akap6/Agtr2/Sorbs2/Cav3	5
GO:0003301	physiological cardiac muscle hypertrophy	5/671	45/28814	0.00381988	0.0194752	0.0122386	Pak1/Akap6/Agtr2/Sorbs2/Cav3	5
GO:0010830	regulation of myotube differentiation	5/671	45/28814	0.00381988	0.0194752	0.0122386	Myog/Hdac5/Bdnf/Tmem119/Cav3	5
GO:0030225	macrophage differentiation	5/671	45/28814	0.00381988	0.0194752	0.0122386	Tgfb1/Casp8/Gata2/Enpp1/C1qc	5
GO:0031577	spindle checkpoint signaling	5/671	45/28814	0.00381988	0.0194752	0.0122386	Birc5/Bub1/Ccnb1/Plk1/Cenpe	5
GO:0061049	cell growth involved in cardiac muscle cell development	5/671	45/28814	0.00381988	0.0194752	0.0122386	Pak1/Akap6/Agtr2/Sorbs2/Cav3	5
GO:0071385	cellular response to glucocorticoid stimulus	5/671	45/28814	0.00381988	0.0194752	0.0122386	Anxa1/Tgfb1/Fbxo32/Agtr2/Aqp1	5
GO:1905819	negative regulation of chromosome separation	5/671	45/28814	0.00381988	0.0194752	0.0122386	Birc5/Bub1/Ccnb1/Plk1/Cenpe	5
GO:2000273	positive regulation of signaling receptor activity	5/671	45/28814	0.00381988	0.0194752	0.0122386	Areg/Ereg/Cdk5r1/Hbegf/Btc	5
GO:0003094	glomerular filtration	4/671	28/28814	0.00382656	0.0194752	0.0122386	Gja1/Coro2b/Aqp1/Adgrf5	4
GO:0007176	regulation of epidermal growth factor-activated receptor activity	4/671	28/28814	0.00382656	0.0194752	0.0122386	Areg/Ereg/Hbegf/Btc	4
GO:1900745	positive regulation of p38MAPK cascade	4/671	28/28814	0.00382656	0.0194752	0.0122386	Gadd45g/Mfhas1/Sphk1/Gdf6	4
GO:0007127	meiosis I	9/671	132/28814	0.00383493	0.0194752	0.0122386	Bcl2l11/Birc5/Top2a/Cks2/Ccnb2/Ccne1/Plk1/Cenpe/Rad51ap1	9
GO:0010906	regulation of glucose metabolic process	9/671	132/28814	0.00383493	0.0194752	0.0122386	Igfbp3/Igf2/C1qtnf3/Adora2b/Pmaip1/Dyrk2/Cd36/Enpp1/C1qtnf1	9
GO:0060048	cardiac muscle contraction	9/671	132/28814	0.00383493	0.0194752	0.0122386	Ttn/Atp1b1/Actc1/Tnnt2/Myl1/Akap6/Pde5a/Tnni1/Cav3	9
GO:0008360	regulation of cell shape	10/671	157/28814	0.00385774	0.0195704	0.0122983	Anxa1/Baiap2/Cdc42ep3/Ptn/Arhgap18/Rhod/Fn1/Plekho1/Parvb/Fmnl3	10
GO:0031668	cellular response to extracellular stimulus	13/671	237/28814	0.00392313	0.0198811	0.0124936	Cdkn1a/Postn/Hspa5/Dap/Inhbb/Cdkn2b/Pim1/Fosl1/Ifi204/Asns/Adora2b/Pmaip1/Slc2a1	13
GO:0060415	muscle tissue morphogenesis	7/671	86/28814	0.00395151	0.0200037	0.0125707	Ttn/Tgfb1/Actc1/Tnnt2/Angpt1/Fzd2/Tnni1	7
GO:0019216	regulation of lipid metabolic process	18/671	382/28814	0.00400171	0.0202115	0.0127013	Anxa1/Fabp5/Igf2/Tgfb1/Gper1/Sox9/Apod/Adora2b/Cd74/Abcd2/Sphk1/Golm1/Abcg1/Snai1/Cd36/Smpd3/Adgrf5/Flt1	18
GO:0032755	positive regulation of interleukin-6 production	8/671	109/28814	0.00401974	0.0202115	0.0127013	Ereg/Adora2b/Cd74/Tslp/Tyrobp/Fcer1g/Cd36/Il6ra	8
GO:0106027	neuron projection organization	8/671	109/28814	0.00401974	0.0202115	0.0127013	Baiap2/Ppp1r9a/Dock10/Dbn1/Lgmn/Cdk5r1/Grin2a/Abcd2	8
GO:0009166	nucleotide catabolic process	6/671	65/28814	0.00402207	0.0202115	0.0127013	Upp1/Pde2a/Acot7/Pde5a/Fhit/Cnp	6
GO:0009994	oocyte differentiation	6/671	65/28814	0.00402207	0.0202115	0.0127013	Inhbb/Pde5a/Lgr5/Ereg/Shb/Ccnb1	6
GO:0048008	platelet-derived growth factor receptor signaling pathway	6/671	65/28814	0.00402207	0.0202115	0.0127013	Nrp1/Arid5b/Pdgfc/Apod/Lox/Smpd3	6
GO:0051306	mitotic sister chromatid separation	6/671	65/28814	0.00402207	0.0202115	0.0127013	Ube2c/Birc5/Bub1/Ccnb1/Plk1/Cenpe	6
GO:0007219	Notch signaling pathway	11/671	184/28814	0.00405813	0.0203714	0.0128017	Cdk6/Postn/Tgfb1/Sox9/Bend6/Maml3/Sorbs2/Gata2/Snai1/Egfl7/Nrarp	11
GO:0046394	carboxylic acid biosynthetic process	15/671	295/28814	0.00414177	0.0207695	0.0130519	Anxa1/Fabp5/Hacd1/Gamt/Hacd4/Gsto1/Acot7/Asns/Rbp1/Cd74/Bcat1/Abcd2/Gatm/Sphk1/Elovl7	15
GO:0002269	leukocyte activation involved in inflammatory response	5/671	46/28814	0.00420506	0.0209328	0.0131545	C1qa/Tyrobp/Sphk1/Ctsc/Enpp1	5
GO:0030279	negative regulation of ossification	5/671	46/28814	0.00420506	0.0209328	0.0131545	Tgfb1/Sox9/Ecm1/Mef2c/Enpp1	5
GO:0033047	regulation of mitotic sister chromatid segregation	5/671	46/28814	0.00420506	0.0209328	0.0131545	Birc5/Bub1/Ccnb1/Plk1/Cenpe	5
GO:0035136	forelimb morphogenesis	5/671	46/28814	0.00420506	0.0209328	0.0131545	Runx2/Fmn1/Enpp1/Msx1/Osr1	5
GO:0051985	negative regulation of chromosome segregation	5/671	46/28814	0.00420506	0.0209328	0.0131545	Birc5/Bub1/Ccnb1/Plk1/Cenpe	5
GO:0055023	positive regulation of cardiac muscle tissue growth	5/671	46/28814	0.00420506	0.0209328	0.0131545	Pim1/Akap6/Cdk1/Mef2c/Ccnb1	5
GO:1903170	negative regulation of calcium ion transmembrane transport	5/671	46/28814	0.00420506	0.0209328	0.0131545	Tgfb1/Gsto1/Rrad/Ahr/Cacnb3	5
GO:0030323	respiratory tube development	13/671	239/28814	0.00420926	0.0209328	0.0131545	Sparc/Gpc3/Mgp/Adamts2/Tnc/Hmga2/Tgfb1/Sox9/Ctsh/Gpsm2/Lox/Smpd3/Itgb6	13
GO:0045834	positive regulation of lipid metabolic process	11/671	185/28814	0.00422664	0.0209974	0.0131951	Anxa1/Igf2/Tgfb1/Adora2b/Cd74/Abcd2/Abcg1/Cd36/Smpd3/Adgrf5/Flt1	11
GO:0005976	polysaccharide metabolic process	8/671	110/28814	0.00424885	0.0210859	0.0132507	Igf2/Tgfb1/Has1/Dyrk2/Has2/Cd36/Enpp1/Smpd3	8
GO:0016053	organic acid biosynthetic process	15/671	296/28814	0.0042721	0.0211794	0.0133095	Anxa1/Fabp5/Hacd1/Gamt/Hacd4/Gsto1/Acot7/Asns/Rbp1/Cd74/Bcat1/Abcd2/Gatm/Sphk1/Elovl7	15
GO:0010959	regulation of metal ion transport	20/671	446/28814	0.00434251	0.0213849	0.0134387	Cacng1/Lgals3/Vmp1/Tgfb1/Jph2/Gper1/Lpar3/Gsto1/Atp1b1/Rrad/Akap6/Ahr/Gja1/Cxcl1/Cav3/Tspan13/Cacnb3/Ubash3b/P2rx5/Osr1	20
GO:0032886	regulation of microtubule-based process	14/671	268/28814	0.00435065	0.0213849	0.0134387	Pak1/Stmn1/Plk2/Psrc1/Cdk5r1/Cav3/Ckap2/Gpsm2/Plk1/Ska1/Cdh5/Cfap43/Ccsap/Poc1a	14
GO:0030318	melanocyte differentiation	4/671	29/28814	0.00435817	0.0213849	0.0134387	Kitl/Cited1/Mef2c/Enpp1	4
GO:0033198	response to ATP	4/671	29/28814	0.00435817	0.0213849	0.0134387	Hsp90b1/Panx1/Enpp1/P2rx5	4
GO:0045663	positive regulation of myoblast differentiation	4/671	29/28814	0.00435817	0.0213849	0.0134387	Igfbp3/Myog/Mef2c/Ccl8	4
GO:0048875	chemical homeostasis within a tissue	4/671	29/28814	0.00435817	0.0213849	0.0134387	Tgfb1/Ctsh/Adgrf5/Itgb6	4
GO:0060045	positive regulation of cardiac muscle cell proliferation	4/671	29/28814	0.00435817	0.0213849	0.0134387	Pim1/Cdk1/Mef2c/Ccnb1	4
GO:0090330	regulation of platelet aggregation	4/671	29/28814	0.00435817	0.0213849	0.0134387	Sh2b3/Ubash3b/C1qtnf1/Il6ra	4
GO:0097205	renal filtration	4/671	29/28814	0.00435817	0.0213849	0.0134387	Gja1/Coro2b/Aqp1/Adgrf5	4
GO:1901863	positive regulation of muscle tissue development	4/671	29/28814	0.00435817	0.0213849	0.0134387	Igf2/Myog/Gja1/Mef2c	4
GO:0048592	eye morphogenesis	11/671	186/28814	0.00440067	0.0215714	0.0135558	Col8a1/Col5a2/Ptn/Sox9/Casp6/Sdk2/Bdnf/Epha2/Aqp1/Sdk1/Flt1	11
GO:0120192	tight junction assembly	7/671	88/28814	0.00448732	0.0219316	0.0137822	Gja1/Micall2/Epha2/Snai1/Cdh5/Esam/Ect2	7
GO:2001251	negative regulation of chromosome organization	7/671	88/28814	0.00448732	0.0219316	0.0137822	Birc5/Top2a/Bub1/Ccnb1/Mcm2/Plk1/Cenpe	7
GO:0032642	regulation of chemokine production	8/671	111/28814	0.00448788	0.0219316	0.0137822	Postn/C1qtnf3/Apod/Adora2b/Cd74/Epha2/Tslp/Il6ra	8
GO:0032409	regulation of transporter activity	15/671	298/28814	0.0045428	0.0221774	0.0139367	Vmp1/Jph2/Gper1/Pim1/Gsto1/Atp1b1/Rrad/Akap6/Ctss/Gja1/Mef2c/Cav3/Grin2a/Cacnb3/Osr1	15
GO:0071772	response to BMP	11/671	187/28814	0.00458034	0.0223152	0.0140233	Gpc3/Tgfb1/Runx2/Vstm2a/Pelo/Gata3/Adamts7/Smpd3/Cdh5/Gdf6/Msx1	11
GO:0071773	cellular response to BMP stimulus	11/671	187/28814	0.00458034	0.0223152	0.0140233	Gpc3/Tgfb1/Runx2/Vstm2a/Pelo/Gata3/Adamts7/Smpd3/Cdh5/Gdf6/Msx1	11
GO:0098742	cell-cell adhesion via plasma-membrane adhesion molecules	12/671	214/28814	0.00460003	0.0223884	0.0140692	Adgrl3/Cdh2/Ccdc141/Sparcl1/Sdk2/Mpz/Sdk1/Cadm3/Cdh5/Mypn/Esam/Pcdh19	12
GO:0007613	memory	10/671	161/28814	0.00460534	0.0223915	0.0140712	Igf2/Plk2/Serpinf1/Ptn/Lgmn/Csmd1/Pde5a/Bdnf/Grin2a/Ccnd2	10
GO:0010543	regulation of platelet activation	5/671	47/28814	0.00461716	0.0224035	0.0140788	Sh2b3/Fcer1g/Ubash3b/C1qtnf1/Il6ra	5
GO:0071300	cellular response to retinoic acid	5/671	47/28814	0.00461716	0.0224035	0.0140788	Sox9/Tead2/Mef2c/Aqp1/Osr1	5
GO:0010832	negative regulation of myotube differentiation	3/671	15/28814	0.00464131	0.0224299	0.0140953	Hdac5/Bdnf/Tmem119	3
GO:0032026	response to magnesium ion	3/671	15/28814	0.00464131	0.0224299	0.0140953	Thbs1/Enpp1/Smpd3	3
GO:0070307	lens fiber cell development	3/671	15/28814	0.00464131	0.0224299	0.0140953	Vim/Tmod1/Epha2	3
GO:0072283	metanephric renal vesicle morphogenesis	3/671	15/28814	0.00464131	0.0224299	0.0140953	Cited1/Kif26b/Fmn1	3
GO:0007093	mitotic cell cycle checkpoint signaling	9/671	136/28814	0.0046648	0.0224521	0.0141093	Cdkn1a/Hmga2/Birc5/Dtl/Cdk1/Bub1/Ccnb1/Plk1/Cenpe	9
GO:0009791	post-embryonic development	9/671	136/28814	0.0046648	0.0224521	0.0141093	Arid5b/Bcl2l11/Ahr/Chst11/Cela1/Gata3/Sema3c/Enpp1/Flt1	9
GO:0061982	meiosis I cell cycle process	9/671	136/28814	0.0046648	0.0224521	0.0141093	Bcl2l11/Birc5/Top2a/Cks2/Ccnb2/Ccne1/Plk1/Cenpe/Rad51ap1	9
GO:0006836	neurotransmitter transport	13/671	242/28814	0.00466983	0.0224521	0.0141093	Pak1/Ppp1r9a/Nrxn3/Sncaip/Adora2b/Mef2c/Ncs1/Sphk1/Stx11/Slc29a2/Syp/Sncg/Nrn1	13
GO:0001658	branching involved in ureteric bud morphogenesis	6/671	67/28814	0.00467401	0.0224521	0.0141093	Gpc3/Tgfb1/Sox9/Cd44/Agtr2/Npnt	6
GO:0060986	endocrine hormone secretion	6/671	67/28814	0.00467401	0.0224521	0.0141093	Inhbb/C1qtnf3/Agtr2/Aqp1/Gata3/C1qtnf1	6
GO:0031345	negative regulation of cell projection organization	12/671	215/28814	0.00477201	0.0228999	0.0143907	Dpysl3/Vim/Nrp1/Sema3a/Efnb2/Sema7a/Cdk5r1/Sema3c/Sema4f/Sema3g/Sema3d/Mt3	12
GO:0001516	prostaglandin biosynthetic process	4/671	30/28814	0.00493738	0.0234819	0.0147564	Anxa1/Fabp5/Cd74/Sphk1	4
GO:0005979	regulation of glycogen biosynthetic process	4/671	30/28814	0.00493738	0.0234819	0.0147564	Igf2/Dyrk2/Cd36/Enpp1	4
GO:0010800	positive regulation of peptidyl-threonine phosphorylation	4/671	30/28814	0.00493738	0.0234819	0.0147564	Tgfb1/Sphk1/Plk1/S1pr2	4
GO:0010962	regulation of glucan biosynthetic process	4/671	30/28814	0.00493738	0.0234819	0.0147564	Igf2/Dyrk2/Cd36/Enpp1	4
GO:0045932	negative regulation of muscle contraction	4/671	30/28814	0.00493738	0.0234819	0.0147564	Dbn1/Arhgap42/Pde5a/Adora2b	4
GO:0046457	prostanoid biosynthetic process	4/671	30/28814	0.00493738	0.0234819	0.0147564	Anxa1/Fabp5/Cd74/Sphk1	4
GO:0090200	positive regulation of release of cytochrome c from mitochondria	4/671	30/28814	0.00493738	0.0234819	0.0147564	Gper1/Bcl2l11/Bbc3/Pmaip1	4
GO:0140058	neuron projection arborization	4/671	30/28814	0.00493738	0.0234819	0.0147564	Nrp1/Sema3a/Ptn/Tpbg	4
GO:1905207	regulation of cardiocyte differentiation	4/671	30/28814	0.00493738	0.0234819	0.0147564	Tgfb1/Gper1/Efnb2/Mef2c	4
GO:0035282	segmentation	8/671	113/28814	0.00499679	0.0237409	0.0149192	Ttn/Nrp1/Sema3a/Ifitm1/Nrp2/Sema3c/Nrarp/Osr1	8
GO:0090307	mitotic spindle assembly	6/671	68/28814	0.00502764	0.0238403	0.0149816	Prc1/Racgap1/Kif23/Plk1/Ccsap/Kif11	6
GO:1905710	positive regulation of membrane permeability	6/671	68/28814	0.00502764	0.0238403	0.0149816	Bcl2l11/Bbc3/Chchd10/Hebp2/Pmaip1/Mt3	6
GO:0010718	positive regulation of epithelial to mesenchymal transition	5/671	48/28814	0.00505717	0.0239093	0.015025	Col1a1/Tgfb1/Gcnt2/Snai1/Rgcc	5
GO:0043403	skeletal muscle tissue regeneration	5/671	48/28814	0.00505717	0.0239093	0.015025	Anxa1/Gpx1/Klf5/Gja1/P2rx5	5
GO:0090317	negative regulation of intracellular protein transport	5/671	48/28814	0.00505717	0.0239093	0.015025	Pkig/Ube2g2/Apod/Angpt1/Cd36	5
GO:0002088	lens development in camera-type eye	7/671	90/28814	0.00507621	0.0239521	0.0150519	Vim/Cdkn1c/Tgfb1/Tmod1/Gja1/Epha2/Gata3	7
GO:0031016	pancreas development	7/671	90/28814	0.00507621	0.0239521	0.0150519	Anxa1/Cdk6/Cdh2/Igf2/Sox9/Cela1/Il6ra	7
GO:0005996	monosaccharide metabolic process	14/671	273/28814	0.00510852	0.0240809	0.0151328	Fabp5/Igfbp3/Igf2/Hk2/Gsto1/C1qtnf3/Apod/Gpd2/Adora2b/Pmaip1/Dyrk2/Cd36/Enpp1/C1qtnf1	14
GO:0007266	Rho protein signal transduction	9/671	138/28814	0.00512892	0.0241533	0.0151783	Col1a2/Nrp1/Cdh2/Stmn1/Baiap2/Cdc42ep3/Arhgap42/Arhgdig/Synpo2l	9
GO:1990845	adaptive thermogenesis	10/671	164/28814	0.00523735	0.0246397	0.015484	Gadd45g/Fabp5/Fabp4/Pdgfc/Ckb/Dio2/Gja1/Gatm/Cd36/Cmklr1	10
GO:0043297	apical junction assembly	7/671	91/28814	0.00539154	0.0252586	0.0158729	Gja1/Micall2/Epha2/Snai1/Cdh5/Esam/Ect2	7
GO:0006753	nucleoside phosphate metabolic process	20/671	455/28814	0.00539242	0.0252586	0.0158729	Upp1/Hk2/Pde2a/Tgfb1/Myog/Eno3/Rrm2/Smpdl3a/Acot7/Pde5a/Lacc1/Adora2b/Ak1/Epha2/Fhit/Acsl6/Cnp/Enpp1/Nme5/Adssl1	20
GO:0033045	regulation of sister chromatid segregation	6/671	69/28814	0.00540051	0.0252586	0.0158729	Ube2c/Birc5/Bub1/Ccnb1/Plk1/Cenpe	6
GO:0042093	T-helper cell differentiation	6/671	69/28814	0.00540051	0.0252586	0.0158729	Anxa1/Gadd45g/Tgfb1/Shb/Gata3/Il6ra	6
GO:0045600	positive regulation of fat cell differentiation	6/671	69/28814	0.00540051	0.0252586	0.0158729	Vstm2a/Pim1/Noct/Klf5/Metrnl/Cmklr1	6
GO:0051926	negative regulation of calcium ion transport	6/671	69/28814	0.00540051	0.0252586	0.0158729	Tgfb1/Gsto1/Rrad/Ahr/Cav3/Cacnb3	6
GO:0048839	inner ear development	12/671	219/28814	0.00551197	0.0257362	0.0161731	Clrn1/Prrx2/Sox9/Ifi204/Lgr5/Fzd2/Bdnf/Gata2/C1qb/Gata3/Mcm2/Mycl	12
GO:0051321	meiotic cell cycle	16/671	334/28814	0.00551993	0.0257362	0.0161731	Hmga2/Bcl2l11/Birc5/Top2a/Cks2/Ccnb2/Ereg/Ccne1/Bub1/Nuf2/Mki67/Plk1/Aspm/Msx1/Cenpe/Rad51ap1	16
GO:0060421	positive regulation of heart growth	5/671	49/28814	0.00552607	0.0257362	0.0161731	Pim1/Akap6/Cdk1/Mef2c/Ccnb1	5
GO:0097237	cellular response to toxic substance	5/671	49/28814	0.00552607	0.0257362	0.0161731	Ppp1r9a/Pim1/Abcg2/Cd36/Mt3	5
GO:0018209	peptidyl-serine modification	17/671	364/28814	0.00552948	0.0257362	0.0161731	Pak1/Plk2/Hmga2/Tgfb1/Cd44/Prkg2/Angpt1/Cdk1/Bdnf/Cdk5r1/Dyrk2/Pbk/Plk1/Map4k1/Dcn/Dyrk3/Camk1d	17
GO:0003085	negative regulation of systemic arterial blood pressure	4/671	31/28814	0.00556603	0.0257812	0.0162013	Arhgap42/Ahr/Agtr2/Cd36	4
GO:0032967	positive regulation of collagen biosynthetic process	4/671	31/28814	0.00556603	0.0257812	0.0162013	Vim/Tgfb1/Creb3l1/Rgcc	4
GO:0046597	negative regulation of viral entry into host cell	4/671	31/28814	0.00556603	0.0257812	0.0162013	Trim59/Ifitm1/Cd74/Ptx3	4
GO:0061036	positive regulation of cartilage development	4/671	31/28814	0.00556603	0.0257812	0.0162013	Runx2/Sox9/Mustn1/Gdf6	4
GO:2000352	negative regulation of endothelial cell apoptotic process	4/671	31/28814	0.00556603	0.0257812	0.0162013	Angpt1/Gata2/Gata3/Cdh5	4
GO:0030322	stabilization of membrane potential	3/671	16/28814	0.00561445	0.0258804	0.0162637	Chchd10/Kcnk13/Kcnn4	3
GO:0055091	phospholipid homeostasis	3/671	16/28814	0.00561445	0.0258804	0.0162637	Tgfb1/Abcg1/Itgb6	3
GO:0061548	ganglion development	3/671	16/28814	0.00561445	0.0258804	0.0162637	Nrp1/Sema3a/Nrp2	3
GO:1902287	semaphorin-plexin signaling pathway involved in axon guidance	3/671	16/28814	0.00561445	0.0258804	0.0162637	Nrp1/Sema3a/Mef2c	3
GO:1903624	regulation of DNA catabolic process	3/671	16/28814	0.00561445	0.0258804	0.0162637	Cdkn2a/Igfbp3/Casp3	3
GO:0032675	regulation of interleukin-6 production	10/671	166/28814	0.00569507	0.0262017	0.0164656	Afap1l2/C1qtnf3/Ereg/Adora2b/Cd74/Tslp/Tyrobp/Fcer1g/Cd36/Il6ra	10
GO:0071383	cellular response to steroid hormone stimulus	10/671	166/28814	0.00569507	0.0262017	0.0164656	Anxa1/Pak1/Hmga2/Tgfb1/Gper1/Fbxo32/Lbh/Agtr2/Bdnf/Aqp1	10
GO:0007416	synapse assembly	11/671	193/28814	0.00578419	0.0265862	0.0167072	Adgrl3/Cdh2/Ppp1r9a/Nrxn3/Efnb2/Tpbg/Sdk2/Bdnf/Mef2c/St8sia2/Sdk1	11
GO:0002294	CD4-positive, alpha-beta T cell differentiation involved in immune response	6/671	70/28814	0.00579321	0.0266022	0.0167173	Anxa1/Gadd45g/Tgfb1/Shb/Gata3/Il6ra	6
GO:0019751	polyol metabolic process	8/671	116/28814	0.00584153	0.0267984	0.0168406	Myof/Gper1/Pcbd1/Inpp4b/Synj2/Sphk1/Isyna1/Ip6k3	8
GO:0008584	male gonad development	9/671	141/28814	0.00589127	0.0270007	0.0169677	Arid5b/Sema3a/Hmga2/Sox9/Bcl2l11/Csmd1/Gja1/Gata3/Aspm	9
GO:0030574	collagen catabolic process	5/671	50/28814	0.00602482	0.0275076	0.0172863	Adamts2/Fap/Mmp15/Mmp11/Ctss	5
GO:0050819	negative regulation of coagulation	5/671	50/28814	0.00602482	0.0275076	0.0172863	Thbs1/Sh2b3/Ubash3b/Procr/C1qtnf1	5
GO:1902743	regulation of lamellipodium organization	5/671	50/28814	0.00602482	0.0275076	0.0172863	Fscn1/Clrn1/Cd44/Epha2/Aqp1	5
GO:1903053	regulation of extracellular matrix organization	5/671	50/28814	0.00602482	0.0275076	0.0172863	Fscn1/Sox9/Fap/Has2/Rgcc	5
GO:0002285	lymphocyte activation involved in immune response	12/671	222/28814	0.00612456	0.0279364	0.0175557	Anxa1/Lgals3/Gadd45g/Dock10/Tgfb1/Cd74/Shb/Stx11/Gata3/Fcer1g/Enpp1/Il6ra	12
GO:0042100	B cell proliferation	8/671	117/28814	0.00614594	0.0280073	0.0176002	Cdkn2a/Cdkn1a/Ahr/Casp3/Cd74/Mef2c/Shb/Tyrobp	8
GO:0062013	positive regulation of small molecule metabolic process	10/671	168/28814	0.00618342	0.0281513	0.0176908	Anxa1/Igf2/Gper1/Adora2b/Pmaip1/Cd74/Abcd2/Dyrk2/Abcg1/Cd36	10
GO:0002293	alpha-beta T cell differentiation involved in immune response	6/671	71/28814	0.00620634	0.0281683	0.0177014	Anxa1/Gadd45g/Tgfb1/Shb/Gata3/Il6ra	6
GO:0002763	positive regulation of myeloid leukocyte differentiation	6/671	71/28814	0.00620634	0.0281683	0.0177014	Tgfb1/Kitl/Casp8/Cd74/Tyrobp/Slc9b2	6
GO:0050818	regulation of coagulation	6/671	71/28814	0.00620634	0.0281683	0.0177014	Thbs1/Sh2b3/Cd36/Ubash3b/Procr/C1qtnf1	6
GO:0030511	positive regulation of transforming growth factor beta receptor signaling pathway	4/671	32/28814	0.00624591	0.0281683	0.0177014	Cdkn1c/Thbs1/Cdkn2b/Npnt	4
GO:0051150	regulation of smooth muscle cell differentiation	4/671	32/28814	0.00624591	0.0281683	0.0177014	Tgfb1/Gper1/Ereg/Rbpms2	4
GO:0071425	hematopoietic stem cell proliferation	4/671	32/28814	0.00624591	0.0281683	0.0177014	Pim1/Kitl/Cxcl1/Shb	4
GO:0072574	hepatocyte proliferation	4/671	32/28814	0.00624591	0.0281683	0.0177014	Cdkn2a/Ptn/Mki67/Lims2	4
GO:0072575	epithelial cell proliferation involved in liver morphogenesis	4/671	32/28814	0.00624591	0.0281683	0.0177014	Cdkn2a/Ptn/Mki67/Lims2	4
GO:1902751	positive regulation of cell cycle G2/M phase transition	4/671	32/28814	0.00624591	0.0281683	0.0177014	Dtl/Cdk1/Ccnb1/Dyrk3	4
GO:1903846	positive regulation of cellular response to transforming growth factor beta stimulus	4/671	32/28814	0.00624591	0.0281683	0.0177014	Cdkn1c/Thbs1/Cdkn2b/Npnt	4
GO:0018105	peptidyl-serine phosphorylation	16/671	339/28814	0.00633626	0.0285136	0.0179184	Pak1/Plk2/Hmga2/Tgfb1/Cd44/Prkg2/Angpt1/Cdk1/Bdnf/Cdk5r1/Dyrk2/Pbk/Plk1/Map4k1/Dyrk3/Camk1d	16
GO:0035264	multicellular organism growth	12/671	223/28814	0.00634032	0.0285136	0.0179184	Cdkn1c/Arid5b/Igf2/Hmga2/Gamt/Lgmn/H19/Gpd2/Cela1/Foxs1/Enpp1/Smpd3	12
GO:0050870	positive regulation of T cell activation	12/671	223/28814	0.00634032	0.0285136	0.0179184	Anxa1/Igf2/Tgfb1/Efnb2/Dusp10/Cd276/Cd74/Shb/Cd1d1/Gata3/H2-Aa/H2-Ab1	12
GO:0032273	positive regulation of protein polymerization	7/671	94/28814	0.00642585	0.0287734	0.0180817	Pak1/Baiap2/Cdc42ep3/Baiap2l1/Psrc1/Cav3/Fmn1	7
GO:0042475	odontogenesis of dentin-containing tooth	7/671	94/28814	0.00642585	0.0287734	0.0180817	Tgfb1/Runx2/Bcl2l11/Wnt10a/Smpd3/Msx1/Itgb6	7
GO:0120193	tight junction organization	7/671	94/28814	0.00642585	0.0287734	0.0180817	Gja1/Micall2/Epha2/Snai1/Cdh5/Esam/Ect2	7
GO:2000117	negative regulation of cysteine-type endopeptidase activity	7/671	94/28814	0.00642585	0.0287734	0.0180817	Gpx1/Thbs1/Cd44/Ifi204/Birc5/Aqp1/Mt3	7
GO:0030326	embryonic limb morphogenesis	9/671	143/28814	0.0064461	0.0287734	0.0180817	Gpc3/Runx2/Prrx2/Bcl2l11/Chst11/Gja1/Fbn2/Msx1/Osr1	9
GO:0035113	embryonic appendage morphogenesis	9/671	143/28814	0.0064461	0.0287734	0.0180817	Gpc3/Runx2/Prrx2/Bcl2l11/Chst11/Gja1/Fbn2/Msx1/Osr1	9
GO:0042471	ear morphogenesis	9/671	143/28814	0.0064461	0.0287734	0.0180817	Clrn1/Prrx2/Sox9/Fzd2/Gata2/Gata3/Enpp1/Msx1/Osr1	9
GO:0050729	positive regulation of inflammatory response	9/671	143/28814	0.0064461	0.0287734	0.0180817	Fabp4/Pde2a/Pde5a/Ctss/Adora2b/Tslp/Ctsc/Fcer1g/Gprc5b	9
GO:0008585	female gonad development	8/671	118/28814	0.00646224	0.0287918	0.0180933	Arid5b/Nr2f2/Csmd1/Kitl/Angpt1/Ahr/Ereg/Ptx3	8
GO:0032602	chemokine production	8/671	118/28814	0.00646224	0.0287918	0.0180933	Postn/C1qtnf3/Apod/Adora2b/Cd74/Epha2/Tslp/Il6ra	8
GO:0007520	myoblast fusion	5/671	51/28814	0.00655439	0.0290942	0.0182833	Myof/Myog/Plekho1/Cav3/Ccl8	5
GO:0021879	forebrain neuron differentiation	5/671	51/28814	0.00655439	0.0290942	0.0182833	Nrp1/Dcx/Sema3a/Nrp2/Gata2	5
GO:0042149	cellular response to glucose starvation	5/671	51/28814	0.00655439	0.0290942	0.0182833	Hspa5/Ifi204/Asns/Pmaip1/Slc2a1	5
GO:0044818	mitotic G2/M transition checkpoint	5/671	51/28814	0.00655439	0.0290942	0.0182833	Cdkn1a/Hmga2/Dtl/Cdk1/Plk1	5
GO:0002287	alpha-beta T cell activation involved in immune response	6/671	72/28814	0.00664047	0.0293367	0.0184357	Anxa1/Gadd45g/Tgfb1/Shb/Gata3/Il6ra	6
GO:0007405	neuroblast proliferation	6/671	72/28814	0.00664047	0.0293367	0.0184357	Tgfb1/Ptn/Bdnf/Acsl6/Racgap1/Aspm	6
GO:0055008	cardiac muscle tissue morphogenesis	6/671	72/28814	0.00664047	0.0293367	0.0184357	Ttn/Tgfb1/Actc1/Tnnt2/Angpt1/Tnni1	6
GO:0010224	response to UV-B	3/671	17/28814	0.00670081	0.0293367	0.0184357	Cdkn1a/Mfap4/Mme	3
GO:0010713	negative regulation of collagen metabolic process	3/671	17/28814	0.00670081	0.0293367	0.0184357	Fn1/Adora2b/Il6ra	3
GO:0032966	negative regulation of collagen biosynthetic process	3/671	17/28814	0.00670081	0.0293367	0.0184357	Fn1/Adora2b/Il6ra	3
GO:0044320	cellular response to leptin stimulus	3/671	17/28814	0.00670081	0.0293367	0.0184357	Ugcg/Inhbb/Mt3	3
GO:0045725	positive regulation of glycogen biosynthetic process	3/671	17/28814	0.00670081	0.0293367	0.0184357	Igf2/Dyrk2/Cd36	3
GO:0060100	positive regulation of phagocytosis, engulfment	3/671	17/28814	0.00670081	0.0293367	0.0184357	Rab31/Gata2/Cd36	3
GO:0071498	cellular response to fluid shear stress	3/671	17/28814	0.00670081	0.0293367	0.0184357	Spp1/Hdac5/Mef2c	3
GO:0071731	response to nitric oxide	3/671	17/28814	0.00670081	0.0293367	0.0184357	Thbs1/Aqp1/Mt3	3
GO:0072234	metanephric nephron tubule development	3/671	17/28814	0.00670081	0.0293367	0.0184357	Sox9/Aqp1/Osr1	3
GO:0090336	positive regulation of brown fat cell differentiation	3/671	17/28814	0.00670081	0.0293367	0.0184357	Vstm2a/Pim1/Metrnl	3
GO:1905155	positive regulation of membrane invagination	3/671	17/28814	0.00670081	0.0293367	0.0184357	Rab31/Gata2/Cd36	3
GO:2000696	regulation of epithelial cell differentiation involved in kidney development	3/671	17/28814	0.00670081	0.0293367	0.0184357	Cited1/Gata3/Osr1	3
GO:0034764	positive regulation of transmembrane transport	13/671	253/28814	0.00671641	0.0293782	0.0184617	Gpc3/Vmp1/Jph2/Gper1/Gsto1/Atp1b1/Rnasel/Akap6/Ctss/Ak1/Acsl6/Cacnb3/P2rx5	13
GO:0006665	sphingolipid metabolic process	9/671	144/28814	0.00673813	0.0294463	0.0185046	Ugcg/Hacd1/Hacd4/Smpdl3a/St8sia2/Sphk1/St8sia5/Smpd3/Elovl7	9
GO:0045666	positive regulation of neuron differentiation	8/671	119/28814	0.00679072	0.0296417	0.0186274	Bend6/Bdnf/Mef2c/Tgif2/Gata2/Gprc5b/Gdf6/Ect2	8
GO:0010717	regulation of epithelial to mesenchymal transition	7/671	95/28814	0.00680139	0.0296417	0.0186274	Col1a1/Tgfb1/Gcnt2/Gata3/Snai1/Vasn/Rgcc	7
GO:0014910	regulation of smooth muscle cell migration	7/671	95/28814	0.00680139	0.0296417	0.0186274	Postn/Igfbp3/Pak1/S100a11/Mef2c/Has2/S1pr2	7
GO:0001505	regulation of neurotransmitter levels	13/671	254/28814	0.00693306	0.0301607	0.0189535	Pak1/Ppp1r9a/Nrxn3/Sncaip/Adora2b/Mef2c/Ncs1/Sphk1/Stx11/Slc29a2/Syp/Sncg/Nrn1	13
GO:0099003	vesicle-mediated transport in synapse	13/671	254/28814	0.00693306	0.0301607	0.0189535	Cdh2/Nsg1/Nrxn3/Rab27b/Efnb2/Synj2/Adora2b/Cdk5r1/Ncs1/Stx11/Syp/Sncg/Nrn1	13
GO:0034284	response to monosaccharide	11/671	198/28814	0.00696659	0.0302222	0.0189922	Gpx1/Thbs1/Runx2/Gper1/Hmgn3/Casp6/Birc5/Casp3/Abcg1/Enpp1/Slc9b2	11
GO:0002828	regulation of type 2 immune response	4/671	33/28814	0.00697873	0.0302222	0.0189922	Anxa1/Ecm1/Cd74/Gata3	4
GO:0009187	cyclic nucleotide metabolic process	4/671	33/28814	0.00697873	0.0302222	0.0189922	Pde2a/Pde5a/Epha2/Cnp	4
GO:0048641	regulation of skeletal muscle tissue development	4/671	33/28814	0.00697873	0.0302222	0.0189922	Igf2/Tgfb1/Myog/Mef2c	4
GO:0051642	centrosome localization	4/671	33/28814	0.00697873	0.0302222	0.0189922	Ccdc141/Gpsm2/Dlgap5/Aspm	4
GO:0090316	positive regulation of intracellular protein transport	9/671	145/28814	0.00704021	0.030461	0.0191422	Pak1/Tgfb1/Gper1/Bbc3/Pmaip1/Cdk1/Cdk5r1/Cacnb3/Ect2	9
GO:0048678	response to axon injury	6/671	73/28814	0.00709622	0.0306219	0.0192433	Dpysl3/Matn2/Tnc/Ptn/Tyrobp/Enpp1	6
GO:0061045	negative regulation of wound healing	6/671	73/28814	0.00709622	0.0306219	0.0192433	Thbs1/Cd109/Sh2b3/Gja1/Ubash3b/C1qtnf1	6
GO:0045839	negative regulation of mitotic nuclear division	5/671	52/28814	0.00711573	0.0306219	0.0192433	Birc5/Bub1/Ccnb1/Plk1/Cenpe	5
GO:0048066	developmental pigmentation	5/671	52/28814	0.00711573	0.0306219	0.0192433	Bcl2l11/Kitl/Cited1/Mef2c/Enpp1	5
GO:0060043	regulation of cardiac muscle cell proliferation	5/671	52/28814	0.00711573	0.0306219	0.0192433	Pim1/Gja1/Cdk1/Mef2c/Ccnb1	5
GO:0061005	cell differentiation involved in kidney development	5/671	52/28814	0.00711573	0.0306219	0.0192433	Basp1/Cited1/Mef2c/Gata3/Osr1	5
GO:0008637	apoptotic mitochondrial changes	8/671	120/28814	0.00713167	0.0306355	0.0192519	Cdkn2a/Hk2/Gpx1/Gper1/Bcl2l11/Bbc3/Chchd10/Pmaip1	8
GO:2000177	regulation of neural precursor cell proliferation	8/671	120/28814	0.00713167	0.0306355	0.0192519	Cdh2/Tgfb1/Ptn/Hdac5/Bdnf/Gata2/Aspm/Lims2	8
GO:0031110	regulation of microtubule polymerization or depolymerization	7/671	96/28814	0.00719298	0.0308712	0.0194	Pak1/Stmn1/Psrc1/Cav3/Ckap2/Ska1/Cdh5	7
GO:0046661	male sex differentiation	10/671	172/28814	0.00725742	0.0311199	0.0195563	Arid5b/Sema3a/Hmga2/Sox9/Bcl2l11/Lhfpl2/Csmd1/Gja1/Gata3/Aspm	10
GO:0120161	regulation of cold-induced thermogenesis	9/671	146/28814	0.00735255	0.0314715	0.0197772	Gadd45g/Fabp5/Fabp4/Pdgfc/Dio2/Gja1/Gatm/Cd36/Cmklr1	9
GO:2000045	regulation of G1/S transition of mitotic cell cycle	9/671	146/28814	0.00735255	0.0314715	0.0197772	Anxa1/Cdkn2a/Cdkn1a/Hacd1/Cdkn2b/Rrm2/Ak1/Ccnd2/Rgcc	9
GO:0043547	positive regulation of GTPase activity	13/671	256/28814	0.00738298	0.0315736	0.0198414	Arhgap22/Ralgps2/Dock10/Arhgap42/Nedd9/Epha2/Mex3b/Ccl8/Rgs10/Chn2/Ect2/Cxcl13/Sipa1l2	13
GO:1902414	protein localization to cell junction	8/671	121/28814	0.00748537	0.0319829	0.0200986	Hspb1/Baiap2/Nsg1/Rab27b/Grin2a/Cgnl1/Cdh5/Tjp2	8
GO:0019827	stem cell population maintenance	10/671	173/28814	0.00754718	0.0322183	0.0202465	Cdkn2a/Cdh2/Hmga2/Ptn/Sox9/Lbh/Pelo/Gata2/Tead4/Aspm	10
GO:0019318	hexose metabolic process	13/671	257/28814	0.00761643	0.032485	0.0204141	Fabp5/Igfbp3/Igf2/Hk2/C1qtnf3/Apod/Gpd2/Adora2b/Pmaip1/Dyrk2/Cd36/Enpp1/C1qtnf1	13
GO:1903900	regulation of viral life cycle	9/671	147/28814	0.00767535	0.0327072	0.0205538	Hmga2/Rnasel/Trim59/Ifi204/Ifitm1/Top2a/Fam111a/Cd74/Ptx3	9
GO:0032355	response to estradiol	5/671	53/28814	0.00770976	0.0327737	0.0205956	Anxa1/Tgfb1/Gper1/Myog/Areg	5
GO:0090199	regulation of release of cytochrome c from mitochondria	5/671	53/28814	0.00770976	0.0327737	0.0205956	Gpx1/Gper1/Bcl2l11/Bbc3/Pmaip1	5
GO:0010714	positive regulation of collagen metabolic process	4/671	34/28814	0.00776615	0.0327737	0.0205956	Vim/Tgfb1/Creb3l1/Rgcc	4
GO:0021591	ventricular system development	4/671	34/28814	0.00776615	0.0327737	0.0205956	Ttn/Cenpf/Aqp1/Nme5	4
GO:0035335	peptidyl-tyrosine dephosphorylation	4/671	34/28814	0.00776615	0.0327737	0.0205956	Dusp6/Dusp10/Ubash3b/Ptprb	4
GO:0060306	regulation of membrane repolarization	4/671	34/28814	0.00776615	0.0327737	0.0205956	Akap6/Gja1/Cav3/Cacnb3	4
GO:0061842	microtubule organizing center localization	4/671	34/28814	0.00776615	0.0327737	0.0205956	Ccdc141/Gpsm2/Dlgap5/Aspm	4
GO:0072576	liver morphogenesis	4/671	34/28814	0.00776615	0.0327737	0.0205956	Cdkn2a/Ptn/Mki67/Lims2	4
GO:0090322	regulation of superoxide metabolic process	4/671	34/28814	0.00776615	0.0327737	0.0205956	Tgfb1/Cxcl1/Tyrobp/Cd36	4
GO:1901797	negative regulation of signal transduction by p53 class mediator	4/671	34/28814	0.00776615	0.0327737	0.0205956	Cd44/Cd74/Snai1/Dyrk3	4
GO:1903901	negative regulation of viral life cycle	4/671	34/28814	0.00776615	0.0327737	0.0205956	Trim59/Ifitm1/Cd74/Ptx3	4
GO:0045165	cell fate commitment	14/671	287/28814	0.00780961	0.0329281	0.0206926	Nr2f2/Tgfb1/Runx2/Sox9/AW551984/Bvht/Casp3/Mef2c/Gata2/Tbx15/Wnt10a/Gata3/Tead4/Il6ra	14
GO:0045621	positive regulation of lymphocyte differentiation	8/671	122/28814	0.00785212	0.0330642	0.0207781	Anxa1/Tgfb1/Dusp10/Cd74/Shb/Cd1d1/Gata3/H2-Aa	8
GO:0031098	stress-activated protein kinase signaling cascade	13/671	258/28814	0.00785568	0.0330642	0.0207781	Gadd45g/Igfbp6/Dusp10/Klhl31/Traf1/Nrk/Cav3/Mfhas1/Sphk1/Pbk/Map4k1/Gdf6/Ccdc88c	13
GO:0061430	bone trabecula morphogenesis	3/671	18/28814	0.00790347	0.033207	0.0208679	Col1a1/Fbn2/Enpp1	3
GO:1902176	negative regulation of oxidative stress-induced intrinsic apoptotic signaling pathway	3/671	18/28814	0.00790347	0.033207	0.0208679	Hspb1/Gpx1/Nme5	3
GO:0106106	cold-induced thermogenesis	9/671	148/28814	0.00800886	0.0336204	0.0211276	Gadd45g/Fabp5/Fabp4/Pdgfc/Dio2/Gja1/Gatm/Cd36/Cmklr1	9
GO:0045930	negative regulation of mitotic cell cycle	12/671	230/28814	0.00802393	0.033633	0.0211356	Cdkn1c/Cdkn1a/Hmga2/Cdkn2b/Birc5/Dtl/Cdk1/Bub1/Ccnb1/Plk1/Cenpe/Rgcc	12
GO:1904063	negative regulation of cation transmembrane transport	7/671	98/28814	0.00802591	0.033633	0.0211356	Tgfb1/Gsto1/Rrad/Ahr/Cav3/Cacnb3/Osr1	7
GO:0010611	regulation of cardiac muscle hypertrophy	6/671	75/28814	0.00807485	0.0338086	0.0212459	Pak1/Fbxo32/Akap6/Pde5a/Mef2c/Cav3	6
GO:0010001	glial cell differentiation	13/671	259/28814	0.00810081	0.0338877	0.0212956	Vim/Cdh2/Hmga2/Gpc1/Tgfb1/Ptn/Sox9/Dusp10/C1qa/Cnp/Enpp1/Mt3/Pou3f1	13
GO:0031018	endocrine pancreas development	5/671	54/28814	0.00833741	0.0347259	0.0218224	Anxa1/Cdk6/Cdh2/Sox9/Il6ra	5
GO:0045912	negative regulation of carbohydrate metabolic process	5/671	54/28814	0.00833741	0.0347259	0.0218224	Tgfb1/Myog/C1qtnf3/Enpp1/Smpd3	5
GO:0048483	autonomic nervous system development	5/671	54/28814	0.00833741	0.0347259	0.0218224	Nrp1/Sema3a/Fn1/Nrp2/Gata3	5
GO:0048701	embryonic cranial skeleton morphogenesis	5/671	54/28814	0.00833741	0.0347259	0.0218224	Runx2/Prrx2/Chst11/Mef2c/Tbx15	5
GO:0070527	platelet aggregation	5/671	54/28814	0.00833741	0.0347259	0.0218224	Sh2b3/Fn1/Ubash3b/C1qtnf1/Il6ra	5
GO:0001938	positive regulation of endothelial cell proliferation	7/671	99/28814	0.00846804	0.0352088	0.0221258	Igf2/Vash2/Ecm1/Adora2b/Gata2/Egfl7/Nrarp	7
GO:0002690	positive regulation of leukocyte chemotaxis	7/671	99/28814	0.00846804	0.0352088	0.0221258	Thbs1/Ptn/Lgmn/Cd74/Cxcl13/Camk1d/Cmklr1	7
GO:0046847	filopodium assembly	6/671	76/28814	0.00859891	0.0357052	0.0224378	Dpysl3/Nrp1/Ppp1r9a/Fscn1/Dbn1/S1pr2	6
GO:0003401	axis elongation	4/671	35/28814	0.00860977	0.0357052	0.0224378	Tnc/Tgfb1/Sox9/Areg	4
GO:0060142	regulation of syncytium formation by plasma membrane fusion	4/671	35/28814	0.00860977	0.0357052	0.0224378	Myog/Plekho1/Tyrobp/Ccl8	4
GO:0015849	organic acid transport	15/671	321/28814	0.0087792	0.0363764	0.0228596	Anxa1/Fabp5/Pak1/Fabp4/Thbs1/Agtr2/Abcg2/Rbp1/Gja1/Bdnf/Abcd2/Acsl6/Cd36/Slc2a1/Slc7a4	15
GO:0098727	maintenance of cell number	10/671	177/28814	0.00879641	0.0364162	0.0228846	Cdkn2a/Cdh2/Hmga2/Ptn/Sox9/Lbh/Pelo/Gata2/Tead4/Aspm	10
GO:0044843	cell cycle G1/S phase transition	12/671	233/28814	0.00884459	0.0365841	0.0229901	Anxa1/Cdkn2a/Cdkn1a/Hacd1/Plk2/Cdkn2b/Rrm2/Ak1/Ccne1/Ccnd2/Ccna2/Rgcc	12
GO:1901361	organic cyclic compound catabolic process	20/671	477/28814	0.00885807	0.0366083	0.0230053	Cdkn2a/Vim/Igfbp3/Upp1/Pde2a/Spp1/Dio2/Smpdl3a/Acot7/Rnasel/Pkp1/Noct/Pde5a/Pelo/Casp3/Srd5a1/Fhit/Cnp/Enpp1/Mt3	20
GO:0031638	zymogen activation	7/671	100/28814	0.00892781	0.0367781	0.023112	Thbs1/Lgmn/Ifi204/Casp6/Casp8/Ctsh/Cyfip2	7
GO:0031669	cellular response to nutrient levels	11/671	205/28814	0.00892985	0.0367781	0.023112	Cdkn1a/Postn/Hspa5/Dap/Inhbb/Cdkn2b/Pim1/Ifi204/Asns/Pmaip1/Slc2a1	11
GO:0051495	positive regulation of cytoskeleton organization	11/671	205/28814	0.00892985	0.0367781	0.023112	Nrp1/Pak1/Baiap2/Cdc42ep3/Baiap2l1/Psrc1/Synpo2l/Cav3/Fmn1/Gpsm2/Rgcc	11
GO:0120032	regulation of plasma membrane bounded cell projection assembly	11/671	205/28814	0.00892985	0.0367781	0.023112	Dpysl3/Nrp1/Cdc42ep3/Ppp1r9a/Fscn1/Clrn1/Dbn1/Klf5/Epha2/Aqp1/Anln	11
GO:0002253	activation of immune response	19/671	446/28814	0.00902197	0.0371094	0.0233202	Lgals3/Rftn1/Mfap4/Ifi204/Casp6/Cd276/Mef2c/C1qb/C1qa/Shb/Tyrobp/Gata3/Fcer1g/Cacnb3/Colec11/Kcnn4/C1qc/Rgcc/Cmklr1	19
GO:0002702	positive regulation of production of molecular mediator of immune response	8/671	125/28814	0.00903351	0.0371094	0.0233202	Tgfb1/Lacc1/Cd74/Sema7a/Gata3/Fcer1g/Cd36/Gprc5b	8
GO:0051261	protein depolymerization	8/671	125/28814	0.00903351	0.0371094	0.0233202	Stmn1/Svil/Mical2/Plekhh2/Tmod1/Ckap2/Ccsap/Vill	8
GO:0006606	protein import into nucleus	10/671	178/28814	0.00913214	0.0373522	0.0234727	Cdkn1a/Pkig/Tgfb1/Gper1/Apod/Angpt1/Agtr2/Cdk1/Cd36/Ect2	10
GO:0046034	ATP metabolic process	13/671	263/28814	0.00914219	0.0373522	0.0234727	Hk2/Pde2a/Tgfb1/Myog/Eno3/Atp1b1/Chchd10/Cdk1/Bdnf/Ak1/Ccnb1/Myh3/Enpp1	13
GO:0010822	positive regulation of mitochondrion organization	6/671	77/28814	0.00914689	0.0373522	0.0234727	Gper1/Bcl2l11/Bbc3/Chchd10/Pmaip1/Dcn	6
GO:0042886	amide transport	16/671	353/28814	0.00915087	0.0373522	0.0234727	Anxa1/Inhbb/Hmga2/Gper1/Hmgn3/Dio2/Birc5/Abcg2/Gja1/Cd74/Aqp1/Cpe/Abcg1/Smpd3/Pltp/Slc9b2	16
GO:0009117	nucleotide metabolic process	19/671	447/28814	0.00922493	0.0373522	0.0234727	Upp1/Hk2/Pde2a/Tgfb1/Myog/Eno3/Rrm2/Acot7/Pde5a/Lacc1/Adora2b/Ak1/Epha2/Fhit/Acsl6/Cnp/Enpp1/Nme5/Adssl1	19
GO:0000212	meiotic spindle organization	3/671	19/28814	0.00922506	0.0373522	0.0234727	Ccnb2/Aspm/Cenpe	3
GO:0009886	post-embryonic animal morphogenesis	3/671	19/28814	0.00922506	0.0373522	0.0234727	Bcl2l11/Enpp1/Flt1	3
GO:0010544	negative regulation of platelet activation	3/671	19/28814	0.00922506	0.0373522	0.0234727	Sh2b3/Ubash3b/C1qtnf1	3
GO:0021783	preganglionic parasympathetic fiber development	3/671	19/28814	0.00922506	0.0373522	0.0234727	Nrp1/Sema3a/Nrp2	3
GO:0021854	hypothalamus development	3/671	19/28814	0.00922506	0.0373522	0.0234727	Nrp1/Sema3a/Nrp2	3
GO:0034111	negative regulation of homotypic cell-cell adhesion	3/671	19/28814	0.00922506	0.0373522	0.0234727	Sh2b3/Ubash3b/C1qtnf1	3
GO:0045837	negative regulation of membrane potential	3/671	19/28814	0.00922506	0.0373522	0.0234727	Ptn/Hebp2/Pmaip1	3
GO:0060231	mesenchymal to epithelial transition	3/671	19/28814	0.00922506	0.0373522	0.0234727	Cited1/Pelo/Gata3	3
GO:0060707	trophoblast giant cell differentiation	3/671	19/28814	0.00922506	0.0373522	0.0234727	Nr2f2/Snai1/E2f8	3
GO:0070875	positive regulation of glycogen metabolic process	3/671	19/28814	0.00922506	0.0373522	0.0234727	Igf2/Dyrk2/Cd36	3
GO:0071514	genomic imprinting	3/671	19/28814	0.00922506	0.0373522	0.0234727	Cdkn1c/H19/Zfp57	3
GO:2000725	regulation of cardiac muscle cell differentiation	3/671	19/28814	0.00922506	0.0373522	0.0234727	Tgfb1/Efnb2/Mef2c	3
GO:0000082	G1/S transition of mitotic cell cycle	11/671	206/28814	0.00924205	0.0373894	0.0234961	Anxa1/Cdkn2a/Cdkn1a/Hacd1/Plk2/Cdkn2b/Rrm2/Ak1/Ccne1/Ccnd2/Rgcc	11
GO:0043473	pigmentation	7/671	101/28814	0.00940561	0.037923	0.0238315	Sparc/Bcl2l11/Rab27b/Kitl/Cited1/Mef2c/Enpp1	7
GO:0060021	roof of mouth development	7/671	101/28814	0.00940561	0.037923	0.0238315	Arid5b/Fzd2/Mef2c/Snai1/Msx1/Itgb6/Osr1	7
GO:0090630	activation of GTPase activity	7/671	101/28814	0.00940561	0.037923	0.0238315	Arhgap22/Arhgap42/Nedd9/Epha2/Ect2/Cxcl13/Sipa1l2	7
GO:0097061	dendritic spine organization	7/671	101/28814	0.00940561	0.037923	0.0238315	Baiap2/Ppp1r9a/Dock10/Dbn1/Lgmn/Cdk5r1/Grin2a	7
GO:0046660	female sex differentiation	9/671	152/28814	0.00945424	0.0380595	0.0239172	Arid5b/Nr2f2/Lhfpl2/Csmd1/Kitl/Angpt1/Ahr/Ereg/Ptx3	9
GO:0032414	positive regulation of ion transmembrane transporter activity	8/671	126/28814	0.00945532	0.0380595	0.0239172	Vmp1/Jph2/Gper1/Gsto1/Atp1b1/Akap6/Ctss/Cacnb3	8
GO:0060402	calcium ion transport into cytosol	10/671	179/28814	0.00947759	0.0381171	0.0239534	Tgfb1/Jph2/Gper1/Gsto1/Bbc3/Akap6/Grin2a/Cacnb3/Ubash3b/P2rx5	10
GO:0010922	positive regulation of phosphatase activity	4/671	36/28814	0.00951108	0.0381238	0.0239577	Agtr2/Mef2c/Itga1/Npnt	4
GO:0040001	establishment of mitotic spindle localization	4/671	36/28814	0.00951108	0.0381238	0.0239577	Cenpa/Gpsm2/Plk1/Nusap1	4
GO:1902110	positive regulation of mitochondrial membrane permeability involved in apoptotic process	4/671	36/28814	0.00951108	0.0381238	0.0239577	Bcl2l11/Bbc3/Chchd10/Pmaip1	4
GO:1904037	positive regulation of epithelial cell apoptotic process	4/671	36/28814	0.00951108	0.0381238	0.0239577	Thbs1/Gper1/Ecscr/Rgcc	4
GO:0032872	regulation of stress-activated MAPK cascade	11/671	207/28814	0.00956262	0.0382984	0.0240674	Gadd45g/Igfbp6/Dusp10/Klhl31/Traf1/Nrk/Cav3/Mfhas1/Sphk1/Pbk/Gdf6	11
GO:0021700	developmental maturation	16/671	355/28814	0.00962352	0.0385102	0.0242004	Cdkn1c/Tgfb1/Runx2/Ereg/Gja1/Cdk5r1/Gata2/C1qa/Shb/Barx2/Gata3/Adamts7/Ccnb1/Enpp1/Cdh5/Srrm4	16
GO:0035019	somatic stem cell population maintenance	5/671	56/28814	0.00969713	0.0386999	0.0243197	Cdkn2a/Hmga2/Sox9/Lbh/Gata2	5
GO:0051653	spindle localization	5/671	56/28814	0.00969713	0.0386999	0.0243197	Cenpa/Gpsm2/Plk1/Aspm/Nusap1	5
GO:0006919	activation of cysteine-type endopeptidase activity involved in apoptotic process	6/671	78/28814	0.00971937	0.0386999	0.0243197	Cdkn2a/Dap/Bcl2l11/Bbc3/Casp8/Pmaip1	6
GO:0014743	regulation of muscle hypertrophy	6/671	78/28814	0.00971937	0.0386999	0.0243197	Pak1/Fbxo32/Akap6/Pde5a/Mef2c/Cav3	6
GO:0045453	bone resorption	6/671	78/28814	0.00971937	0.0386999	0.0243197	Lrrk1/Spp1/Ctss/Tmem119/Enpp1/Ubash3b	6
GO:2000379	positive regulation of reactive oxygen species metabolic process	6/671	78/28814	0.00971937	0.0386999	0.0243197	Cdkn1a/Thbs1/Tgfb1/Cxcl1/Tyrobp/Cd36	6
GO:0006633	fatty acid biosynthetic process	9/671	153/28814	0.00984453	0.0391657	0.0246124	Anxa1/Fabp5/Hacd1/Hacd4/Acot7/Cd74/Abcd2/Sphk1/Elovl7	9
GO:0060491	regulation of cell projection assembly	11/671	208/28814	0.00989168	0.0393207	0.0247098	Dpysl3/Nrp1/Cdc42ep3/Ppp1r9a/Fscn1/Clrn1/Dbn1/Klf5/Epha2/Aqp1/Anln	11
GO:0060395	SMAD protein signal transduction	7/671	102/28814	0.00990185	0.0393285	0.0247147	Vim/Inhbb/Tgfb1/Cited1/Cilp/Gdf6/Itgb6	7
GO:0060541	respiratory system development	13/671	267/28814	0.0102857	0.0407874	0.0256315	Sparc/Gpc3/Mgp/Adamts2/Tnc/Hmga2/Tgfb1/Sox9/Ctsh/Gpsm2/Lox/Smpd3/Itgb6	13
GO:0002366	leukocyte activation involved in immune response	15/671	327/28814	0.0102862	0.0407874	0.0256315	Anxa1/Lgals3/Gadd45g/Dock10/Tgfb1/Adora2b/Cd74/Gata2/Shb/Tyrobp/Stx11/Gata3/Fcer1g/Enpp1/Il6ra	15
GO:0019882	antigen processing and presentation	8/671	128/28814	0.0103427	0.0409438	0.0257298	Rftn1/Thbs1/Ctss/Cd74/Cd1d1/Fcer1g/H2-Aa/H2-Ab1	8
GO:0031109	microtubule polymerization or depolymerization	8/671	128/28814	0.0103427	0.0409438	0.0257298	Pak1/Stmn1/Psrc1/Cav3/Ckap2/Ska1/Cdh5/Ccsap	8
GO:0014066	regulation of phosphatidylinositol 3-kinase signaling	7/671	103/28814	0.0104169	0.041148	0.0258581	Pdgfc/Gper1/Sox9/Angpt1/Fn1/Dcn/Flt1	7
GO:0051489	regulation of filopodium assembly	5/671	57/28814	0.0104309	0.041148	0.0258581	Dpysl3/Nrp1/Ppp1r9a/Fscn1/Dbn1	5
GO:0061383	trabecula morphogenesis	5/671	57/28814	0.0104309	0.041148	0.0258581	Col1a1/Slc40a1/Cav3/Fbn2/Enpp1	5
GO:0006775	fat-soluble vitamin metabolic process	4/671	37/28814	0.0104715	0.041148	0.0258581	Rbp1/Snai1/Enpp1/Pltp	4
GO:0033005	positive regulation of mast cell activation	4/671	37/28814	0.0104715	0.041148	0.0258581	Adora2b/Gata2/Tslp/Fcer1g	4
GO:0045746	negative regulation of Notch signaling pathway	4/671	37/28814	0.0104715	0.041148	0.0258581	Bend6/Gata2/Egfl7/Nrarp	4
GO:0060441	epithelial tube branching involved in lung morphogenesis	4/671	37/28814	0.0104715	0.041148	0.0258581	Tnc/Hmga2/Sox9/Ctsh	4
GO:0070873	regulation of glycogen metabolic process	4/671	37/28814	0.0104715	0.041148	0.0258581	Igf2/Dyrk2/Cd36/Enpp1	4
GO:0071402	cellular response to lipoprotein particle stimulus	4/671	37/28814	0.0104715	0.041148	0.0258581	Fcer1g/Abcg1/Cd36/Smpd3	4
GO:0035148	tube formation	10/671	182/28814	0.010574	0.0412102	0.0258972	Tgfb1/Sox9/Bcl2l11/Tead2/Fzd2/Casp3/Casp8/Gata3/Osr1/Adm	10
GO:0051170	import into nucleus	10/671	182/28814	0.010574	0.0412102	0.0258972	Cdkn1a/Pkig/Tgfb1/Gper1/Apod/Angpt1/Agtr2/Cdk1/Cd36/Ect2	10
GO:0071897	DNA biosynthetic process	10/671	182/28814	0.010574	0.0412102	0.0258972	Cdkn1a/Ahr/Dtl/Gja1/Sphk1/Tk1/Parm1/Lox/Smpd3/Rgcc	10
GO:0070302	regulation of stress-activated protein kinase signaling cascade	11/671	210/28814	0.0105759	0.0412102	0.0258972	Gadd45g/Igfbp6/Dusp10/Klhl31/Traf1/Nrk/Cav3/Mfhas1/Sphk1/Pbk/Gdf6	11
GO:0002790	peptide secretion	14/671	298/28814	0.0106406	0.0412102	0.0258972	Anxa1/Inhbb/Hmga2/Gper1/Hmgn3/Dio2/Birc5/Gja1/Cd74/Aqp1/Cpe/Abcg1/Smpd3/Slc9b2	14
GO:0097553	calcium ion transmembrane import into cytosol	9/671	155/28814	0.0106614	0.0412102	0.0258972	Tgfb1/Jph2/Gper1/Gsto1/Bbc3/Akap6/Grin2a/Ubash3b/P2rx5	9
GO:0002544	chronic inflammatory response	3/671	20/28814	0.0106679	0.0412102	0.0258972	Pde5a/Gja1/Adora2b	3
GO:0009110	vitamin biosynthetic process	3/671	20/28814	0.0106679	0.0412102	0.0258972	Gsto1/Snai1/Pltp	3
GO:0010763	positive regulation of fibroblast migration	3/671	20/28814	0.0106679	0.0412102	0.0258972	Pak1/Thbs1/Tgfb1	3
GO:0030502	negative regulation of bone mineralization	3/671	20/28814	0.0106679	0.0412102	0.0258972	Sox9/Ecm1/Enpp1	3
GO:0030889	negative regulation of B cell proliferation	3/671	20/28814	0.0106679	0.0412102	0.0258972	Cdkn2a/Casp3/Tyrobp	3
GO:0033599	regulation of mammary gland epithelial cell proliferation	3/671	20/28814	0.0106679	0.0412102	0.0258972	Cdkn2a/Gpx1/Gata3	3
GO:0044321	response to leptin	3/671	20/28814	0.0106679	0.0412102	0.0258972	Ugcg/Inhbb/Mt3	3
GO:0060314	regulation of ryanodine-sensitive calcium-release channel activity	3/671	20/28814	0.0106679	0.0412102	0.0258972	Jph2/Gsto1/Akap6	3
GO:0060841	venous blood vessel development	3/671	20/28814	0.0106679	0.0412102	0.0258972	Efnb2/Ahr/Sema3c	3
GO:0072079	nephron tubule formation	3/671	20/28814	0.0106679	0.0412102	0.0258972	Sox9/Gata3/Osr1	3
GO:0072189	ureter development	3/671	20/28814	0.0106679	0.0412102	0.0258972	Sox9/Gata3/Osr1	3
GO:0072243	metanephric nephron epithelium development	3/671	20/28814	0.0106679	0.0412102	0.0258972	Sox9/Aqp1/Osr1	3
GO:1901862	negative regulation of muscle tissue development	3/671	20/28814	0.0106679	0.0412102	0.0258972	Tgfb1/Hdac5/Bdnf	3
GO:2000251	positive regulation of actin cytoskeleton reorganization	3/671	20/28814	0.0106679	0.0412102	0.0258972	Nrp1/Baiap2/Baiap2l1	3
GO:2000773	negative regulation of cellular senescence	3/671	20/28814	0.0106679	0.0412102	0.0258972	Cdk6/Plk2/Hmga2	3
GO:0071241	cellular response to inorganic substance	12/671	239/28814	0.0106811	0.041228	0.0259084	Fabp4/Thbs1/Myog/Slc40a1/Lgmn/Fn1/Mef2c/Grin2a/Aqp1/Smpd3/Mt3/Ect2	12
GO:0002460	adaptive immune response based on somatic recombination of immune receptors built from immunoglobulin superfamily domains	20/671	486/28814	0.0107154	0.041327	0.0259706	Anxa1/Gadd45g/Rftn1/Tgfb1/Ahr/Cd74/Mef2c/C1qb/C1qa/Ctsh/Cd1d1/Ctsc/Stx11/Gata3/Fcer1g/Enpp1/H2-Aa/C1qc/H2-Ab1/Il6ra	20
GO:0001889	liver development	8/671	129/28814	0.0108089	0.0415539	0.0261132	Anxa1/Cdkn2a/Ptn/Sox9/Ahr/Mki67/E2f8/Lims2	8
GO:0034219	carbohydrate transmembrane transport	8/671	129/28814	0.0108089	0.0415539	0.0261132	Gpc3/Fabp5/Hk2/Rnasel/Ak1/Aqp1/Enpp1/Slc2a1	8
GO:0046632	alpha-beta T cell differentiation	8/671	129/28814	0.0108089	0.0415539	0.0261132	Anxa1/Gadd45g/Tgfb1/Shb/Cd1d1/Tcf7/Gata3/Il6ra	8
GO:0090101	negative regulation of transmembrane receptor protein serine/threonine kinase signaling pathway	8/671	129/28814	0.0108089	0.0415539	0.0261132	Hspa5/Cd109/Peg10/Chst11/Cilp/Fbn2/Vasn/Aspn	8
GO:0045921	positive regulation of exocytosis	7/671	104/28814	0.0109512	0.0420336	0.0264146	Rab27b/Sdc1/Adora2b/Gata2/Ncs1/Fcer1g/Smpd3	7
GO:0090288	negative regulation of cellular response to growth factor stimulus	7/671	104/28814	0.0109512	0.0420336	0.0264146	Thbs1/Gpc1/Creb3l1/Agtr2/Gata3/Dcn/Cxcl13	7
GO:1902905	positive regulation of supramolecular fiber organization	10/671	183/28814	0.01096	0.042034	0.0264149	Nrp1/Pak1/Baiap2/Cdc42ep3/Baiap2l1/Psrc1/Synpo2l/Cav3/Fmn1/Rgcc	10
GO:0001838	embryonic epithelial tube formation	9/671	156/28814	0.0110884	0.0424923	0.0267029	Tgfb1/Sox9/Tead2/Fzd2/Casp3/Casp8/Gata3/Osr1/Adm	9
GO:0072521	purine-containing compound metabolic process	17/671	392/28814	0.0110994	0.0425003	0.0267079	Hk2/Pde2a/Tgfb1/Gamt/Myog/Eno3/Acot7/Pde5a/Lacc1/Adora2b/Ak1/Epha2/Fhit/Acsl6/Enpp1/Nme5/Adssl1	17
GO:0008544	epidermis development	16/671	361/28814	0.0111587	0.0426933	0.0268292	Anxa1/Cdkn2a/Ugcg/Clrn1/Sox9/Cd109/Lgr5/Casp3/Epha2/Barx2/Flnb/Wnt10a/Snai1/Cst6/Mycl/Pou3f1	16
GO:0043666	regulation of phosphoprotein phosphatase activity	5/671	58/28814	0.0112019	0.0427902	0.0268901	Hsp90b1/Vcan/Agtr2/Itga1/Cmya5	5
GO:0045058	T cell selection	5/671	58/28814	0.0112019	0.0427902	0.0268901	Tgfb1/Cd74/Cd1d1/Gata3/Il6ra	5
GO:0009743	response to carbohydrate	11/671	212/28814	0.0112958	0.0431147	0.027094	Gpx1/Thbs1/Runx2/Gper1/Hmgn3/Casp6/Birc5/Casp3/Abcg1/Enpp1/Slc9b2	11
GO:0002263	cell activation involved in immune response	15/671	331/28814	0.0113991	0.0434745	0.0273201	Anxa1/Lgals3/Gadd45g/Dock10/Tgfb1/Adora2b/Cd74/Gata2/Shb/Tyrobp/Stx11/Gata3/Fcer1g/Enpp1/Il6ra	15
GO:0001953	negative regulation of cell-matrix adhesion	4/671	38/28814	0.0114925	0.043657	0.0274348	Cdkn2a/Postn/Thbs1/Apod	4
GO:0009595	detection of biotic stimulus	4/671	38/28814	0.0114925	0.043657	0.0274348	Pak1/Fap/Ly96/Srpx	4
GO:0021799	cerebral cortex radially oriented cell migration	4/671	38/28814	0.0114925	0.043657	0.0274348	Ccdc141/Dcx/Lamb1/Cdk5r1	4
GO:0060236	regulation of mitotic spindle organization	4/671	38/28814	0.0114925	0.043657	0.0274348	Psrc1/Gpsm2/Plk1/Ccsap	4
GO:1902686	mitochondrial outer membrane permeabilization involved in programmed cell death	4/671	38/28814	0.0114925	0.043657	0.0274348	Bcl2l11/Bbc3/Chchd10/Pmaip1	4
GO:0030856	regulation of epithelial cell differentiation	9/671	157/28814	0.0115281	0.0437576	0.027498	Cdkn1c/Sox9/Cd109/Cited1/Gata3/Cdh5/Mycl/S1pr2/Osr1	9
GO:0008543	fibroblast growth factor receptor signaling pathway	6/671	81/28814	0.0115893	0.0439204	0.0276003	Thbs1/Gpc1/Runx2/Creb3l1/Gata3/Enpp1	6
GO:0043279	response to alkaloid	6/671	81/28814	0.0115893	0.0439204	0.0276003	Adgrl3/Hdac5/Casp6/Casp3/Bdnf/Sdk1	6
GO:0009100	glycoprotein metabolic process	15/671	332/28814	0.0116916	0.0442729	0.0278219	Phlda1/Gpc1/Gcnt2/Tusc3/Chst11/St8sia2/Cela1/Mustn1/Hbegf/Adamts7/St8sia5/Serp2/Mt3/Ptx3/Dcn	15
GO:0072659	protein localization to plasma membrane	14/671	302/28814	0.011849	0.0448336	0.0281742	Lgals3/Cdh2/Tgfb1/Gper1/Nsg1/Rab31/Tpbg/Atp1b1/Ehd4/Prkg2/Epha2/Cav3/Fcer1g/Cacnb3	14
GO:0051656	establishment of organelle localization	18/671	427/28814	0.0119707	0.0452249	0.0284201	Rab27b/Birc5/Sdc1/Psrc1/Cenpf/Cenpa/Adora2b/Cdca8/Gata2/Fcer1g/Gpsm2/Ccnb1/Nuf2/Plk1/Smpd3/Nusap1/Kif22/Cenpe	18
GO:0001824	blastocyst development	9/671	158/28814	0.0119807	0.0452249	0.0284201	Tm4sf1/Mxi1/Rrm2/Atp1b1/Arhgdig/Pelo/Hbegf/Tead4/Asf1b	9
GO:0008643	carbohydrate transport	9/671	158/28814	0.0119807	0.0452249	0.0284201	Gpc3/Fabp5/Hk2/Rnasel/Ak1/Aqp1/Enpp1/Slc2a1/Smpd3	9
GO:0003170	heart valve development	5/671	59/28814	0.0120107	0.0452313	0.0284241	Pde2a/Tgfb1/Sox9/Mef2c/Gata3	5
GO:0031113	regulation of microtubule polymerization	5/671	59/28814	0.0120107	0.0452313	0.0284241	Pak1/Stmn1/Psrc1/Cav3/Cdh5	5
GO:0045071	negative regulation of viral genome replication	5/671	59/28814	0.0120107	0.0452313	0.0284241	Hmga2/Rnasel/Ifi204/Ifitm1/Fam111a	5
GO:0046631	alpha-beta T cell activation	10/671	186/28814	0.0121825	0.0457837	0.0287713	Anxa1/Gadd45g/Tgfb1/Cd44/Shb/Cd1d1/Tcf7/Gata3/H2-Ab1/Il6ra	10
GO:0002577	regulation of antigen processing and presentation	3/671	21/28814	0.0122338	0.0457837	0.0287713	Thbs1/Cd74/H2-Ab1	3
GO:0006309	apoptotic DNA fragmentation	3/671	21/28814	0.0122338	0.0457837	0.0287713	Cdkn2a/Igfbp3/Casp3	3
GO:0045652	regulation of megakaryocyte differentiation	3/671	21/28814	0.0122338	0.0457837	0.0287713	Mef2c/Gata2/Lox	3
GO:0048569	post-embryonic animal organ development	3/671	21/28814	0.0122338	0.0457837	0.0287713	Bcl2l11/Ahr/Flt1	3
GO:0060099	regulation of phagocytosis, engulfment	3/671	21/28814	0.0122338	0.0457837	0.0287713	Rab31/Gata2/Cd36	3
GO:0150146	cell junction disassembly	3/671	21/28814	0.0122338	0.0457837	0.0287713	C1qb/C1qa/C1qc	3
GO:1903909	regulation of receptor clustering	3/671	21/28814	0.0122338	0.0457837	0.0287713	Tgfb1/Ptn/Sorbs2	3
GO:0045913	positive regulation of carbohydrate metabolic process	6/671	82/28814	0.0122653	0.0458301	0.0288004	Igf2/Gper1/Pmaip1/Dyrk2/Has2/Cd36	6
GO:0051279	regulation of release of sequestered calcium ion into cytosol	6/671	82/28814	0.0122653	0.0458301	0.0288004	Tgfb1/Jph2/Gper1/Gsto1/Akap6/Ubash3b	6
GO:0061008	hepaticobiliary system development	8/671	132/28814	0.0123006	0.045926	0.0288607	Anxa1/Cdkn2a/Ptn/Sox9/Ahr/Mki67/E2f8/Lims2	8
GO:0051098	regulation of binding	17/671	397/28814	0.012449	0.046444	0.0291862	Cdkn2a/Cdkn1a/Stmn1/Plk2/Hmga2/Tgfb1/Gper1/Hdac5/Ifi204/Pcbd1/Angpt1/Bdnf/Gata3/Plk1/Lox/Ubash3b/Msx1	17
GO:0032412	regulation of ion transmembrane transporter activity	13/671	274/28814	0.0125517	0.0467334	0.0293681	Vmp1/Jph2/Gper1/Gsto1/Atp1b1/Rrad/Akap6/Ctss/Mef2c/Cav3/Grin2a/Cacnb3/Osr1	13
GO:0001706	endoderm formation	4/671	39/28814	0.0125753	0.0467334	0.0293681	Col5a2/Hmga2/Fn1/Dusp4	4
GO:0032506	cytokinetic process	4/671	39/28814	0.0125753	0.0467334	0.0293681	Racgap1/Kif20a/Anln/Ect2	4
GO:0050931	pigment cell differentiation	4/671	39/28814	0.0125753	0.0467334	0.0293681	Kitl/Cited1/Mef2c/Enpp1	4
GO:2000036	regulation of stem cell population maintenance	4/671	39/28814	0.0125753	0.0467334	0.0293681	Hmga2/Ptn/Lbh/Tead4	4
GO:0007006	mitochondrial membrane organization	7/671	107/28814	0.0126731	0.0469875	0.0295277	Hk2/Bcl2l11/Bbc3/Chchd10/Hebp2/Pmaip1/Cnp	7
GO:0034766	negative regulation of ion transmembrane transport	7/671	107/28814	0.0126731	0.0469875	0.0295277	Tgfb1/Gsto1/Rrad/Ahr/Cav3/Cacnb3/Osr1	7
GO:2000243	positive regulation of reproductive process	7/671	107/28814	0.0126731	0.0469875	0.0295277	Sema3a/Inhbb/Sox9/Lhfpl2/Pde5a/Msx1/Rad51ap1	7
GO:0046467	membrane lipid biosynthetic process	8/671	133/28814	0.0128299	0.047454	0.0298209	Ugcg/Hacd1/Hacd4/St8sia2/Sphk1/St8sia5/Smpd3/Elovl7	8
GO:0002548	monocyte chemotaxis	5/671	60/28814	0.0128583	0.047454	0.0298209	Anxa1/Lgals3/Lgmn/Ccl8/Flt1	5
GO:0014009	glial cell proliferation	5/671	60/28814	0.0128583	0.047454	0.0298209	Vim/Ptn/Cdkn2b/Areg/Flt1	5
GO:0030042	actin filament depolymerization	5/671	60/28814	0.0128583	0.047454	0.0298209	Svil/Mical2/Plekhh2/Tmod1/Vill	5
GO:0050879	multicellular organismal movement	5/671	60/28814	0.0128583	0.047454	0.0298209	Chrng/Chrnd/Tnni1/Cav3/Myh3	5
GO:0050881	musculoskeletal movement	5/671	60/28814	0.0128583	0.047454	0.0298209	Chrng/Chrnd/Tnni1/Cav3/Myh3	5
GO:0062197	cellular response to chemical stress	15/671	336/28814	0.0129207	0.0476288	0.0299308	Anxa1/Hspb1/Cdkn2a/Gpx1/Prkg2/Casp3/Sphk1/Aqp1/Serpinb6b/Cd36/Nme5/Smpd3/Melk/Mt3/Ect2	15
GO:2000377	regulation of reactive oxygen species metabolic process	9/671	160/28814	0.0129255	0.0476288	0.0299308	Cdkn1a/Hk2/Thbs1/Tgfb1/Cxcl1/Abcd2/Tyrobp/Cd36/Mt3	9
GO:0001659	temperature homeostasis	10/671	188/28814	0.0130528	0.0480239	0.0301791	Gadd45g/Fabp5/Fabp4/Pdgfc/Gpx1/Dio2/Gja1/Gatm/Cd36/Cmklr1	10
GO:0044703	multi-organism reproductive process	10/671	188/28814	0.0130528	0.0480239	0.0301791	Timp1/Vmp1/Lamb1/Nr2f2/Ptn/Csmd1/Abcg2/Nrk/Tead4/Fbn2	10
GO:1904951	positive regulation of establishment of protein localization	15/671	337/28814	0.0132431	0.0486868	0.0305956	Ttn/Pak1/Tgfb1/Gper1/C1qtnf3/Bbc3/Gja1/Pmaip1/Cdk1/Cdk5r1/Coro2b/Abcg1/Cacnb3/Kcnn4/Ect2	15
GO:0032411	positive regulation of transporter activity	8/671	134/28814	0.0133756	0.0491362	0.030878	Vmp1/Jph2/Gper1/Gsto1/Atp1b1/Akap6/Ctss/Cacnb3	8
GO:0006163	purine nucleotide metabolic process	16/671	369/28814	0.0134987	0.0495421	0.0311331	Hk2/Pde2a/Tgfb1/Myog/Eno3/Acot7/Pde5a/Lacc1/Adora2b/Ak1/Epha2/Fhit/Acsl6/Enpp1/Nme5/Adssl1	16
GO:0046883	regulation of hormone secretion	14/671	307/28814	0.0135068	0.0495421	0.0311331	Anxa1/Igfbp3/Inhbb/Hmga2/Gper1/Hmgn3/Spp1/C1qtnf3/Birc5/Agtr2/Gja1/Abcg1/C1qtnf1/Slc9b2	14
GO:0043393	regulation of protein binding	11/671	218/28814	0.0136814	0.0498452	0.0313236	Cdkn2a/Cdkn1a/Plk2/Gper1/Hdac5/Pcbd1/Angpt1/Bdnf/Plk1/Lox/Ubash3b	11
GO:0007568	aging	6/671	84/28814	0.0136996	0.0498452	0.0313236	Cdkn2a/Cdkn1c/Ifi27l2a/Apod/C1qa/Enpp1	6
GO:0032272	negative regulation of protein polymerization	6/671	84/28814	0.0136996	0.0498452	0.0313236	Stmn1/Svil/Tmod1/Cdh5/Fhod3/Vill	6
GO:0034109	homotypic cell-cell adhesion	6/671	84/28814	0.0136996	0.0498452	0.0313236	Sh2b3/Fn1/Ubash3b/Tjp2/C1qtnf1/Il6ra	6
GO:0043154	negative regulation of cysteine-type endopeptidase activity involved in apoptotic process	6/671	84/28814	0.0136996	0.0498452	0.0313236	Gpx1/Thbs1/Cd44/Birc5/Aqp1/Mt3	6
GO:2001259	positive regulation of cation channel activity	6/671	84/28814	0.0136996	0.0498452	0.0313236	Jph2/Gper1/Gsto1/Akap6/Ctss/Cacnb3	6
GO:0010591	regulation of lamellipodium assembly	4/671	40/28814	0.0137212	0.0498452	0.0313236	Fscn1/Clrn1/Epha2/Aqp1	4
GO:0034110	regulation of homotypic cell-cell adhesion	4/671	40/28814	0.0137212	0.0498452	0.0313236	Sh2b3/Ubash3b/C1qtnf1/Il6ra	4
GO:0042119	neutrophil activation	4/671	40/28814	0.0137212	0.0498452	0.0313236	Anxa1/Tyrobp/Stx11/Fcer1g	4
GO:0060325	face morphogenesis	4/671	40/28814	0.0137212	0.0498452	0.0313236	Arid5b/Col1a1/Tgfb1/Msx1	4
GO:1903670	regulation of sprouting angiogenesis	4/671	40/28814	0.0137212	0.0498452	0.0313236	Thbs1/Creb3l1/Sh2b3/Flt1	4
GO:1905332	positive regulation of morphogenesis of an epithelium	4/671	40/28814	0.0137212	0.0498452	0.0313236	Tgfb1/Sox9/Agtr2/Gata3	4
GO:0033003	regulation of mast cell activation	5/671	61/28814	0.0137454	0.0498452	0.0313236	Ptpre/Adora2b/Gata2/Tslp/Fcer1g	5
GO:0048599	oocyte development	5/671	61/28814	0.0137454	0.0498452	0.0313236	Inhbb/Pde5a/Ereg/Shb/Ccnb1	5
GO:0140115	export across plasma membrane	5/671	61/28814	0.0137454	0.0498452	0.0313236	Slc40a1/Atp1b1/Abcg2/Gja1/Kcnn4	5

## Sheet: mdx vs B10 - Down - DGE
	p_val	avg_log2FC	mdx	B10	p_val_adj
Mpzl2	5.99286e-28	-7.31132	0	0.024	1.13655e-23
Mip	4.63262e-147	-6.12945	0.002	0.134	8.78577e-143
Slc22a3	1.10012e-133	-5.84342	0.001	0.12	2.08638e-129
D830030K20Rik	1.66585e-18	-5.09632	0	0.016	3.15928e-14
Tmem59l	2.43675e-25	-4.72986	0.001	0.024	4.6213e-21
Atp2b3	3.7007e-51	-4.70806	0.001	0.05	7.01839e-47
Alx4	2.21627e-13	-4.66848	0.001	0.013	4.20316e-09
Ptgis	9.11653e-106	-4.66157	0.007	0.112	1.72895e-101
Grik4	5.80433e-26	-4.65166	0.001	0.024	1.10079e-21
Slco4a1	2.55032e-11	-4.52673	0	0.01	4.83669e-07
Plin4	1.47139e-11	-4.29139	0	0.01	2.79049e-07
Tac4	9.97873e-253	-4.14618	0.013	0.246	1.89247e-248
Gm26834	0	-4.11139	0.022	0.465	0
Draxin	2.58474e-79	-3.97907	0.004	0.082	4.90196e-75
Stk26	1.51502e-35	-3.9459	0.004	0.041	2.87323e-31
Slc38a3	6.9087e-153	-3.94578	0.008	0.156	1.31024e-148
Fgfr2	3.77711e-36	-3.93844	0.002	0.037	7.1633e-32
Sowaha	2.36907e-11	-3.91835	0.001	0.011	4.49294e-07
Hlf	5.24233e-172	-3.86585	0.015	0.186	9.94209e-168
Coch	1.24551e-88	-3.85577	0.007	0.098	2.36212e-84
Esrrg	1.24385e-31	-3.81278	0.002	0.034	2.35896e-27
Mgarp	0	-3.81253	0.029	0.325	0
Slc1a3	5.42878e-42	-3.7137	0.003	0.046	1.02957e-37
Gm2564	2.33741e-20	-3.65359	0.001	0.02	4.4329e-16
Ccl19	0	-3.64237	0.033	0.388	0
Dleu7	8.38028e-18	-3.62955	0.001	0.019	1.58932e-13
Mirg	1.64739e-215	-3.62591	0.019	0.23	3.12428e-211
Lrrc9	3.09072e-10	-3.60171	0.001	0.01	5.86155e-06
Ap1s3	4.12302e-22	-3.59407	0.002	0.025	7.81931e-18
Rtl1	2.42585e-20	-3.56582	0.002	0.022	4.60063e-16
Slc24a2	1.79702e-78	-3.54684	0.008	0.09	3.40805e-74
Gabrr2	4.63165e-76	-3.53657	0.005	0.082	8.78392e-72
Gm13373	2.51531e-81	-3.4608	0.006	0.089	4.77028e-77
Espnl	3.35151e-81	-3.45401	0.007	0.09	6.35613e-77
Frmd5	3.37299e-21	-3.37894	0.003	0.027	6.39688e-17
Tmem52	2.96852e-13	-3.35257	0.001	0.013	5.6298e-09
Ror2	1.56539e-24	-3.30324	0.002	0.026	2.96876e-20
Sptb	3.0462e-25	-3.2958	0.002	0.027	5.77711e-21
Gm17090	6.53462e-09	-3.29189	0.001	0.01	0.000123929
Prrt1	7.39246e-23	-3.28784	0.003	0.027	1.40198e-18
Aatk	8.94939e-166	-3.27853	0.016	0.185	1.69725e-161
Chdh	8.45227e-11	-3.24647	0.001	0.011	1.60297e-06
Prokr1	4.08502e-25	-3.24106	0.003	0.031	7.74725e-21
Nrxn2	3.51473e-17	-3.21858	0.002	0.019	6.66568e-13
B830012L14Rik	1.02153e-137	-3.19363	0.019	0.167	1.93734e-133
9430041J12Rik	1.30743e-30	-3.17158	0.002	0.033	2.47955e-26
Smtnl2	6.15839e-13	-3.16964	0.001	0.013	1.16794e-08
Fbln5	1.05872e-38	-3.14399	0.007	0.051	2.00787e-34
Gm14964	3.35017e-32	-3.13855	0.004	0.039	6.35359e-28
4933404I11Rik	1.55815e-18	-3.13504	0.002	0.021	2.95503e-14
Sphkap	2.99135e-21	-3.12605	0.003	0.025	5.6731e-17
Tshr	1.44952e-138	-3.09575	0.016	0.162	2.74902e-134
Perp	4.41656e-09	-3.09063	0.002	0.011	8.376e-05
Crispld2	1.68924e-138	-3.08155	0.02	0.17	3.20364e-134
4933406I18Rik	9.99179e-22	-3.06176	0.002	0.025	1.89494e-17
Dpysl5	1.29198e-37	-3.05102	0.004	0.045	2.45024e-33
Cilp2	1.01221e-18	-3.04535	0.001	0.02	1.91966e-14
Tnxb	0	-3.03378	0.096	0.702	0
Cdh4	1.32925e-105	-3.00969	0.012	0.124	2.52092e-101
Jph4	1.63545e-12	-3.00208	0.002	0.015	3.10162e-08
Tmem114	1.2944e-42	-2.98541	0.006	0.052	2.45484e-38
Bsnd	1.24458e-20	-2.97469	0.002	0.023	2.36035e-16
Cacna1d	0	-2.9664	0.05	0.367	0
1700019D03Rik	4.37409e-28	-2.94705	0.003	0.034	8.29546e-24
Smoc1	5.05469e-17	-2.9419	0.003	0.021	9.58622e-13
Spock3	1.51718e-131	-2.92512	0.02	0.165	2.87732e-127
Unc13c	5.04116e-11	-2.8977	0.001	0.012	9.56057e-07
A930004D18Rik	6.21068e-11	-2.88851	0.001	0.012	1.17785e-06
Gm9945	1.20928e-13	-2.88562	0.002	0.017	2.29341e-09
Gstt3	3.16616e-87	-2.88138	0.015	0.114	6.00462e-83
Tmem61	7.73953e-17	-2.85499	0.002	0.02	1.4678e-12
Pid1	2.64437e-135	-2.84854	0.018	0.164	5.01505e-131
Eya2	1.23039e-24	-2.84407	0.003	0.029	2.33344e-20
Abhd6	5.90118e-69	-2.84153	0.012	0.091	1.11916e-64
Tmem100	5.14439e-84	-2.83932	0.018	0.116	9.75634e-80
Lamc3	1.28129e-129	-2.83836	0.016	0.154	2.42996e-125
Gm14412	5.71035e-11	-2.82303	0.001	0.012	1.08297e-06
Sybu	6.1573e-13	-2.81807	0.002	0.016	1.16773e-08
A830039N20Rik	1.53778e-48	-2.80532	0.007	0.062	2.9164e-44
Tmem171	3.7404e-18	-2.79944	0.004	0.025	7.09367e-14
Ryr3	0	-2.79326	0.081	0.42	0
Ablim2	1.29921e-13	-2.77989	0.002	0.017	2.46396e-09
Wasf3	1.2178e-91	-2.77774	0.016	0.121	2.30956e-87
Clmp	0	-2.76382	0.083	0.491	0
Fam222a	4.03274e-21	-2.75791	0.004	0.029	7.64809e-17
Plbd1	2.40753e-120	-2.7551	0.017	0.15	4.56588e-116
Lgalsl	1.50667e-75	-2.75407	0.012	0.098	2.8574e-71
Gm26883	1.49021e-15	-2.73592	0.002	0.017	2.82618e-11
Slc4a4	2.66382e-91	-2.72622	0.022	0.132	5.05194e-87
Slc2a10	6.5219e-56	-2.72188	0.012	0.079	1.23688e-51
Rerg	2.25068e-78	-2.71505	0.012	0.101	4.26841e-74
Tmprss15	1.14016e-10	-2.68247	0.002	0.013	2.16231e-06
Gm6976	1.67492e-14	-2.67735	0.003	0.019	3.17648e-10
Notum	1.17462e-10	-2.67596	0.002	0.014	2.22767e-06
Kcne4	5.96714e-83	-2.67126	0.016	0.112	1.13167e-78
Agmat	2.08471e-20	-2.66105	0.004	0.028	3.95365e-16
Mkx	3.42961e-15	-2.64847	0.003	0.02	6.50426e-11
Clstn3	5.67897e-60	-2.64824	0.011	0.081	1.07702e-55
Ppp1r14a	0	-2.64165	0.113	0.512	0
Dhcr24	0	-2.63758	0.127	0.635	0
Plekhb1	4.9512e-119	-2.59828	0.025	0.164	9.38995e-115
Npr3	3.52277e-37	-2.58895	0.005	0.046	6.68092e-33
Glis1	1.54616e-09	-2.58124	0.001	0.011	2.93229e-05
Fads6	4.05014e-46	-2.56121	0.009	0.063	7.68109e-42
Cacng7	1.07741e-24	-2.55709	0.004	0.032	2.0433e-20
Gm29237	1.62611e-37	-2.54576	0.009	0.054	3.08392e-33
Gdpd5	7.64891e-28	-2.54504	0.008	0.044	1.45062e-23
9330182L06Rik	2.7828e-24	-2.54119	0.005	0.034	5.27757e-20
Icosl	2.22521e-85	-2.53726	0.014	0.111	4.22012e-81
Syngr1	4.65195e-22	-2.53552	0.005	0.032	8.82243e-18
Gm26906	1.48669e-54	-2.52561	0.011	0.076	2.81951e-50
Prkaa2	1.00101e-46	-2.5146	0.009	0.064	1.89841e-42
Atp6v0e2	6.73599e-73	-2.51451	0.021	0.112	1.27748e-68
Cbs	1.97748e-32	-2.51118	0.006	0.044	3.75029e-28
Sema4d	1.80712e-27	-2.50009	0.005	0.035	3.42721e-23
Chd5	5.91385e-15	-2.48585	0.003	0.021	1.12156e-10
Trim14	1.59008e-15	-2.48397	0.005	0.024	3.01559e-11
Ttyh1	0	-2.47709	0.126	0.585	0
Fam184a	5.84683e-20	-2.4672	0.005	0.029	1.10885e-15
Mapk4	5.13475e-12	-2.45407	0.002	0.016	9.73805e-08
Tubb4a	8.5239e-28	-2.43908	0.003	0.033	1.61656e-23
Pcdh11x	8.02178e-14	-2.43481	0.002	0.018	1.52133e-09
Cystm1	9.24101e-76	-2.43388	0.018	0.11	1.75256e-71
Man1a	7.38944e-129	-2.41368	0.032	0.187	1.40141e-124
Kcnma1	3.87973e-252	-2.40719	0.056	0.338	7.3579e-248
Pbx4	5.04184e-17	-2.40447	0.004	0.024	9.56185e-13
Thbs2	2.16749e-278	-2.39924	0.08	0.394	4.11065e-274
Svep1	9.34149e-234	-2.39248	0.06	0.328	1.77161e-229
Pgm5	0	-2.38372	0.132	0.626	0
Ccdc162	5.4885e-18	-2.36212	0.006	0.029	1.04089e-13
Rasl12	7.45194e-19	-2.3618	0.005	0.027	1.41326e-14
Car12	9.20729e-24	-2.34931	0.007	0.037	1.74616e-19
Angptl1	3.74061e-244	-2.32657	0.065	0.346	7.09406e-240
Elovl4	5.62419e-196	-2.32648	0.053	0.284	1.06663e-191
Chst10	1.82045e-16	-2.3212	0.005	0.025	3.45248e-12
Vegfa	9.61297e-216	-2.31737	0.071	0.328	1.8231e-211
Fez1	4.35976e-25	-2.30525	0.005	0.035	8.26828e-21
Myh14	8.85546e-28	-2.30472	0.008	0.044	1.67944e-23
Rbpjl	1.15979e-31	-2.30459	0.01	0.05	2.19954e-27
Rorc	2.67352e-33	-2.30131	0.008	0.049	5.07034e-29
Adam22	7.1101e-32	-2.29505	0.009	0.05	1.34843e-27
Mlxipl	3.52658e-85	-2.29479	0.02	0.125	6.68815e-81
Mgll	5.12516e-185	-2.2835	0.083	0.318	9.71986e-181
Brsk2	3.75604e-15	-2.27999	0.003	0.021	7.12333e-11
Gm29095	5.46454e-16	-2.27019	0.005	0.025	1.03635e-11
Sypl2	7.8826e-17	-2.25817	0.005	0.025	1.49494e-12
Sptbn4	2.69254e-14	-2.25091	0.004	0.021	5.10641e-10
Cybrd1	1.46765e-07	-2.23989	0.003	0.012	0.0027834
Plekhg4	1.47711e-09	-2.23764	0.001	0.011	2.80134e-05
Meg3	0	-2.22553	0.476	0.981	0
Thrsp	6.52583e-98	-2.22533	0.029	0.154	1.23762e-93
Gm26945	8.00827e-24	-2.21606	0.009	0.041	1.51877e-19
Pla2g5	2.06914e-31	-2.21587	0.006	0.043	3.92413e-27
Kcng2	3.6508e-16	-2.21416	0.004	0.024	6.92375e-12
Cntfr	1.34012e-27	-2.19958	0.005	0.036	2.54154e-23
Arhgap20	2.30017e-111	-2.19385	0.036	0.179	4.36227e-107
Cacna2d2	1.9791e-05	-2.18751	0.003	0.01	0.375335
Blnk	8.66637e-254	-2.18431	0.079	0.378	1.64358e-249
Calcrl	7.37599e-34	-2.18291	0.016	0.065	1.39886e-29
Txk	1.47259e-07	-2.17869	0.002	0.011	0.00279277
Hmcn1	2.22362e-115	-2.17802	0.048	0.202	4.2171e-111
Nt5e	8.87895e-38	-2.15993	0.014	0.065	1.68389e-33
Slitrk5	9.21339e-70	-2.15992	0.024	0.116	1.74732e-65
Gm15816	6.99426e-07	-2.15966	0.003	0.011	0.0132646
Hs3st3a1	7.88668e-09	-2.14012	0.002	0.011	0.000149571
Tmem229b	4.53266e-08	-2.12968	0.003	0.012	0.000859619
Mgam	1.88841e-48	-2.12761	0.018	0.084	3.58137e-44
Gm26887	4.95717e-32	-2.12276	0.009	0.05	9.40128e-28
Cd274	2.29089e-17	-2.12175	0.006	0.029	4.34468e-13
Tmem51os1	1.06065e-12	-2.11678	0.003	0.018	2.01151e-08
Nnat	2.19252e-09	-2.11319	0.004	0.016	4.15812e-05
Loxl2	1.71515e-158	-2.09761	0.063	0.269	3.25278e-154
RP24-416M6.5	2.04342e-15	-2.09666	0.004	0.022	3.87535e-11
Clec3b	2.46855e-11	-2.0856	0.006	0.021	4.68161e-07
Adrbk2	9.65059e-17	-2.08443	0.006	0.027	1.83023e-12
S1pr3	0	-2.08165	0.175	0.619	0
Sv2b	6.02348e-15	-2.0757	0.006	0.026	1.14235e-10
Ptgds	1.09375e-102	-2.07033	0.057	0.204	2.0743e-98
Pde8a	2.03583e-125	-2.05814	0.039	0.198	3.86095e-121
Sox6	5.6762e-57	-2.04524	0.032	0.117	1.07649e-52
Scara5	7.9973e-147	-2.04496	0.058	0.251	1.51669e-142
Glb1l2	4.56445e-16	-2.04029	0.004	0.023	8.65648e-12
Gpr22	2.06902e-06	-2.03549	0.003	0.012	0.039239
Cacna2d4	2.6894e-39	-2.02933	0.016	0.071	5.10045e-35
Pnpla3	1.326e-06	-2.01913	0.003	0.011	0.0251476
Clmn	0	-2.01882	0.32	0.887	0
Gm12524	8.82368e-08	-2.01178	0.002	0.011	0.00167341
Ksr1	1.45955e-168	-2.01045	0.062	0.279	2.76803e-164
Dgkg	2.72437e-25	-2.00905	0.012	0.048	5.16676e-21
Phkg1	4.6409e-33	-2.00289	0.015	0.062	8.80147e-29
Wscd1	1.21769e-25	-2.00168	0.014	0.052	2.30934e-21
Gabra3	1.41711e-29	-1.9972	0.009	0.047	2.68755e-25
Serinc4	3.48978e-08	-1.99347	0.002	0.011	0.000661836
Tmem45a	1.34876e-05	-1.99063	0.004	0.012	0.255792
Hist1h4c	2.32039e-33	-1.98472	0.011	0.055	4.40062e-29
Tmem51	8.1372e-92	-1.98339	0.028	0.147	1.54322e-87
Rassf2	1.39972e-35	-1.98211	0.015	0.065	2.65456e-31
Scara3	2.82756e-127	-1.9812	0.054	0.225	5.36247e-123
Sytl1	5.84816e-09	-1.9732	0.003	0.014	0.00011091
Pof1b	8.66662e-51	-1.97189	0.019	0.089	1.64362e-46
Gm17334	1.15709e-15	-1.96146	0.004	0.023	2.19442e-11
Fgf13	2.90326e-82	-1.95751	0.03	0.141	5.50603e-78
Ggt7	2.02424e-42	-1.95645	0.014	0.071	3.83898e-38
Asb2	9.52368e-109	-1.9539	0.055	0.209	1.80617e-104
Gstt1	8.15093e-282	-1.94905	0.141	0.483	1.54582e-277
Gm15880	5.3598e-08	-1.93718	0.004	0.015	0.00101649
Flrt1	6.98705e-24	-1.93548	0.015	0.053	1.32509e-19
Gm29096	4.77561e-07	-1.93304	0.002	0.01	0.00905695
Mn1	1.18486e-13	-1.92342	0.005	0.023	2.2471e-09
Cux2	8.76486e-09	-1.92107	0.003	0.014	0.000166226
A230005M16Rik	4.42689e-48	-1.91886	0.017	0.083	8.3956e-44
Gm28192	7.78408e-09	-1.91515	0.002	0.012	0.000147625
Apol10b	3.92714e-07	-1.90926	0.002	0.01	0.00744782
Sema3b	3.74509e-132	-1.90848	0.055	0.233	7.10256e-128
P3h2	3.36511e-43	-1.90653	0.021	0.084	6.38193e-39
Slc25a34	8.23697e-14	-1.90493	0.005	0.022	1.56214e-09
Tns2	5.36816e-213	-1.90331	0.097	0.374	1.01807e-208
Pag1	2.46558e-86	-1.90036	0.047	0.173	4.67598e-82
Fam124a	1.01939e-226	-1.89575	0.114	0.413	1.93327e-222
Alpk3	5.52946e-39	-1.88639	0.021	0.079	1.04866e-34
Pdk1	3.11128e-22	-1.87846	0.012	0.046	5.90053e-18
Fzd10	6.45071e-11	-1.86996	0.004	0.018	1.22338e-06
Gm37854	3.19504e-08	-1.86383	0.003	0.014	0.000605939
Sorcs2	1.27038e-55	-1.86057	0.04	0.129	2.40928e-51
Krt80	4.55458e-10	-1.86034	0.003	0.015	8.63775e-06
Tmtc1	1.07053e-06	-1.85266	0.002	0.01	0.0203025
Kcnn3	3.68886e-270	-1.85067	0.153	0.494	6.99593e-266
Gabre	1.42564e-50	-1.84805	0.018	0.087	2.70373e-46
Gbp6.1	1.47313e-15	-1.8437	0.008	0.03	2.7938e-11
Pde10a	0	-1.83727	0.329	0.795	0
AY036118	1.30193e-191	-1.82339	0.48	0.758	2.46911e-187
Frem1	6.2175e-133	-1.81736	0.085	0.279	1.17915e-128
Epb41l4b	1.46129e-29	-1.81472	0.012	0.054	2.77134e-25
Fam181b	1.34777e-31	-1.80913	0.02	0.069	2.55605e-27
Tcap	3.48527e-08	-1.80826	0.007	0.02	0.000660981
Gsta4	6.27909e-47	-1.80723	0.025	0.094	1.19083e-42
Rgs8	7.04071e-10	-1.80645	0.004	0.017	1.33527e-05
Gm29361	1.96714e-21	-1.80338	0.012	0.045	3.73067e-17
Grhl1	6.41335e-13	-1.80266	0.007	0.025	1.21629e-08
PISD	5.36166e-238	-1.79849	0.175	0.485	1.01684e-233
Apc2	5.05214e-08	-1.78536	0.005	0.016	0.000958139
Scg5	1.17453e-06	-1.78418	0.002	0.01	0.022275
Epha4	5.52269e-97	-1.78163	0.053	0.197	1.04738e-92
C1ql3	2.52802e-17	-1.77791	0.011	0.037	4.79439e-13
Ppl	1.30928e-199	-1.77633	0.114	0.39	2.48305e-195
Emilin2	9.18314e-30	-1.77343	0.012	0.053	1.74158e-25
Irgm1	5.78226e-99	-1.77327	0.075	0.231	1.09661e-94
Hnmt	2.7348e-20	-1.77111	0.008	0.035	5.18655e-16
Gm14616	5.816e-14	-1.76866	0.006	0.025	1.103e-09
Pnck	2.59364e-12	-1.76106	0.009	0.028	4.91884e-08
Abhd8	1.36585e-210	-1.76074	0.132	0.416	2.59034e-206
Foxred2	1.62907e-131	-1.76039	0.073	0.262	3.08953e-127
Arid3b	8.07135e-21	-1.75801	0.009	0.038	1.53073e-16
Gm26847	1.17289e-07	-1.75536	0.003	0.013	0.00222439
Fam57b	1.62543e-22	-1.75513	0.01	0.043	3.08262e-18
Kcnt2	1.91186e-94	-1.75455	0.052	0.192	3.62585e-90
Alcam	1.14246e-11	-1.75212	0.007	0.023	2.16668e-07
Syn3	2.37079e-27	-1.74967	0.023	0.07	4.49621e-23
Gm29107	4.61506e-07	-1.74924	0.005	0.015	0.00875246
Anks1b	3.74823e-15	-1.74785	0.007	0.029	7.10851e-11
Pctp	2.43825e-12	-1.74484	0.006	0.023	4.62415e-08
Nuak2	3.91842e-05	-1.74442	0.003	0.01	0.743128
Lnx1	1.36302e-13	-1.74355	0.006	0.025	2.58496e-09
Cadps2	9.38589e-32	-1.74103	0.017	0.065	1.78003e-27
Gm15319	3.43318e-07	-1.74046	0.003	0.012	0.00651103
Dchs1	7.95732e-29	-1.73369	0.011	0.05	1.50911e-24
Sec14l4	6.69649e-07	-1.7333	0.002	0.01	0.0126999
Fam26e	4.35272e-06	-1.73059	0.003	0.012	0.0825494
Tceal5	8.79868e-51	-1.72642	0.037	0.12	1.66867e-46
Gm26790	8.82841e-06	-1.72433	0.003	0.01	0.167431
Hhip	3.14312e-10	-1.72307	0.004	0.017	5.96093e-06
Clu	1.63794e-45	-1.72251	0.019	0.084	3.10635e-41
Ace	1.98824e-111	-1.72045	0.057	0.218	3.7707e-107
Prex1	5.88881e-181	-1.71976	0.103	0.355	1.11681e-176
Cadm4	7.15101e-137	-1.71967	0.059	0.247	1.35619e-132
Thy1	1.61592e-99	-1.71702	0.046	0.187	3.0646e-95
C1qtnf2	5.25868e-15	-1.71321	0.007	0.028	9.97309e-11
Chrd	1.68982e-47	-1.71197	0.029	0.102	3.20474e-43
Hpn	7.33385e-07	-1.70933	0.003	0.012	0.0139086
Tmod2	5.84377e-31	-1.70723	0.02	0.068	1.10827e-26
Gucy1a2	2.84993e-09	-1.70717	0.004	0.016	5.4049e-05
Barhl1	8.25192e-08	-1.70121	0.005	0.015	0.00156498
Tmem56	4.48932e-24	-1.70051	0.014	0.051	8.51399e-20
Col7a1	8.0504e-18	-1.70026	0.01	0.037	1.52676e-13
Caskin1	4.53207e-05	-1.69962	0.006	0.014	0.859508
Nppc	0	-1.69341	0.435	0.863	0
Dbp	1.63892e-172	-1.68783	0.186	0.44	3.10821e-168
Pou6f1	3.20236e-34	-1.68737	0.024	0.079	6.07327e-30
Gm13179	1.31144e-25	-1.68334	0.013	0.051	2.48714e-21
Slc22a5	3.62227e-48	-1.68003	0.03	0.105	6.86963e-44
Casr	1.61566e-16	-1.67549	0.009	0.034	3.06411e-12
Reps2	5.48937e-82	-1.66427	0.047	0.172	1.04106e-77
Grik3	1.21541e-22	-1.66275	0.011	0.044	2.30503e-18
Tmem117	1.17383e-07	-1.65745	0.003	0.013	0.00222618
Hoxa11	8.96017e-15	-1.64519	0.011	0.035	1.6993e-10
Prob1	1.1599e-14	-1.64317	0.01	0.033	2.19976e-10
Tle4	3.22155e-171	-1.64047	0.115	0.364	6.10967e-167
Slc25a25	3.88104e-94	-1.63634	0.076	0.227	7.36039e-90
Gm26908	1.20782e-06	-1.63562	0.002	0.01	0.0229063
Uba7	3.08669e-11	-1.62999	0.009	0.027	5.85391e-07
RP23-156J8.1	2.10456e-10	-1.62983	0.002	0.014	3.99131e-06
Igfbp5	0	-1.62576	0.533	0.842	0
Ptch2	5.82765e-10	-1.6228	0.004	0.016	1.10521e-05
Scn5a	8.48268e-27	-1.62267	0.025	0.072	1.60874e-22
Abcc4	8.6586e-08	-1.61657	0.004	0.014	0.0016421
Lbp	7.78062e-49	-1.61632	0.027	0.101	1.47559e-44
Gfra1	1.68533e-222	-1.61421	0.148	0.457	3.19623e-218
Irf8	2.05512e-30	-1.61142	0.024	0.075	3.89753e-26
Rab39b	1.05278e-10	-1.60998	0.008	0.025	1.9966e-06
Cr2	2.20599e-06	-1.60965	0.003	0.01	0.0418366
Timp3	1.67916e-240	-1.6077	0.24	0.569	3.18452e-236
Stox2	3.24103e-36	-1.6074	0.035	0.1	6.14662e-32
Phyhd1	4.1182e-09	-1.60453	0.004	0.017	7.81017e-05
A4galt	8.1063e-28	-1.59276	0.024	0.072	1.53736e-23
Adh7	4.54467e-09	-1.58898	0.007	0.021	8.61897e-05
Rap1gap2	1.81007e-81	-1.58728	0.043	0.165	3.43279e-77
Igf1	1.61876e-220	-1.58705	0.207	0.512	3.06997e-216
Fam69b	3.33289e-22	-1.5866	0.018	0.055	6.32082e-18
Rbp7	1.71092e-57	-1.58606	0.043	0.138	3.24476e-53
Zfhx2	3.17946e-49	-1.58585	0.048	0.134	6.02985e-45
Zfp385a	1.34694e-37	-1.58569	0.036	0.103	2.55447e-33
Abca3	3.72991e-34	-1.58478	0.025	0.081	7.07378e-30
Plac9b	1.66914e-23	-1.58145	0.012	0.048	3.16552e-19
Dclk3	3.76866e-129	-1.57711	0.079	0.273	7.14727e-125
Ccdc114	1.77862e-09	-1.57662	0.006	0.021	3.37316e-05
Sp110	1.52307e-08	-1.57508	0.006	0.019	0.00028885
Atp2a3	1.2699e-21	-1.57486	0.02	0.058	2.40836e-17
Tek	1.73253e-137	-1.57462	0.102	0.313	3.28574e-133
Aldh3a1	3.34508e-53	-1.57439	0.052	0.146	6.34394e-49
Cacna1a	3.4749e-84	-1.57116	0.074	0.213	6.59014e-80
Gstm6	2.58771e-06	-1.57049	0.003	0.011	0.0490759
Kank1	1.07997e-46	-1.56227	0.027	0.098	2.04816e-42
Cish	3.27258e-14	-1.55982	0.014	0.039	6.20645e-10
Rnf182	2.92026e-10	-1.5596	0.006	0.021	5.53827e-06
9430060I03Rik	2.76003e-07	-1.55947	0.005	0.016	0.00523439
Chrdl2	0	-1.5586	0.343	0.776	0
1500035N22Rik	7.49049e-06	-1.55834	0.003	0.01	0.142057
Trim2	8.68163e-216	-1.55828	0.233	0.537	1.64647e-211
Akap12	1.29997e-43	-1.55762	0.033	0.105	2.4654e-39
Tbc1d16	2.35861e-101	-1.5572	0.077	0.238	4.47311e-97
Tiam1	5.61561e-05	-1.55457	0.005	0.012	1
Lgals9	5.17964e-110	-1.55414	0.078	0.249	9.82318e-106
Stx1b	3.67156e-13	-1.55196	0.006	0.025	6.96312e-09
Slco2a1	6.24378e-11	-1.55193	0.007	0.023	1.18413e-06
Lama3	5.88273e-53	-1.54758	0.029	0.11	1.11566e-48
Fam132b	1.52633e-279	-1.54737	0.249	0.614	2.89469e-275
Gm37821	8.08844e-10	-1.54726	0.003	0.015	1.53397e-05
Zfp612	2.78323e-48	-1.54441	0.036	0.115	5.2784e-44
Mal	8.48757e-36	-1.54362	0.02	0.074	1.60967e-31
6030407O03Rik	2.28656e-07	-1.54308	0.008	0.021	0.00433646
Adh1	1.30124e-56	-1.53893	0.036	0.126	2.46781e-52
Hspa12a	5.41091e-59	-1.5389	0.045	0.143	1.02618e-54
H2-Q4	2.19546e-176	-1.53831	0.181	0.458	4.1637e-172
Sim1	2.72503e-15	-1.53695	0.011	0.035	5.16802e-11
Slc16a9	3.17101e-22	-1.5308	0.012	0.046	6.01381e-18
Myf6	6.3244e-26	-1.52748	0.024	0.07	1.19942e-21
Hoxc5	1.49112e-26	-1.52659	0.02	0.063	2.82791e-22
Tecrl	6.46364e-16	-1.52543	0.008	0.03	1.22583e-11
Ctnnal1	1.33002e-83	-1.523	0.083	0.227	2.52238e-79
Phactr1	7.71859e-13	-1.52135	0.011	0.033	1.46383e-08
Tob2	1.84193e-202	-1.51916	0.219	0.513	3.49322e-198
Med12l	4.07082e-06	-1.51907	0.003	0.011	0.077203
Agap2	1.00864e-12	-1.51759	0.008	0.028	1.91288e-08
Fbxl16	2.6075e-11	-1.51597	0.009	0.027	4.94512e-07
Plekhh1	1.40811e-06	-1.51383	0.006	0.016	0.0267048
Mark1	1.41156e-26	-1.50964	0.016	0.057	2.67703e-22
Mcam	3.66493e-32	-1.50768	0.03	0.086	6.95053e-28
Radil	1.30789e-06	-1.50722	0.004	0.013	0.0248041
BC030499	1.05954e-05	-1.50652	0.003	0.011	0.200942
Ms4a4d	2.07404e-64	-1.50609	0.032	0.128	3.93342e-60
Matn4	2.05048e-08	-1.50472	0.019	0.038	0.000388874
Nrg2	2.43946e-09	-1.50344	0.004	0.016	4.62643e-05
Nlgn3	4.7561e-08	-1.50201	0.005	0.017	0.000901994
Glrb	5.33368e-49	-1.50114	0.042	0.126	1.01153e-44
Gm43150	1.35799e-09	-1.49856	0.004	0.016	2.57543e-05
Ephx1	1.67085e-164	-1.49741	0.145	0.4	3.16876e-160
Gm26582	2.44065e-08	-1.49437	0.005	0.017	0.000462869
Vwa1	0	-1.49426	0.28	0.715	0
Rasd1	3.96967e-09	-1.49272	0.006	0.019	7.52848e-05
Npy	1.24835e-15	-1.49225	0.006	0.027	2.36749e-11
Tshz2	5.39667e-179	-1.49007	0.148	0.418	1.02348e-174
Dlk1	0.015468	-1.48925	0.007	0.012	1
Hes7	1.70182e-06	-1.48856	0.004	0.013	0.0322749
Scd1	7.42297e-113	-1.48804	0.097	0.282	1.40777e-108
Eln	5.14662e-16	-1.48768	0.014	0.041	9.76056e-12
Rhoh	8.63522e-123	-1.4844	0.104	0.303	1.63767e-118
Gm13703	8.25905e-146	-1.48397	0.159	0.396	1.56633e-141
Rgs2	9.49215e-135	-1.48281	0.163	0.384	1.80019e-130
Adra1a	9.2853e-49	-1.47719	0.049	0.137	1.76096e-44
Nlrp5	0.000140684	-1.47638	0.003	0.01	1
Lipc	2.64574e-09	-1.47554	0.005	0.018	5.01764e-05
Fam171b	3.77197e-33	-1.4731	0.033	0.093	7.15353e-29
Ankrd2	2.5019e-07	-1.47173	0.002	0.011	0.00474485
Hey2	6.21301e-06	-1.47052	0.005	0.014	0.11783
RP23-430B14.2	4.87768e-12	-1.47048	0.011	0.031	9.25051e-08
Edn3	0	-1.4687	0.534	0.917	0
Pcsk5	5.54212e-50	-1.46796	0.028	0.105	1.05106e-45
1700112E06Rik	3.34309e-13	-1.46473	0.01	0.031	6.34018e-09
Apol6	1.80349e-08	-1.46451	0.005	0.017	0.000342032
Gli1	2.09599e-18	-1.46148	0.011	0.04	3.97504e-14
Fxyd7	8.19853e-12	-1.46094	0.01	0.03	1.55485e-07
Gm26749	9.89458e-08	-1.46057	0.006	0.017	0.00187651
Mrc2	9.49506e-118	-1.45659	0.116	0.31	1.80074e-113
Arhgef4	8.65069e-15	-1.45294	0.013	0.039	1.6406e-10
Alpk2	1.30208e-07	-1.45137	0.005	0.015	0.00246939
Hs6st3	1.00718e-15	-1.44957	0.007	0.029	1.91011e-11
Gm12204	3.36849e-07	-1.44923	0.005	0.015	0.00638833
Slc16a10	2.59423e-51	-1.4492	0.035	0.118	4.91996e-47
Arl5c	2.49519e-14	-1.44852	0.013	0.037	4.73212e-10
Abca8b	0	-1.44193	0.33	0.723	0
Gstm1	0	-1.43905	0.629	0.957	0
Prrg3	3.26532e-22	-1.43699	0.031	0.075	6.19268e-18
Slc46a2	2.15213e-05	-1.43654	0.005	0.012	0.408151
Fabp3	3.99724e-08	-1.43516	0.008	0.022	0.000758077
Gm42669	1.79187e-06	-1.43498	0.005	0.015	0.0339828
Ackr3	4.94473e-279	-1.43169	0.244	0.617	9.37769e-275
Tmcc3	1.9304e-83	-1.43073	0.093	0.241	3.661e-79
Cadm2	1.09854e-21	-1.4281	0.017	0.052	2.08338e-17
Rasl11b	7.08604e-10	-1.42769	0.011	0.029	1.34387e-05
Htra1	5.40886e-99	-1.42724	0.109	0.281	1.02579e-94
Hif3a	1.03804e-06	-1.42653	0.003	0.012	0.0196864
Srgn	2.10404e-86	-1.42605	0.05	0.183	3.9903e-82
Gm17203	3.26512e-05	-1.41936	0.004	0.011	0.619231
Pde3b	1.13732e-48	-1.41867	0.056	0.147	2.15693e-44
Cntnap1	1.87905e-12	-1.41836	0.008	0.027	3.56362e-08
Usp2	6.338e-195	-1.41492	0.17	0.466	1.202e-190
Ntn5	6.01111e-138	-1.41477	0.152	0.378	1.14001e-133
Lepr	9.91503e-21	-1.41435	0.017	0.053	1.88039e-16
3222401L13Rik	1.23546e-63	-1.41218	0.066	0.18	2.34305e-59
Gm11696	5.74035e-09	-1.41148	0.007	0.02	0.000108866
Dck	8.27306e-25	-1.41092	0.034	0.083	1.56899e-20
Tmem25	5.81508e-05	-1.40892	0.005	0.012	1
Fam131a	3.08661e-21	-1.40867	0.015	0.05	5.85375e-17
Pcolce2	6.16515e-64	-1.40859	0.054	0.163	1.16922e-59
Ppp1r12b	5.46898e-96	-1.40773	0.117	0.288	1.03719e-91
Cped1	3.97933e-32	-1.40676	0.025	0.079	7.54681e-28
Tnfrsf19	1.50766e-59	-1.40637	0.047	0.147	2.85928e-55
Ppp1r26	5.1725e-11	-1.40448	0.009	0.027	9.80964e-07
Lmo2	1.81094e-181	-1.40336	0.169	0.45	3.43444e-177
Fndc3c1	5.63657e-72	-1.40254	0.081	0.21	1.06897e-67
Cd24a	2.63254e-05	-1.39725	0.007	0.017	0.499261
C230057A21Rik	3.32721e-11	-1.39524	0.009	0.027	6.31006e-07
Svip	1.14182e-22	-1.39024	0.025	0.067	2.16546e-18
Proser2	2.98445e-06	-1.38777	0.008	0.02	0.0566001
Arvcf	3.80166e-61	-1.38768	0.062	0.172	7.20984e-57
Map3k6	1.51751e-21	-1.38662	0.015	0.05	2.87795e-17
Zfp462	1.42422e-50	-1.38409	0.062	0.158	2.70104e-46
Znfx1	1.05716e-69	-1.38376	0.078	0.206	2.0049e-65
Shank1	3.28747e-05	-1.38363	0.004	0.012	0.623469
B930036N10Rik	1.15227e-67	-1.37961	0.066	0.185	2.18529e-63
Acyp2	9.6974e-70	-1.37736	0.082	0.21	1.83911e-65
Celsr2	2.30956e-22	-1.37091	0.021	0.06	4.38008e-18
Col4a4	5.90915e-16	-1.36971	0.017	0.045	1.12067e-11
P4htm	1.39889e-20	-1.36803	0.014	0.047	2.653e-16
Dtnbos	0.00010633	-1.36765	0.005	0.012	1
Adamts8	6.14428e-46	-1.36628	0.04	0.12	1.16526e-41
Ankrd6	0.00247956	-1.36507	0.006	0.011	1
Ptprz1	1.36361e-237	-1.36314	0.28	0.621	2.58608e-233
Sln	5.44632e-18	-1.35885	0.023	0.059	1.0329e-13
Hr	8.27511e-61	-1.35719	0.065	0.175	1.56937e-56
Clcn2	3.1993e-11	-1.35705	0.013	0.033	6.06748e-07
B230303O12Rik	4.6816e-16	-1.35693	0.013	0.04	8.87865e-12
Dach1	2.77346e-10	-1.35687	0.012	0.031	5.25987e-06
Hmcn2	0	-1.35604	0.561	0.922	0
Cmpk2	2.93814e-43	-1.35437	0.037	0.113	5.57219e-39
Ptprj	1.12475e-41	-1.35199	0.036	0.109	2.13309e-37
Galnt18	1.719e-47	-1.35173	0.032	0.11	3.26009e-43
Mpp2	3.35046e-29	-1.3514	0.023	0.073	6.35415e-25
Reck	2.32212e-23	-1.34933	0.019	0.059	4.40391e-19
Irx5	2.7176e-14	-1.34763	0.027	0.058	5.15393e-10
Gm21887	1.40217e-24	-1.34457	0.018	0.058	2.65922e-20
Nap1l5	3.29299e-132	-1.34286	0.101	0.315	6.24516e-128
Amot	2.09034e-42	-1.34255	0.038	0.112	3.96433e-38
Nwd1	8.41053e-08	-1.34255	0.006	0.018	0.00159506
Kdm6bos	5.74626e-13	-1.3402	0.009	0.03	1.08978e-08
Eva1c	8.13399e-18	-1.33933	0.011	0.039	1.54261e-13
Rps6ka5	3.75113e-64	-1.33687	0.059	0.172	7.11401e-60
Gm26541	4.59398e-10	-1.33647	0.014	0.033	8.71248e-06
Lgr4	3.80099e-48	-1.33193	0.053	0.143	7.20857e-44
Gm12216	1.38464e-45	-1.32876	0.046	0.129	2.62597e-41
Ank1	9.02023e-144	-1.32207	0.197	0.439	1.71069e-139
Arhgap33	0.000424294	-1.31732	0.004	0.01	1
Pvrl1	6.70527e-113	-1.31697	0.141	0.341	1.27165e-108
4732471J01Rik	7.43882e-12	-1.31655	0.007	0.025	1.41077e-07
Lpl	3.13212e-172	-1.31606	0.29	0.566	5.94007e-168
Jph1	1.22704e-99	-1.31375	0.142	0.324	2.32708e-95
Hsd11b1	0	-1.31165	0.344	0.806	0
C1rl	1.01947e-10	-1.31109	0.01	0.029	1.93342e-06
Ak4	2.11244e-05	-1.31098	0.005	0.013	0.400624
Scx	2.09833e-81	-1.3108	0.11	0.261	3.97949e-77
Nrbp2	3.27693e-179	-1.30966	0.186	0.476	6.2147e-175
Stk32a	0.000294535	-1.30701	0.004	0.011	1
mt-Nd3	0	-1.30694	0.772	0.967	0
Setbp1	1.61694e-92	-1.30572	0.113	0.282	3.06653e-88
Dnaic2	1.52363e-08	-1.30344	0.011	0.027	0.000288957
Pak3	3.6514e-08	-1.29372	0.015	0.033	0.000692488
Pdxk	3.88912e-36	-1.29337	0.05	0.122	7.37571e-32
Bmper	6.24186e-13	-1.2925	0.014	0.037	1.18377e-08
Mapt	7.95894e-167	-1.29022	0.195	0.467	1.50941e-162
Prdm16	6.00382e-10	-1.28951	0.011	0.029	1.13863e-05
Hoxc8	4.03139e-99	-1.28844	0.178	0.367	7.64554e-95
Gm14327	0.000133931	-1.2875	0.004	0.011	1
Eml6	0.000202996	-1.2859	0.006	0.013	1
Cxcl10	0.00184471	-1.28558	0.016	0.025	1
Dcdc2b	0.000169701	-1.28473	0.005	0.012	1
5930412G12Rik	1.46824e-14	-1.27967	0.013	0.038	2.78451e-10
4732419C18Rik	0.00112677	-1.27864	0.013	0.022	1
Prdm8	1.10181e-23	-1.27805	0.032	0.08	2.08957e-19
Gm26649	4.49381e-14	-1.2767	0.014	0.039	8.52251e-10
Prima1	7.56608e-16	-1.27659	0.02	0.05	1.43491e-11
Ccdc69	4.50766e-07	-1.27449	0.006	0.017	0.00854877
Camta1	8.85788e-101	-1.27256	0.239	0.429	1.6799e-96
Doc2a	3.14517e-09	-1.27202	0.005	0.019	5.96481e-05
Zbtb4	1.80843e-188	-1.27161	0.245	0.544	3.42969e-184
Vtn	1.35774e-187	-1.27112	0.192	0.492	2.57496e-183
Trip10	1.54217e-120	-1.2711	0.175	0.39	2.92472e-116
Echdc2	1.57789e-22	-1.26903	0.032	0.077	2.99247e-18
Gm42851	9.15745e-16	-1.26607	0.014	0.041	1.73671e-11
Ptprf	9.57911e-127	-1.26534	0.143	0.363	1.81668e-122
Mlip	1.15912e-28	-1.26465	0.028	0.079	2.19828e-24
Gm26617	3.26024e-05	-1.26398	0.005	0.012	0.618304
Ube4bos1	2.23369e-05	-1.26397	0.006	0.015	0.423619
Slc16a3	9.08857e-07	-1.26268	0.016	0.031	0.0172365
Cog3	9.96804e-30	-1.2623	0.044	0.105	1.89044e-25
Gm17276	2.38601e-07	-1.26129	0.006	0.018	0.00452506
Atp9a	3.52138e-11	-1.26128	0.012	0.032	6.6783e-07
Flt3l	6.46118e-21	-1.26051	0.024	0.064	1.22536e-16
Oas1c	5.27807e-06	-1.26019	0.005	0.014	0.100099
Maml2	7.58718e-26	-1.25931	0.035	0.086	1.43891e-21
Gria3	4.42424e-14	-1.25678	0.016	0.042	8.39057e-10
Rnasek	0.000451319	-1.25497	0.005	0.011	1
Irgm2	1.47737e-18	-1.25016	0.025	0.062	2.80183e-14
Ltbp4	0	-1.24838	0.526	0.872	0
Pth1r	4.20387e-22	-1.24599	0.02	0.058	7.97263e-18
Amy1	5.15849e-05	-1.24564	0.004	0.011	0.978308
Usp54	9.68143e-102	-1.24559	0.122	0.306	1.83608e-97
Plekha2	1.28868e-39	-1.24201	0.062	0.144	2.44399e-35
Slc22a17	1.55693e-49	-1.23827	0.074	0.174	2.95271e-45
Galnt16	1.29322e-57	-1.23612	0.055	0.158	2.45258e-53
Add3	8.93651e-105	-1.23422	0.203	0.403	1.69481e-100
Itpr2	1.45596e-178	-1.23049	0.301	0.585	2.76124e-174
Akna	5.61705e-12	-1.22896	0.017	0.041	1.06527e-07
Man2b2	9.03019e-18	-1.2273	0.021	0.054	1.71258e-13
Med18	1.27803e-08	-1.2261	0.011	0.027	0.000242378
Hfe	2.23512e-44	-1.22594	0.052	0.136	4.2389e-40
mt-Atp8	5.75402e-245	-1.22519	0.387	0.704	1.09125e-240
Gng7	1.60652e-11	-1.22331	0.01	0.029	3.04677e-07
Adcy7	1.05645e-64	-1.22234	0.1	0.228	2.00357e-60
Gm4631	6.61384e-36	-1.22107	0.058	0.133	1.25431e-31
Prkci	7.57315e-62	-1.21886	0.088	0.21	1.43625e-57
Nme3	1.57968e-06	-1.21827	0.011	0.024	0.0299586
Car11	9.13554e-20	-1.21698	0.024	0.062	1.73256e-15
Rab30	1.19127e-20	-1.2149	0.03	0.072	2.25925e-16
2410080I02Rik	1.5499e-53	-1.21137	0.071	0.178	2.93938e-49
Fancd2	7.09186e-23	-1.2106	0.026	0.07	1.34497e-18
Herc3	5.45772e-28	-1.21006	0.035	0.089	1.03506e-23
0610043K17Rik	5.29003e-10	-1.20912	0.008	0.024	1.00325e-05
Card10	2.20523e-99	-1.20876	0.105	0.285	4.18222e-95
Gbp5	3.93134e-12	-1.20725	0.017	0.041	7.45579e-08
Rragb	1.63617e-14	-1.20659	0.015	0.04	3.103e-10
Mab21l1	1.94596e-10	-1.2063	0.015	0.035	3.69051e-06
Prex2	3.42953e-116	-1.20567	0.115	0.317	6.50411e-112
Gstt2	5.58735e-07	-1.20323	0.014	0.028	0.0105964
Pcdhb9	3.90596e-38	-1.19881	0.039	0.108	7.40765e-34
Lars2	1.13732e-113	-1.19859	0.313	0.539	2.15692e-109
Hivep3	6.96689e-69	-1.19835	0.074	0.199	1.32127e-64
Triobp	2.313e-36	-1.19766	0.046	0.117	4.3866e-32
4930565N06Rik	0.000718892	-1.19749	0.005	0.01	1
Pde3a	9.08256e-161	-1.19722	0.204	0.482	1.72251e-156
Dgat2	1.43331e-07	-1.19655	0.012	0.027	0.00271828
Cotl1	6.70627e-42	-1.19614	0.044	0.122	1.27184e-37
Mgat5b	7.54445e-08	-1.19536	0.008	0.022	0.00143081
Lonrf3	9.02086e-11	-1.19518	0.01	0.028	1.71081e-06
Stk40	2.99488e-82	-1.19424	0.115	0.274	5.67979e-78
Plcxd2	0.0207655	-1.19404	0.006	0.011	1
Gm26823	8.28665e-08	-1.19352	0.011	0.026	0.00157156
Tbc1d8	8.89047e-27	-1.19329	0.04	0.096	1.68608e-22
4930578M01Rik	2.18636e-10	-1.19302	0.011	0.029	4.14643e-06
Fblim1	0.00106843	-1.19295	0.007	0.013	1
Isoc2a	1.76643e-13	-1.19178	0.016	0.041	3.35004e-09
4930533K18Rik	4.12273e-05	-1.19152	0.004	0.011	0.781875
Pygm	1.32142e-49	-1.19069	0.085	0.189	2.50607e-45
Trim56	3.14555e-134	-1.18804	0.222	0.464	5.96554e-130
Mob3b	7.40397e-11	-1.18507	0.014	0.034	1.40416e-06
Zfp951	7.69121e-08	-1.18449	0.008	0.022	0.00145864
Sapcd1	1.15418e-17	-1.18397	0.042	0.084	2.1889e-13
Il15ra	2.92597e-24	-1.18268	0.037	0.087	5.54911e-20
Gm16365	2.46676e-14	-1.18257	0.009	0.032	4.67822e-10
E230001N04Rik	8.30067e-09	-1.18127	0.015	0.033	0.000157422
Epb41l1	1.2905e-23	-1.18022	0.036	0.085	2.44743e-19
Iglon5	3.00408e-05	-1.1801	0.01	0.021	0.569724
Dapk1	8.4094e-18	-1.17629	0.026	0.062	1.59484e-13
B3galt2	2.06599e-11	-1.17568	0.012	0.033	3.91816e-07
Dmd	0	-1.17498	0.529	0.866	0
Arrb1	5.82619e-36	-1.17076	0.047	0.119	1.10494e-31
Cacnb4	0.000548578	-1.16855	0.007	0.015	1
Pitpnc1	2.03548e-79	-1.16779	0.133	0.293	3.86028e-75
Irx3	5.01203e-05	-1.16614	0.007	0.015	0.950531
Peli3	0.000344345	-1.16575	0.005	0.011	1
Cyp2j9	7.40996e-21	-1.16507	0.021	0.058	1.4053e-16
9530082P21Rik	4.98969e-14	-1.16443	0.022	0.051	9.46295e-10
Bend7	2.12918e-14	-1.16247	0.023	0.053	4.038e-10
Slc6a9	7.59394e-13	-1.16237	0.017	0.041	1.44019e-08
Nr1d1	3.83062e-205	-1.16104	0.308	0.628	7.26477e-201
Zfp711	2.0448e-13	-1.16086	0.015	0.04	3.87796e-09
Prrt3	4.65983e-08	-1.15739	0.006	0.019	0.000883737
Ebf3	8.83886e-97	-1.15459	0.155	0.344	1.67629e-92
C4b	5.99296e-08	-1.15335	0.012	0.028	0.00113657
Camkmt	6.60535e-08	-1.15216	0.01	0.025	0.00125271
Gm26564	0.001502	-1.14973	0.005	0.011	1
Gm16503	0.000142443	-1.1497	0.003	0.01	1
Nos1	0.000163028	-1.14812	0.006	0.014	1
Stat5b	1.49224e-93	-1.14723	0.167	0.351	2.83003e-89
BC067074	1.4441e-20	-1.14694	0.034	0.079	2.73874e-16
Cd34	4.05871e-264	-1.14602	0.389	0.754	7.69734e-260
Mylk2	1.17484e-38	-1.14557	0.052	0.13	2.22808e-34
Rab11fip3	2.24443e-36	-1.14442	0.061	0.139	4.25657e-32
Gas7	2.11454e-18	-1.14405	0.035	0.076	4.01022e-14
Gm16185	6.19508e-05	-1.14293	0.004	0.012	1
Pfkfb2	3.13571e-09	-1.14077	0.016	0.035	5.94687e-05
Cmss1	5.38968e-30	-1.14005	0.054	0.12	1.02215e-25
Mag	4.36684e-06	-1.13933	0.007	0.017	0.0828171
Pard3bos1	1.26432e-07	-1.13911	0.011	0.025	0.00239779
Lrrc75aos2	4.79807e-08	-1.13607	0.007	0.02	0.000909954
Zhx2	2.21621e-116	-1.13598	0.19	0.411	4.20305e-112
Slc9a6	1.58859e-33	-1.13558	0.06	0.133	3.01275e-29
Brwd1	7.9136e-172	-1.13504	0.409	0.66	1.50082e-167
Crem	1.59135e-84	-1.13329	0.141	0.309	3.018e-80
Gab3	0.00190349	-1.1305	0.004	0.01	1
Scn1b	6.06968e-190	-1.12949	0.325	0.628	1.15111e-185
Zfp964	3.98197e-08	-1.12938	0.01	0.025	0.00075518
Lonrf1	8.8149e-16	-1.12767	0.038	0.077	1.67175e-11
Irf9	5.91579e-65	-1.12764	0.111	0.246	1.12193e-60
Nol4	1.25825e-17	-1.12518	0.027	0.063	2.38627e-13
Pm20d1	6.7896e-14	-1.12472	0.019	0.046	1.28765e-09
Lrig1	3.93668e-161	-1.123	0.282	0.56	7.46591e-157
Helz2	5.98768e-14	-1.1223	0.02	0.048	1.13556e-09
Lag3	2.64791e-05	-1.12221	0.008	0.018	0.502176
Zbtb16	8.64164e-111	-1.1217	0.147	0.36	1.63889e-106
Zfp960	5.09535e-11	-1.12141	0.015	0.037	9.66334e-07
Ntn1	2.56218e-40	-1.12113	0.058	0.14	4.85917e-36
Abca8a	4.33381e-188	-1.11928	0.293	0.604	8.21907e-184
Rnf225	0.00189202	-1.11884	0.005	0.01	1
Cdc25b	2.63527e-43	-1.11837	0.081	0.176	4.99779e-39
Sh3d21	2.22058e-28	-1.11806	0.039	0.097	4.21132e-24
Bmyc	7.17709e-257	-1.11671	0.485	0.799	1.36114e-252
Gm26733	1.28776e-12	-1.11644	0.033	0.064	2.44223e-08
Stxbp1	4.12469e-35	-1.11564	0.053	0.127	7.82248e-31
Smim1	2.19708e-20	-1.11073	0.037	0.081	4.16675e-16
Apoe	0	-1.11035	0.853	0.989	0
Stim2	2.51421e-91	-1.10916	0.203	0.387	4.7682e-87
Mcc	1.46141e-68	-1.10905	0.097	0.235	2.77157e-64
mt-Nd6	2.40316e-101	-1.10827	0.216	0.416	4.55759e-97
Adrb1	2.54857e-49	-1.10816	0.071	0.172	4.83335e-45
C230035I16Rik	2.03557e-12	-1.1077	0.024	0.052	3.86045e-08
2310010G23Rik	0.00133098	-1.10656	0.005	0.011	1
Mllt6	1.49465e-48	-1.10587	0.08	0.184	2.8346e-44
Gm10382	2.26651e-12	-1.10216	0.013	0.035	4.29843e-08
Cyb561d1	1.47157e-08	-1.10184	0.017	0.035	0.000279084
Zfp850	1.26798e-05	-1.10113	0.006	0.015	0.240472
Apoc1	4.90478e-10	-1.10082	0.017	0.038	9.30192e-06
Zdhhc14	5.31741e-13	-1.1008	0.016	0.041	1.00845e-08
Gm11175	2.63207e-06	-1.10065	0.007	0.017	0.0499172
Espn	1.21837e-28	-1.10039	0.041	0.1	2.31065e-24
AI464131	5.98707e-24	-1.10011	0.049	0.104	1.13545e-19
Tspan15	5.19376e-85	-1.09931	0.142	0.313	9.84997e-81
Gli2	2.56508e-57	-1.09817	0.068	0.178	4.86468e-53
Frs3	8.66363e-09	-1.098	0.011	0.028	0.000164306
Arhgap19	0.000957116	-1.09736	0.007	0.014	1
Kcnj13	7.72814e-07	-1.09608	0.014	0.029	0.0146564
Per3	2.70117e-43	-1.09585	0.117	0.22	5.12276e-39
Runx1t1	5.74573e-34	-1.09535	0.042	0.108	1.08968e-29
Mkln1os	2.3683e-06	-1.09397	0.009	0.021	0.0449148
Taf9b	2.88505e-11	-1.09393	0.018	0.041	5.4715e-07
Suox	3.19883e-13	-1.09385	0.022	0.049	6.06657e-09
Ddx26b	8.07134e-104	-1.09324	0.193	0.402	1.53073e-99
Cpeb1	7.16053e-83	-1.09294	0.143	0.312	1.35799e-78
Tspan7	4.52536e-112	-1.09276	0.179	0.395	8.58235e-108
Zfp956	3.60795e-09	-1.09213	0.012	0.03	6.84248e-05
Mmp19	1.3777e-17	-1.09194	0.022	0.057	2.61281e-13
Hist4h4	9.65428e-19	-1.08949	0.033	0.074	1.83093e-14
Dok4	9.19046e-09	-1.08946	0.016	0.035	0.000174297
Tgfbr3	0	-1.08913	0.589	0.903	0
Map2	2.4454e-200	-1.087	0.445	0.724	4.63771e-196
Gm42418	1.68812e-202	-1.08497	0.994	1	3.20152e-198
Klhl36	5.57498e-28	-1.0847	0.036	0.092	1.0573e-23
Lss	1.26963e-21	-1.08366	0.034	0.08	2.40785e-17
Cisd3	4.69443e-39	-1.08332	0.069	0.154	8.90299e-35
Lifr	9.56864e-82	-1.0822	0.157	0.327	1.81469e-77
C1qtnf4	8.25337e-15	-1.08194	0.025	0.057	1.56525e-10
Nox1	0.0106944	-1.08121	0.005	0.01	1
Pik3r1	3.22778e-244	-1.08095	0.447	0.774	6.12149e-240
Atn1.1	1.68376e-71	-1.07988	0.124	0.272	3.19326e-67
Sox6os	0.000668452	-1.07863	0.005	0.011	1
Adgrg2	4.20497e-07	-1.0784	0.013	0.028	0.00797473
Cyp27a1	1.15607e-19	-1.0773	0.02	0.056	2.19248e-15
Gm32569	2.77798e-10	-1.07692	0.01	0.027	5.26843e-06
Tcaf2	3.47886e-47	-1.07629	0.082	0.184	6.59766e-43
Atl2	1.08759e-115	-1.07432	0.229	0.456	2.06262e-111
Gjc2	4.80042e-38	-1.07397	0.061	0.142	9.104e-34
Atp8a1	7.30343e-21	-1.07354	0.04	0.087	1.3851e-16
Dpt	0	-1.07235	0.671	0.941	0
Arsb	2.41978e-30	-1.07214	0.048	0.113	4.58912e-26
Mir143hg	4.91738e-11	-1.0719	0.017	0.039	9.32582e-07
Foxj2	5.62281e-49	-1.0707	0.09	0.197	1.06637e-44
Gm9968	2.54562e-12	-1.07057	0.018	0.042	4.82777e-08
Plekhb2	4.90964e-31	-1.06891	0.052	0.119	9.31113e-27
Pcdh17	4.20111e-18	-1.06759	0.059	0.108	7.9674e-14
Rbms3	1.69415e-217	-1.06594	0.464	0.744	3.21296e-213
Map1b	1.72134e-253	-1.06593	0.764	0.915	3.26452e-249
Hoxaas3	5.54496e-07	-1.0658	0.014	0.029	0.010516
BC048403	4.7523e-11	-1.06421	0.014	0.035	9.01273e-07
Gm10401	0.00151202	-1.06405	0.007	0.013	1
Focad	2.84859e-26	-1.06362	0.059	0.121	5.40236e-22
Nckap5los	9.5615e-07	-1.06335	0.008	0.02	0.0181334
Gm8923	0.00227142	-1.06333	0.007	0.013	1
Ahdc1	1.97532e-123	-1.06293	0.255	0.485	3.74619e-119
Epb41	3.91536e-35	-1.06198	0.067	0.146	7.42548e-31
Gng10	2.88272e-10	-1.06152	0.024	0.048	5.46708e-06
Spata2l	0.00166747	-1.06086	0.005	0.011	1
Gm10558	0.000463567	-1.05882	0.004	0.01	1
Smpdl3b	2.41786e-09	-1.05788	0.02	0.041	4.58548e-05
Aldh2	0	-1.05741	0.64	0.903	0
2810405F17Rik	2.55554e-37	-1.05728	0.07	0.154	4.84659e-33
2310040G24Rik	1.49846e-15	-1.0507	0.039	0.077	2.84184e-11
Lmod2	3.26579e-12	-1.05069	0.074	0.115	6.19357e-08
Slc7a2	1.12164e-105	-1.04949	0.199	0.411	2.1272e-101
Pstpip2	5.42257e-16	-1.04918	0.027	0.061	1.02839e-11
Rab3il1	3.21583e-28	-1.04908	0.041	0.1	6.09883e-24
Gm6297	0.000284804	-1.04759	0.007	0.015	1
Nfib	0	-1.0468	0.909	0.995	0
9130221H12Rik	5.39633e-10	-1.0466	0.014	0.034	1.02341e-05
Mss51	1.05564e-06	-1.04656	0.012	0.025	0.0200202
Phf24	2.55212e-06	-1.04595	0.004	0.012	0.0484009
Pcdhga12	9.24733e-25	-1.04578	0.049	0.105	1.75376e-20
Gm21994	0.000352136	-1.04539	0.008	0.015	1
Hdgfrp3	1.83578e-100	-1.04532	0.169	0.371	3.48157e-96
Slc15a2	1.93221e-10	-1.04473	0.015	0.036	3.66444e-06
Ikzf4	7.36828e-26	-1.04469	0.04	0.095	1.39739e-21
Lnx2	3.4689e-18	-1.0439	0.027	0.064	6.57877e-14
Pcdhb2	1.67822e-09	-1.04389	0.01	0.027	3.18275e-05
Myh10	1.86742e-43	-1.04387	0.121	0.226	3.54156e-39
Sorbs3	2.59155e-34	-1.04315	0.052	0.124	4.91487e-30
3110021N24Rik	2.19813e-47	-1.04265	0.078	0.18	4.16875e-43
Prkag2	3.29234e-22	-1.04132	0.044	0.094	6.24393e-18
Abca2	3.22039e-22	-1.04061	0.036	0.083	6.10747e-18
Gfpt2	1.59584e-35	-1.0393	0.05	0.123	3.02652e-31
2310030G06Rik	3.36742e-09	-1.03792	0.014	0.033	6.38631e-05
St3gal5	1.64243e-245	-1.03767	0.568	0.833	3.11488e-241
Capn12	4.22123e-07	-1.03716	0.008	0.02	0.00800556
Satb1	4.19736e-40	-1.03686	0.075	0.164	7.96029e-36
Rbfox1	0.000194499	-1.03658	0.016	0.027	1
Dock6	5.35248e-14	-1.03648	0.039	0.075	1.0151e-09
Stard5	3.33299e-12	-1.03614	0.016	0.039	6.32102e-08
Tnfaip6	3.57032e-19	-1.036	0.02	0.056	6.7711e-15
Eya4	3.28502e-38	-1.03549	0.073	0.158	6.23003e-34
Arhgap26	3.93277e-07	-1.03399	0.015	0.03	0.0074585
Col16a1	1.43396e-23	-1.03383	0.05	0.105	2.71951e-19
Pcgf2	4.51874e-31	-1.03367	0.058	0.128	8.5698e-27
Rab42	2.94319e-09	-1.03359	0.022	0.044	5.58176e-05
H2-Q10	8.28885e-27	-1.03292	0.039	0.094	1.57198e-22
Dhdh	1.43224e-13	-1.03215	0.02	0.048	2.71624e-09
B230398E01Rik	4.31157e-06	-1.03112	0.005	0.013	0.081769
Gm15879	0.00095176	-1.03022	0.006	0.012	1
Adgrl1	8.90092e-25	-1.0293	0.049	0.106	1.68806e-20
Bche	6.70092e-21	-1.029	0.045	0.094	1.27083e-16
Piezo1	7.08689e-94	-1.02801	0.204	0.398	1.34403e-89
Arhgef6	1.05948e-65	-1.02783	0.115	0.255	2.0093e-61
Ankrd29	3.26178e-93	-1.02695	0.144	0.335	6.18597e-89
AY074887	0.00166165	-1.02682	0.007	0.013	1
Lhfpl4	9.34461e-23	-1.02665	0.033	0.079	1.77221e-18
Cxcr4	4.40857e-104	-1.0263	0.245	0.459	8.36086e-100
Pcdhga8	9.15872e-06	-1.02226	0.007	0.017	0.173695
C1s1	7.18751e-08	-1.02199	0.017	0.035	0.00136311
Trim5	5.62544e-08	-1.02114	0.017	0.035	0.00106687
Rnf165	2.22459e-31	-1.02096	0.055	0.124	4.21893e-27
Unc13b	2.23213e-05	-1.02055	0.01	0.021	0.423323
Cxcl12	1.80921e-46	-1.02033	0.125	0.238	3.43117e-42
Ovgp1	2.80665e-05	-1.01917	0.011	0.022	0.532282
Adora1	1.26195e-05	-1.01828	0.01	0.021	0.239329
Mllt3	9.20236e-58	-1.0181	0.138	0.272	1.74523e-53
Abtb2	6.6292e-07	-1.01797	0.012	0.026	0.0125723
Tef	1.47601e-71	-1.01756	0.231	0.393	2.79925e-67
9430020K01Rik	1.31597e-55	-1.01734	0.099	0.218	2.49573e-51
Sp140	2.93388e-11	-1.01491	0.015	0.037	5.56411e-07
Zfp961	1.25973e-09	-1.01362	0.029	0.054	2.38908e-05
Rnaset2b	5.27833e-91	-1.01305	0.22	0.41	1.00104e-86
Cx3cl1	7.093e-15	-1.01272	0.026	0.059	1.34519e-10
Nr1h3	7.17307e-20	-1.00483	0.018	0.053	1.36037e-15
Nptxr	1.22439e-08	-1.0048	0.017	0.035	0.000232205
Esr1	1.34816e-196	-1.00464	0.452	0.734	2.55679e-192
Gm16279	0.00636391	-1.00462	0.007	0.013	1
Mrgprf	1.74215e-14	-1.00458	0.017	0.044	3.30399e-10
Rinl	6.74581e-07	-1.00382	0.012	0.026	0.0127934
Trank1	4.90668e-26	-1.0035	0.041	0.096	9.30551e-22
Gm13075	4.11071e-05	-1.00309	0.007	0.017	0.779596
Mpdz	6.18295e-155	-1.00284	0.349	0.618	1.1726e-150
Nav2	1.34718e-96	-1.00244	0.152	0.351	2.55492e-92
Psen2	5.61535e-62	-1.00092	0.173	0.318	1.06495e-57
Pax7	0	-1.00042	0.87	0.992	0
Sipa1l3	4.52175e-55	-1.00021	0.119	0.244	8.57549e-51
Gm43118	0.00114877	-0.999809	0.004	0.01	1
Eml5	5.35732e-18	-0.999102	0.025	0.061	1.01602e-13
Cyp2e1	1.49322e-07	-0.998762	0.01	0.024	0.00283189
Gm26981	9.72864e-13	-0.998302	0.019	0.044	1.84504e-08
Gm13709	6.26746e-11	-0.99758	0.016	0.038	1.18862e-06
Cebpa	2.67836e-37	-0.997475	0.096	0.188	5.0795e-33
Chst8	6.6675e-06	-0.996456	0.007	0.017	0.126449
Itpr1	1.29619e-47	-0.996246	0.095	0.203	2.45822e-43
A530013C23Rik	2.09128e-09	-0.994825	0.016	0.036	3.96612e-05
Arl4d	8.91302e-80	-0.993835	0.144	0.315	1.69036e-75
Prkar2b	1.20844e-38	-0.993395	0.101	0.194	2.2918e-34
Dbx1	1.72331e-06	-0.993287	0.029	0.048	0.0326825
Gm11266	1.24037e-16	-0.992792	0.029	0.066	2.35237e-12
Prrc2b	9.28626e-170	-0.988737	0.424	0.687	1.76114e-165
Rnaset2a	2.55176e-89	-0.98823	0.212	0.4	4.83941e-85
Hist1h4h	2.11743e-17	-0.987749	0.032	0.07	4.01571e-13
Tmem88	7.59159e-14	-0.987216	0.024	0.054	1.43975e-09
Pax3	2.41152e-25	-0.987085	0.074	0.141	4.57344e-21
Dab2	1.1266e-19	-0.98601	0.053	0.103	2.13659e-15
Ret	5.43313e-54	-0.984763	0.106	0.226	1.03039e-49
Slc7a14	0.00732472	-0.984596	0.006	0.011	1
Fgf11	8.25496e-34	-0.983291	0.085	0.168	1.56555e-29
Crtc1	2.21766e-32	-0.982154	0.076	0.153	4.20579e-28
Arhgef17	1.06144e-27	-0.981845	0.073	0.141	2.01302e-23
Gm26767	4.70105e-08	-0.981785	0.016	0.034	0.000891554
Clip1	3.21258e-90	-0.979933	0.263	0.455	6.09265e-86
Fam213b	3.49458e-86	-0.979289	0.174	0.358	6.62747e-82
Ldhd	0.00146429	-0.979186	0.006	0.012	1
Slc16a6	3.87704e-06	-0.978417	0.014	0.028	0.073528
Mtmr4	1.2966e-19	-0.976545	0.046	0.093	2.45901e-15
B230208H11Rik	0.00011837	-0.976181	0.011	0.021	1
C2cd5	7.07294e-28	-0.975939	0.068	0.137	1.34138e-23
Gdnf	0.03068	-0.975846	0.014	0.02	1
Disp1	8.74308e-27	-0.974837	0.075	0.143	1.65813e-22
Bloc1s1	3.60998e-94	-0.974759	0.25	0.446	6.84632e-90
Zfp229	4.32005e-13	-0.974464	0.034	0.066	8.19297e-09
Igtp	6.09348e-20	-0.974419	0.037	0.081	1.15563e-15
Cryl1	8.46552e-14	-0.973968	0.021	0.05	1.60549e-09
Fam168a	9.77806e-112	-0.973932	0.299	0.522	1.85441e-107
Hoxc4	1.49872e-40	-0.973576	0.098	0.195	2.84232e-36
Iqsec2	4.5828e-16	-0.973319	0.033	0.069	8.69128e-12
C030039L03Rik	2.98088e-11	-0.97273	0.036	0.065	5.65325e-07
Gpx3	0	-0.971196	0.831	0.995	0
Tubg2	1.96473e-08	-0.97064	0.018	0.037	0.00037261
Palm	1.79156e-38	-0.968124	0.11	0.206	3.39769e-34
Chadl	6.50561e-09	-0.966433	0.021	0.042	0.000123379
Hid1	2.34451e-11	-0.965998	0.027	0.055	4.44637e-07
Jade2	1.82667e-33	-0.965604	0.047	0.116	3.46427e-29
Cecr2	1.48903e-90	-0.965545	0.211	0.409	2.82395e-86
Rffl	6.21808e-26	-0.965506	0.043	0.099	1.17926e-21
Sh3bgr	2.5432e-50	-0.965108	0.109	0.226	4.82317e-46
Pcdhgb6	9.11628e-06	-0.965082	0.012	0.025	0.17289
Gm15179	2.17613e-05	-0.964322	0.005	0.014	0.412704
5430403G16Rik	1.0113e-06	-0.964069	0.012	0.026	0.0191794
Sowahc	1.19984e-73	-0.963521	0.193	0.366	2.2755e-69
Pcdhb3	2.54906e-07	-0.96352	0.012	0.026	0.0048343
Sall2	7.86701e-18	-0.963165	0.037	0.078	1.49198e-13
Kcna2	0.00993893	-0.962218	0.006	0.01	1
Tdrkh	7.16188e-06	-0.96196	0.012	0.025	0.135825
Eif2ak3	4.4339e-24	-0.961431	0.05	0.106	8.4089e-20
H2-Q6	0.0010752	-0.961084	0.006	0.012	1
Amer2	1.48876e-16	-0.959218	0.025	0.06	2.82343e-12
Lrba	4.51036e-29	-0.958882	0.078	0.151	8.5539e-25
Zic1	1.70009e-12	-0.958621	0.043	0.077	3.22421e-08
Bhlhe41	1.30587e-59	-0.95728	0.177	0.319	2.47658e-55
Dusp3	6.53564e-137	-0.956647	0.36	0.606	1.23948e-132
Tex26	5.29817e-08	-0.956475	0.01	0.025	0.0010048
Fhad1	1.5878e-48	-0.956313	0.117	0.232	3.01127e-44
AI480526	2.01886e-10	-0.955865	0.028	0.054	3.82876e-06
Pcsk4	2.25025e-08	-0.955056	0.015	0.033	0.00042676
Magi3	2.16208e-33	-0.953653	0.086	0.17	4.10038e-29
Pdzd4	1.21401e-12	-0.953477	0.025	0.053	2.30237e-08
Zfp395	6.18703e-57	-0.951326	0.144	0.278	1.17337e-52
Zfp93	1.6168e-05	-0.949977	0.013	0.025	0.306625
Zfp689	3.2421e-05	-0.949809	0.013	0.025	0.614865
Dis3l2	2.30487e-82	-0.949639	0.205	0.386	4.37118e-78
Trf	2.8286e-59	-0.948843	0.121	0.254	5.36444e-55
Gm17227	1.37488e-05	-0.94862	0.009	0.02	0.260747
Mtap7d3	1.98356e-14	-0.948451	0.041	0.079	3.76182e-10
Cand2	6.7737e-13	-0.948396	0.044	0.079	1.28463e-08
Dmxl2	2.34801e-19	-0.947542	0.036	0.08	4.45299e-15
Ccdc60	3.61529e-06	-0.947454	0.006	0.015	0.068564
Ddx60	1.2295e-10	-0.946898	0.025	0.05	2.33174e-06
Zfp97	2.01457e-09	-0.945801	0.015	0.034	3.82063e-05
Gm13620	1.79278e-05	-0.944794	0.011	0.022	0.34
Stat2	6.95957e-22	-0.944516	0.063	0.12	1.31988e-17
Gbe1	1.78974e-59	-0.944204	0.115	0.247	3.39425e-55
Npas2	9.62808e-32	-0.943415	0.045	0.111	1.82597e-27
Hist1h3f	0.000882745	-0.942147	0.011	0.019	1
Snx25	3.38671e-17	-0.941615	0.039	0.08	6.4229e-13
Mkl1	1.97605e-14	-0.941609	0.034	0.069	3.74759e-10
2810021J22Rik	3.97369e-09	-0.940879	0.026	0.049	7.53611e-05
Gm12355	0.000595731	-0.940549	0.005	0.012	1
Vwa3b	8.36899e-07	-0.93881	0.008	0.021	0.0158718
Gm26802	9.17979e-98	-0.938633	0.173	0.371	1.74095e-93
Sntg2	0.000668188	-0.938022	0.007	0.014	1
Hdac4	6.1971e-103	-0.937596	0.251	0.468	1.17528e-98
Lipe	4.37163e-38	-0.937046	0.079	0.167	8.2908e-34
Ehd3	3.82559e-37	-0.936148	0.082	0.17	7.25523e-33
Pou5f1	0.000536212	-0.9359	0.009	0.017	1
Gm26867	6.88677e-05	-0.935603	0.007	0.016	1
Tmem8b	1.558e-25	-0.935304	0.058	0.118	2.95475e-21
Plcl2	3.15505e-31	-0.934946	0.072	0.148	5.98354e-27
Zmat1	6.01848e-15	-0.93431	0.045	0.084	1.1414e-10
Gm10516	0.00991899	-0.933798	0.006	0.01	1
Alpl	9.56349e-08	-0.933456	0.007	0.019	0.00181372
Malt1	1.85582e-09	-0.933435	0.031	0.056	3.51956e-05
Sec14l1	1.88744e-78	-0.932351	0.222	0.398	3.57953e-74
4930540M05Rik	0.0457599	-0.931848	0.006	0.01	1
Nebl	2.40866e-23	-0.931714	0.027	0.072	4.56802e-19
Cmtr2	1.67749e-05	-0.93079	0.016	0.029	0.318136
Naaladl2	3.32576e-11	-0.930303	0.016	0.038	6.3073e-07
Gm15648	1.66743e-15	-0.929618	0.039	0.077	3.16228e-11
Gstm4	1.25235e-13	-0.929021	0.035	0.069	2.37509e-09
Pbld2	0.00291132	-0.9281	0.007	0.012	1
Stard4	6.41964e-13	-0.928047	0.038	0.072	1.21749e-08
Tm7sf2	5.44903e-06	-0.927491	0.01	0.021	0.103341
Abhd14b	7.99881e-37	-0.92718	0.077	0.163	1.51697e-32
C1ra	3.88743e-25	-0.926579	0.04	0.095	7.37251e-21
Ccl11	3.55896e-12	-0.926237	0.052	0.088	6.74957e-08
Gm6793	2.2492e-06	-0.923624	0.024	0.041	0.0426561
Nlgn2	4.92979e-43	-0.923498	0.112	0.218	9.34934e-39
Sort1	1.95736e-23	-0.923467	0.062	0.12	3.71213e-19
Rai1	4.639e-38	-0.923038	0.091	0.183	8.79787e-34
Gm29417	6.01632e-08	-0.922254	0.013	0.029	0.00114099
Adcyap1r1	8.15281e-05	-0.921882	0.009	0.019	1
Zfp287	3.6283e-12	-0.921494	0.019	0.044	6.88107e-08
Dock9	4.80299e-32	-0.921446	0.083	0.164	9.10888e-28
Lamc2	1.95009e-11	-0.920967	0.018	0.042	3.69835e-07
Zfp3	4.64054e-10	-0.920634	0.026	0.05	8.80078e-06
Lrrc16a	9.73049e-14	-0.920229	0.032	0.066	1.84539e-09
Zfp300	0.00996605	-0.919941	0.006	0.01	1
B230322F03Rik	0.0259036	-0.919518	0.006	0.01	1
Fam219a	6.72931e-09	-0.918493	0.019	0.039	0.000127621
Kifc2	1.69183e-06	-0.918407	0.016	0.031	0.0320856
Zc3h7b	2.1711e-61	-0.917676	0.171	0.317	4.11749e-57
Khk	6.16444e-24	-0.917573	0.058	0.117	1.16909e-19
Klhl30	0.0168668	-0.917409	0.009	0.015	1
CAAA01147332.1	6.44557e-24	-0.916783	0.059	0.119	1.2224e-19
Ovca2	2.08003e-06	-0.916719	0.013	0.027	0.0394479
Gm28933	2.87755e-09	-0.916626	0.015	0.034	5.45728e-05
Gm15892	2.9736e-05	-0.916213	0.01	0.021	0.563944
Adarb1	1.11279e-63	-0.916035	0.164	0.314	2.11041e-59
Crlf1	0	-0.915295	0.628	0.967	0
Il1r1	1.66673e-42	-0.914487	0.097	0.2	3.16096e-38
Slc4a3	4.61832e-31	-0.913387	0.08	0.158	8.75865e-27
Zc3h12b	5.17118e-16	-0.913083	0.041	0.081	9.80715e-12
Numb	1.64027e-91	-0.912165	0.175	0.372	3.11076e-87
Zfp341	0.00279067	-0.911657	0.009	0.016	1
Hist2h2bb.1	0.00227605	-0.911289	0.006	0.012	1
Ache	7.44384e-05	-0.910442	0.008	0.017	1
Gpr155	6.7104e-50	-0.910408	0.128	0.25	1.27263e-45
Tuba4a	2.0852e-09	-0.909182	0.02	0.042	3.95458e-05
Stap1	0.00132985	-0.909056	0.004	0.01	1
Gne	4.91109e-09	-0.90884	0.03	0.054	9.31388e-05
Cog5	4.6105e-10	-0.908582	0.028	0.054	8.74381e-06
Sik1	2.08739e-132	-0.907672	0.356	0.606	3.95874e-128
Optn	8.93054e-06	-0.90761	0.015	0.028	0.169368
Ids	7.14902e-46	-0.907064	0.113	0.225	1.35581e-41
Zfp467	2.59319e-12	-0.90682	0.023	0.05	4.91798e-08
Kif5a	6.89704e-06	-0.906143	0.011	0.023	0.130802
Arxes2	0.000836936	-0.905504	0.006	0.012	1
Tox3	0.0008214	-0.903273	0.02	0.031	1
Phykpl	2.20675e-58	-0.903017	0.17	0.312	4.1851e-54
Tex2	7.01668e-14	-0.902684	0.029	0.061	1.33071e-09
Cerk	2.67499e-52	-0.902666	0.122	0.246	5.07311e-48
Exd1	1.19876e-07	-0.902399	0.007	0.019	0.00227345
Thsd4	1.037e-54	-0.901692	0.168	0.306	1.96666e-50
Pard3b	7.13556e-53	-0.901403	0.163	0.295	1.35326e-48
Tnfrsf21	9.6622e-12	-0.900434	0.034	0.065	1.83244e-07
Ppfibp2	2.08657e-19	-0.899644	0.05	0.098	3.95718e-15
Syngap1	6.21632e-06	-0.899548	0.009	0.021	0.117892
Ttbk2	9.97051e-31	-0.899387	0.084	0.162	1.89091e-26
Arhgap44	0.000188559	-0.898474	0.01	0.019	1
Tmem178b	7.83357e-10	-0.897381	0.032	0.059	1.48564e-05
Retsat	8.7853e-11	-0.897072	0.035	0.064	1.66613e-06
Gm37305	8.25788e-13	-0.896752	0.028	0.058	1.56611e-08
Rfx5	1.26483e-23	-0.896703	0.069	0.131	2.39875e-19
Lefty1	1.14997e-27	-0.896375	0.073	0.143	2.18091e-23
Rnf31	2.3261e-30	-0.896183	0.071	0.145	4.41145e-26
Dhtkd1	6.07916e-11	-0.895725	0.025	0.051	1.15291e-06
A930029G22Rik	9.45653e-05	-0.895479	0.015	0.026	1
Filip1l	4.39148e-242	-0.895227	0.633	0.871	8.32844e-238
Fzd7	2.20631e-09	-0.895	0.026	0.05	4.18427e-05
Rtel1	4.45153e-09	-0.89465	0.035	0.06	8.44233e-05
4933408B17Rik	0.00212766	-0.894214	0.017	0.026	1
4932435O22Rik	3.51125e-05	-0.890109	0.015	0.028	0.665908
6430548M08Rik	1.8245e-45	-0.889341	0.139	0.255	3.46016e-41
Cbx7	3.96038e-45	-0.889316	0.114	0.227	7.51086e-41
Slc16a2	6.96912e-64	-0.888906	0.144	0.294	1.32169e-59
Slc2a12	1.4897e-49	-0.88862	0.113	0.232	2.82522e-45
Sec1	2.737e-30	-0.887621	0.055	0.124	5.19073e-26
Dlg4	1.00038e-10	-0.887417	0.031	0.058	1.89723e-06
Zgrf1	1.21955e-09	-0.887328	0.022	0.044	2.31287e-05
Smcr8	4.3996e-15	-0.886792	0.041	0.079	8.34383e-11
Garnl3	1.4477e-33	-0.88601	0.084	0.167	2.74556e-29
Zc3h11a	7.61377e-37	-0.885915	0.099	0.191	1.44395e-32
Wipf1	4.66731e-93	-0.885838	0.301	0.5	8.85155e-89
Crtc2	3.79969e-24	-0.885668	0.063	0.125	7.20611e-20
Zswim3	0.000746982	-0.883752	0.006	0.013	1
Cbarp	3.34939e-05	-0.883167	0.02	0.033	0.635212
Tap2	3.01586e-57	-0.882603	0.188	0.332	5.71957e-53
Gm43598	0.000742777	-0.882531	0.005	0.01	1
Slc18a2	3.48367e-05	-0.882299	0.009	0.019	0.660678
Lrfn3	3.98709e-08	-0.88194	0.021	0.041	0.000756152
Gdpd3	0.000957317	-0.88125	0.006	0.012	1
Tmem170b	6.64484e-14	-0.8807	0.038	0.074	1.26019e-09
Gm15013	0.0310574	-0.880522	0.006	0.01	1
Unc13d	0.00136054	-0.879257	0.005	0.011	1
Scrn3	1.62047e-27	-0.878584	0.078	0.15	3.07322e-23
Lzts3	3.29615e-09	-0.877862	0.019	0.039	6.25114e-05
Abcb10	2.97552e-29	-0.877848	0.099	0.178	5.64308e-25
Acsf2	8.48227e-18	-0.876806	0.052	0.099	1.60866e-13
Micall1	4.64545e-24	-0.876793	0.062	0.122	8.81009e-20
Gm43915	0.00151139	-0.87587	0.005	0.01	1
Ubox5	8.81889e-06	-0.875861	0.019	0.034	0.16725
Fktn	7.74387e-52	-0.875679	0.165	0.296	1.46863e-47
Spink10	0.022364	-0.875228	0.006	0.01	1
Bdh2	1.04875e-21	-0.875186	0.049	0.102	1.98896e-17
Adamts1	2.02752e-120	-0.874536	0.438	0.678	3.8452e-116
Gnptab	6.87223e-20	-0.872432	0.066	0.121	1.30332e-15
Hnrnph1	3.2757e-221	-0.87182	0.617	0.86	6.21236e-217
Nacc2	6.167e-35	-0.871778	0.112	0.204	1.16957e-30
Npr2	2.86302e-32	-0.871516	0.085	0.167	5.42972e-28
Prodh	3.18867e-28	-0.871417	0.059	0.126	6.04731e-24
Emx2os	1.87192e-07	-0.870847	0.013	0.028	0.0035501
Usp32	1.39333e-26	-0.870289	0.078	0.147	2.64245e-22
Megf9	8.47375e-15	-0.867734	0.046	0.086	1.60705e-10
Galnt7	2.13075e-12	-0.867658	0.038	0.071	4.04097e-08
Stard9	8.10924e-26	-0.867537	0.079	0.148	1.53792e-21
Gm14443	0.0010552	-0.867367	0.012	0.02	1
Rpusd3	6.99239e-05	-0.866737	0.012	0.023	1
Hist1h4d	4.15487e-49	-0.866718	0.181	0.308	7.8797e-45
Hoxa3	4.91406e-10	-0.865097	0.028	0.053	9.31952e-06
Zfp101	1.39336e-20	-0.865073	0.072	0.13	2.64251e-16
Fgf2	1.09224e-14	-0.86507	0.03	0.064	2.07142e-10
Kbtbd7	4.743e-18	-0.864988	0.04	0.083	8.9951e-14
Slc2a9	0.00107004	-0.864	0.008	0.015	1
Wdr91	5.26021e-30	-0.863903	0.082	0.159	9.97598e-26
Sobp	6.76155e-51	-0.863373	0.141	0.27	1.28233e-46
Cyp26a1	1.52202e-06	-0.863084	0.002	0.01	0.0288651
Sox5	1.86556e-27	-0.861627	0.071	0.14	3.53804e-23
Parp10	5.31028e-12	-0.860155	0.027	0.056	1.00709e-07
Il11ra1	1.23847e-216	-0.860076	0.393	0.764	2.34875e-212
Por	1.57395e-112	-0.859673	0.366	0.593	2.985e-108
Erap1	1.2103e-20	-0.857402	0.054	0.106	2.29532e-16
Ccdc8	9.7903e-66	-0.857055	0.261	0.421	1.85673e-61
Zfp36	5.74671e-97	-0.855636	0.623	0.763	1.08986e-92
Hyal3	0.000109277	-0.855635	0.008	0.017	1
Hcn3	0.00532114	-0.855505	0.005	0.01	1
Heyl	5.97065e-198	-0.853745	0.621	0.865	1.13233e-193
Per2	6.34052e-12	-0.853721	0.038	0.07	1.20248e-07
Ptprg	7.46006e-86	-0.853627	0.289	0.484	1.4148e-81
Pkd1	1.74783e-71	-0.85357	0.211	0.382	3.31476e-67
9830147E19Rik	0.0862035	-0.853156	0.007	0.011	1
Ar	4.07341e-95	-0.852484	0.334	0.544	7.72522e-91
Axin2	4.14056e-09	-0.852263	0.031	0.056	7.85258e-05
Mblac2	6.02055e-37	-0.851436	0.118	0.217	1.1418e-32
Cmip	1.27798e-69	-0.850741	0.251	0.422	2.4237e-65
Gm26899	0.00176212	-0.850441	0.013	0.021	1
Gm17435	0.00108499	-0.850179	0.005	0.011	1
Foxo1	2.60186e-146	-0.848943	0.405	0.676	4.93443e-142
Gnai1	1.23336e-20	-0.848727	0.053	0.105	2.33907e-16
4933431E20Rik	3.39752e-12	-0.84848	0.034	0.065	6.4434e-08
Adcy9	1.59152e-11	-0.848169	0.035	0.065	3.01832e-07
Cdkl2	8.56952e-13	-0.848113	0.039	0.073	1.62521e-08
Lurap1	6.44662e-08	-0.847685	0.013	0.029	0.0012226
Nol4l	0.397441	-0.847455	0.01	0.012	1
Nudt4	4.11796e-57	-0.846174	0.352	0.492	7.80971e-53
Tbc1d4	2.44605e-05	-0.845483	0.017	0.03	0.463894
Trim29	1.12482e-05	-0.845355	0.008	0.018	0.213323
Lrp6	4.47418e-116	-0.844787	0.438	0.664	8.48528e-112
Cdkl5	1.22784e-09	-0.844062	0.038	0.066	2.32861e-05
Zfhx3	2.16231e-120	-0.843854	0.504	0.706	4.10083e-116
Pcnx	1.73053e-24	-0.843582	0.09	0.159	3.28196e-20
Tmem184b	1.94635e-31	-0.842827	0.107	0.192	3.69124e-27
Vars2	1.70617e-11	-0.842076	0.038	0.069	3.23576e-07
Plagl2	6.03443e-14	-0.841473	0.042	0.079	1.14443e-09
2900060B14Rik	3.19126e-18	-0.841337	0.063	0.115	6.05222e-14
Egf	0.000803478	-0.840671	0.012	0.02	1
2810474O19Rik	4.21671e-43	-0.840392	0.489	0.601	7.99699e-39
Slfn8	0.00234559	-0.839726	0.019	0.029	1
Arrdc3	1.21586e-18	-0.839252	0.05	0.098	2.30588e-14
Reep6	0.00860511	-0.83906	0.005	0.01	1
Sarm1	5.08502e-10	-0.836069	0.02	0.042	9.64374e-06
Zkscan8	6.37112e-33	-0.835484	0.103	0.191	1.20828e-28
Rps6ka3	2.78107e-71	-0.83528	0.23	0.403	5.2743e-67
Sim2	2.50139e-19	-0.834053	0.062	0.115	4.74389e-15
Fan1	6.42485e-07	-0.833792	0.025	0.044	0.0121847
Kantr	0.000213757	-0.833458	0.012	0.022	1
Entpd2	2.70725e-59	-0.829857	0.143	0.288	5.13429e-55
Slc9a7	3.18468e-15	-0.829672	0.029	0.064	6.03974e-11
Ercc6	1.74916e-22	-0.829597	0.076	0.138	3.31728e-18
Esyt1	2.41923e-23	-0.829569	0.085	0.15	4.58808e-19
Ranbp6	1.41041e-18	-0.829497	0.057	0.106	2.67484e-14
Hoxc11	2.20779e-34	-0.829218	0.146	0.244	4.18708e-30
Tst	1.59889e-56	-0.829142	0.16	0.302	3.0323e-52
Eif4g3	1.93122e-105	-0.828903	0.397	0.608	3.66255e-101
Adi1	1.21362e-16	-0.827664	0.043	0.084	2.30163e-12
Pcdhga6	2.95196e-14	-0.827233	0.039	0.075	5.5984e-10
Eme2	1.10421e-08	-0.826961	0.019	0.039	0.000209414
Pde4b	7.20014e-236	-0.826763	0.66	0.896	1.36551e-231
mt-Nd2	0	-0.826416	0.996	0.999	0
Gm29994	7.48262e-07	-0.826322	0.008	0.02	0.0141908
Mamld1	0.00737338	-0.826066	0.006	0.011	1
Dennd4a	1.75593e-14	-0.825536	0.043	0.081	3.33011e-10
Trim21	1.4017e-10	-0.824625	0.025	0.05	2.65832e-06
Sgsh	0.000113671	-0.824608	0.017	0.029	1
P4ha2	1.51893e-53	-0.824011	0.15	0.284	2.88065e-49
Kat2b	1.07259e-61	-0.823366	0.191	0.345	2.03416e-57
Angel1	0.00522696	-0.822701	0.01	0.016	1
Rbm4	2.02359e-10	-0.821908	0.03	0.056	3.83774e-06
Macrod2	1.31776e-08	-0.821903	0.022	0.042	0.000249912
Banp	1.38786e-35	-0.821571	0.134	0.233	2.63208e-31
Irf1	2.79631e-54	-0.821487	0.203	0.344	5.30321e-50
Fzd4	1.43653e-99	-0.820926	0.325	0.547	2.72437e-95
Thrb	1.25727e-07	-0.820382	0.009	0.022	0.00238441
Bbs7	3.59098e-10	-0.819954	0.052	0.084	6.81029e-06
F2r	9.09891e-170	-0.819896	0.514	0.799	1.72561e-165
Ldhb	1.32742e-50	-0.819683	0.182	0.315	2.51746e-46
Notch1	1.54832e-119	-0.819455	0.431	0.654	2.93638e-115
Sgca	6.5413e-58	-0.819231	0.182	0.33	1.24056e-53
Gabbr1	2.18087e-83	-0.818365	0.274	0.475	4.13602e-79
Hexim1	7.98523e-79	-0.818291	0.273	0.465	1.5144e-74
Olfr920	0.00539513	-0.818055	0.011	0.018	1
Zfp536	2.83235e-39	-0.817336	0.121	0.226	5.37156e-35
Gm12258	1.92666e-06	-0.816471	0.018	0.033	0.036539
Cyb561	1.10541e-24	-0.815954	0.056	0.116	2.09641e-20
Csf2rb2	5.47781e-06	-0.815391	0.007	0.017	0.103887
Snx30	3.41037e-14	-0.814539	0.06	0.102	6.46776e-10
Cpeb2	6.19597e-06	-0.814489	0.009	0.021	0.117507
Rccd1	5.37754e-14	-0.814053	0.039	0.074	1.01985e-09
Zfp503	2.29014e-45	-0.813457	0.171	0.295	4.34325e-41
Hlcs	8.54893e-15	-0.813019	0.046	0.086	1.6213e-10
Dtx4	8.98404e-202	-0.812994	0.609	0.849	1.70382e-197
Cep126	6.07896e-07	-0.812336	0.02	0.037	0.0115287
Pptc7	4.60536e-28	-0.81223	0.081	0.155	8.73406e-24
Nceh1	2.44683e-14	-0.812182	0.047	0.086	4.64041e-10
Fxyd6	4.83373e-233	-0.811865	0.679	0.893	9.16717e-229
Zfr2	4.30619e-12	-0.811775	0.027	0.056	8.16669e-08
Zbtb7b	1.557e-08	-0.811746	0.03	0.053	0.000295285
Cc2d1a	5.86658e-12	-0.811713	0.042	0.075	1.1126e-07
Rxra	7.05139e-33	-0.81149	0.087	0.171	1.3373e-28
Gm14391	0.00588161	-0.811427	0.008	0.014	1
A530017D24Rik	3.03408e-13	-0.811073	0.037	0.072	5.75413e-09
Mfsd7b	1.28252e-12	-0.810936	0.031	0.061	2.4323e-08
Zfp518a	3.42031e-18	-0.809212	0.07	0.123	6.48661e-14
Ppp1r9b	1.73953e-50	-0.808864	0.195	0.332	3.29903e-46
Prkar2a	2.44044e-33	-0.808471	0.158	0.257	4.62829e-29
Clasp2	2.97585e-50	-0.808305	0.152	0.283	5.64369e-46
Abcc10	4.80169e-05	-0.807713	0.011	0.022	0.910641
Gm15445	0.000599457	-0.807618	0.005	0.012	1
Prr14	5.0534e-34	-0.807422	0.111	0.203	9.58378e-30
Lancl2	2.31122e-19	-0.804908	0.061	0.113	4.38323e-15
Ndn	1.35949e-23	-0.804842	0.107	0.178	2.57828e-19
Gpr157	0.000712694	-0.804356	0.007	0.014	1
Eps15	2.15401e-55	-0.80429	0.216	0.361	4.08508e-51
Gnal	0.00464473	-0.803025	0.009	0.015	1
Tshz1	2.62206e-99	-0.802637	0.391	0.602	4.97274e-95
Stc2	2.50926e-15	-0.802371	0.045	0.086	4.75882e-11
Spred2	3.5109e-74	-0.802259	0.214	0.395	6.65841e-70
Tmtc2	3.05252e-32	-0.801817	0.121	0.212	5.7891e-28
Mfsd4	4.94591e-25	-0.801085	0.078	0.145	9.37992e-21
H3f3aos	0.000548233	-0.800715	0.009	0.018	1
Arfgef2	1.76241e-11	-0.800181	0.047	0.081	3.3424e-07
Nxpe4	0.00856411	-0.800082	0.008	0.014	1
Gm9780	3.95732e-11	-0.799346	0.024	0.05	7.50506e-07
Gstp2	3.00055e-28	-0.798839	0.119	0.2	5.69055e-24
Tpcn1	9.38737e-91	-0.798508	0.31	0.523	1.78032e-86
Hoxa5	4.92836e-14	-0.798497	0.048	0.087	9.34663e-10
Mtus1	4.68225e-43	-0.797761	0.131	0.245	8.87988e-39
Hist2h2aa1	1.19897e-09	-0.797628	0.021	0.043	2.27385e-05
Rnf157	5.12477e-06	-0.797608	0.018	0.033	0.0971913
Gm10116	3.43944e-06	-0.79682	0.025	0.042	0.065229
Urb2	8.34823e-11	-0.796576	0.024	0.049	1.58324e-06
Lmo4	5.01207e-135	-0.795871	0.569	0.773	9.50539e-131
RP24-185P7.1	3.00529e-05	-0.794825	0.01	0.02	0.569953
Gm17296	3.73556e-05	-0.794701	0.011	0.022	0.70845
Pkp4	1.55967e-39	-0.794605	0.141	0.249	2.95792e-35
Amigo1	2.05576e-40	-0.79432	0.103	0.205	3.89875e-36
Adam9	4.75805e-24	-0.794067	0.071	0.135	9.02364e-20
Gm7334	0.00799888	-0.79325	0.005	0.01	1
Acvr1b	1.56355e-09	-0.793133	0.023	0.046	2.96527e-05
Slc12a7	0.00477492	-0.793122	0.015	0.023	1
Plekhh3	9.24691e-44	-0.792784	0.157	0.276	1.75368e-39
4930518I15Rik	0.0246067	-0.792369	0.01	0.015	1
Arhgef10	2.09748e-34	-0.791954	0.12	0.214	3.97787e-30
Gm11491	0.0375084	-0.791462	0.007	0.01	1
Fem1a	9.02085e-26	-0.790992	0.099	0.173	1.7108e-21
Gm19325	0.00125629	-0.790751	0.011	0.019	1
Tob1	2.27902e-59	-0.789541	0.22	0.374	4.32216e-55
Gm43625	4.62215e-07	-0.788649	0.011	0.025	0.00876591
Rnf144a	3.45419e-15	-0.788414	0.046	0.086	6.55086e-11
Rnf24	5.49823e-19	-0.787882	0.054	0.104	1.04274e-14
Etohi1	4.9726e-07	-0.787229	0.025	0.043	0.00943053
Tnfsf13os	0.00891259	-0.786959	0.008	0.014	1
Irak1	9.26889e-92	-0.78591	0.373	0.572	1.75785e-87
Llgl1	7.9627e-20	-0.785829	0.085	0.145	1.51013e-15
Gm26765	0.00735713	-0.785742	0.006	0.011	1
Gm15261	2.36621e-11	-0.784531	0.027	0.054	4.48751e-07
Mafb	1.13548e-44	-0.784427	0.191	0.315	2.15343e-40
Zfp563	2.4309e-07	-0.784346	0.024	0.043	0.00461021
Ralgps1	1.14989e-09	-0.783858	0.033	0.059	2.18078e-05
Exoc6	6.50072e-12	-0.783852	0.043	0.077	1.23286e-07
Rbm8a2	0.00287453	-0.783737	0.007	0.014	1
Zdhhc2	0.0169144	-0.783647	0.012	0.019	1
Sqrdl	7.00584e-27	-0.783638	0.071	0.141	1.32866e-22
Tmem30c	1.8433e-05	-0.783378	0.007	0.016	0.349582
Apba3	1.3899e-23	-0.782633	0.084	0.151	2.63595e-19
Scamp1	4.93324e-23	-0.782475	0.087	0.153	9.35589e-19
Lgals3bp	1.32538e-15	-0.78202	0.043	0.084	2.51358e-11
Ccdc50	3.76886e-152	-0.781839	0.592	0.8	7.14765e-148
Ski	1.83247e-110	-0.781128	0.419	0.64	3.47529e-106
Mink1	9.84872e-31	-0.780121	0.103	0.188	1.86781e-26
Zfp788	2.16967e-14	-0.779954	0.046	0.085	4.11479e-10
Rnf213	7.05286e-22	-0.779948	0.083	0.147	1.33757e-17
Rpl13a-ps1	1.81049e-05	-0.779057	0.016	0.029	0.343359
BC017158	1.04857e-06	-0.778263	0.029	0.049	0.0198861
Clec14a	9.91871e-12	-0.778079	0.032	0.062	1.88108e-07
Gpsm1	8.40321e-39	-0.77782	0.147	0.257	1.59367e-34
Taf7l	2.42158e-11	-0.777506	0.031	0.059	4.59253e-07
Agps	2.32679e-26	-0.777363	0.104	0.181	4.41276e-22
Gm6483	7.12907e-87	-0.776988	0.354	0.555	1.35203e-82
Adar	2.24559e-10	-0.776781	0.036	0.064	4.25876e-06
9330160F10Rik	0.0001287	-0.776678	0.016	0.027	1
Rgs4	3.7342e-25	-0.774881	0.102	0.177	7.08191e-21
Gas1	8.16699e-293	-0.774503	0.929	0.993	1.54887e-288
Gm42726	1.88891e-10	-0.77405	0.029	0.055	3.58232e-06
Zfp7	0.000798802	-0.774045	0.013	0.022	1
A430078I02Rik	0.0233498	-0.773985	0.011	0.017	1
Dusp7	1.37081e-05	-0.773715	0.038	0.057	0.259973
Adcy6	8.72555e-16	-0.773585	0.057	0.102	1.6548e-11
Zfhx4	8.88484e-117	-0.773556	0.495	0.707	1.68501e-112
Nphp3	7.54562e-12	-0.773025	0.037	0.068	1.43103e-07
Akap5	8.01759e-07	-0.772779	0.022	0.04	0.0152054
Myo9a	1.05254e-42	-0.772777	0.248	0.374	1.99614e-38
Tinf2	3.88555e-08	-0.772729	0.032	0.054	0.000736895
Spidr	4.71241e-35	-0.772515	0.113	0.209	8.93709e-31
Slc25a42	0.000128377	-0.77247	0.018	0.031	1
Trmo	1.55439e-06	-0.772436	0.017	0.032	0.0294791
Zdhhc8	2.03791e-27	-0.772146	0.098	0.175	3.86489e-23
Mat2a	1.01112e-164	-0.772072	0.67	0.862	1.91759e-160
Xkr6	4.05874e-07	-0.771992	0.02	0.037	0.00769741
Fosb	7.18059e-131	-0.771934	0.807	0.904	1.3618e-126
Kctd21	0.000268671	-0.771875	0.01	0.019	1
Trpt1	8.27302e-10	-0.771202	0.034	0.06	1.56898e-05
Slc5a6	0.00361578	-0.770948	0.02	0.029	1
A430033K04Rik	2.61859e-14	-0.770711	0.044	0.083	4.96616e-10
Gm17024	5.46829e-10	-0.770494	0.015	0.035	1.03706e-05
Rif1	3.778e-68	-0.768834	0.31	0.482	7.16498e-64
Heph	4.96674e-14	-0.768807	0.049	0.088	9.41943e-10
Gm26804	0.015928	-0.768798	0.006	0.011	1
Cd59a	1.23675e-23	-0.768687	0.12	0.194	2.34549e-19
Cd55	4.09015e-19	-0.768242	0.059	0.111	7.75697e-15
Dpf1	6.13089e-15	-0.76769	0.037	0.075	1.16272e-10
Gprasp1	6.15827e-45	-0.76681	0.238	0.368	1.16792e-40
Elac1	2.23523e-15	-0.766634	0.046	0.087	4.23911e-11
Cep120	1.45634e-19	-0.766468	0.069	0.124	2.76195e-15
Ino80dos	2.13474e-13	-0.766341	0.038	0.073	4.04853e-09
Glce	1.86069e-45	-0.765339	0.204	0.33	3.52881e-41
Enthd2	3.93107e-05	-0.765075	0.021	0.035	0.745527
Synpo2	4.25933e-17	-0.765056	0.072	0.123	8.07782e-13
Brat1	1.47963e-16	-0.764625	0.058	0.105	2.80612e-12
Dgkq	5.65452e-08	-0.764463	0.034	0.058	0.00107238
Bahd1	4.18095e-09	-0.764334	0.028	0.052	7.92917e-05
Vps13b	2.15105e-28	-0.764255	0.097	0.176	4.07946e-24
Fign	3.14936e-16	-0.764214	0.074	0.124	5.97275e-12
Sytl4	0.00257585	-0.763635	0.015	0.024	1
Dip2a	1.37158e-10	-0.763216	0.054	0.087	2.60121e-06
Wdr90	2.18755e-06	-0.762872	0.022	0.039	0.041487
Dph7	1.82514e-15	-0.762691	0.055	0.098	3.46138e-11
Ipo4	5.52574e-41	-0.762573	0.158	0.272	1.04796e-36
Frs2	1.25451e-23	-0.760517	0.078	0.143	2.37918e-19
Ppp1r3e	4.44968e-05	-0.760455	0.018	0.031	0.843881
Zyg11b	8.83088e-51	-0.759572	0.179	0.313	1.67478e-46
Trp53bp2	2.64267e-18	-0.758988	0.084	0.14	5.01183e-14
Prkce	1.10226e-17	-0.758851	0.052	0.099	2.09043e-13
Twsg1	2.9037e-58	-0.757417	0.249	0.405	5.50687e-54
Itpkb	3.83881e-13	-0.756589	0.055	0.094	7.2803e-09
Cbx4	1.46403e-19	-0.756459	0.071	0.127	2.77653e-15
Gm42595	4.76233e-06	-0.756334	0.022	0.038	0.0903175
Iqgap2	1.81106e-106	-0.756211	0.522	0.712	3.43467e-102
Gstcd	1.41272e-07	-0.755549	0.046	0.071	0.00267922
Sfrp1	1.08044e-06	-0.755274	0.016	0.031	0.0204905
Junos	1.14036e-06	-0.755114	0.016	0.031	0.021627
Gm26825	9.0746e-14	-0.754717	0.035	0.069	1.721e-09
Hoxa2	0.00627734	-0.754357	0.006	0.011	1
Dhrs13os	0.000418255	-0.754142	0.01	0.019	1
Odc1	5.13434e-84	-0.754077	0.414	0.598	9.73727e-80
Srsf1	1.42507e-86	-0.753091	0.359	0.561	2.70265e-82
Tec	1.76157e-29	-0.752594	0.09	0.17	3.34083e-25
Nfia	7.14841e-299	-0.752477	0.856	0.97	1.3557e-294
Car5a	0.00406544	-0.751683	0.008	0.015	1
Nkrf	5.62311e-10	-0.750572	0.032	0.058	1.06642e-05
Unk	1.4827e-25	-0.750494	0.098	0.173	2.81194e-21
Ccdc15	3.19419e-08	-0.75006	0.04	0.065	0.000605777
Gosr1	1.53869e-23	-0.749836	0.083	0.149	2.91812e-19
Igfbp4	5.07066e-71	-0.749685	0.329	0.505	9.61651e-67
Rbm12	6.13727e-18	-0.749609	0.062	0.112	1.16393e-13
Zfp36l2	8.74232e-243	-0.747953	0.869	0.979	1.65798e-238
Pknox1	3.31431e-56	-0.747728	0.254	0.404	6.28559e-52
Atrnl1	2.97371e-35	-0.747687	0.116	0.212	5.63964e-31
Kctd2	2.15948e-35	-0.746172	0.159	0.263	4.09545e-31
Slc41a1	1.24467e-69	-0.745964	0.258	0.438	2.36051e-65
Sdsl	2.08327e-07	-0.745812	0.02	0.039	0.00395092
Ep300	5.98929e-74	-0.745616	0.302	0.484	1.13587e-69
Psmb9	1.2114e-16	-0.745515	0.088	0.142	2.29742e-12
Gltscr2	4.65637e-176	-0.745496	0.678	0.861	8.83081e-172
Smad6	2.67039e-17	-0.745306	0.034	0.074	5.0644e-13
Ttpa	0.00196513	-0.745303	0.01	0.017	1
Gm26533	2.41284e-05	-0.745206	0.014	0.026	0.457594
Vamp2	2.09947e-77	-0.745029	0.284	0.476	3.98164e-73
Sox8	1.67496e-53	-0.744869	0.161	0.298	3.17655e-49
Acp6	1.73023e-17	-0.744403	0.086	0.141	3.28138e-13
Pcdhga10	1.9933e-07	-0.744291	0.019	0.037	0.0037803
Bcor	8.84585e-24	-0.744155	0.133	0.21	1.67762e-19
Ccdc136	1.7678e-13	-0.744008	0.071	0.115	3.35262e-09
Rsad1	1.20141e-15	-0.743703	0.06	0.105	2.27847e-11
Gpt	0.0355798	-0.743467	0.009	0.014	1
Znrf3	5.46776e-21	-0.742508	0.077	0.137	1.03696e-16
Spin4	1.37058e-14	-0.742457	0.044	0.083	2.59931e-10
Dagla	3.97891e-06	-0.742001	0.023	0.04	0.0754601
Gm27017	0.0157844	-0.741947	0.005	0.01	1
Zfp933	1.32495e-11	-0.741293	0.048	0.083	2.51277e-07
Gm10273	0.00582744	-0.740729	0.011	0.018	1
Rarres2	2.45593e-192	-0.740565	0.553	0.845	4.65766e-188
Cers4	3.00343e-32	-0.740522	0.151	0.248	5.69601e-28
Adgra2	2.84345e-43	-0.740338	0.183	0.305	5.39261e-39
Crim1	1.47992e-35	-0.739421	0.098	0.191	2.80666e-31
Dab2ip	2.05849e-66	-0.739155	0.269	0.444	3.90392e-62
Nim1k	6.96145e-10	-0.738959	0.032	0.059	1.32024e-05
Ctnnd1	9.41262e-62	-0.738474	0.267	0.429	1.7851e-57
Aldh5a1	3.1757e-06	-0.73822	0.023	0.039	0.0602271
Gm17249	0.000293318	-0.738155	0.011	0.02	1
Xpo1	1.17836e-31	-0.736924	0.179	0.278	2.23476e-27
Zfp27	4.25275e-06	-0.736439	0.029	0.047	0.0806535
Fgf16	3.76926e-06	-0.7363	0.04	0.06	0.071484
Plce1	1.67006e-29	-0.736276	0.097	0.179	3.16727e-25
Dicer1	9.96374e-55	-0.735839	0.249	0.4	1.88962e-50
Arid3a	0.00270564	-0.735354	0.011	0.019	1
Ccdc24	7.63489e-05	-0.735249	0.005	0.012	1
Oaf	3.66074e-22	-0.735186	0.095	0.16	6.94259e-18
Tgfbrap1	7.73473e-21	-0.734964	0.092	0.156	1.46689e-16
Synrg	5.59992e-56	-0.734829	0.262	0.416	1.06202e-51
Gxylt2	1.18968e-149	-0.734718	0.689	0.876	2.25623e-145
Clip2	1.07151e-08	-0.734524	0.046	0.074	0.000203213
Ncapg2	4.8718e-12	-0.734465	0.049	0.084	9.23936e-08
Rgmb	4.61257e-90	-0.734034	0.335	0.555	8.74774e-86
Srsf5	2.29967e-252	-0.733456	0.79	0.943	4.36132e-248
Amd2	0.00198594	-0.733378	0.006	0.012	1
Rmi2	0.0190978	-0.732559	0.008	0.013	1
Impact	6.7294e-44	-0.732479	0.178	0.304	1.27623e-39
Adnp2	1.25945e-12	-0.732199	0.039	0.073	2.38856e-08
Clcn6	9.56247e-16	-0.731694	0.049	0.091	1.81352e-11
Dixdc1	4.34888e-58	-0.731567	0.194	0.351	8.24765e-54
Fignl2	7.89543e-08	-0.731558	0.023	0.042	0.00149737
Art3	1.67679e-09	-0.731537	0.028	0.053	3.18003e-05
Zfp423	0.0250171	-0.730578	0.009	0.013	1
Slc22a21	0.000531166	-0.73008	0.017	0.027	1
Dennd4c	5.90818e-27	-0.729755	0.116	0.196	1.12049e-22
Slc12a9	1.24714e-12	-0.729054	0.049	0.086	2.36521e-08
Gm16183	0.000510567	-0.728879	0.005	0.011	1
Osgin1	5.96892e-46	-0.728857	0.14	0.26	1.13201e-41
Fastkd5	5.8297e-05	-0.728627	0.019	0.033	1
Fbxo44	0.0014899	-0.728548	0.014	0.023	1
Enpp2	8.86446e-32	-0.727923	0.168	0.268	1.68114e-27
Sulf1	3.62028e-68	-0.727396	0.405	0.579	6.86585e-64
Gm29666	0.017699	-0.726586	0.007	0.011	1
Etl4	4.21187e-35	-0.726561	0.162	0.268	7.98781e-31
Gm16982	0.0200118	-0.725911	0.006	0.01	1
Kctd4	0.0326233	-0.725406	0.007	0.011	1
Gem	1.21779e-119	-0.725268	0.519	0.741	2.30953e-115
Akap1	1.95058e-16	-0.725134	0.082	0.134	3.69928e-12
Leng8	2.12117e-58	-0.72505	0.25	0.41	4.0228e-54
Gstp1	3.65814e-71	-0.724918	0.303	0.484	6.93765e-67
Kmt2c	1.09958e-80	-0.724886	0.396	0.588	2.08535e-76
4932438H23Rik	7.30756e-10	-0.723911	0.029	0.055	1.38588e-05
Camta2	2.14741e-14	-0.723625	0.054	0.096	4.07256e-10
Palmd	3.93545e-109	-0.723436	0.383	0.626	7.46358e-105
Gm42715	1.31002e-08	-0.723406	0.038	0.064	0.000248446
Zfp526	0.00123707	-0.723309	0.011	0.019	1
Kdm8	2.44796e-05	-0.723272	0.012	0.024	0.464255
Fam212b	6.3425e-49	-0.722209	0.208	0.344	1.20286e-44
Slc7a5	1.68812e-27	-0.72155	0.104	0.183	3.20152e-23
Gla	1.36444e-09	-0.721007	0.032	0.058	2.58766e-05
Ptpn4	7.50544e-26	-0.720997	0.091	0.164	1.42341e-21
Zfp574	3.36311e-13	-0.720905	0.058	0.099	6.37814e-09
Slc2a3	1.11467e-09	-0.720819	0.044	0.073	2.11397e-05
Flywch2	1.7659e-11	-0.720482	0.041	0.073	3.34903e-07
E330009J07Rik	2.59636e-07	-0.720149	0.029	0.05	0.00492399
Mecp2	3.51404e-71	-0.719983	0.327	0.509	6.66438e-67
Mpp3	0.00741796	-0.719574	0.006	0.011	1
Tom1l2	1.63403e-23	-0.719469	0.08	0.147	3.09894e-19
Emx2	4.88711e-05	-0.719374	0.016	0.029	0.926841
Trnp1	0.000163113	-0.719259	0.014	0.024	1
Usp49	4.58449e-09	-0.718863	0.028	0.052	8.69449e-05
Zscan22	1.72975e-07	-0.718827	0.021	0.039	0.00328046
AI314180	1.11741e-66	-0.718594	0.33	0.501	2.11917e-62
A230050P20Rik	3.91798e-25	-0.718448	0.072	0.139	7.43046e-21
Zdhhc24	1.28278e-05	-0.718133	0.019	0.034	0.243279
Tcea3	0.000595487	-0.718077	0.019	0.03	1
Myo7a	0.0137455	-0.717455	0.009	0.015	1
Cpeb4	8.21863e-35	-0.717198	0.178	0.288	1.55866e-30
Atxn7	2.72481e-29	-0.717042	0.166	0.26	5.16761e-25
Scaf4	9.6401e-23	-0.716912	0.11	0.181	1.82825e-18
Kif3c	3.84151e-07	-0.716318	0.037	0.059	0.00728542
Fgfr1	1.09086e-272	-0.716261	0.834	0.967	2.06881e-268
Pdpr	1.65729e-10	-0.715975	0.057	0.091	3.14305e-06
Sgip1	4.35021e-26	-0.715924	0.07	0.138	8.25017e-22
Nr4a1	1.76608e-68	-0.715652	0.349	0.535	3.34937e-64
Fam129a	9.23176e-42	-0.71563	0.202	0.326	1.7508e-37
Pi4ka	5.25323e-24	-0.71494	0.098	0.17	9.96275e-20
Nfatc3	3.75246e-27	-0.71489	0.133	0.217	7.11654e-23
Sap130	1.71299e-11	-0.714362	0.047	0.08	3.24868e-07
Spg11	3.3561e-10	-0.714311	0.059	0.093	6.36485e-06
Inha	0.00507778	-0.714174	0.006	0.012	1
Rora	1.86536e-134	-0.71301	0.536	0.759	3.53765e-130
Tcf20	3.83864e-24	-0.712222	0.104	0.177	7.27999e-20
Map1a	0.000561067	-0.711978	0.049	0.065	1
Atp1b3	3.92011e-83	-0.711105	0.358	0.56	7.4345e-79
Gpd1l	6.54366e-26	-0.710629	0.105	0.181	1.24101e-21
Utrn	3.05639e-119	-0.710622	0.558	0.765	5.79645e-115
Fam120c	1.20552e-13	-0.710549	0.048	0.086	2.28627e-09
Pum2	4.77147e-82	-0.710448	0.395	0.588	9.04909e-78
Gpr21	0.00861518	-0.710293	0.007	0.012	1
Pcdhgb5	1.0813e-07	-0.709392	0.024	0.044	0.00205069
4732491K20Rik	3.4033e-08	-0.709372	0.023	0.043	0.000645436
Gm16586	2.77051e-38	-0.709359	0.174	0.289	5.25427e-34
Slc35g2	0.00867695	-0.709183	0.007	0.012	1
Lpp	1.72854e-106	-0.70897	0.518	0.716	3.27817e-102
Fxyd1	3.56302e-183	-0.708385	0.677	0.888	6.75728e-179
Prrc2a	6.78965e-92	-0.708225	0.423	0.624	1.28766e-87
Nmi	2.00826e-27	-0.707901	0.111	0.193	3.80866e-23
Ppargc1a	1.09528e-05	-0.707836	0.028	0.045	0.20772
Ndst1	4.14164e-42	-0.707242	0.16	0.28	7.85462e-38
9130019O22Rik	0.000230023	-0.707092	0.015	0.026	1
Slc19a2	9.01991e-06	-0.70644	0.019	0.034	0.171063
Acbd4	2.70328e-55	-0.706051	0.167	0.314	5.12677e-51
Rpl4	0	-0.705894	0.985	0.998	0
Armc8	3.35867e-26	-0.705231	0.142	0.226	6.36971e-22
Lrp1	1.90137e-95	-0.704985	0.421	0.64	3.60594e-91
Slc23a2	2.26682e-21	-0.704933	0.073	0.133	4.29902e-17
Synj1	7.10015e-18	-0.704844	0.091	0.149	1.34654e-13
1500002F19Rik	5.05632e-05	-0.70451	0.009	0.019	0.95893
Gltscr1	6.52143e-09	-0.70444	0.02	0.041	0.000123679
Ppp6r2	2.94141e-07	-0.702968	0.026	0.045	0.00557839
Gm26669	2.43125e-69	-0.70276	0.438	0.614	4.61087e-65
Cs	2.04463e-40	-0.70274	0.228	0.348	3.87763e-36
Rcan2	6.2824e-67	-0.702663	0.322	0.499	1.19146e-62
Gprasp2	5.42511e-25	-0.702264	0.11	0.187	1.02887e-20
Zfp729a	2.73753e-12	-0.702241	0.055	0.093	5.19173e-08
Begain	0.0383718	-0.702213	0.008	0.012	1
Neo1	5.05334e-42	-0.702198	0.172	0.295	9.58366e-38
Enpp5	2.45047e-26	-0.701903	0.096	0.172	4.64731e-22
Fhl1	1.145e-89	-0.701767	0.402	0.608	2.17148e-85
Gm11131	0.000647181	-0.701707	0.007	0.015	1
Cbl	3.00218e-34	-0.701554	0.164	0.268	5.69364e-30
Dnajc16	1.35336e-08	-0.701319	0.03	0.054	0.000256664
Ppip5k1	1.15841e-13	-0.701027	0.058	0.099	2.19693e-09
Clcf1	2.09285e-31	-0.700763	0.104	0.192	3.9691e-27
Kcnn1	0.007045	-0.700647	0.016	0.024	1
Poc5	3.49511e-11	-0.700441	0.053	0.087	6.62848e-07
Pip4k2b	3.78139e-17	-0.700171	0.067	0.118	7.1714e-13
Mbd5	6.85042e-22	-0.700069	0.09	0.155	1.29918e-17
Usp24	7.66931e-35	-0.700013	0.168	0.274	1.45449e-30
Grcc10	1.5124e-67	-0.699816	0.288	0.463	2.86826e-63
Mtmr1	9.05359e-24	-0.699757	0.099	0.171	1.71701e-19
Ncoa1	3.46418e-134	-0.698298	0.618	0.816	6.56981e-130
Gm26764	0.0069609	-0.698297	0.008	0.014	1
Zfp108	0.012858	-0.697965	0.008	0.013	1
Prnp	5.12825e-52	-0.697897	0.203	0.351	9.72572e-48
Il18bp	0.0135311	-0.697301	0.006	0.01	1
C1ql1	3.40996e-11	-0.69705	0.037	0.067	6.46698e-07
Tmem246	2.22599e-70	-0.696806	0.322	0.511	4.2216e-66
Tgm2	1.43923e-07	-0.696616	0.038	0.061	0.0027295
Zfp384	9.35604e-14	-0.696606	0.074	0.118	1.77437e-09
A430110L20Rik	0.00189277	-0.696152	0.01	0.017	1
Dusp14	3.03999e-09	-0.696116	0.038	0.064	5.76535e-05
Hps3	1.2082e-15	-0.696089	0.069	0.118	2.29135e-11
Dzip1	6.23707e-06	-0.696048	0.039	0.058	0.118286
Map4k2	2.51123e-06	-0.695957	0.024	0.041	0.0476254
Spdya	2.27748e-05	-0.695752	0.01	0.021	0.431924
Mpeg1	0.000906173	-0.695697	0.008	0.016	1
Nckap5l	1.86299e-26	-0.695479	0.137	0.22	3.53317e-22
Csrnp2	0.00235676	-0.694523	0.014	0.023	1
Gm15834	3.8729e-05	-0.694202	0.014	0.025	0.734496
Tapbpl	8.16914e-10	-0.693976	0.059	0.092	1.54928e-05
Tenm3	2.72611e-12	-0.693909	0.073	0.115	5.17007e-08
Nek9	1.16763e-30	-0.693179	0.16	0.256	2.2144e-26
Slc6a8	2.28286e-17	-0.693144	0.077	0.13	4.32945e-13
Tet1	4.52634e-16	-0.692978	0.106	0.162	8.5842e-12
Pdik1l	5.46947e-13	-0.692719	0.07	0.113	1.03728e-08
Erdr1	1.04329e-52	-0.691876	0.282	0.431	1.9786e-48
Klf10	1.58868e-40	-0.691863	0.215	0.336	3.01293e-36
Gm12264	0.0394339	-0.691846	0.008	0.013	1
Exosc2	3.70142e-22	-0.691707	0.113	0.185	7.01975e-18
Gm527	3.61316e-14	-0.691599	0.049	0.089	6.85236e-10
Gm44066	0.000360738	-0.691383	0.005	0.011	1
Nol6	7.20922e-14	-0.691244	0.08	0.126	1.36723e-09
Sacs	1.35636e-48	-0.691124	0.289	0.431	2.57233e-44
Zranb1	3.8715e-103	-0.690231	0.507	0.712	7.34231e-99
Kbtbd11	3.73149e-16	-0.689983	0.088	0.142	7.07677e-12
Nfkbiz	3.56291e-39	-0.689805	0.311	0.44	6.75706e-35
Tecpr2	1.65055e-06	-0.689747	0.034	0.055	0.0313027
Gm26786	0.0044197	-0.689261	0.006	0.011	1
Slc25a29	5.11576e-16	-0.689133	0.048	0.091	9.70204e-12
Gm12166	0.0233604	-0.689038	0.01	0.015	1
Ttll4	4.18523e-15	-0.688996	0.065	0.111	7.93728e-11
Osbpl6	6.68615e-12	-0.688631	0.059	0.098	1.26803e-07
Slc38a1	1.64775e-36	-0.688594	0.202	0.313	3.12495e-32
Ap5m1	1.29201e-10	-0.688405	0.048	0.08	2.4503e-06
Rps6ka2	0.000264224	-0.688165	0.022	0.034	1
Snapc4	1.15404e-15	-0.68709	0.051	0.094	2.18864e-11
Krba1	2.47094e-12	-0.687013	0.057	0.095	4.68614e-08
1110002E22Rik	3.39424e-13	-0.686565	0.087	0.134	6.43718e-09
Pds5b	1.89139e-51	-0.686476	0.295	0.445	3.58703e-47
6530409C15Rik	0.00386372	-0.686176	0.005	0.01	1
Zfp160	1.03941e-12	-0.685876	0.067	0.108	1.97123e-08
Cdc42bpg	2.41683e-21	-0.685776	0.08	0.142	4.58352e-17
Arsj	1.02246e-28	-0.68532	0.116	0.201	1.9391e-24
Kctd7	0.00168474	-0.685146	0.01	0.018	1
Scly	8.51883e-12	-0.684907	0.052	0.088	1.6156e-07
Phc3	4.64328e-55	-0.684744	0.251	0.407	8.80598e-51
Csrp2	5.83398e-43	-0.684482	0.216	0.338	1.10641e-38
Bambi	9.14006e-14	-0.684368	0.048	0.087	1.73341e-09
Clstn1	8.21051e-68	-0.684336	0.313	0.496	1.55712e-63
Park2	8.51153e-09	-0.684323	0.029	0.053	0.000161421
Kctd12b	2.3944e-19	-0.684033	0.074	0.131	4.54098e-15
Utp6	8.19057e-25	-0.682256	0.12	0.197	1.55334e-20
Tbx4	7.94632e-24	-0.681906	0.106	0.18	1.50702e-19
Pagr1a	0.0796908	-0.681847	0.009	0.012	1
Ankrd12	9.35843e-38	-0.681672	0.41	0.514	1.77483e-33
Hykk	1.1983e-09	-0.681333	0.045	0.075	2.27258e-05
Senp3	3.9586e-28	-0.681211	0.137	0.224	7.50748e-24
Zfp658	0.00849816	-0.681116	0.014	0.021	1
Mertk	0.000305339	-0.681051	0.016	0.027	1
Ttc17	4.70601e-21	-0.681017	0.086	0.15	8.92494e-17
Zfp458	5.05218e-05	-0.680982	0.015	0.027	0.958146
mt-Nd1	0	-0.680817	0.997	0.998	0
Abcd1	1.71737e-11	-0.679928	0.039	0.071	3.257e-07
Tsr2	6.54025e-27	-0.679633	0.135	0.22	1.24036e-22
Ssc5d	9.34648e-48	-0.679469	0.267	0.406	1.77256e-43
Rttn	5.41727e-05	-0.679125	0.021	0.035	1
Xaf1	2.66264e-19	-0.679098	0.15	0.219	5.0497e-15
Lyrm9	0.00588799	-0.679016	0.018	0.027	1
6230400D17Rik	0.000161703	-0.6784	0.019	0.031	1
Selenbp1	4.68566e-21	-0.678183	0.074	0.135	8.88636e-17
Cbx8	5.80154e-10	-0.677792	0.038	0.066	1.10026e-05
Mon1b	9.93325e-06	-0.677139	0.029	0.047	0.188384
Gm14296	1.15946e-09	-0.676383	0.063	0.097	2.19891e-05
Mb	0.00289384	-0.675981	0.007	0.014	1
Zfp953	0.0013939	-0.675826	0.009	0.016	1
Maob	3.50752e-37	-0.675659	0.137	0.244	6.65202e-33
Lmln	0.02206	-0.675468	0.015	0.021	1
Pdzd2	4.2827e-87	-0.675446	0.356	0.576	8.12215e-83
Siae	6.00918e-08	-0.675431	0.036	0.059	0.00113964
Man2a2	6.17359e-71	-0.675086	0.411	0.589	1.17082e-66
Brd2	2.63188e-107	-0.674591	0.54	0.742	4.99136e-103
Abhd3	0.000181959	-0.6745	0.012	0.022	1
P3h3	1.49795e-29	-0.674419	0.128	0.219	2.84086e-25
Mogat1	0.00132516	-0.674129	0.006	0.012	1
Ank3	9.46964e-125	-0.673778	0.7	0.839	1.79592e-120
Shmt1	1.63278e-23	-0.673593	0.09	0.158	3.09656e-19
Kcnc3	2.79491e-06	-0.673548	0.009	0.02	0.0530055
Nup155	9.70747e-12	-0.673524	0.07	0.109	1.84102e-07
Slc7a7	7.5137e-08	-0.673508	0.016	0.033	0.00142497
Rps27rt	5.17423e-88	-0.67272	0.442	0.64	9.81293e-84
Slc35e2	2.46712e-12	-0.672337	0.071	0.112	4.67889e-08
Ide	5.30073e-26	-0.671491	0.147	0.231	1.00528e-21
Aplp1	6.60504e-05	-0.671314	0.015	0.027	1
Zkscan4	0.00186653	-0.670752	0.012	0.02	1
AI606181	2.88428e-05	-0.670468	0.022	0.036	0.547005
Oplah	3.2247e-09	-0.670452	0.032	0.057	6.11565e-05
[truncated: 4,148 more rows]

## Sheet: mdx vs B10 - Down - GO
ID	Description	GeneRatio	BgRatio	pvalue	p.adjust	qvalue	geneID	Count
[truncated: 654 more rows]

[truncated: 12 more sheets: D2 vs DBA - Up - DGE, D2 vs DBA - Up - GO, D2 vs DBA - Down - DGE, D2 vs DBA - Down - GO, DBA vs B10 - Up - DGE, DBA vs B10 - Up - GO, DBA vs B10 - down - DGE, DBA vs B10 - down - GO, D2 vs mdx - Up - DGE, D2 vs mdx - Up - GO, D2 vs mdx - Down - DGE, D2 vs mdx - Down - GO]
