# Supplementary material for: Muscle stem cells in Duchenne muscular dystrophy exhibit molecular impairments and altered cell fate trajectories impacting regenerative capacity
Source: Cell Death Dis. 2025 Jun 5;16(1):437. doi: 10.1038/s41419-025-07755-1 (PMC12141486; doi:10.1038/s41419-025-07755-1)
Supplement: Supplementary file 7 — Table S5 [file 41419_2025_7755_MOESM7_ESM.xlsx]

## Sheet: Genes Up mdx-B10 and D2-DBA
Unique in mdx (261)		Common (481)		Unique in D2-mdx (293)
Serpinh1		Col1a2		Tspo
Sparc		Anxa1		Crip1
Cald1		Dpysl3		Myl12a
Hsp90b1		Ppic		Tmsb4x
Hspa5		Adgrl3		Anxa2
Pdia6		S100a6		S100a10
Tfdp2		Cacng1		Pdgfa
Igf2		Itih5		Cd9
Lamb1		Hspb1		Sh3glb1
Fibin		Cdkn2a		Mt1
Prune2		Vim		Lmna
Ppp1r9a		Cdkn1c		Tagln2
Serf1		Col8a1		Bgn
Rftn1		Ttn		Cox5a
Ebf1		Lgals3		Ifitm3
Capn6		Cdk6		Clic1
Ralgps2		Cdkn1a		Capg
Amotl1		Ahnak2		Rpl6l
Lrrk1		Timp1		Mt2
Clrn1		Col5a2		Igfbp7
Agpat4		Postn		Atox1
Hmgn3		Tsc22d1		Slc6a6
Gamt		Spats2l		Bag1
Nsg1		Tpm2		Gadd45b
Bcl2l11		Plagl1		B2m
Sdf2l1		Gadd45g		Gm9493
Tmeff2		Nrp1		Cyb5r3
Arhgap42		Cdh2		Nfkbia
Pappa		Myof		Csrnp1
Fbxo32		Arid5b		Vamp5
Snhg18		Gpc3		Gm10036
Lgmn		Fabp5		H2afz
Mxi1		Pkig		Lgals1
Creb3l1		Igfbp3		Nupr1
Gsto1		Ier5		Tgfb2
Arhgap10		Pak1		Rhoc
Rgs17		Col1a1		Id1
C1qtnf3		Ccdc141		Ece1
BC026585		Popdc3		Vipr2
Ube2g2		Stmn1		Serpine1
Dio2		Id3		Gm9843
Efnb2		Baiap2		Atf3
Tpbg		Phlda1		Bik
Mtss1l		Dap		Id2
Rnasel		Upp1		Sh3bgrl3
Casp6		S100a11		Hbb-bs
Peg10		Fabp4		Fxyd5
Filip1		Dcx		Hn1
Arhgap18		Cdc42ep3		Iqsec3
Mapk6		Pdgfc		Hba-a1
Khdrbs3		Vmp1		Gm6133
Ctnna2		S100a4		Adamtsl1
Ypel2		Ugcg		Mrap2
Rtkn2		Arl4c		Tns3
Pde5a		Hk2		Abracl
Kcnh7		AI467606		Dapk2
Angpt1		Gpx8		Sertad1
Lbh		Sema3a		Dnajc15
Lgr5		Matn2		Col26a1
Mpz		Cyr61		Hspb2
4833422C13Rik		Emp1		Svbp
Tmod1		Tubb5		Rpl13-ps3
Elk3		Akr1b8		Gadd45a
Sh2b3		Hacd1		Ier3
2010320M18Rik		Mgp		Ak2
Agtr2		Plk2		Tnnc2
Cited1		Svil		Ifi202b
Gpd2		Bend5		Tnni2
BC034090		Arhgap22		Gjc1
Abcg2		Nr2f2		Nudt14
Arhgdig		Phlda3		Serpina1b
Col4a5		Trim47		Pttg1
Pelo		Marcksl1		Slc29a1
Gm43672		Litaf		Pold4
Col6a6		Pdlim1		Tnnt3
Aard		Serpinf1		Hspa4l
Metrnl		Gng2		Il12a
Fzd2		Vcan		Tax1bp3
Ly6h		Tnfaip2		Spc24
Kif26b		Hist1h1c		Cdc20
Mmp11		Pde2a		Ckm
Nrk		Adamts2		Ltc4s
Has1		Inhbb		Etv4
Fkbp11		Tnc		Ezr
Casp3		Gpx1		Tpx2
Plekho1		Fscn1		Klf2
Srd5a1		Thbs1		Mcm6
Il3ra		Tubb6		Slco3a1
Sgcg		Nfil3		Myzap
Ccpg1os		Hmga2		Plekha6
Peli2		Prss23		Hes6
Mef2c		Basp1		Rnf19b
Rgs12		Arpp21		Fbln1
Skap2		Gpc1		1110008P14Rik
Tgif2		Dock10		Ap1s1
Ldlrad3		Arpc1b		Wee1
Etv1		Tuba1c		Plin2
Tmem119		Ociad2		E130114P18Rik
Trp53cor1		Wisp2		Rab7b
Coro6		Tgfb1		Gm13889
Gm2716		Runx2		Nfatc2
Gm26523		Jph2		Gas2l1
Coro2b		Col27a1		Vasp
Tbx15		Ptpre		Vat1
Itga1		Col6a3		Milr1
Usp13		Ptn		Cxcl2
Mex3b		Ckb		Ifngr2
Grin2a		Ctxn1		Il15
Abcd2		Gcnt2		Rbm24
Cd1d1		Ano5		St3gal1
Hist1h2ae		Adam19		Spsb4
Mfhas1		Gper1		Zbtb7c
Gatm		Tusc3		Vegfc
Gm16124		Prrx2		Shcbp1
Gm17501		Ubtd1		Ccl6
Dyrk2		Sox9		Bub1b
Fhit		Bend6		Card19
Ctsc		Rgs3		Smox
Dtna		Gnb4		Samd4
Acsl6		Lrrfip1		Trem2
Wbscr27		Afap1l2		Ccl2
Cgnl1		2024-09-04		Ptgr1
Gata3		Myog		Kif2c
Dbndd1		Ubald2		Spata6
Ccdc109b		Enox1		Pdgfb
Ydjc		Spp1		Zc3h12a
Golm1		Cnn2		Hells
Nhsl2		Tm4sf1		Dusp18
Retnla		Lyz2		Plaur
Gm20186		Dbn1		Got1
Gpsm2		Btbd17		Cd52
Slc29a2		Nrxn3		Fblim1
Haus4		Vstm2a		Lockd
Jam2		Igfbp6		Gfra2
1700086L19Rik		Pdlim7		Gmpr
St8sia5		Cd109		Slc6a13
BC022687		Frat2		Eps8
Gm15050		Slc40a1		Gcnt1
Tspan13		Cdkn2b		Hopx
Chn2		Bcam		Il34
Cercam		Lpar3		Nfkbie
Cnp		Mfap4		Specc1
Ccdc73		Tes		Ankrd33b
Abcg1		Npas3		1700012B09Rik
Col25a1		Pim1		Cep55
Btc		Tnfrsf12a		Mamdc2
Sema3c		Murc		Krt8
Apobec2		H19		F2rl1
Sdk1		Rab27b		Epb41l4a
Gpr153		Hacd4		Ndc80
Pdia5		Dusp6		Pmf1
Lzts1		Cd44		Hpcal1
Fam46a		Vash2		Rin1
Lrrc3b		Eno3		Ddx39
Cadm3		Maml3		Il33
Scn3a		2610524H06Rik		Slc25a10
Enc1		Nt5dc2		Inf2
Cacnb3		Pafah1b3		Six4
Zfp57		Rab31		Tmem173
Hist1h1d		Rrm2		Ripk3
Cmya5		Lhfpl2		Cdc25c
Zfp820		Hdac5		Paqr7
Trpm6		Fam129b		Stac2
Pdzrn4		Tspan6		Aurka
Kcnk13		Mboat1		Gchfr
Fbn2		Mical2		Tlcd2
Cyfip2		Sparcl1		Gm11273
Higd1b		Hspb8		Dscc1
Gm26512		Dusp10		Spag5
Lox		Smpdl3a		Hs3st1
Nr2f1		Atp1b1		Hkdc1
Slc2a1		Smco4		Dmp1
Dusp4		Actc1		Lrch1
Ubash3b		Tead2		Itpr3
Gprc5b		Rundc3a		Aurkb
Gm22		AW551984		Spdl1
Sema3d		Ube2c		Kbtbd12
Smpd3		Fosl1		Mcm5
Fam189a2		H1fx		Anxa3
Cdh5		Mme		Dbx2
Procr		Ehd4		Ccl7
Mfsd7c		Ecm1		Ppa1
Mycl		Acot7		Dhx34
Gm37170		Bvht		Mgmt
Mypn		Dkk2		Ctrb1
Fhod3		Igf2bp2		Il18rap
Pltp		Ifi27l2a		Aunip
Gm8113		Baiap2l1		Col12a1
Srpx		Tmeff1		Mmp13
Lypd6		Adam12		Hmgb2
Txlnb		Tnnt2		C77080
1810044D09Rik		Bbc3		Fgl2
1190005I06Rik		Myl1		Podnl1
A930003A15Rik		Klhl31		Nrg1
Def6		Csmd1		Dusp9
Cfap43		Rrad		Mlkl
Ptx3		Trim59		Slc24a3
Mylk4		Ifi204		Elf4
Srgap3		Gm8773		Nek2
Gm807		Pcbd1		Ramp1
Gm21967		Mylpf		Apba2
3632451O06Rik		Evi2a		Ablim3
Gm17135		Chrng		Lama4
S1pr2		Edil3		Scrn1
Zbed5		Pkp1		Cap2
Nhsl1		Trim55		Camkk2
Adgrf5		Apod		Gm4950
Dyrk3		Celf4		Mmp12
1810008I18Rik		Noct		Dqx1
Gucy1a3		Birc5		Tiam2
C1qtnf1		Plekhh2		Plscr1
Cdyl2		Klf5		Samd14
Vill		Asns		Ifi30
Ppp1r14c		Gm7325		Tbx3
Slc7a4		Fam171a2		Npw
2900009J06Rik		Kitl		Dynap
Gm11744		Tmem8c		Camk2a
Hcn2		Rhod		Dbf4
D8Ertd82e		Osmr		Wdr63
Myh11		Prkg2		Piezo2
1810041L15Rik		Gm15867		Fhl3
P2rx5		Akap6		Krt18
H2-Ab1		Esm1		Thbs4
Sntb1		Cd276		Arhgdib
RP23-49I18.5		Neb		Prkag3
Tinagl1		R3hdml		C330027C09Rik
Il6ra		Fap		Cdc6
Etaa1os		Traf1		Cldn5
Nrarp		Ahr		Cdc42ep2
Vasn		Ly6c1		Gpsm3
Esam		Sdk2		Gda
Lrp11		Ly6a		Lamb3
Rab36		1500015O10Rik		Casp1
Hist1h2ak		Chchd10		Ctxn3
Slc9b2		Adamts4		Tbx2
Pde1a		Prr13		Tmem182
1700056E22Rik		Inpp4b		Itga6
Ptprb		Mnda		Cd83
Syp		Lxn		Prox1os
Osr1		Fam110a		Ccl5
Gm16033		Cdca3		Ttk
Poc1a		Dtl		Crym
Phf11d		Ablim1		Ccl9
Cnksr2		Ifitm1		Reep2
Lrrc75b		Sdc1		Kcnj12
Pcdh19		2610016A17Rik		Sardh
Srrm4		Gm266		Rin3
Elovl7		9430073C21Rik		Tnnc1
Nrn1		Top2a		Mfap5
Gm17590		Cks2		Rcor2
Flt1		Sncaip		Mybl2
Aspn		Fn1		Fcgr3
Camk1d		Nedd9		Sapcd2
H2afy2		Mmp15		Neil3
1810034E14Rik		Nrp2		Spon2
0610038B21Rik		Rbp1		Syce2
Ccdc138		Hist1h1b		Car3
Rad51ap1		2810417H13Rik		Hbb-bt
Sipa1l2		Rab20		Sbno2
Gm26510		Prelid2		Hfe2
Cmklr1		Frmd8		Myom2
		Sorbs2		Ska3
		Ccnb2		Dusp2
		Mir155hg		Qrfp
		Knstrn		Mapk11
		Islr2		Spc25
		Fam111a		Iqgap3
		Bcas1		Rassf7
		Ly96		Fggy
		Dok7		Fmnl1
		Ctss		Pcdh1
		Chst11		Chrdl1
		Rgs5		Cdca5
		Areg		Hba-a2
		Psrc1		Ccdc74a
		Ccdc122		Sh2b2
		Ereg		Donson
		Serpinb8		Gm9844
		Gja1		Wnt6
		Synj2		Ms4a7
		Cenpf		Gtse1
		Casp8		Spn
		Gm12603		B3gnt5
		Hebp2		Lmod3
		Lacc1		Nnmt
		Slc25a45		Rasgef1c
		Micall2		Lgals7
		Chrnd		Exo1
		Cenpm		Cnr1
		Cenpa		Cx3cl1
		Adora2b		Clspn
		Pmaip1		Rbm8a2
		Cdk1		Ptpn22
		Gm16104
		Dusp27
		Gm17455
		Cenpw
		Tnni1
		Cd74
		Bdnf
		Panx1
		Sema7a
		Glipr1
		Col13a1
		Ak1
		Adamts14
		Wfdc17
		Synpo2l
		Runx2os1
		St8sia2
		Sap30
		Parvb
		Rasl10a
		Cdca8
		Cxcl1
		Chrna1os
		Cdk5r1
		Ccne1
		Ndufa4l2
		Fbxl13
		Gata2
		C1qb
		Ncs1
		Klhl40
		Cela1
		Mustn1
		Epha2
		Il13ra1
		2310043L19Rik
		Serpina3n
		Tslp
		C1qa
		Fmnl3
		Cav3
		Cdkn3
		Chst2
		Shb
		Bcat1
		Barx2
		Flnb
		Ctsh
		Hbegf
		Prc1
		Tyrobp
		Smim5
		Ccl8
		Wnt10a
		Sphk1
		Npnt
		Rgs10
		Aqp1
		Uhrf1
		Tcf7
		Racgap1
		Bub1
		Stx11
		Isyna1
		Cpe
		Serpinb6b
		Hist1h4i
		Gpihbp1
		Mthfd2
		Fmn1
		Fcer1g
		Cdc45
		Ifitm10
		Adamts7
		Hmmr
		Ckap2
		Hotairm1
		Pbk
		Tk1
		Steap1
		Parm1
		Trp53i11
		Msln
		1500009L16Rik
		Rassf4
		Casp4
		Ltbp2
		Iigp1
		Ccnd2
		Foxs1
		Tead4
		Ccnb1
		Ccna2
		Klhl41
		Fam107b
		Has2
		Gm13056
		Nuf2
		Cilp
		Snai1
		Ddah1
		Gmnn
		Myh3
		Serp2
		Cd36
		Ddit4l
		Acta1
		Mcm2
		Kif23
		Sema4f
		Hmga1
		Diaph3
		Mki67
		Tnfaip8
		Plk1
		Cst6
		Gm37800
		Map3k7cl
		Colec11
		Ip6k3
		Casc5
		Sema3g
		Fam64a
		Enpp1
		Map4k1
		Kcnn4
		Car13
		H2-Aa
		Nme5
		Ska1
		Ccdc68
		Melk
		Rbpms2
		Myh1
		Chaf1b
		Ckap2l
		Gdf6
		Ecscr
		Depdc1a
		C1qc
		Lrrc75a
		E2f8
		Dlgap5
		Mt3
		Tjp2
		Dcn
		Exoc3l4
		Kif20a
		Gm11816
		Ccsap
		Aspm
		Tstd3
		Adssl1
		Cgref1
		Pou3f1
		Kif11
		Msx1
		Egfl7
		Itgb6
		Anln
		Galnt15
		Ctla2a
		S100a3
		Esco2
		Ncapg
		Layn
		Cenph
		Kif4
		Sgol1
		Mis18bp1
		Nusap1
		Tmem37
		Plvap
		Kif22
		Mxd3
		Gm10053
		Cenpe
		Rgcc
		Adm
		Asf1b
		Ect2
		Cxcl13
		Ccdc88c
		Sncg
		Rai14
		Lims2
		Cenpk
		Kif15

## Sheet: Genes Down mdx-B10 and D2-DBA
Unique in mdx (319)		Common (411)		Unique in D2-mdx (457)
Hsd11b1		Tnxb		Igfbp4
Vwa1		Clmn		Gm10076
Chrdl2		Dhcr24		Mmp2
Abca8b		Meg3		Nudt4
Ltbp4		Pgm5		Ccdc50
Gstm1		Pde10a		Filip1l
Igfbp5		Ttyh1		Gm21092
Dpt		S1pr3		Gas1
Aldh2		Gm26834		Uba52
mt-Nd3		Nppc		Lmo4
Apoe		Clmp		Gal
Pax7		Ppp1r14a		Gstp1
Nfib		Edn3		Grcc10
Cd34		Hmcn2		Acsl3
Bmyc		Ccl19		Palmd
Map1b		Ryr3		Lrp6
St3gal5		Dmd		Iqgap2
mt-Atp8		Cacna1d		Col15a1
PISD		Tgfbr3		Vldlr
Fam124a		Mgarp		Bicc1
Nr1d1		Gstt1		Col19a1
Map2		Fam132b		Rps2-ps6
Elovl4		Ackr3		Bloc1s1
Scn1b		Thbs2		Tmem45a
Abca8a		Kcnn3		Etl4
Prex1		Blnk		Hdac4
Itpr2		Tac4		Ar
Dbp		Kcnma1		Gm6483
Ephx1		Pik3r1		Abat
Loxl2		Angptl1		9330159F19Rik
Ank1		Timp3		Rnaset2a
Trim56		Ptprz1		Gpr155
Spock3		Svep1		Erdr1
Ahdc1		Gfra1		Adarb1
Rhoh		Igf1		Gm26669
Trip10		Rbms3		Gstp2
Zbtb16		Trim2		Olfml2a
Asb2		Vegfa		Pde7b
Slc7a2		Mirg		Mylk
Add3		Tns2		Aldh1a1
Ptgds		Abhd8		Pard3b
Card10		Gm42418		Fam212b
Irgm1		Tob2		Neo1
Thrsp		Ppl		Mtus1
Nav2		Esr1		Itpr1
Piezo1		Usp2		Sorcs1
Ankrd29		AY036118		Slc7a8
Tmem51		Zbtb4		Hist1h4d
Rnaset2b		Vtn		Mafb
Tspan15		Mgll		Fam208a
Tmcc3		Lmo2		Gm26825
Cpeb1		Nrbp2		Ret
Stk40		Tshz2		Idi1
Rap1gap2		H2-Q4		Zdbf2
Scx		Lpl		Fam19a5
Rerg		Hlf		Dock9
Atn1.1		Brwd1		Prkar2b
Acyp2		Tle4		Nme2
Hivep3		Ksr1		Pcdh18
B930036N10Rik		Mapt		Fdps
Arhgef6		Aatk		Arhgap28
Irf9		Lrig1		Clasp2
Adcy7		Pde3a		Slc38a1
Ms4a4d		Mpdz		Sh3bgr
Pcolce2		Slc38a3		Fktn
Prkci		Mip		Zyg11b
Arvcf		Scara5		Kif13b
Hr		Gm13703		Dbt
Tnfrsf19		Tshr		Zfp395
Mllt3		Crispld2		H2-Ab1
Galnt16		Ntn5		Tenm3
Rbp7		B830012L14Rik		Ly6k
Gli2		Tek		Eml5
Sox6		Cadm4		Maf
9430020K01Rik		Pid1		Scrn3
Sipa1l3		Rgs2		Kif21a
2410080I02Rik		Slc22a3		Serpini1
Aldh3a1		Frem1		Cerk
Slc22a17		Nap1l5		Sik2
Adrb1		Sema3b		Sesn3
Glrb		Foxred2		Aff2
Foxj2		Lamc3		Stard4
Lbp		Dclk3		Gtf2a1
Mllt6		Man1a		Ahcy
A230005M16Rik		Scara3		Dcdc2a
Galnt18		Ptprf		Tmem178b
Tcaf2		Pde8a		Hist2h2aa1
Kank1		Plbd1		Ccdc85b
Cxcl12		Plekhb1		Nid1
Adamts8		Mrc2		Mtr
Gm12216		Zhx2		Ldlr
Hfe		Prex2		Rev1
Myh10		Atl2		Gm11713
Cdc25b		Hmcn1		Sqle
Per3		Lars2		Sim2
P3h2		Pvrl1		Olfml1
Cotl1		Scd1		Npas2
Ptprj		Tspan7		Xkr6
Ntn1		Ace		Tspyl4
Plekha2		Arhgap20		Pgk1
Cisd3		Lgals9		Shmt1
Alpk3		Ptgis		Msmo1
Mylk2		Cdh4		Sgip1
Pcdhb9		Cxcr4		Utp14b
Gjc2		Ddx26b		Fgf2
Rab11fip3		Usp54		Dab2
Triobp		Tbc1d16		Gnai1
Arrb1		mt-Nd6		Mpped2
Gfpt2		Camta1		Hist1h4h
Stxbp1		Hdgfrp3		Stac3
Sorbs3		Jph1		Hmgcs1
Pou6f1		Thy1		Ehd3
Abca3		Hoxc8		Gm26720
Slc9a6		Htra1		Plcl2
Fam171b		Epha4		Rab26os
Gm14964		Ebf3		Zfp729a
Cadps2		Ppp1r12b		Kbtbd11
Rbpjl		Kcnt2		Cdc42bpg
Pla2g5		Slc25a25		Gnptab
Pcgf2		Stat5b		Msrb2
Plekhb2		Setbp1		Gm14327
Irf8		Wasf3		Lrba
Arsb		Stim2		Pcdh9
Emilin2		Slc4a4		Selenbp1
Cog3		Coch		Garnl3
Sh3d21		Gstt3		Reep1
Rab3il1		Srgn		Rfx5
Klhl36		Pag1		Pptc7
Gdpd5		Icosl		Ntrk2
A4galt		Mlxipl		Dmxl2
Scn5a		Crem		Chst8
Tbc1d8		Cacna1a		Ppm1k
Trank1		Tmem100		Gm6793
Myf6		Ctnnal1		Mthfd1l
Ikzf4		Kcne4		Brdt
Wscd1		Fgf13		C2cd5
Tmem59l		Reps2		Per2
Prokr1		Lifr		Zfp433
Adgrl1		Gm13373		Dynlt1c
Pcdhga12		Espnl		Ttc39c
Gm21887		Pitpnc1		Zfp760
Ror2		Draxin		Six2
Il15ra		Slc24a2		Zfp518a
Flrt1		Gabrr2		Ralgapa2
Prdm8		Cystm1		Lancl2
Epb41l1		Lgalsl		Rusc2
Col16a1		Atp6v0e2		Amer2
Reck		Fndc3c1		Timm8a1
Lhfpl4		Tef		Igfbpl1
Grik3		Slitrk5		Tbc1d24
Echdc2		Znfx1		Pcdh15
Abca2		Abhd6		Igsf10
Ap1s3		Mcc		Zfp839
Pth1r		Rps6ka5		Kcnk1
Atp2a3		3222401L13Rik		Cachd1
Map3k6		Psen2		Hey2
Fam131a		Clstn3		Sft2d1
Flt3l		Hspa12a		Tmem170b
Atp8a1		Adh1		Hist2h2ac
Cyp2j9		Slc2a10		Zc3h12b
P4htm		Sorcs2		Bdh2
Agmat		Gm26906		C1ra
Tnfaip6		Lama3		Mtap7d3
Irgm2		Slc16a10		Prkce
4933404I11Rik		Atp2b3		Syt13
Gli1		Pof1b		Dhtkd1
Gas7		Tceal5		Gm13709
Tmem171		Zfp462		Adal
Sln		Gabre		Unc45b
Eva1c		Pcsk5		Gm28933
Dleu7		Pygm		Rnf213
Man2b2		Zfhx2		Tmem266
Cd274		Adra1a		Tspan18
Nrxn2		Pde3b		Syt14
Smoc1		A830039N20Rik		Lrrc73
Adrbk2		Mgam		Mtx3
Casr		Zfp612		Sec16b
Kcng2		Slc22a5		Nr4a3
Glb1l2		Lgr4		Fam120c
Eln		Chrd		Ptgfr
Pstpip2		3110021N24Rik		Nipsnap1
Gm29095		Gsta4		Gm16333
Prima1		Prkaa2		Sgsm2
Gm42851		Fads6		Vars2
Gm17334		Clu		Fam213a
Npy		Akap12		Gm26981
2310040G24Rik		Cmpk2		Sipa1l1
Trim14		Tmem114		Ikzf2
C1qtnf2		Ggt7		Dlg4
Sv2b		Amot		Gm8898
Cx3cl1		Slc1a3		Slc25a27
C1qtnf4		Satb1		Pigg
Hoxa11		Cacna2d4		Gm26525
5930412G12Rik		Fbln5		Kcnab2
Gm6976		Eya4		Sgk3
Mrgprf		Nt5e		Top3a
Gm16365		Dpysl5		Cacnb2
Arl5c		Zfp385a		Rgs11
Irx5		Gm29237		Dnajc12
Cish		2810405F17Rik		B4galt4
9530082P21Rik		Npr3		Gm21988
Dock6		Stox2		Ncoa4
Helz2		Fgfr2		1810009A15Rik
Pm20d1		Pdxk		Slx4
Isoc2a		Gm4631		Lrrc16a
Alx4		Mal		Baiap2l2
Suox		Rassf2		Homer2
1700112E06Rik		Stk26		Gng4
Kdm6bos		Epb41		Smarca1
Smtnl2		Runx1t1		Lrch2
Grhl1		Calcrl		Sarm1
Agap2		Hist1h4c		Emid1
Tmem51os1		Rorc		Pank1
C230035I16Rik		Phkg1		Zfp229
Gm10382		Cbs		Epm2a
Pnck		Mcam		Gm17354
Lmod2		Cped1		Zscan22
Gbp5		Gm26887		Zfp287
RP23-430B14.2		Adam22		Shd
Akna		Esrrg		Gm26759
4732471J01Rik		Fam181b		Tiam1
Fxyd7		Rnf165		Mapkapk5
Clec3b		Tmod2		Rbm4
Slco4a1		9430041J12Rik		Mb21d2
Fbxl16		Cmss1		Gm16121
Taf9b		Gabra3		Negr1
Sp140		Epb41l4b		Caskin1
Uba7		Mpp2		Cracr2a
C230057A21Rik		Dchs1		Zfp239
Atp9a		Mlip		Mfap2
Mir143hg		Espn		Adra2b
Zfp960		1700019D03Rik		Tnfrsf21
Slco2a1		Herc3		Rspo1
Fzd10		Mpzl2		Zfp420
Mob3b		Tubb4a		Elane
Slc15a2		Myh14		Galr2
4930578M01Rik		Cntfr		Lair1
Gng10		Sema4d		Gm9938
Rnf182		Syn3		Lypd6
Lrrc9		H2-Q10		Gm14410
Krt80		Mark1		Cep126
Gm26541		Hoxc5		Naaladl2
Apoc1		Focad		Aldh1l1
0610043K17Rik		Grik4		Meis2
9130221H12Rik		Maml2		H2-Q1
Ptch2		Gm13179		Gpr27
Rgs8		Dgkg		H2-Ob
Rasl11b		Sptb		Kazn
Gm37821		Fez1		Etohi1
Zfp961		Dck		Celf5
Gm43150		Cacng7		Entpd6
Smpdl3b		Eya2		Crocc
Lipc		9330182L06Rik		Gm14322
Rab42		Tmem56		Mdfi
Pfkfb2		AI464131		Gm26767
2310030G06Rik		Gm26945		Ntsr2
Zfp956		Car12		Pbld2
Rasd1		Plac9b		Hist1h2be
Perp		Fancd2		Gm3448
Adh7		Prrt1		Kif5a
Gm11696		Svip		4930570G19Rik
Sytl1		Fam57b		Ppargc1a
Gm28192		Celsr2		Park2
E230001N04Rik		Pdk1		Grip1
Frs3		Slc16a9		Vdr
Dok4		Prrg3		A530013C23Rik
Nptxr		Prkag2		B3gat2
Med18		Fam69b		Ccdc170
Cyb561d1		Syngr1		4932435O22Rik
Sp110		4933406I18Rik		Tbc1d4
Dnaic2		Cadm2		Adora1
Apol6		Lss		Gm9898
Matn4		Gm29361		Hist1h4a
Tcap		Sphkap		Gm43118
Serinc4		Frmd5		Gm14418
Zfp964		Fam222a		RP23-36D15.8
Fabp3		Bche		Ntm
Lrrc75aos2		Arid3b		Dancr
Trim5		Lepr		Trim80
C4b		Rab30		Zfp764
Camkmt		Bsnd		Rnf157
Mgat5b		BC067074		Setmar
Barhl1		Smim1		Lyrm9
Gm26823		Gm2564		Rnasek
Nwd1		Rtl1		Ccdc149
Gm12524		Hnmt		Gm10848
Gm26847		Fam184a		Nudt11
Alpk2		Nr1h3		Slc35c1
Txk		Car11		Lonrf2
6030407O03Rik		Cyp27a1		Arg2
Gm17276		Rasl12		Sytl4
Ankrd2		Hist4h4		Adamts17
9430060I03Rik		Cilp2		Gm15655
Gm12204		D830030K20Rik		Galnt2
Apol10b		Lnx2		Fam174b
Arhgap26		Pcdh17		Ccdc177
Adgrg2		Ccdc162		Ppp1r3b
Capn12		Col7a1		Gm28722
Ccdc69		Dapk1		Spdya
Gm29107		Sapcd1		Mpo
Gm29096		Nol4		Rorb
Hoxaas3		Mmp19		Gm3839
Gstt2		C1ql3		Rps6ka2
Abtb2		Pbx4		Gm28723
Sec14l4		Tmem61		Zfp97
Rinl		Sypl2		Gm28727
Gm15816		Chst10		Gm16183
Hpn		B230303O12Rik		Gm5105
Nckap5los		Col4a4		Pcdhgb5
Hif3a		Tecrl		9130019O22Rik
Mss51		Lonrf1		Lurap1
Tmtc1		Hs6st3		L3mbtl4
Gm26908		Gbp6.1		Ovol3
Radil		Gm26883		Med12l
Pnpla3		RP24-416M6.5		Greb1l
Cr2		Sim1		Kctd17
Mkln1os		Mkx		Gm13362
Phf24		Anks1b		Gm26804
Gm11175		Brsk2		Exd1
		Chd5		Hapln2
		Arhgef4		Gm16185
		Prob1		RP23-421P23.12
		Rragb		Lzts3
		Bend7		Bricd5
		Sptbn4		Gm27017
		Gria3		Gm20498
		Gm26649		BC051077
		Gm14616		Spock2
		Pcdh11x		Nuggc
		Slc25a34		Gm4524
		Mn1		Slc38a4
		Gm9945		Lpcat2
		Ablim2		F930015N05Rik
		Lnx1		Grid2
		Dhdh		Cpeb2
		Zfp711		Plxna3
		Tmem52		Dhrs13os
		Stx1b		P2ry12
		Zdhhc14		Gm26867
		Sybu		Ebf4
		Bmper		Slit2
		Slc6a9		Gm15440
		Phactr1		Cttnbp2
		Gm26733		Gm21833
		Jph4		Hist1h3f
		Cntnap1		Gm4724
		Pctp		A930024N18Rik
		Gm9968		Slc18a2
		Stard5		Cpa4
		Mapk4		Hoxa6
		Alcam		Zfp953
		Plin4		Clgn
		Gng7		Zfp354b
		B3galt2		Ak4
		Sowaha		Cacnb4
		Clcn2		Nell1
		BC048403		Ccdc24
		Unc13c		Efhd1
		Ppp1r26		Eml6
		Gm14412		Rtn1
		A930004D18Rik		Gm44066
		Chdh		1500035N22Rik
		Lonrf3		Pcdhgb2
		C1rl		Gng3
		Rab39b		Scn11a
		Tmprss15		RP23-274K7.1
		Notum		Gm13375
		Mab21l1		Tmc7
		RP23-156J8.1		Lif
		Dach1		Gpat2
		Gm32569		Lrrc10b
		Hhip		Zkscan7
		Prdm16		Zfp641
		Plekhg4		Zfp619
		Glis1		Kirrel3
		Pcdhb2		4930565N06Rik
		Ccdc114		Thrb
		Nnat		Aldh1a3
		Nrg2		Zcchc18
		Gucy1a2		Cacna2d2
		Doc2a		Pabpc5
		Phyhd1		Itgal
		Gm17090		Rab6b
		Hs3st3a1		Gpr135
		Cux2		Gm20605
		Gm26582		Syngap1
		Gm37854		Zfp366
		Pak3		Prtn3
		Tmem229b		Gm8923
		Prrt3		Gm26879
		Nlgn3		Fam46a
		Apc2		Dnhd1
		Gm15880		Zfp963
		C1s1		4732419C18Rik
		Zfp951		Gm17344
		Abcc4		Gm11583
		Gm26749		Styx
		Tmem117		Degs2
		Pard3bos1		Prdm9
		Dgat2		Gpld1
		Cybrd1		Irak2
		Gm15319		Map7
		Kcnj13		Gm12758
		Slc16a3		Gm28940
		Scg5		Gm11127
		Plekhh1		Xylt1
		Nme3		Mrpl53
		Hes7		Pcdhgb6
		Gm42669		Ccdc60
		Gpr22		Gm26836
		Gstm6		Plekha7
				Avpr1a
				Slc7a11
				Pdf
				Actr3b
				Gm17296
				Pcdhga11
				Pcdhgb7
				Tbc1d9
				Hoxd4
				Gm37276
				B130046B21Rik
				Gm6525
				Tbc1d22bos
				Ube4bos1
				Gm26563
				Gm10033
				Gm26786
				Zfp423
				A430110L20Rik
				Nox1
				Gm26617
				RP24-136L4.5
				Hist2h3b
				A330009N23Rik
				Rnf152
				Ctsg
				Kctd7
				Gm26521
				Gm9747
				Gm29417
				Cdk18
				a
				Slc46a3
				Fbxw10
				Syt3
				Ttc30a1
				M5C1000I18Rik
				D630033O11Rik
				Nphp4
				Gpt
				Vmn2r29
				Gm43625
				Gm14168
				C2cd4b
				Prkcb
				Fbxo41

## Sheet: Genes Up D2-mdx and DBA-B10
Unique in D2-mdx (230)		Common (154)		Unique in DBA (285)
PISD		Gm10709		Gm10076
Bmyc		Gm10260		Ralgps2
Ccnd1		6330403K07Rik		Rftn1
Clmn		Gm8730		Uba52
Spp1		Gm8797		Igf1
Fam132b		Tpm3-rs7		Gal
A230005M16Rik		H2afj		Rps2-ps6
Vamp5		Slc22a3		Igfbp4
Acta1		Sfi1		Mmp2
Tagln		Lpl		Nudt4
Nes		Hdac11		Klhl5
Pea15a		Rps18-ps3		Gde1
Slc4a3		Gm5900		Rhobtb3
Bik		Gm13373		Sorcs1
Acyp2		Gm26825		Fbln2
Ephx1		Tmem45a		Acsl3
Dapk2		Thy1		Col19a1
Ifi202b		H2-Ab1		Rnase4
Dcn		Hddc3		Scd2
Fxyd5		Myl9		Gm15635
Hba-a1		Glo1		Iffo2
Sparcl1		Gm10093		Ly6k
Serpina1b		Stab2		Dio2
Cd59a		Pianp		Fdps
Hbb-bs		Mpzl2		Akap12
Mylpf		Zfp949		Phgdh
Ocel1		Rnaset2a		Pcdh17
Slco3a1		Ccdc42		Aff2
Ptgr1		Plbd1		Tril
Gm26834		Lgals3		Idi1
Ms4a4d		Gm12166		Evl
Cox18		Fam19a5		Dcdc2a
1500015O10Rik		Tac4		Elovl6
Tctex1d2		Tmem100		Elmo1
Alad		Fez1		Car12
Grik3		Gsta4		Grin2a
AU020206		Mgarp		Ctnnal1
Prex1		Stard4		Clrn1
Gm13889		Gm26720		Hmgcs1
Etv4		Cd22		Cyp51
Mgll		Eif3j2		Asrgl1
Tnnc2		Espnl		Pcsk5
Smox		Gm13212		Alcam
Blnk		Alpl		Stox2
Fxn		Borcs8		D630003M21Rik
E130114P18Rik		Atp9a		Mthfd1l
Birc5		Cystm1		Ckb
Tnnt3		Enc1		Mnd1
Pla2g5		Bex1		Sqle
2410080I02Rik		Thg1l		Idh1
Tmem51		Tcea3		Fgfr2
Slc30a4		Tkt		Msmo1
Arrb1		Il3ra		Lamb1
Hs3st1		Snrpn		Lysmd2
Eno3		Zrsr1		Calcrl
Ak1		Aebp1		Ntrk2
C1qtnf2		Pf4		Eml5
Gmpr		Hebp1		Fgf2
Wscd1		Rbm45		Syt14
Sncg		H2-Q6		6030458C11Rik
Fahd2a		Dgkg		2900076A07Rik
Gstt2		1500011B03Rik		Pgd
Rbp7		Glrx		Cadm2
Kcnn4		Emid1		Rgs5
Ccnb2		Clec14a		Igfbpl1
Hmmr		Acaa1b		Gm14327
Ssbp4		Prss41		Ttc39c
Slc6a13		Zdhhc2		Ell2
Cenpf		Fam198b		4833422C13Rik
Ckm		Gm7334		Nipsnap1
Il12a		Gm13251		Igsf10
Cdc20		Bricd5		Cdca7l
Fblim1		Fam69b		Lypd6
Ass1		Cxcl14		Reep1
Ltc4s		Lrrc51		Mgam
Plekhb1		Rbp4		Elmod2
2310030G06Rik		E2f2		Gucy1a3
Gm10116		Fuca2		Cacna2d4
Ccnb1		Tox3		Pak3
Slc25a31		Cxcl5		Nsdhl
Eln		Galr2		Car11
Top2a		Hs3st4		Elane
F2rl1		Shc2		Hist2h2aa1
Tnni2		Npy		Syt13
Ccna2		Rgs11		Fkbp11
Gmnn		Kazn		H2-Ob
Tcap		Ankrd61		Bicd1
Cdca8		Gm29455		Brsk2
Anln		Mbp		Rspo1
Tk1		Pigz		C1qtnf1
Npw		Prss23		Gm2564
Tyrobp		C1rb		Gatm
Pbk		Tescl		Gng4
Arl5c		Gm9726		C1ql1
Ankrd33b		A930015D03Rik		Asap3
Ccl19		1700001O22Rik		Adra2b
Rassf4		Vcpkmt		Xkr6
Gchfr		Tmc7		Mpo
Racgap1		Il15		Timm8a1
Eng		Klhl30		H2-Q7
Itpr3		Klk14		Vdr
Abca3		Hdhd3		Chst8
Crym		A930018M24Rik		Afap1l2
Ccnd2		Mertk		Cth
Podnl1		Syngr1		Tmem266
Apba2		Me3		Gm11127
Gda		Tmem37		Arhgdig
Gcnt1		Ltb		H2-Q1
Med18		S100a9		Gm26525
Tpx2		Sptb		Ovol3
Ctss		Gm38393		Gm10311
Gm27040		S100a8		Lrrc73
Ccne1		Hip1r		Prune2
Traf1		Unc13b		Myh11
Gm42921		Map6		Prtn3
Eps8		Gm6576		Adamts17
Cxcl2		Pcsk2		Lyplal1
Kif22		Mustn1		Xrcc3
Scn5a		Gm26870		Gm16333
Dusp9		Zfp365		Adat2
Hoxa11		Gdf9		Grik4
Melk		Adamts13		Vcan
Mmp13		Hmga1-rs1		Kcnk1
Glipr1		Epb41l4a		Pcsk6
Ramp1		Tubb4a		Gm3448
Ccl6		Fam71e1		Prr13
Hkdc1		Dscaml1		Cacnb2
Aurka		Ifitm1		Tgif2
Hid1		Gm13166		Clgn
Cdk1		Tmem171		Lrrc8d
Car3		Camk4		Kcnc2
Sema4d		Mag		Gpat2
1700012B09Rik		Zfp873		1810009A15Rik
Cenpe		4933404O12Rik		Tmc6
Kif2c		H2-DMa		Baiap2l2
Cep55		Fgl2		Ube2cbp
Cd52		Apitd1		Hist1h4a
Fcer1g		Mrap2		Ccdc170
Cox6a2		Gm15402		Kcnab2
Myl3		Tnf		Camk1d
Wnt10a		Cilp2		Etv1
Rasl10a		Foxs1		Fam174b
Gsg2		Gm28187		Tecrl
Msln		Lyz2		Chn1
Trem2		Kif20a		Shd
Mb		Gm3550		Pcdh15
Grtp1		Colec11		Mfap3l
Tmem51os1		Hebp2		Tinagl1
Cd74		Ube2c		4930570G19Rik
Nuf2		Foxm1		RP23-36D15.8
Casc5		Egln3		Hey2
Cox7a1		Dusp2		Aard
Paqr7		Slc11a1		Thbs1
Bub1		Mfap5		Snhg11
Depdc1a				Gdpd1
Ska1				Dkk2
Glra1				Grip1
Il18rap				Pcdhb2
Cd83				Dusp13
Fam64a				Fam89b
Kif23				Glt8d2
Ckap2l				Gm3839
Ncapg				Tbc1d9
Plk1				Gucy1b3
Map4k1				Efhd1
Ckap2				Chd3os
Dqx1				Gm8909
Casq1				Rnls
5430403G16Rik				Aldh1a3
Map3k6				Camk2b
1500002F19Rik				Lair1
Gli1				RP24-136L4.5
Tmem114				Lonrf2
Cdc25c				Wnt5a
Alpk3				Mia2
Rbm8a2				Gm26826
Aunip				Gm16121
Dbx2				RP24-136L4.4
Ckmt2				D130017N08Rik
Cdkn3				Ctsg
Rasd1				Celf5
Spag5				Fzd2
Aurkb				Bace2
Ndc80				Procr
Dlgap5				Ccdc114
Nek2				Ndufa4l2
Mlf1				Cgnl1
Slc24a3				Usp44
Mmp12				Ano1
Gtse1				Irak2
Gm3289				Gpr27
Myoz2				1810041L15Rik
Nusap1				Tiam1
Pcdhb11				Wnt11
Irx2				Fanci
Qrfp				Frmd4b
Nrxn2				RP24-136L4.2
Ddit4l				Vsig8
Kif15				Gm5105
Gdpd5				Gm20478
Itga4				Sowaha
H2-Aa				Aldh1l2
Nrg1				M5C1000I18Rik
Tbx2				Gm4724
Alox5ap				Gm26510
Ect2				Adora1
Aspm				Ap5b1
Rin1				BC051077
Fcgr3				Sh3bgrl2
Gm7967				Lrrc10b
Ptpn22				Plekhh1
Osr1				C1s2
Casp1				Atp1a4
Fbln5				Gm28727
Myom2				Lmod1
Nfasc				Aldh1l1
Cdc6				Chst2
Tnnc1				Dancr
Krt8				Gm11940
Dmp1				Ablim2
Dynap				Mylk3
Prokr1				Cracr2a
Prkag3				Gm10848
Cd24a				Greb1l
Esco2				Scg5
Runx3				Notum
Frmd5				Gm37276
Fkbp1b				Gm42517
Gm5784				Sult5a1
Tnfaip8l1				Gm13375
				Eno2
				Gm26619
				RP23-324J22.6
				Hist1h2ap
				Sema6b
				Gm15492
				Pbld2
				Wwc1
				Gcnt4
				Dnah8
				Rab38
				AI838599
				Nrtn
				Mgat3
				Klhl3
				P2ry12
				Ntm
				Fam129c
				Ccdc109b
				F5
				Cttnbp2
				Gm10033
				Actg2
				Ntsr2
				Pabpc5
				Wasf1
				Parpbp
				Fam111a
				Aff3
				Degs2
				Gm15853
				Hhip
				Gm26873
				Pde1a
				Serpinb8
				Inpp4b
				Lpcat2
				Hist2h3b
				Def6
				Tmem144
				Gm17090
				Gm15420
				Gm9925
				Fbxw10
				Gm26804
				Fads2
				Dpysl4
				Gm15337
				Prkcb
				Gm10419
				Ebf1
				Hapln2
				Cdkn2a
				Rab32
				Nnat

## Sheet: Genes Down D2-mdx and DBA-B10
Unique in D2-mdx (159)		Common (113)		Unique in DBA (177)
Gm42418		Gm10036		F2r
Fibin		Rnaset2b		Klf9
Ptprd		Rpl29		Ifitm3
Tsc22d3		Mgl2		Nfkbia
Hspb1		Adamtsl1		Nr1d1
Bicc1		Elovl4		Fam124a
Hmgn3		Dbp		Mt2
Olfml2a		Rab6b		Deptor
Meg3		Trim12a		Asb2
Errfi1		Sspn		Id1
Capn6		Spock3		Rnd3
Bcl2l11		Acaa1a		Igfbp7
Aldh1a1		Pcolce2		Ankrd1
Cdc42ep3		Hjurp		Id3
Dcx		Sbsn		Ndrg1
Mpped2		Thrsp		Enah
Gpc3		Lamtor3		Mt1
Pi4k2a		Hunk		Vipr2
Zfp950		Tec		Tns1
Zfp945		Zim1		Rpl6l
Angpt1		Glrb		Samd4
Pdgfc		Gm26782		Klf4
Pappa		Angptl1		S100a6
Marf1		Dpy19l3		Ttll7
Ppp1r9a		Plekhh2		Atf3
Rgs17		Plscr4		Smad7
Prune2		Fam171b		Gm9493
Lrrk1		Pdxdc1		Slc38a3
Six2		Ddit4		Ntn1
Vstm2a		Arhgap31		Csrnp1
Pusl1		Sft2d1		Hmcn1
Khdrbs3		Tceanc2		Trib1
Rnasel		Zmym6		Ntn5
Kif21a		Arl4d		Scx
Vldlr		Oasl2		Rerg
Tspan18		4930481A15Rik		Crispld2
Hist1h2bc		Btg3		Irf1
Gm26523		Eps8l1		Mip
Col6a6		2610035D17Rik		Tmtc2
Lars2		Zfp462		Wisp2
Flrt2		Rpgrip1		Klf10
Atoh8		Gm28875		Fhad1
Zfp433		Abhd14b		Cap2
Dusp23		Sft2d2		Snhg9
Mgp		Fggy		Mirg
Fam46a		Per3		Irf9
Peg10		C920006O11Rik		Ifit3
Has1		Nnmt		Zfpm2
Postn		Plagl1		Rgl1
Sdf2l1		Slc15a2		Rpl13-ps3
Pcdh17		Rtp4		Irgm1
Mboat2		Sapcd1		Ptgds
Meis2		Trim5		Serpine2
Nckap5		Ifit1		Lmod2
Mgme1		Wnt4		Fkbp5
Adgrl2		Gm21887		B930036N10Rik
Casp9		Zfp277		Sox11
Col4a5		Usp18		Plau
Hps4		Cobll1		Plekha6
AI987944		Hba-a2		Isg15
Ebf1		Gbp3		Gm6133
Lgr5		Gm13152		Coch
Sned1		Hspa12a		Klf2
Lrrc3b		Arnt2		Plce1
Mylk		Slc38a4		Gm10126
Ctnna2		9130008F23Rik		Lgals3bp
Fut10		Bst2		Gjc2
Runx1t1		Apol9b		Cys1
Kcnh7		Gm10371		Tshr
Mfap2		Gm15510		Cxcl12
Pcdh9		Unc5a		Rorc
Gm26879		Gm14403		Myof
Gpnmb		Dusp26		Adgrl3
Clmp		Isoc2a		Cx3cl1
AW551984		Dnaic2		Mcm6
Thbd		RP24-185P7.1		Trim47
Dynlt1a		Apbb1ip		A4galt
RP23-49I18.5		Mamdc2		B830012L14Rik
Itpripl1		Scg2		Shcbp1
D2hgdh		Irgm2		St3gal1
9330175M20Rik		E430024P14Rik		Cish
Klf15		Sox5		Matn4
A830008E24Rik		Ifih1		Ccl11
Filip1		Flrt3		Prima1
Mpz		Cdk5rap1		Dbx1
Clstn2		Hspb8		Agmat
Aph1c		Lyrm7		Lhfpl2
Rtkn2		Gm12802		Sv2b
Prickle1		Dnah7b		2810454H06Rik
Gm20707		Rnpep		Mylk2
Rarb		Kirrel3		Rbfox1
Kbtbd11		Arntl2		Agtrap
Fmo5		Usp53		Pou5f1
Gm13157		Mocs1		Rassf2
Dpp6		BC026585		Cxcl10
Nrk		Apol9a		Dusp18
3632451O06Rik		Zfp947		Zbp1
Ly6h		Bmf		9530026P05Rik
Abcd2		Gm26935		Ptgis
Ptgfr		DHRSX		Casr
Nrxn3		Pcdhga2		Spata13
Slc25a27		Iigp1		Irf7
Agtr2		Ccdc171		Tmem59l
Pcdh15		Ccdc73		Smad6
Fgf12		Arrdc2		Myl4
Trim34a		Dach1		Clec3b
Smim3		Sncaip		Myo7a
Asic3		H19		Hist1h4c
Prcp		Slc26a11		Ttk
Ulk4		Gm14420		Art3
Ust		Slc40a1		Ifit3b
Klhl29		E230001N04Rik		Rgs3
Igf2bp2		Atad3aos		Atp10a
Fam189a2				Cyp2e1
Ccdc146				Rbpjl
Dact1				RP23-455C13.7
Aqp11				Ap1s3
Ggnbp1				Gm13305
Dync1i1				Gm26887
Ang				Them4
Homer2				Csmd1
Tubd1				Nebl
Calcrl				Tjp2
Ifi204				Slfn8
Edn1				Kifc3
Tmeff1				Lockd
Dtna				Gas7
H2-Q10				Ptprj
Mnda				Tbx3
Park2				Rab7b
Sgcg				Fam101a
Gm15545				Esrrg
Dlg2				Lgi4
Cmya5				Olfr920
Naaladl2				Mpp2
Pcdhga3				Hopx
Mical2				Spef1
Pcdhga6				Tns3
Syn3				Gm16287
Gm7808				Anxa3
Fbxo44				Igtp
Xlr3b				Alx4
Chrna7				Gabre
Serpina3n				Ano5
Col25a1				Kdm6bos
Gm4951				Tex26
Tbx18				Bmp6
6430562O15Rik				Gm16503
Agpat9				Pkmyt1
Gm26906				Elf4
P2rx5				Sp100
Retnla				Steap3
Gm17529				Myzap
Ppp1r3e				Cyp26a1
Tspan13				Fam71a
Syt12				Eva1c
Pcdhga11				Txk
Cadm3				Pwwp2b
Chrm3				Alpk2
				Dcdc2b
				Gm1698
				Gm16907
				Acot11
				Adrb2
				Ror2
				Rpl13a-ps1
				Tpcn2
				9030617O03Rik
				Milr1
				4930578M01Rik
				Gm266
				Aste1
				Dlk1
				Grhl1
				Hgf
				Sytl1
				Gbp6.1
